# Supplementary material for: Whole-Genome Uterine Artery Transcriptome Profiling and Alternative Splicing Analysis in Rat Pregnancy
Source: Int J Mol Sci. 2020 Mar 18;21(6):2079. doi: 10.3390/ijms21062079 (PMC7139363; doi:10.3390/ijms21062079)
Supplement: Supplementary file 1 [file ijms-21-02079-s001.zip]

Archive with 15 entries (15 files):
- Supplementary tables and figures/Supplementary figure 1.tif
- Supplementary tables and figures/Supplementary figure 2.tif
- Supplementary tables and figures/Supplementary table  1.xlsx
- Supplementary tables and figures/Supplementary table 10.xlsx
- Supplementary tables and figures/Supplementary table 11.xlsx
- Supplementary tables and figures/Supplementary table 12.xlsx
- Supplementary tables and figures/Supplementary table 13.xlsx
- Supplementary tables and figures/Supplementary table 2.xlsx
- Supplementary tables and figures/Supplementary table 3.xlsx
- Supplementary tables and figures/Supplementary table 4.xlsx
- Supplementary tables and figures/Supplementary table 5.xlsx
- Supplementary tables and figures/Supplementary table 6.xlsx
- Supplementary tables and figures/Supplementary table 7.xlsx
- Supplementary tables and figures/Supplementary table 8.xlsx
- Supplementary tables and figures/Supplementary table 9.xlsx
