# Supplementary material for: Whole-Genome Uterine Artery Transcriptome Profiling and Alternative Splicing Analysis in Rat Pregnancy
Source: Int J Mol Sci. 2020 Mar 18;21(6):2079. doi: 10.3390/ijms21062079 (PMC7139363; doi:10.3390/ijms21062079)
Supplement: Supplementary file 1 [file ijms-21-02079-s001.zip › Supplementary tables and figures/Supplementary table 1.xlsx]

## Sheet: Sheet4
Supplementary table 1. Quality score. Generally, the percentage of the number of bases with Q≥ 30 should greater than 80%.
Sample	Name Reads Count	Bases Num	Bases Num (Q≥ 30)	Q30 (%)
D20P-1	163364552	24504682800	22166273689	0.9046
D20P-2	125915152	18887272800	17173390675	0.9093
D20P-3	146870922	22030638300	19947515420	0.9054
NP-1	148365986	22254897900	20196865442	0.9075
NP-2	109536186	16430427900	14691582511	0.8942
NP-3	123550818	18532622700	16806314826	0.9069
D20P	Gestational day 20 pregnant
NP	Non pregnanat
