# Supplementary material for: Whole-Genome Uterine Artery Transcriptome Profiling and Alternative Splicing Analysis in Rat Pregnancy
Source: Int J Mol Sci. 2020 Mar 18;21(6):2079. doi: 10.3390/ijms21062079 (PMC7139363; doi:10.3390/ijms21062079)
Supplement: Supplementary file 1 [file ijms-21-02079-s001.zip › Supplementary tables and figures/Supplementary table 10.xlsx]

## Sheet: 3ASS
Supplementary table 10 . Differentially spliced genes between pregnant and non pregnant UA.
#Alternative Splicing Event: A3SS #Condition pair: Experiment vs Control Column A: Track_ID, The ID of the AS event signed by rmats. Column B: Gene_ID, The database name in gene level of the AS event. Column C: Gene_Name, The gene symbol of the AS event. Column D: Chrom, The chromosome of the AS event. Column E: Strand, Strand of the AS event. Column F, G: Long_ES/EE, The start/end Base of long A…
Annotation											DE Statistic							Counts
Track_ID	Gene_ID	Gene_Name	Chrom	Strand	Long_ES	Long_EE	Short_ES	Short_EE	Flanking_ES	Flanking_EE	Diff	p_value	q_value	IncLevel_Experiment	IncLevel_Control	IncFormLen	SkipFormLen	IJC_Experiment	SJC_Experiment	IJC_Control	SJC_Control
A3SS26	ENSRNOG00000009029	Nptn	chr8	+	63443327	63443349	63443339	63443349	63436400	63436674	0.04	7.5618e-07	0.000206437	0.943,0.958,0.956	0.91,0.937,0.889	161	149	1116,877,985	62,36,42	1083,851,1018	99,53,118
A3SS134	ENSRNOG00000045647	Hax1	chr2	-	189332087	189332275	189332087	189332266	189332441	189332701	0.099	1.29084e-05	0.001762	0.988,0.977,0.962	0.881,0.821,0.928	158	149	88,92,81	1,2,3	86,39,68	11,8,5
A3SS151	ENSRNOG00000053288	Ank3	chr20	+	20451432	20452111	20452020	20452111	20448795	20448939	-0.164	3.13971e-05	0.00285714	0.179,0.12,0.144	0.327,0.202,0.406	737	149	67,33,54	62,49,65	137,59,108	57,47,32
A3SS318	ENSRNOG00000005753	Alg13	chrX	+	115563036	115563199	115563140	115563199	115561346	115561450	-0.083	9.60643e-05	0.00655639	0.879,0.9,0.857	0.986,0.961,0.938	253	149	172,122,122	14,8,12	118,84,77	1,2,3
A3SS189	ENSRNOG00000055650	Pou2f2	chr1	-	81971705	81971867	81971705	81971819	81973962	81974054	0.523	0.00017704	0.00966637	1.0,1.0,0.0	0.0,0.431,0.0	197	149	2,1,0	0,0,1	0,1,0	6,1,1
A3SS46	ENSRNOG00000048411	Uhrf1	chr9	-	10748011	10748222	10748011	10748198	10748295	10748399	-0.116	0.000410172	0.0186628	0.843,0.886,0.922	1.0,1.0,1.0	173	149	25,27,55	4,3,4	4,6,1	0,0,0
A3SS214	ENSRNOG00000007367	Sept4	chr10	+	74883649	74883749	74883702	74883749	74883349	74883512	-0.099	0.00111689	0.0319054	0.792,0.749,0.795	0.95,0.824,0.858	202	149	160,113,126	31,28,24	179,171,164	7,27,20
A3SS356	ENSRNOG00000017641	Rnf44	chr17	+	10467504	10467636	10467507	10467636	10467108	10467259	-0.092	0.00111952	0.0319054	0.025,0.047,0.018	0.14,0.157,0.068	152	149	1,2,1	38,40,54	7,4,4	42,21,54
A3SS14	ENSRNOG00000008237	Unc13b	chr5	+	58700832	58700972	58700847	58700972	58696921	58697050	0.066	0.00116454	0.0319054	0.15,0.048,0.025	0.0,0.024,0.0	164	149	7,2,1	36,36,36	0,1,0	44,37,31
A3SS315	ENSRNOG00000012629	Rab23	chr9	-	38491831	38492058	38491831	38492051	38493722	38493815	0.087	0.00116869	0.0319054	0.944,0.952,0.97	0.933,0.803,0.87	156	149	70,62,68	4,3,2	44,47,70	3,11,10
A3SS325	ENSRNOG00000017553	Mief1	chr7	+	121473379	121473642	121473465	121473642	121473014	121473192	-0.165	0.00144612	0.0358901	0.536,0.575,0.502	0.687,0.681,0.739	235	149	51,32,54	28,15,34	52,37,58	15,11,13
A3SS146	ENSRNOG00000025061	RGD1308106	chr1	-	222619895	222620093	222619895	222620066	222620258	222620384	0.048	0.0049379	0.112337	0.987,0.952,0.986	0.905,0.912,0.964	176	149	89,71,84	1,3,1	79,73,96	7,6,3
A3SS153	ENSRNOG00000053288	Ank3	chr20	+	20471196	20471282	20471199	20471282	20454766	20455145	0.07	0.00629216	0.123036	1.0,0.985,0.911	0.911,0.87,0.906	152	149	64,65,84	0,1,8	104,48,69	10,7,7
A3SS30	ENSRNOG00000055547	AABR07001519.1	chr1	-	49618126	49618248	49618126	49618245	49681751	49681992	-0.491	0.00630952	0.123036	0.246,0.0,0.0	0.45,0.269,1.0	152	149	4,0,0	12,8,6	5,3,2	6,8,0
A3SS377	ENSRNOG00000026907	Zbtb37	chr13	-	78849144	78850104	78849144	78850101	78851447	78851643	0.136	0.0086835	0.15804	0.289,0.238,0.337	0.143,0.186,0.127	152	149	12,7,14	29,22,27	8,7,4	47,30,27
A3SS399	ENSRNOG00000005387	Rbm3	chrX	+	15101341	15101421	15101344	15101421	15100902	15100996	-0.06	0.0092678	0.158132	0.432,0.432,0.432	0.473,0.481,0.523	152	149	833,593,583	1072,764,751	569,504,685	622,533,613
A3SS293	ENSRNOG00000061782	Tspyl2	chrX	-	22410054	22410698	22410054	22410695	22410937	22411032	0.133	0.0098526	0.158221	0.768,0.855,0.774	0.736,0.71,0.551	152	149	81,60,56	24,10,16	71,35,50	25,14,40
A3SS303	ENSRNOG00000026542	Suco	chr13	-	79740133	79740189	79740133	79740186	79744847	79744939	-0.036	0.0124546	0.188895	0.881,0.954,0.977	0.943,0.989,0.989	152	149	98,85,87	13,4,2	101,95,91	6,1,1
A3SS297	ENSRNOG00000002794	Selp	chr13	+	82459732	82459852	82459735	82459852	82458750	82458936	-0.122	0.018518	0.25378	0.842,0.72,0.891	0.887,1.0,0.932	152	149	38,21,25	7,8,3	24,4,14	3,0,1
A3SS128	ENSRNOG00000024212	Papd5	chr19	-	19781745	19781933	19781745	19781792	19782036	19782140	-0.029	0.0189816	0.25378	0.924,0.97,0.928	0.99,0.988,0.931	290	149	236,128,201	10,2,8	192,155,158	1,1,6
A3SS171	ENSRNOG00000061508	Reps2	chrX	+	33898245	33898372	33898248	33898372	33895768	33895894	0.214	0.0211413	0.25378	0.551,0.282,0.345	0.089,0.282,0.164	152	149	5,4,7	4,10,13	1,2,3	10,5,15
A3SS116	ENSRNOG00000050233	Cchcr1	chr20	-	3731678	3731830	3731678	3731813	3732631	3732733	0.049	0.0220674	0.25378	1.0,1.0,1.0	0.968,1.0,0.884	166	149	54,37,31	0,0,0	34,16,51	1,0,6
A3SS311	ENSRNOG00000000851	Bag6	chr20	+	5133656	5133744	5133659	5133744	5133460	5133573	-0.086	0.0223022	0.25378	0.626,0.67,0.668	0.753,0.723,0.746	152	149	82,58,78	48,28,38	106,48,69	34,18,23
A3SS292	ENSRNOG00000012405	Tcf4	chr18	+	65388745	65388875	65388748	65388875	65342732	65342794	0.099	0.0226454	0.25378	0.914,0.947,0.874	0.883,0.788,0.768	152	149	97,55,99	9,3,14	85,19,54	11,5,16
A3SS95	ENSRNOG00000014170	Dbn1	chr17	+	9692737	9692843	9692740	9692843	9691764	9692447	0.069	0.0237873	0.25378	0.283,0.331,0.253	0.19,0.279,0.19	152	149	64,55,67	159,109,194	33,26,26	138,66,109
A3SS117	ENSRNOG00000023566	Vwa3b	chr9	+	43761305	43761417	43761308	43761417	43751254	43751456	0.392	0.0241695	0.25378	1.0,1.0,1.0	0.329,1.0,0.495	152	149	1,1,4	0,0,0	1,2,2	2,0,2
A3SS190	ENSRNOG00000060750	Rnf111	chr8	-	76868084	76868212	76868084	76868188	76869380	76869476	0.104	0.0269275	0.272267	0.413,0.287,0.238	0.282,0.171,0.172	173	149	40,22,28	49,47,77	21,17,15	46,71,62
A3SS131	ENSRNOG00000009997	Erap1	chr2	+	1447324	1449733	1449520	1449733	1446771	1446912	0.07	0.0290658	0.276939	0.952,0.924,0.933	0.876,0.753,0.971	2345	149	930,763,879	3,4,4	665,527,533	6,11,1
A3SS96	ENSRNOG00000013545	Polr2e	chr7	+	12536430	12536791	12536597	12536791	12536133	12536205	-0.029	0.0294185	0.276939	0.886,0.924,0.904	0.956,0.892,0.953	316	149	430,309,437	26,12,22	412,263,384	9,15,9
A3SS375	ENSRNOG00000031789	Rangap1	chr7	-	122946607	122946727	122946607	122946657	122947526	122947710	-0.038	0.0308282	0.278838	0.956,0.924,0.913	0.969,1.0,0.939	219	149	161,107,123	5,6,8	93,51,68	2,0,3
A3SS366	ENSRNOG00000007596	Rffl	chr10	-	70167430	70167841	70167430	70167838	70172553	70172741	0.054	0.0316629	0.278838	0.105,0.0,0.118	0.0,0.061,0.0	152	149	3,0,3	25,23,22	0,1,0	21,15,12
A3SS54	ENSRNOG00000036852	Pcbp2	chr7	+	144094201	144094257	144094204	144094257	144093234	144093273	0.079	0.0405479	0.345924	0.677,0.673,0.59	0.556,0.526,0.62	152	149	167,107,150	78,51,102	160,77,130	125,68,78
A3SS340	ENSRNOG00000001738	Eif4g1	chr11	-	83918543	83918732	83918543	83918729	83918882	83919041	0.038	0.0462351	0.379946	0.278,0.262,0.25	0.232,0.203,0.242	152	149	312,239,316	794,659,927	250,150,202	813,579,619
A3SS198	ENSRNOG00000009968	Ercc8	chr2	+	39460582	39460780	39460680	39460780	39455733	39455858	0.044	0.0473192	0.379946	0.98,0.908,1.0	1.0,0.828,0.928	247	149	83,49,70	1,3,0	65,56,43	0,7,2
A3SS42	ENSRNOG00000032922	Dclk1	chr2	+	144878997	144879106	144879000	144879106	144876415	144876500	-0.045	0.0494661	0.383793	0.888,0.925,0.911	0.936,0.942,0.98	152	149	65,38,52	8,3,5	60,33,51	4,2,1

## Sheet: 5ASS
#Alternative Splicing Event: A5SS #Condition pair: Experiment vs Control Column A: Track_ID, The ID of the AS event signed by rmats. Column B: Gene_ID, The database name in gene level of the AS event. Column C: Gene_Name, The gene symbol of the AS event. Column D: Chrom, The chromosome of the AS event. Column E: Strand, Strand of the AS event. Column F, G: Long_ES/EE, The start/end Base of long A…
Annotation											DE Statistic							Counts
Track_ID	Gene_ID	Gene_Name	Chrom	Strand	Long_ES	Long_EE	Short_ES	Short_EE	Flanking_ES	Flanking_EE	Diff	p_value	q_value	IncLevel_Experiment	IncLevel_Control	IncFormLen	SkipFormLen	IJC_Experiment	SJC_Experiment	IJC_Control	SJC_Control
A5SS41	ENSRNOG00000000525	Pi16	chr20	+	6931002	6931734	6931002	6931077	6931934	6932064	-0.089	2.7617e-07	4.41873e-05	0.821,0.761,0.748	0.868,0.864,0.864	806	149	6629,4656,6041	268,271,376	1990,1335,1553	56,39,45
A5SS152	ENSRNOG00000042213	Zfp498	chr12	-	11782799	11783232	11782803	11783232	11779778	11779980	-0.119	0.00050775	0.04062	0.0,0.0,0.196	0.226,0.0,0.327	153	149	0,0,1	9,15,4	3,0,4	10,1,8
A5SS17	ENSRNOG00000006554	Fam149b1	chr15	-	4395186	4395316	4395188	4395316	4392149	4392292	0.185	0.00100235	0.0534586	0.81,0.802,0.632	0.528,0.577,0.583	151	149	78,41,47	18,10,27	43,29,34	38,21,24
A5SS158	ENSRNOG00000021689	Rps6kb2	chr1	-	219408214	219408331	219408240	219408331	219408021	219408129	-0.287	0.0024242	0.0969678	0.312,0.254,0.03	0.347,0.532,0.577	175	149	8,4,1	15,10,28	5,8,8	8,6,5
A5SS180	ENSRNOG00000016050	Fgfr1	chr16	-	71280955	71281045	71280961	71281045	71280548	71280721	-0.082	0.0050047	0.127556	0.464,0.479,0.446	0.588,0.534,0.514	155	149	181,151,223	201,158,266	199,112,152	134,94,138
A5SS104	ENSRNOG00000058733	Asap1	chr7	-	104741464	104741587	104741500	104741587	104734488	104734589	-0.135	0.00577819	0.127556	0.219,0.257,0.331	0.397,0.461,0.354	185	149	23,27,35	66,63,57	36,34,32	44,32,47
A5SS63	ENSRNOG00000000527	Mtch1	chr20	-	6941742	6941887	6941793	6941887	6939074	6939122	-0.077	0.00632229	0.127556	0.381,0.438,0.456	0.471,0.495,0.541	200	149	273,220,299	331,210,266	222,174,209	186,132,132
A5SS233	ENSRNOG00000002838	Pdzd11	chrX	-	70460490	70461004	70460799	70461004	70460230	70460287	-0.05	0.00666818	0.127556	0.959,0.853,1.0	1.0,0.961,1.0	458	149	144,125,127	2,7,0	77,75,79	0,1,0
A5SS202	ENSRNOG00000011621	LOC100911576	chr15	-	28495943	28496058	28495982	28496058	28495412	28495460	-0.162	0.00775059	0.127556	0.673,0.514,0.791	0.716,0.873,0.876	188	149	78,28,105	30,21,22	73,95,151	23,11,17
A5SS207	ENSRNOG00000014584	Odf2	chr3	+	8454001	8454127	8454001	8454070	8464271	8464442	-0.125	0.00797226	0.127556	0.512,0.573,0.61	0.749,0.598,0.724	206	149	93,91,106	64,49,49	91,68,98	22,33,27
A5SS116	ENSRNOG00000003399	Hnrnph1	chr10	+	35877226	35877316	35877226	35877286	35878028	35878121	-0.016	0.0105858	0.153976	0.928,0.957,0.956	0.955,0.967,0.968	179	149	1112,806,866	72,30,33	1017,871,994	40,25,27
A5SS143	ENSRNOG00000007597	Rhpn1	chr7	+	116747309	116747386	116747309	116747332	116747537	116747684	-0.108	0.012555	0.1674	1.0,1.0,0.675	1.0,1.0,1.0	203	149	19,10,17	0,0,6	13,13,19	0,0,0
A5SS33	ENSRNOG00000018876	Sdccag3	chr3	-	3830019	3832191	3831783	3832191	3829606	3829746	0.045	0.0232156	0.266325	0.98,0.951,0.89	0.843,0.885,0.957	1913	149	1232,743,831	2,3,8	1169,790,1131	17,8,4
A5SS242	ENSRNOG00000004067	Nrcam	chr6	+	64838457	64838643	64838457	64838634	64852692	64852824	0.263	0.0233034	0.266325	0.557,0.79,0.0	0.239,0.32,0.0	158	149	4,4,0	3,1,5	2,1,0	6,2,4
A5SS83	ENSRNOG00000017220	Tcirg1	chr1	-	219137073	219137194	219137102	219137194	219136710	219136789	0.08	0.0319068	0.34034	0.882,0.921,0.841	0.764,0.785,0.856	178	149	116,98,101	13,7,16	62,48,64	16,11,9
A5SS36	ENSRNOG00000002506	Cdkl2	chr14	+	17553780	17553931	17553780	17553874	17555355	17555479	0.028	0.0379607	0.379607	0.056,0.055,0.062	0.02,0.05,0.018	206	149	7,6,7	85,75,76	1,3,1	36,41,39
A5SS162	ENSRNOG00000014450	Shprh	chr1	+	5263132	5263261	5263132	5263254	5269855	5269944	0.038	0.0499338	0.468272	0.017,0.093,0.016	0.013,0.0,0.0	156	149	1,6,1	56,56,60	1,0,0	72,56,60

## Sheet: MXE
#Alternative Splicing Event: MXE #Condition pair: Experiment vs Control Column A: Track_ID, The ID of the AS event signed by rmats. Column B: Gene_ID, The database name in gene level of the AS event. Column C: Gene_Name, The gene symbol of the AS event. Column D: Chrom, The chromosome of the AS event. Column E: Strand, Strand of the AS event. Column F, G: 1E_ES/EE, The start/end Base of first AS …
Annotation													DE Statistic							Counts
Track_ID	Gene_ID	Gene_Name	Chrom	Strand	1E_ES	1E_EE	2E_ES	2E_EE	US_ES	US_EE	DS_ES	DS_EE	Diff	p_value	q_value	IncLevel_Experiment	IncLevel_Control	IncFormLen	SkipFormLen	IJC_Experiment	SJC_Experiment	IJC_Control	SJC_Control
MXE1952	ENSRNOG00000056756	Actn1	chr6	-	103379313	103379379	103379819	103379900	103378007	103378166	103380858	103381005	0.143	0	0	0.259,0.326,0.289	0.164,0.159,0.121	230	215	334,263,378	894,508,868	315,166,168	1503,818,1138
MXE644	ENSRNOG00000018184	Tpm1	chr8	-	72840038	72840164	72840379	72840505	72828263	72828397	72841276	72841496	-0.019	5.19302e-11	6.57696e-08	0.955,0.953,0.962	0.974,0.971,0.981	275	275	14524,10528,14457	683,523,570	18158,14500,20369	480,432,403
MXE2250	ENSRNOG00000042726	RGD1560775	chr8	-	96464817	96464931	96468305	96468330	96464427	96464498	96469031	96469069	-0.543	9.09502e-09	7.67923e-06	0.0,0.0,0.0	0.531,0.668,0.43	174	263	0,0,0	7,3,1	3,4,1	4,3,2
MXE1453	ENSRNOG00000046452	Fcgr2b	chr13	-	89329933	89329971	89331872	89332013	89327793	89329837	89334609	89334732	-0.154	1.17954e-07	7.46944e-05	0.053,0.052,0.061	0.157,0.184,0.286	290	187	15,5,10	173,59,99	15,7,23	52,20,37
MXE33	ENSRNOG00000012098	Adcyap1r1	chr4	+	85697475	85697559	85701096	85701180	85694805	85694897	85703845	85703975	0.294	2.5429e-06	0.00128823	0.286,0.429,0.167	0.0,0.0,0.0	233	233	4,3,2	10,4,10	0,0,0	5,8,13
MXE2231	ENSRNOG00000019908	Lamtor2	chr2	-	187912410	187912500	187914301	187914464	187911535	187911706	187915461	187915596	-0.096	1.41448e-05	0.00511846	0.159,0.181,0.227	0.264,0.321,0.271	312	239	105,100,130	426,347,340	133,98,112	284,159,231
MXE117	ENSRNOG00000011329	Pkm	chr8	+	64498947	64499114	64499491	64499658	64496090	64496243	64501586	64501768	-0.071	1.4145e-05	0.00511846	0.161,0.15,0.158	0.24,0.206,0.236	316	316	220,156,221	1146,881,1175	219,102,160	692,394,518
MXE1839	ENSRNOG00000014465	Oca2	chr1	+	114780929	114781038	114799553	114799681	114768929	114769077	114863120	114863180	-0.177	2.53661e-05	0.00791682	0.0,0.0,0.0	0.067,0.226,0.237	258	277	0,0,0	1,1,1	1,3,13	15,11,45
MXE1121	ENSRNOG00000007850	Mok	chr6	-	135235704	135235783	135245735	135245825	135234356	135234535	135250917	135251032	0.528	2.81292e-05	0.00791682	1.0,1.0,1.0	0.417,1.0,0.0	239	228	11,4,6	0,0,0	3,7,0	4,0,4
MXE1096	ENSRNOG00000024468	Traf3ip1	chr9	+	98637848	98637944	98642014	98642077	98633985	98634061	98644177	98644198	-0.53	4.15202e-05	0.0105171	0.224,0.0,0.0	0.591,0.224,1.0	245	212	2,0,0	6,4,10	5,2,3	3,6,0
MXE230	ENSRNOG00000025881	Rbms3	chr8	-	124892607	124892718	124933642	124933693	124844234	124844312	124936099	124936196	0.142	7.42525e-05	0.0166174	0.455,0.503,0.45	0.361,0.316,0.306	200	260	95,81,92	148,104,146	59,47,41	136,132,121
MXE231	ENSRNOG00000025881	Rbms3	chr8	-	124892607	124892718	124933642	124933693	124884176	124884224	124936099	124936196	0.149	7.87243e-05	0.0166174	0.445,0.525,0.425	0.352,0.299,0.296	200	260	95,80,92	154,94,162	58,47,43	139,143,133
MXE134	ENSRNOG00000000596	Fyn	chr20	+	44595880	44596045	44596417	44596573	44592706	44592856	44599140	44599320	-0.164	9.60313e-05	0.0185448	0.53,0.449,0.525	0.582,0.716,0.698	314	305	144,88,156	124,105,137	158,135,131	110,52,55
MXE2197	ENSRNOG00000005015	Rabep1	chr10	+	57557567	57557666	57563545	57563686	57549451	57549919	57572660	57572850	0.028	0.000102498	0.0185448	0.028,0.064,0.014	0.004,0.009,0.008	248	290	10,16,4	411,274,330	1,2,2	294,263,307
MXE246	ENSRNOG00000000655	Ptprc	chr13	-	55115277	55115400	55118075	55118222	55114408	55114480	55124084	55124105	-0.377	0.000167496	0.0282845	0.338,0.542,0.636	0.648,1.0,1.0	296	272	5,9,19	9,7,10	4,3,4	2,0,0
MXE1392	ENSRNOG00000017583	Mapkap1	chr3	+	13662239	13662380	13676168	13676306	13602244	13602354	13696748	13696846	-0.101	0.00018869	0.0298719	0.076,0.067,0.064	0.182,0.128,0.201	290	287	10,6,9	121,83,131	16,13,15	71,88,59
MXE2565	ENSRNOG00000010037	Epb41	chr5	-	150087606	150087708	150095016	150095145	150086377	150086458	150115895	150116072	0.137	0.000229157	0.0341443	0.373,0.413,0.318	0.201,0.289,0.202	278	251	66,71,62	100,91,120	31,41,23	111,91,82
MXE1725	ENSRNOG00000017441	Tpm3	chr2	+	189438655	189438731	189439292	189439368	189437946	189438017	189439999	189440062	0.022	0.000320758	0.0418851	0.973,0.965,0.965	0.95,0.949,0.938	225	225	1780,1341,1795	50,48,65	797,591,661	42,32,44
MXE44	ENSRNOG00000014241	Ece1	chr5	+	156288353	156288500	156289408	156289555	156286441	156286563	156290089	156290155	-0.132	0.000327187	0.0418851	0.667,0.929,0.842	0.833,1.0,1.0	296	296	12,13,16	6,1,3	5,5,4	1,0,0
MXE1156	ENSRNOG00000008129	Pla2r1	chr3	-	46528791	46528994	46544998	46545162	46525735	46525881	46554958	46555071	-0.153	0.000330716	0.0418851	0.725,0.692,0.644	0.88,0.821,0.818	313	352	47,24,37	20,12,23	85,49,72	13,12,18
MXE1074	ENSRNOG00000028856	Pknox2	chr8	-	39493236	39493331	39503737	39503930	39437157	39437266	39551625	39551700	-0.234	0.000381466	0.0429925	0.488,1.0,0.811	1.0,1.0,1.0	342	244	8,9,6	6,0,1	4,8,18	0,0,0
MXE1430	ENSRNOG00000011814	Cbx3	chr4	+	81245676	81245729	81249042	81249185	81244468	81244537	81255865	81255960	-0.1	0.000384674	0.0429925	0.833,0.902,0.867	0.923,0.978,1.0	202	292	38,19,18	11,3,4	33,31,31	4,1,0
MXE1395	ENSRNOG00000013059	Aste1	chr8	+	113943510	113943721	113944736	113944795	113939885	113939933	113945339	113945535	-0.263	0.000405257	0.0429925	0.687,0.574,0.698	1.0,0.864,0.883	360	208	19,14,12	5,6,3	10,22,13	0,2,1
MXE884	ENSRNOG00000011154	Adgrf5	chr9	-	20146906	20146961	20153954	20154080	20129584	20129743	20195412	20195566	-0.11	0.000407351	0.0429925	0.299,0.302,0.331	0.458,0.375,0.428	275	204	105,78,102	183,134,153	132,77,102	116,95,101
MXE1154	ENSRNOG00000000156	LOC100911486	chr5	+	171525583	171525706	171544595	171544718	171483507	171483617	171552596	171552722	-0.077	0.00044437	0.0442612	0.795,1.0,0.934	0.96,1.0,1.0	272	272	62,97,71	16,0,5	24,9,20	1,0,0
MXE977	ENSRNOG00000019519	Idnk	chr17	-	6889482	6889569	6889769	6889800	6885220	6886609	6892404	6892497	-0.311	0.000454319	0.0442612	0.0,0.724,0.344	1.0,1.0,0.0	180	236	0,4,2	2,2,5	4,2,0	0,0,1
MXE479	ENSRNOG00000033090	Ltbp1	chr6	-	21420729	21420897	21448048	21448218	21378293	21378518	21539860	21540152	-0.118	0.000499461	0.0458102	0.346,0.31,0.349	0.47,0.369,0.521	319	317	250,149,249	470,330,461	570,238,648	639,405,593
MXE203	ENSRNOG00000011589	Camk2d	chr2	+	231074178	231074238	231076432	231076474	231070080	231070118	231078899	231078948	-0.191	0.000536867	0.0458102	0.0,0.0,0.0	0.0,0.354,0.219	209	191	0,0,0	14,11,7	0,3,4	8,5,13
MXE2557	ENSRNOG00000057880	Myh11	chr10	+	798581	798602	800443	800536	796667	796770	801594	801658	-0.009	0.000548298	0.0458102	0.027,0.025,0.021	0.039,0.034,0.028	170	242	299,175,204	15499,9811,13595	594,375,374	21046,15301,18723
MXE946	ENSRNOG00000046366	Dmd	chrX	+	51697322	51697400	51713404	51713497	51492811	51492873	51719480	51719653	-0.019	0.00055633	0.0458102	0.023,0.014,0.02	0.036,0.052,0.027	227	242	17,8,10	768,595,524	39,41,24	1128,803,934
MXE2019	ENSRNOG00000015334	Fcho2	chr2	-	29006179	29006321	29012762	29012837	29005941	29006094	29019616	29019708	0.117	0.000560646	0.0458102	0.424,0.432,0.352	0.307,0.262,0.288	224	291	110,76,88	194,130,210	59,40,42	173,146,135
MXE2086	ENSRNOG00000007512	Srp14	chr3	-	110248775	110248888	110249312	110249385	110246974	110247007	110249525	110249627	0.039	0.000630555	0.0492784	0.097,0.095,0.109	0.072,0.067,0.046	222	262	55,48,64	604,542,617	27,29,22	408,473,535
MXE2538	ENSRNOG00000020716	Axl	chr1	-	82566746	82566773	82566983	82567134	82563906	82564039	82568169	82568380	-0.126	0.000648147	0.0492784	0.67,0.683,0.622	0.75,0.739,0.865	300	176	204,169,196	59,46,70	179,111,153	35,23,14
MXE2110	ENSRNOG00000037567	RGD1309730	chr3	-	91122598	91122665	91124687	91124759	91086185	91086427	91125747	91125846	-0.123	0.000661455	0.0492784	0.796,0.746,1.0	1.0,1.0,0.912	221	216	20,30,33	5,10,0	21,23,32	0,0,3
MXE1539	ENSRNOG00000016560	Card19	chr17	+	15856532	15856686	15857683	15857743	15854026	15854169	15857902	15857974	-0.137	0.000708061	0.0512434	0.67,0.632,0.73	0.744,0.828,0.87	303	209	150,112,145	51,45,37	118,77,116	28,11,12
MXE615	ENSRNOG00000001854	Tmtc1	chr4	-	182687870	182688038	182699762	182699884	182678198	182678312	182719407	182719597	0.101	0.000765209	0.053841	0.358,0.404,0.375	0.32,0.239,0.275	271	317	125,101,112	262,174,218	96,44,99	239,164,305
MXE829	ENSRNOG00000029910	Golga4	chr8	+	127194959	127195025	127198409	127198721	127183367	127183457	127199940	127199988	0.107	0.000882843	0.0578385	0.371,0.391,0.296	0.282,0.249,0.206	215	461	93,68,54	338,227,275	64,34,34	350,220,281
MXE202	ENSRNOG00000011589	Camk2d	chr2	+	231074178	231074238	231076432	231076474	231063261	231063299	231078899	231078948	-0.134	0.000909232	0.0578385	0.233,0.0,0.0	0.0,0.337,0.297	209	191	2,0,0	6,11,7	0,5,6	8,9,13
MXE907	ENSRNOG00000002751	Zdhhc15	chrX	-	75500213	75500308	75539763	75539790	75479641	75479711	75566142	75566481	-0.151	0.000918506	0.0578385	0.943,0.776,0.829	1.0,1.0,1.0	176	244	24,5,14	2,2,4	5,2,6	0,0,0
MXE656	ENSRNOG00000009783	Camk2g	chr15	+	3964526	3964610	3965033	3965128	3963988	3964091	3965757	3965880	0.205	0.000930377	0.0578385	0.313,0.44,0.548	0.153,0.28,0.252	233	244	10,18,22	23,24,19	15,13,9	87,35,28
MXE2385	ENSRNOG00000045639	RGD1560883	chr2	+	4381986	4382126	4411928	4412093	4367822	4367933	4424704	4424929	0.214	0.000936193	0.0578385	0.677,0.671,0.641	0.472,0.503,0.373	289	314	27,30,23	14,16,14	23,14,17	28,15,31
MXE586	ENSRNOG00000020340	Brd8	chr18	-	27404057	27404272	27405032	27405079	27403589	27403682	27405282	27405376	-0.138	0.000972657	0.0586605	0.289,0.376,0.377	0.451,0.507,0.497	196	364	34,24,32	155,74,98	46,41,58	104,74,109
MXE2289	ENSRNOG00000001345	Mapkapk5	chr12	+	40519425	40519515	40520649	40520745	40516777	40516875	40521511	40521592	0.036	0.00111376	0.0645532	0.053,0.072,0.0	0.009,0.0,0.009	239	245	8,8,0	146,106,115	1,0,1	116,81,118
MXE1267	ENSRNOG00000000123	Rnf19b	chr5	+	147257677	147257883	147259583	147259725	147246036	147246456	147261369	147261532	-0.124	0.00114609	0.0645532	0.403,0.488,0.501	0.611,0.538,0.616	355	291	151,128,186	183,110,152	96,61,90	50,43,46
MXE1735	ENSRNOG00000018980	Tjap1	chr9	+	17087047	17087150	17097124	17097254	17086474	17086529	17104078	17104176	-0.24	0.00114682	0.0645532	0.505,0.416,0.525	0.769,0.709,0.689	252	279	12,9,13	13,14,13	33,22,26	11,10,13
MXE1308	ENSRNOG00000002393	Eprs	chr13	+	103362798	103362959	103366968	103367047	103360651	103360825	103370355	103370420	-0.071	0.00135487	0.0746061	0.685,0.69,0.705	0.729,0.794,0.77	310	228	758,549,705	256,181,217	556,466,500	152,89,110
MXE1863	ENSRNOG00000007336	Churc1	chr6	+	99823261	99823397	99825651	99825722	99817430	99817527	99831409	99831576	-0.079	0.00140325	0.0756264	0.64,0.665,0.712	0.73,0.795,0.729	285	220	498,345,441	216,134,138	364,301,450	104,60,129
MXE2274	ENSRNOG00000011278	Stk3	chr7	-	73846641	73846770	73848790	73848871	73834043	73834158	73883595	73883812	0.098	0.00145586	0.0768268	0.431,0.457,0.485	0.374,0.311,0.395	230	278	175,135,168	279,194,216	120,79,94	243,212,174
MXE1780	ENSRNOG00000007519	Tmem43	chr4	+	123126997	123127072	123127681	123127783	123126668	123126790	123130291	123130409	-0.129	0.00151896	0.0772232	0.57,0.448,0.481	0.575,0.664,0.646	224	251	137,82,149	116,113,180	127,90,137	105,51,84
MXE10	ENSRNOG00000014900	Crem	chr17	+	57067490	57067679	57079357	57079393	57060031	57060174	57082569	57082726	-0.177	0.00152434	0.0772232	0.036,0.12,0.064	0.305,0.064,0.381	338	185	2,4,4	29,16,32	8,1,9	10,8,8
MXE725	ENSRNOG00000025151	Ildr2	chr13	+	84513643	84513790	84514795	84514972	84491791	84491911	84522943	84523057	0.465	0.00160412	0.0796714	0.908,0.595,0.768	0.197,0.155,0.524	296	326	9,8,3	1,6,1	2,1,9	9,6,9
MXE581	ENSRNOG00000019667	Ppfibp2	chr1	+	171861556	171861656	171876200	171876415	171815873	171816314	171905308	171905401	-0.207	0.00173611	0.0845687	0.166,0.14,0.0	0.248,0.351,0.328	249	364	3,1,0	22,9,17	7,10,3	31,27,9
MXE1745	ENSRNOG00000004566	Arhgef15	chr10	-	55535312	55535395	55535740	55535893	55535096	55535201	55535992	55536153	-0.231	0.00180948	0.0864794	0.535,0.393,0.59	0.734,0.772,0.705	302	232	24,16,15	16,19,8	43,22,28	12,5,9
MXE2529	ENSRNOG00000029658	Rnf213	chr10	+	108609994	108610089	108611489	108611649	108609083	108609118	108612345	108612514	0.108	0.00188817	0.0885689	0.413,0.451,0.384	0.345,0.259,0.321	244	309	222,188,152	399,290,309	55,26,43	132,94,115
MXE1596	ENSRNOG00000008320	Lypla1	chr5	-	14572958	14573024	14587745	14587777	14571614	14571662	14588282	14588422	0.101	0.00199505	0.0918812	0.247,0.184,0.229	0.12,0.083,0.154	181	215	35,18,19	127,95,76	10,5,13	87,66,85
MXE876	ENSRNOG00000005538	Psmd11	chr10	+	67821171	67821296	67828229	67828301	67814168	67814270	67828819	67828877	-0.122	0.00219353	0.0986021	0.626,0.615,0.544	0.713,0.732,0.705	274	221	145,99,99	70,50,67	111,61,89	36,18,30
MXE1160	ENSRNOG00000023176	Kidins220	chr6	+	44304974	44305088	44312349	44312382	44302888	44303112	44314109	44314241	0.04	0.00240988	0.0986021	0.945,0.945,0.956	0.909,0.937,0.881	263	182	448,246,439	18,10,14	359,281,322	25,13,30
MXE1171	ENSRNOG00000002827	Rbfox1	chr10	-	8347941	8348006	8360866	8360906	8317444	8317520	8371169	8371302	-0.617	0.00241288	0.0986021	0.0,1.0,0.0	1.0,0.85,1.0	189	214	0,2,0	2,0,1	6,5,2	0,1,0
MXE1347	ENSRNOG00000062170	Pvt1	chr7	+	102790958	102791044	102827119	102827195	102724228	102724348	102862025	102862050	-0.25	0.00242437	0.0986021	0.862,0.489,0.657	0.757,1.0,1.0	235	225	13,11,6	2,11,3	13,7,17	4,0,0
MXE2232	ENSRNOG00000048025	Cstf2	chrX	+	104895759	104895901	104896658	104896800	104892596	104892659	104897665	104897850	0.417	0.00243339	0.0986021	0.75,1.0,0.5	0.0,0.0,1.0	291	291	3,1,1	1,0,1	0,0,1	1,1,0
MXE2403	ENSRNOG00000015428	Mff	chr9	+	90898146	90898305	90903419	90903479	90891864	90891953	90907017	90907102	-0.107	0.00244196	0.0986021	0.039,0.184,0.011	0.241,0.035,0.279	308	209	7,4,1	118,12,62	7,2,8	15,37,14
MXE1164	ENSRNOG00000030721	Fbrsl1	chr12	+	52362207	52362279	52364011	52364141	52362003	52362033	52366447	52366525	0.175	0.00245127	0.0986021	0.354,0.336,0.207	0.115,0.144,0.112	221	279	10,12,6	23,30,29	4,4,2	39,30,20
MXE1509	ENSRNOG00000033663	P4ha2	chr10	+	39459216	39459276	39459324	39459390	39458743	39458797	39461588	39461657	-0.089	0.0024524	0.0986021	0.69,0.687,0.733	0.782,0.822,0.774	209	215	212,128,254	98,60,95	174,117,123	50,26,37
MXE1700	ENSRNOG00000005260	Acp1	chr6	-	49844092	49844206	49844243	49844357	49838471	49838533	49844442	49844516	0.101	0.00250547	0.0991618	0.598,0.632,0.667	0.589,0.54,0.464	263	263	336,283,313	226,165,156	281,170,182	196,145,210
MXE2537	ENSRNOG00000020716	Axl	chr1	-	82563470	82563562	82566746	82566773	82558581	82558677	82566983	82567134	0.033	0.00267744	0.104338	0.115,0.096,0.096	0.065,0.07,0.074	176	241	86,55,87	903,711,1120	36,31,32	708,568,552
MXE1869	ENSRNOG00000056376	Dusp22	chr17	-	35002954	35003004	35025573	35025656	34992456	34992531	35029015	35029049	-0.15	0.00284233	0.10828	0.708,0.736,0.632	0.896,0.75,0.879	232	199	34,26,24	12,8,12	40,7,17	4,2,2
MXE1558	ENSRNOG00000009987	Akap11	chr15	-	60746552	60746687	60748321	60748369	60745078	60745343	60750243	60750360	0.125	0.00286409	0.10828	0.535,0.46,0.428	0.397,0.325,0.327	197	284	83,68,68	104,115,131	59,30,38	129,90,113
MXE1553	ENSRNOG00000048222	Nlrc5	chr19	-	10969955	10970039	10970178	10970262	10968006	10968090	10972236	10973908	0.383	0.00295538	0.110088	0.786,0.739,0.773	0.125,0.625,0.4	233	233	22,17,17	6,6,5	1,5,4	7,3,6
MXE1185	ENSRNOG00000002511	Flt4	chr10	+	35094377	35094622	35094865	35094978	35093786	35093883	35095066	35095229	0.126	0.00305887	0.112292	0.612,0.674,0.566	0.458,0.466,0.551	394	262	133,118,159	56,38,81	117,80,98	92,61,53
MXE1619	ENSRNOG00000013152	Arhgap10	chr19	+	34227323	34227395	34233019	34233121	34207884	34207946	34239429	34239540	-0.102	0.0031538	0.114122	0.38,0.369,0.407	0.53,0.431,0.501	221	251	100,74,99	185,144,164	133,68,90	134,102,102
MXE629	ENSRNOG00000060349	Fam3c	chr4	-	49399336	49399421	49403281	49403366	49390160	49390287	49405448	49405499	0.126	0.00359685	0.128322	0.429,0.5,0.2	0.0,0.25,0.5	234	234	3,3,1	4,3,4	0,1,1	5,3,1
MXE2098	ENSRNOG00000026336	Tmem255b	chr16	+	81191896	81191959	81199129	81199219	81189072	81189215	81202978	81203059	-0.237	0.0037954	0.133524	0.36,0.273,0.372	0.541,0.501,0.674	212	239	11,5,10	22,15,19	23,16,22	22,18,12
MXE580	ENSRNOG00000019667	Ppfibp2	chr1	+	171815873	171816314	171861556	171861656	171797515	171797803	171876200	171876415	-0.037	0.00467709	0.162289	0.931,0.948,0.924	0.945,1.0,0.969	590	249	508,302,403	16,7,14	369,291,292	9,0,4
MXE928	ENSRNOG00000013089	Kif13b	chr15	+	48172577	48172696	48183381	48183444	48165422	48165476	48185865	48186625	-0.055	0.00495942	0.167943	0.0,0.0,0.022	0.053,0.0,0.133	268	212	0,0,1	65,26,36	2,0,6	28,19,31
MXE637	ENSRNOG00000008907	Fggy	chr5	+	114717768	114717897	114756587	114756691	114674128	114674244	114787964	114788072	-0.249	0.00497264	0.167943	0.534,0.447,0.267	0.614,0.67,0.711	278	253	39,24,6	31,27,15	35,29,27	20,13,10
MXE2271	ENSRNOG00000002028	Tmem50b	chr11	-	31730114	31730227	31733105	31733245	31727377	31727445	31752126	31752243	0.16	0.00508922	0.169404	0.591,0.751,0.668	0.545,0.54,0.444	289	262	99,73,82	62,22,37	62,44,30	47,34,34
MXE2200	ENSRNOG00000018118	Atad3a	chr5	-	173198372	173198424	173199146	173199271	173197821	173197892	173199488	173199614	0.218	0.00514967	0.169404	0.645,0.644,0.848	0.469,0.404,0.61	274	201	47,37,38	19,15,5	41,24,32	34,26,15
MXE821	ENSRNOG00000001862	Ube2l3	chr11	+	88067264	88067360	88083062	88083249	88047831	88047889	88086186	88088476	0.033	0.00543621	0.176537	0.094,0.087,0.075	0.079,0.033,0.045	245	336	48,33,40	635,476,676	29,9,16	461,366,466
MXE2351	ENSRNOG00000024712	Insc	chr1	+	184324944	184325045	184349538	184349884	184299249	184299507	184350811	184350864	-0.241	0.00582322	0.186712	0.271,0.198,0.132	0.381,0.474,0.468	250	495	3,1,1	16,8,13	14,15,12	45,33,27
MXE562	ENSRNOG00000009145	Klf12	chr15	-	84560417	84560507	84605837	84605901	84477261	84477808	84748054	84748525	0.025	0.00627202	0.198548	0.036,0.0,0.257	0.219,0.0,0.0	213	239	1,0,8	30,9,26	2,0,0	8,10,14
MXE2409	ENSRNOG00000047137	Erbin	chr2	-	33886334	33886541	33889462	33889579	33884956	33885049	33891721	33891865	0.026	0.00644827	0.198548	0.009,0.056,0.081	0.02,0.03,0.019	266	356	3,14,23	419,315,351	4,5,4	264,214,276
MXE614	ENSRNOG00000001854	Tmtc1	chr4	-	182678198	182678312	182687870	182688038	182666924	182667068	182699762	182699884	0.072	0.0064487	0.198548	0.297,0.231,0.277	0.244,0.137,0.209	317	263	132,74,123	259,204,266	110,33,114	282,172,358
MXE536	ENSRNOG00000010952	Ift122	chr4	+	147804538	147804592	147807526	147807688	147795533	147795731	147811903	147812070	0.056	0.00654479	0.198548	0.032,0.154,0.0	0.0,0.0,0.019	203	311	2,7,0	92,59,75	0,0,1	125,52,78
MXE1265	ENSRNOG00000019760	Oxnad1	chr16	+	8217062	8217204	8231481	8231724	8215814	8215921	8233470	8233579	0.118	0.00658429	0.198548	0.435,0.473,0.406	0.303,0.292,0.366	291	392	60,36,39	105,54,77	32,26,45	99,85,105
MXE2057	ENSRNOG00000050044	Ptp4a2	chr5	+	148057653	148057784	148059069	148059144	148054463	148054556	148060032	148060339	0.068	0.00677411	0.201868	0.546,0.517,0.534	0.481,0.428,0.484	280	224	637,427,572	423,319,399	428,281,315	370,300,269
MXE2296	ENSRNOG00000016454	Nasp	chr5	-	135457031	135457141	135459207	135459288	135450733	135450813	135463738	135463849	-0.11	0.00693485	0.204256	0.36,0.402,0.444	0.498,0.545,0.493	230	259	62,61,66	124,102,93	52,51,64	59,48,74
MXE1911	ENSRNOG00000023969	Herc6	chr4	-	88610273	88610344	88610655	88610719	88608654	88608838	88612147	88612314	0.099	0.00751637	0.218839	0.353,0.281,0.327	0.235,0.218,0.212	213	220	106,74,82	201,196,174	14,14,13	47,52,50
MXE1815	ENSRNOG00000024545	Ccdc18	chr14	-	2550006	2550220	2553449	2553592	2543692	2543792	2555099	2555267	-0.199	0.00794523	0.228696	0.505,0.354,0.376	0.681,0.514,0.637	292	363	32,15,15	39,34,31	24,17,24	14,20,17
MXE1893	ENSRNOG00000032463	Rap1a	chr2	-	208206156	208206297	208210808	208210877	208203780	208203924	208215103	208215187	0.049	0.00817583	0.23269	0.26,0.236,0.195	0.195,0.163,0.187	218	290	226,128,131	857,551,720	149,80,140	820,547,812
MXE623	ENSRNOG00000012015	Lrrc49	chr8	-	65584499	65584587	65586674	65586731	65576671	65576875	65587340	65587427	-0.135	0.00838618	0.236024	0.59,0.556,0.679	0.743,0.801,0.685	206	237	60,37,57	48,34,31	73,42,51	29,12,27
MXE986	ENSRNOG00000004415	Fam179b	chr6	+	86743336	86743486	86744781	86744877	86739052	86739150	86746606	86746782	0.083	0.00855198	0.236349	0.299,0.278,0.272	0.242,0.151,0.208	299	245	66,45,52	127,96,114	48,24,33	123,111,103
MXE2243	ENSRNOG00000005965	Irak4	chr7	+	135812248	135812394	135816000	135816189	135809123	135809291	135816838	135816999	-0.124	0.00892818	0.236349	0.406,0.391,0.327	0.457,0.461,0.579	295	338	52,28,39	87,50,92	47,38,60	64,51,50
MXE1038	ENSRNOG00000009970	Dfna5	chr4	-	79956594	79956766	79977050	79977243	79954597	79954718	79989361	79989572	-0.204	0.00894817	0.236349	0.6,0.617,0.625	0.796,0.908,0.75	342	321	16,12,16	10,7,9	25,21,32	6,2,10
MXE695	ENSRNOG00000040108	Cd36	chr4	+	14177519	14177589	14183071	14183141	14171619	14171666	14184194	14184382	0.018	0.00899625	0.236349	0.038,0.042,0.064	0.035,0.041,0.013	219	219	25,23,45	637,524,658	19,21,6	527,494,460
MXE1685	ENSRNOG00000008022	Apaf1	chr7	-	31769111	31769295	31779899	31780097	31764247	31764360	31781262	31781452	-0.122	0.00906263	0.236349	0.52,0.451,0.516	0.615,0.652,0.585	347	333	79,53,69	70,62,62	60,41,47	36,21,32
MXE1604	ENSRNOG00000048152	Myo1b	chr9	+	54749549	54749636	54751237	54751324	54749219	54749306	54754164	54754239	-0.047	0.00913347	0.236349	0.021,0.033,0.042	0.049,0.098,0.091	236	236	2,2,4	92,58,91	5,8,9	98,74,90
MXE259	ENSRNOG00000013323	Rnf217	chr1	+	28375696	28375861	28386778	28386980	28362166	28362400	28389597	28389669	0.147	0.00920589	0.236349	0.582,0.56,0.549	0.443,0.34,0.466	314	351	51,25,48	41,22,44	32,18,32	45,39,41
MXE1414	ENSRNOG00000021805	Rft1	chr16	+	6733316	6733395	6735411	6735462	6725711	6725849	6736285	6736416	0.259	0.00926547	0.236349	0.481,0.683,0.697	0.444,0.358,0.281	228	200	19,27,21	18,11,8	10,7,4	11,11,9
MXE1584	ENSRNOG00000057626	Kif1b	chr5	-	166093932	166094009	166101371	166101448	166092140	166092320	166116410	166116516	0.157	0.00933009	0.236349	0.333,0.25,0.222	0.0,0.333,0.0	226	226	1,1,2	2,3,7	0,1,0	2,2,2
MXE1065	ENSRNOG00000032574	Scrib	chr7	-	117108123	117108207	117108701	117108764	117107870	117107969	117110124	117110199	-0.12	0.00946637	0.236349	0.743,0.917,0.746	0.839,0.977,0.949	212	233	29,30,32	11,3,12	57,39,51	12,1,3
MXE247	ENSRNOG00000000655	Ptprc	chr13	-	55115277	55115400	55120552	55120678	55114408	55114480	55124084	55124105	-0.28	0.00947649	0.236349	0.305,0.414,0.442	0.0,1.0,1.0	275	272	4,5,8	9,7,10	0,4,1	2,0,0
MXE9	ENSRNOG00000014900	Crem	chr17	+	57067490	57067679	57079357	57079393	57033574	57033692	57082569	57082726	-0.166	0.00951741	0.236349	0.035,0.164,0.018	0.18,0.267,0.267	338	185	2,5,1	30,14,30	4,2,4	10,3,6
MXE790	ENSRNOG00000029220	Zmym5	chr15	-	37047261	37047468	37049845	37050131	37042395	37043130	37056223	37056314	0.061	0.00971994	0.239035	0.456,0.419,0.44	0.385,0.378,0.369	435	356	589,394,479	575,448,499	324,354,365	424,476,510
MXE1737	ENSRNOG00000004784	Ndufaf5	chr3	+	133246155	133246195	133251332	133251393	133243879	133243983	133261194	133261278	0.226	0.0101052	0.24612	0.483,0.377,0.449	0.105,0.1,0.426	189	210	16,6,11	19,11,15	2,1,6	19,10,9
MXE2134	ENSRNOG00000009696	Mdm4	chr13	-	49798818	49798965	49803677	49803838	49792793	49793675	49805866	49805966	-0.057	0.0102577	0.246654	0.9,0.813,0.932	0.9,0.985,0.931	310	296	197,114,115	21,25,8	169,136,155	18,2,11
MXE883	ENSRNOG00000007117	Cluap1	chr10	-	11872685	11872770	11874498	11874610	11871511	11871691	11877420	11877584	-0.094	0.0104507	0.246654	0.294,0.279,0.394	0.387,0.438,0.425	261	234	77,63,74	166,146,102	67,81,66	95,93,80
MXE8	ENSRNOG00000014900	Crem	chr17	+	57050867	57051014	57079357	57079393	57033574	57033692	57082569	57082726	-0.198	0.0105595	0.246654	0.186,0.211,0.094	0.407,0.385,0.294	296	185	11,6,5	30,14,30	11,3,4	10,3,6
MXE2021	ENSRNOG00000039076	LOC688452	chr1	+	59713478	59713502	59714375	59714485	59712833	59712902	59714794	59714951	0.242	0.0106274	0.246654	0.871,0.771,0.923	0.538,0.5,0.8	173	259	18,9,8	4,4,1	7,4,8	9,6,3
MXE499	ENSRNOG00000017116	Zfp532	chr18	+	61328527	61328704	61340352	61340634	61308851	61311205	61361848	61361961	0.158	0.0106874	0.246654	0.407,0.346,0.433	0.262,0.277,0.174	326	431	14,8,15	27,20,26	15,11,7	56,38,44
MXE2457	ENSRNOG00000015658	Sorbs1	chr1	-	259421032	259421082	259424994	259425096	259412481	259412654	259429362	259429446	-0.021	0.0107258	0.246654	0.0,0.009,0.038	0.034,0.044,0.033	251	199	0,1,4	109,85,81	8,5,6	182,86,138
MXE2401	ENSRNOG00000015428	Mff	chr9	+	90893518	90893593	90903419	90903479	90891864	90891953	90907017	90907102	-0.233	0.0108088	0.246654	0.236,0.383,0.561	0.879,0.537,0.464	224	209	39,8,85	118,12,62	117,46,13	15,37,14
MXE1403	ENSRNOG00000018566	Ctsl	chr17	-	1874465	1874583	1876076	1876239	1872847	1873502	1876451	1876676	0.055	0.0111967	0.251786	0.526,0.521,0.503	0.499,0.435,0.45	312	267	3923,2624,3315	3026,2066,2807	1343,1052,1112	1153,1169,1161
MXE1214	ENSRNOG00000024085	Tmem237	chr9	-	65889239	65889361	65895470	65895561	65882053	65885857	65896568	65896642	0.128	0.0112324	0.251786	0.469,0.297,0.404	0.319,0.263,0.204	240	271	68,28,39	87,75,65	29,18,15	70,57,66
MXE2164	ENSRNOG00000019085	Xpo5	chr9	-	17127891	17127999	17128316	17128399	17126838	17127003	17128886	17128949	0.041	0.0115984	0.257709	1.0,0.961,0.985	0.917,0.934,0.971	232	257	49,44,60	0,2,1	40,51,61	4,4,2
MXE497	ENSRNOG00000051650	Ywhaq	chr6	-	43468183	43468347	43471294	43471418	43467381	43467477	43493067	43493401	0.054	0.0117736	0.259327	0.43,0.374,0.361	0.362,0.298,0.344	273	313	770,488,631	1171,938,1280	646,406,579	1303,1097,1268
MXE728	ENSRNOG00000018140	Smad2	chr18	+	72571324	72571612	72592999	72593089	72550218	72550375	72594060	72594254	-0.094	0.0119928	0.259838	0.491,0.49,0.585	0.567,0.626,0.656	437	239	235,172,188	133,98,73	165,150,167	69,49,48
MXE495	ENSRNOG00000010861	Atad1	chr1	-	251266054	251266175	251269661	251269854	251262191	251262392	251373444	251373619	0.082	0.0120783	0.259838	0.511,0.529,0.568	0.484,0.432,0.447	342	270	277,196,220	209,138,132	189,100,122	159,104,119
MXE2346	ENSRNOG00000061814	Dgcr2	chr11	+	87262717	87262840	87273913	87274036	87242521	87242799	87275297	87275508	-0.121	0.0121906	0.259838	0.088,0.024,0.0	0.056,0.085,0.333	272	272	3,1,0	31,41,65	4,4,3	68,43,6
MXE293	ENSRNOG00000011254	Fam76a	chr5	-	151095757	151095893	151104346	151104433	151091263	151091365	151107165	151107323	-0.129	0.0122071	0.259838	0.341,0.384,0.186	0.51,0.379,0.41	236	285	66,49,25	154,95,132	74,49,65	86,97,113
MXE1587	ENSRNOG00000003019	Ubn1	chr10	-	10694529	10694619	10694852	10695096	10690223	10692445	10698622	10699846	-0.079	0.0124264	0.2623	0.784,0.736,0.783	0.837,0.831,0.873	393	239	161,119,160	27,26,27	144,89,147	17,11,13
MXE2466	ENSRNOG00000008258	Fnbp1	chr3	-	9878071	9878086	9885985	9886168	9873375	9873485	9887067	9887262	-0.119	0.0126393	0.26459	0.816,0.861,0.776	0.888,1.0,0.921	332	164	54,50,49	6,4,7	128,68,94	8,0,4
MXE2298	ENSRNOG00000008560	Ccdc30	chr5	-	138389190	138389335	138395606	138395761	138375786	138375928	138397861	138398071	-0.052	0.0128372	0.266387	0.94,0.975,0.899	1.0,0.969,1.0	304	294	49,41,37	3,1,4	50,65,44	0,2,0
MXE1095	ENSRNOG00000010526	Dennd1a	chr3	-	22259529	22259630	22275880	22275991	22217773	22217875	22291948	22292002	-0.066	0.0129355	0.266387	0.889,0.969,0.918	0.974,1.0,1.0	260	250	25,32,35	3,1,3	39,16,26	1,0,0
MXE2345	ENSRNOG00000000569	Vsir	chr20	+	29909630	29909687	29914678	29914786	29897593	29897769	29917998	29918026	-0.024	0.0131061	0.267723	0.0,0.0,0.003	0.06,0.0,0.016	206	257	0,0,1	420,247,386	12,0,3	233,166,232
MXE1484	ENSRNOG00000015173	Mbtps1	chr19	-	52152371	52152498	52154052	52154184	52148907	52149038	52156489	52156630	0.082	0.0133337	0.270194	0.579,0.599,0.529	0.48,0.46,0.521	281	276	209,134,152	149,88,133	142,85,112	151,98,101
MXE2039	ENSRNOG00000001813	Dnm1l	chr11	+	88875170	88875248	88875527	88875560	88874499	88874556	88877123	88877318	-0.184	0.0136563	0.274535	0.664,0.777,0.529	0.81,0.773,0.938	227	182	37,26,14	15,6,10	16,17,19	3,4,1
MXE1368	ENSRNOG00000006553	Bnc2	chr5	-	102641731	102641815	102680608	102680809	102552741	102552844	102689643	102689769	-0.038	0.0138636	0.276508	0.944,0.907,0.909	0.888,1.0,0.986	350	233	279,221,269	11,15,18	275,188,423	23,0,4
MXE767	ENSRNOG00000040297	Ttc37	chr2	+	2997381	2997534	2999773	2999904	2992175	2992334	3001797	3001921	0.099	0.0143415	0.282429	0.57,0.505,0.537	0.47,0.364,0.481	302	280	160,100,115	112,91,92	111,55,86	116,89,86
MXE1859	ENSRNOG00000016366	Colec12	chr18	+	879964	880015	1019174	1019297	867047	867141	1025520	1025619	0.057	0.0143835	0.282429	0.41,0.368,0.38	0.349,0.301,0.337	200	272	455,282,374	891,658,831	182,163,198	461,514,529
MXE90	ENSRNOG00000007221	Dut	chr3	+	117514953	117515083	117516768	117516860	117514443	117514604	117518836	117518881	-0.081	0.0149623	0.291534	0.18,0.147,0.164	0.277,0.182,0.275	279	241	31,20,24	122,100,106	36,16,25	81,62,57
MXE422	ENSRNOG00000021184	Mark2	chr1	-	222528244	222528289	222531192	222531450	222525989	222527650	222532927	222533025	0.192	0.0151091	0.292147	0.483,0.741,0.455	0.373,0.347,0.383	407	194	45,60,56	23,10,32	40,29,43	32,26,33
MXE2256	ENSRNOG00000003508	Ergic1	chr10	-	16852344	16852439	16862167	16862240	16843469	16843574	16867069	16867131	-0.027	0.0157365	0.301973	0.524,1.0,0.687	0.767,0.524,1.0	222	244	6,7,2	6,0,1	3,1,5	1,1,0
MXE1410	ENSRNOG00000006913	Rpain	chr10	+	57607822	57607993	57609249	57609310	57606649	57606730	57610280	57610392	-0.097	0.0159553	0.30387	0.622,0.761,0.734	0.833,0.783,0.793	320	210	108,92,80	43,19,19	91,77,99	12,14,17
MXE2297	ENSRNOG00000008560	Ccdc30	chr5	-	138381414	138381527	138389190	138389335	138375786	138375928	138395606	138395761	0.17	0.0174195	0.32928	0.537,0.647,0.369	0.368,0.328,0.347	294	262	52,35,42	40,17,64	32,29,37	49,53,62
MXE2350	ENSRNOG00000013328	Rbpms	chr16	+	62056602	62056753	62086654	62086788	62026450	62026513	62089339	62089579	0.033	0.0175667	0.329604	0.887,0.904,0.891	0.862,0.86,0.862	300	283	559,407,600	67,41,69	814,606,830	123,93,125
MXE2133	ENSRNOG00000009696	Mdm4	chr13	-	49796606	49796687	49803677	49803838	49792793	49793675	49805866	49805966	-0.085	0.0180106	0.330611	0.555,0.499,0.484	0.561,0.605,0.628	310	230	197,114,115	117,85,91	169,136,155	98,66,68
MXE1701	ENSRNOG00000013269	Tnfsf10	chr2	+	113015100	113015238	113022985	113023090	113008276	113008467	113024103	113026899	-0.068	0.0180576	0.330611	0.668,0.635,0.682	0.728,0.731,0.731	287	254	230,177,262	101,90,108	269,172,193	89,56,63
MXE898	ENSRNOG00000014836	Ralgapb	chr3	+	154919752	154919884	154922490	154922669	154916490	154916677	154923964	154924113	-0.13	0.0181026	0.330611	0.451,0.455,0.467	0.477,0.732,0.555	281	328	114,90,139	162,126,185	133,150,140	170,64,131
MXE1994	ENSRNOG00000004846	Atp6v1c1	chr7	+	77699797	77699889	77703448	77703517	77698802	77698897	77711121	77711214	-0.076	0.0181425	0.330611	0.527,0.542,0.541	0.646,0.557,0.635	241	218	218,166,184	177,127,141	192,154,173	95,111,90
MXE1938	ENSRNOG00000015473	Phactr2	chr1	-	7405322	7405403	7443691	7443859	7392045	7392592	7480736	7480825	-0.082	0.0182847	0.330822	0.835,0.762,0.849	0.884,0.871,0.937	317	230	105,75,124	15,17,16	84,56,61	8,6,3
MXE704	ENSRNOG00000013351	Stxbp5	chr1	-	3879151	3879202	3886394	3886454	3871990	3872230	3890867	3890933	0.129	0.0184696	0.331798	0.672,0.79,0.668	0.581,0.593,0.569	209	200	45,59,59	21,15,28	42,32,29	29,21,21
MXE583	ENSRNOG00000009781	Dync1i2	chr3	+	57852314	57852461	57852834	57852948	57850740	57850866	57853258	57853392	-0.06	0.0189434	0.337913	0.539,0.567,0.582	0.601,0.671,0.597	296	263	611,485,521	465,329,333	396,340,329	234,148,197
MXE410	ENSRNOG00000005261	Fbxl5	chr14	+	71872627	71872753	71874757	71874906	71870134	71870317	71875768	71875851	-0.08	0.0192598	0.341154	0.511,0.52,0.569	0.554,0.628,0.659	275	298	187,113,168	194,113,138	119,140,148	104,90,83
MXE222	ENSRNOG00000011491	Dnajc13	chr8	-	112778364	112778440	112790827	112790908	112777012	112777054	112807393	112807598	-0.032	0.0199201	0.345556	0.865,1.0,0.89	0.968,0.909,0.974	230	225	72,49,108	11,0,13	61,41,76	2,4,2
MXE2597	ENSRNOG00000030572	Smc5	chr1	-	241010280	241010375	241013276	241013390	241005332	241005506	241021871	241022026	0.052	0.0199485	0.345556	0.921,0.981,0.921	0.913,0.848,0.907	263	244	163,113,139	13,2,11	113,108,115	10,18,11
MXE1344	ENSRNOG00000062170	Pvt1	chr7	+	102724228	102724348	102827119	102827195	102723414	102723586	102862025	102862050	-0.211	0.0201503	0.345556	0.877,0.511,0.736	0.758,1.0,1.0	269	225	17,10,10	2,8,3	15,3,14	4,0,0
MXE1533	ENSRNOG00000010155	Pcm1	chr16	-	54107170	54107348	54113881	54113998	54104232	54104342	54114185	54114356	0.039	0.0203144	0.345556	0.195,0.144,0.189	0.152,0.142,0.118	266	327	117,67,95	594,490,500	101,76,55	692,566,504
MXE619	ENSRNOG00000057291	AABR07019088.1	chr15	+	87554492	87554548	87558154	87558316	87540750	87540990	87561099	87561581	-0.193	0.0203874	0.345556	0.202,0.0,0.252	0.603,0.0,0.431	205	311	1,0,2	6,6,9	2,0,5	2,1,10
MXE2132	ENSRNOG00000009696	Mdm4	chr13	-	49796606	49796687	49798818	49798965	49792793	49793675	49803677	49803838	-0.073	0.0204902	0.345556	0.573,0.608,0.652	0.624,0.711,0.717	296	230	223,174,231	129,87,96	209,241,244	98,76,75
MXE799	ENSRNOG00000042740	Mrpl42	chr7	-	36587998	36588083	36592875	36592939	36583536	36583700	36595868	36596014	0.102	0.0207282	0.345556	0.473,0.5,0.389	0.383,0.359,0.313	213	234	53,51,36	65,56,62	35,24,36	62,47,87
MXE1652	ENSRNOG00000011904	Trappc4	chr8	-	48725059	48725163	48726437	48726612	48724335	48724462	48726781	48726963	0.125	0.0207337	0.345556	0.552,0.591,0.591	0.389,0.406,0.565	324	253	128,87,100	81,47,54	53,35,60	65,40,36
MXE1831	ENSRNOG00000018237	Gstp1	chr1	-	219293534	219293641	219293831	219293867	219293348	219293436	219294076	219294147	-0.042	0.0208906	0.345556	0.039,0.081,0.09	0.111,0.096,0.128	185	256	7,10,12	236,156,168	20,10,17	221,130,160
MXE2115	ENSRNOG00000018176	Rab6a	chr1	+	165649105	165649211	165649277	165649383	165647830	165647884	165651315	165651427	-0.05	0.0209702	0.345556	0.281,0.279,0.253	0.333,0.322,0.309	255	255	252,187,238	645,483,702	231,171,182	462,360,407
MXE1576	ENSRNOG00000008224	Jdp2	chr6	+	109474675	109474908	109499241	109499346	109466059	109466100	109504383	109505161	0.087	0.0210089	0.345556	0.481,0.402,0.469	0.403,0.331,0.358	382	254	149,109,134	107,108,101	66,44,57	65,59,68
MXE862	ENSRNOG00000002841	Cdc42bpa	chr13	+	98353786	98353909	98365047	98365181	98351512	98351679	98374475	98374718	0.052	0.021406	0.349815	0.648,0.648,0.651	0.594,0.573,0.623	272	283	746,526,676	421,297,377	689,550,699	489,427,441
MXE1165	ENSRNOG00000007785	Trmt5	chr6	-	96167165	96167290	96169460	96170098	96165561	96166213	96171576	96171779	-0.127	0.02165	0.351535	0.415,0.47,0.626	0.658,0.618,0.617	787	274	116,79,120	57,31,25	149,79,111	27,17,24
MXE1429	ENSRNOG00000017606	P2rx1	chr10	+	59575351	59575448	59575751	59575832	59574631	59574703	59576070	59576212	0.039	0.0226345	0.365179	0.171,0.174,0.159	0.152,0.115,0.12	246	230	114,70,69	515,310,340	79,42,58	412,302,397
MXE982	ENSRNOG00000043182	Sept6	chrX	-	123527925	123527999	123532968	123533013	123525925	123525953	123535343	123535534	0.028	0.0229582	0.368057	0.055,0.017,0.058	0.0,0.0,0.046	194	223	4,1,4	79,66,75	0,0,1	36,26,24
MXE1574	ENSRNOG00000011910	Hnrnpr	chr5	+	154685222	154685399	154687040	154687176	154676664	154676778	154690536	154690742	0.07	0.0231744	0.369187	0.502,0.473,0.437	0.438,0.34,0.424	326	285	286,198,258	248,193,291	228,148,208	256,251,247
MXE1825	ENSRNOG00000046256	Ralgapa1	chr6	-	76549323	76549448	76552520	76552688	76545058	76545279	76567111	76567273	-0.059	0.0235945	0.37353	0.358,0.378,0.328	0.446,0.414,0.381	317	274	206,170,144	319,242,255	277,189,191	297,231,268
MXE1537	ENSRNOG00000016560	Card19	chr17	+	15854026	15854169	15857683	15857743	15845930	15846002	15857902	15857974	-0.101	0.0238253	0.373765	0.695,0.602,0.678	0.699,0.698,0.88	292	209	159,95,109	50,45,37	91,42,123	28,13,12
MXE1761	ENSRNOG00000027628	Elp5	chr10	-	56581949	56582131	56584993	56585220	56580411	56580507	56589850	56589931	0.087	0.0239619	0.373765	0.483,0.49,0.428	0.389,0.381,0.37	376	331	89,72,62	84,66,73	65,37,60	90,53,90
MXE976	ENSRNOG00000011058	Utrn	chr1	-	6853841	6853903	6961853	6962021	6842042	6842135	6969941	6970040	-0.035	0.0241433	0.373765	0.176,0.161,0.159	0.196,0.18,0.225	317	211	215,161,220	668,560,776	281,217,260	767,659,595
MXE333	ENSRNOG00000009745	Ppp3cc	chr15	-	51927459	51927605	51936365	51936477	51925688	51925828	51944050	51944175	0.08	0.0241995	0.373765	0.59,0.555,0.63	0.533,0.509,0.493	261	295	135,85,128	106,77,85	97,68,74	96,74,86
MXE1892	ENSRNOG00000004322	Sh3kbp1	chrX	-	37907241	37907317	37958483	37958689	37893084	37893179	37970150	37970280	-0.082	0.0243796	0.374264	0.428,0.408,0.448	0.518,0.497,0.515	355	225	131,88,142	111,81,111	122,81,104	72,52,62
MXE227	ENSRNOG00000025881	Rbms3	chr8	-	124844234	124844312	124892607	124892718	124840159	124840288	124936099	124936196	-0.09	0.0246906	0.376754	0.327,0.301,0.39	0.427,0.476,0.384	260	227	65,39,68	117,79,93	69,78,67	81,75,94
MXE1442	ENSRNOG00000042086	Rab26	chr10	-	13895266	13895332	13895564	13895617	13895123	13895180	13895786	13895853	-0.153	0.0255143	0.386992	0.827,1.0,0.713	1.0,1.0,1.0	202	215	9,7,7	2,0,3	5,7,7	0,0,0
MXE2014	ENSRNOG00000011931	Smarca2	chr1	+	244765375	244765429	244776013	244776119	244757629	244757847	244776560	244776662	0.046	0.0270936	0.407029	0.269,0.227,0.198	0.204,0.166,0.185	203	255	114,68,74	390,291,377	99,69,80	486,435,443
MXE2567	ENSRNOG00000010037	Epb41	chr5	-	150121864	150121906	150122072	150122129	150120807	150120870	150125471	150125656	-0.23	0.0271567	0.407029	0.57,0.289,0.296	0.707,0.565,0.573	206	191	10,7,5	7,16,11	13,7,13	5,5,9
MXE1042	ENSRNOG00000003071	Vamp4	chr13	+	80468719	80468770	80472951	80473052	80465768	80465815	80474201	80474281	-0.086	0.0273593	0.407653	0.483,0.503,0.534	0.583,0.605,0.59	200	250	89,51,66	119,63,72	67,60,77	60,49,67
MXE46	ENSRNOG00000055567	Fmnl2	chr3	+	38580719	38580800	38585648	38585725	38559913	38559995	38595056	38595140	-0.09	0.0275666	0.40834	0.486,0.501,0.528	0.577,0.58,0.628	230	226	101,96,106	105,94,93	68,59,55	49,42,32
MXE490	ENSRNOG00000033445	Ccdc171	chr5	+	101859072	101859127	101906813	101906945	101855456	101855602	101935639	101935792	0.202	0.0279316	0.411342	1.0,0.579,1.0	0.647,0.479,0.846	204	281	7,3,2	0,3,0	4,2,12	3,3,3
MXE342	ENSRNOG00000055917	Trim27	chr17	-	45616762	45616878	45619145	45619168	45616611	45616644	45622584	45622815	0.082	0.0283057	0.414441	0.229,0.332,0.24	0.186,0.209,0.159	172	265	27,30,33	140,93,161	17,12,13	115,70,106
MXE1434	ENSRNOG00000013451	Drosha	chr2	+	62973294	62973365	62979903	62980061	62971370	62971473	62981224	62981330	0.07	0.028702	0.417828	0.213,0.256,0.298	0.218,0.202,0.136	220	307	24,22,41	124,89,135	40,26,21	200,143,186
MXE2498	ENSRNOG00000031247	Lekr1	chr2	+	157521670	157521856	157560452	157560530	157508171	157508291	157562991	157563195	-0.224	0.0289189	0.41858	0.0,0.225,0.0	0.088,0.404,0.404	335	227	0,3,0	2,7,1	1,1,6	7,1,6
MXE1808	ENSRNOG00000011321	Rftn1	chr9	+	12888108	12888312	12899445	12899561	12881358	12881749	12932048	12932152	-0.082	0.0297599	0.427531	0.661,0.659,0.641	0.67,0.834,0.702	353	265	249,180,255	96,70,107	187,188,173	69,28,55
MXE1001	ENSRNOG00000031598	Atp8b4	chr3	-	118883762	118883835	118905312	118905374	118875213	118875284	118906425	118906524	-0.308	0.0299399	0.427531	0.243,0.429,0.429	0.558,0.467,1.0	211	222	7,5,5	23,7,7	6,5,5	5,6,0
MXE2452	ENSRNOG00000012473	Cflar	chr9	+	65569165	65569247	65580837	65581333	65563108	65563163	65582214	65582446	0.017	0.0300436	0.427531	0.012,0.052,0.019	0.0,0.017,0.014	231	645	3,10,4	716,510,586	0,2,2	435,322,385
MXE850	ENSRNOG00000009742	Rad52	chr4	+	152442113	152442207	152442371	152442439	152441064	152441166	152443623	152443742	-0.165	0.0304769	0.431273	0.444,0.309,0.29	0.567,0.421,0.551	243	217	25,11,16	28,22,35	22,22,22	15,27,16
MXE2156	ENSRNOG00000000804	Mrps18b	chr20	+	3346556	3346625	3348548	3348615	3346352	3346450	3349737	3349797	-0.155	0.0307626	0.432898	0.288,0.531,0.355	0.562,0.519,0.559	218	216	9,8,15	22,7,27	22,12,23	17,11,18
MXE1212	ENSRNOG00000003590	Tom1l2	chr10	-	46641974	46642124	46646463	46646542	46634788	46634923	46651911	46651996	0.071	0.0310122	0.433999	0.463,0.507,0.442	0.4,0.396,0.403	228	299	104,88,102	158,112,169	116,95,118	228,190,229
MXE505	ENSRNOG00000061379	C7	chr2	-	54759776	54759947	54764830	54764969	54757704	54757948	54766096	54766244	0.017	0.0314194	0.437282	0.939,0.91,0.928	0.938,0.909,0.879	288	320	5213,3074,3892	374,337,335	1863,1538,1376	136,172,210
MXE303	ENSRNOG00000006063	Phf21a	chr3	+	81262594	81262758	81267988	81268144	81260241	81260302	81269793	81269869	-0.071	0.0319184	0.439533	0.346,0.34,0.289	0.414,0.376,0.397	313	305	87,47,55	160,89,132	95,76,92	131,123,136
MXE362	ENSRNOG00000008479	Slc8a1	chr6	-	4307774	4307843	4311750	4311765	4302977	4303108	4311871	4311889	0.035	0.0319282	0.439533	0.021,0.033,0.05	0.0,0.0,0.0	164	218	3,3,5	185,118,125	0,0,0	130,137,142
MXE1334	ENSRNOG00000003264	Nat9	chr10	-	103733060	103733155	103733299	103733359	103732186	103732596	103734197	103734341	0.1	0.0323601	0.440714	0.365,0.272,0.259	0.2,0.15,0.245	209	244	34,16,18	69,50,60	15,5,15	70,33,54
MXE2140	ENSRNOG00000014064	Ctsh	chr8	+	97454718	97454825	97457072	97457198	97451816	97451885	97457861	97458267	0.042	0.0323619	0.440714	0.329,0.286,0.297	0.297,0.245,0.245	256	275	680,431,566	1488,1157,1437	285,179,254	724,591,843
MXE991	ENSRNOG00000051671	Herc1	chr8	+	72174225	72174291	72174462	72174588	72172706	72173000	72175454	72175593	-0.078	0.0328149	0.444492	0.334,0.435,0.425	0.509,0.437,0.482	215	275	56,44,70	143,73,121	98,54,75	121,89,103
MXE455	ENSRNOG00000012536	Sgms1	chr1	-	250810169	250810212	250855391	250855480	250785011	250785093	250919088	250919167	-0.081	0.0330547	0.445359	0.662,0.775,0.62	0.767,0.731,0.801	238	192	97,81,103	40,19,51	110,81,125	27,24,25
MXE1117	ENSRNOG00000050539	Fbln5	chr6	-	125656149	125656276	125656614	125656741	125652742	125652938	125657694	125657817	0.444	0.0337226	0.451027	1.0,0.0,0.333	0.0,0.0,0.0	276	276	3,0,1	0,13,2	0,0,0	4,4,1
MXE462	ENSRNOG00000031778	Mef2d	chr2	+	187536747	187536967	187537272	187537579	187532610	187532740	187537855	187538026	-0.101	0.0338315	0.451027	0.4,0.492,0.483	0.501,0.57,0.608	369	456	35,47,56	65,60,74	69,58,74	85,54,59
MXE106	ENSRNOG00000001786	Snx4	chr11	-	70711206	70711279	70719262	70719318	70707662	70707724	70724568	70724616	-0.082	0.0341903	0.453425	0.458,0.468,0.408	0.52,0.532,0.527	205	222	75,70,70	96,86,110	72,66,68	72,63,66
MXE1627	ENSRNOG00000006999	Wdr78	chr5	-	122560482	122560581	122569105	122569227	122559869	122560096	122569750	122569908	-0.173	0.0355427	0.466816	0.716,0.55,0.696	0.834,0.647,1.0	271	248	11,4,5	4,3,2	11,4,12	2,2,0
MXE1199	ENSRNOG00000015560	Emsy	chr1	-	163554736	163554892	163556653	163556818	163551222	163551374	163564634	163564833	0.109	0.0355687	0.466816	0.671,0.7,0.649	0.593,0.524,0.575	314	305	61,36,57	29,15,30	51,34,46	34,30,33
MXE1345	ENSRNOG00000062170	Pvt1	chr7	+	102744657	102744808	102827119	102827195	102723465	102723586	102862025	102862260	-0.341	0.0358875	0.468573	0.652,0.086,0.6	0.36,1.0,1.0	300	225	5,1,6	2,8,3	3,2,3	4,0,0
MXE211	ENSRNOG00000047756	Mef2a	chr1	-	128242697	128242835	128242898	128243030	128240553	128240773	128267051	128267255	0.068	0.0365119	0.472261	0.578,0.494,0.619	0.522,0.522,0.444	281	287	390,220,413	291,230,260	189,157,195	177,147,249
MXE465	ENSRNOG00000013741	Ube2d3	chr2	+	240649364	240649470	240652204	240652298	240648107	240648185	240654386	240654432	0.051	0.0365429	0.472261	0.529,0.583,0.531	0.517,0.502,0.471	255	243	688,600,643	584,409,542	455,399,443	405,377,475
MXE2230	ENSRNOG00000019908	Lamtor2	chr2	-	187912410	187912500	187914301	187914464	187911532	187911706	187914761	187914905	-0.068	0.0367565	0.47261	0.536,0.507,0.6	0.546,0.668,0.634	312	239	642,466,663	425,347,338	446,418,520	284,159,230
MXE1923	ENSRNOG00000001682	Ttc3	chr11	+	34613059	34613102	34613498	34613649	34612626	34612781	34614051	34614139	-0.073	0.037131	0.475014	0.419,0.385,0.454	0.444,0.548,0.485	192	300	139,98,121	301,245,227	127,103,103	248,133,171
MXE4	ENSRNOG00000017959	Cfap100	chr4	-	122324019	122324183	122324268	122324336	122323692	122323773	122326036	122326229	-0.264	0.0378133	0.481312	0.477,0.302,0.1	0.44,0.706,0.524	217	313	12,6,1	19,20,13	6,10,13	11,6,17
MXE426	ENSRNOG00000019057	Prkcq	chr17	-	71043503	71043703	71049229	71049356	71039795	71039856	71105111	71105286	0.138	0.0380932	0.482451	0.549,0.522,0.52	0.457,0.422,0.297	276	349	26,19,24	27,22,28	28,15,13	42,26,39
MXE1603	ENSRNOG00000004464	Sel1l	chr6	-	115590138	115590195	115591505	115591660	115586608	115586677	115592270	115592352	-0.063	0.0384904	0.483904	0.66,0.676,0.685	0.751,0.745,0.713	304	206	226,182,289	79,59,90	223,125,143	50,29,39
MXE1061	ENSRNOG00000002420	Zc3h7a	chr10	+	4567954	4567998	4571091	4571200	4567453	4567587	4571788	4571922	0.058	0.0387626	0.483904	0.276,0.34,0.306	0.287,0.272,0.189	193	258	107,89,105	375,231,318	76,64,57	252,229,328
MXE824	ENSRNOG00000019154	Zmynd8	chr3	-	162539646	162539790	162545998	162546147	162536340	162536454	162571695	162571766	-0.068	0.0387811	0.483904	0.522,0.527,0.537	0.6,0.59,0.6	298	293	163,120,137	147,106,116	166,76,131	109,52,86
MXE707	ENSRNOG00000004516	Itgbl1	chr15	+	110115183	110115401	110234717	110234864	110114147	110114337	110241677	110241800	0.05	0.0389781	0.483978	0.441,0.423,0.425	0.413,0.353,0.374	367	296	790,522,646	808,575,706	288,219,288	330,324,388
MXE1396	ENSRNOG00000001796	Dgkg	chr11	+	82031268	82031322	82040150	82040321	82021729	82021806	82044086	82044136	-0.025	0.0393027	0.485629	0.057,0.0,0.043	0.037,0.049,0.088	203	320	1,0,1	26,16,35	2,2,4	81,61,65
MXE2101	ENSRNOG00000030017	Ercc6	chr16	+	8747754	8748481	8760509	8760635	8741987	8742099	8772185	8772321	-0.042	0.0401401	0.491584	0.911,0.899,0.964	0.959,0.94,1.0	876	275	164,170,170	5,6,2	226,151,169	3,3,0
MXE221	ENSRNOG00000011491	Dnajc13	chr8	-	112777467	112777617	112778364	112778440	112777012	112777054	112790827	112790908	0.069	0.0403297	0.491584	0.312,0.28,0.302	0.259,0.203,0.225	225	299	46,34,64	135,116,197	31,19,28	118,99,128
MXE1563	ENSRNOG00000025000	Cep104	chr5	+	171274483	171274678	171275353	171275521	171272767	171272983	171276014	171276188	0.096	0.040534	0.491584	0.417,0.451,0.401	0.274,0.298,0.41	344	317	52,41,48	67,46,66	34,30,40	83,65,53
MXE918	ENSRNOG00000027191	Birc6	chr6	-	22053424	22053618	22063973	22064111	22049441	22049553	22067386	22067568	0.053	0.0406957	0.491584	0.546,0.546,0.532	0.48,0.487,0.499	287	343	448,327,409	446,325,430	321,233,283	416,293,339
MXE1401	ENSRNOG00000006285	Tlk2	chr10	+	93465607	93465700	93470615	93470726	93451476	93451644	93471308	93471445	0.024	0.0407551	0.491584	0.037,0.038,0.027	0.017,0.0,0.014	242	260	4,4,3	112,108,118	2,0,2	121,71,155
MXE1412	ENSRNOG00000011987	Cd2ap	chr9	+	20794680	20794841	20801956	20802110	20765295	20765418	20811698	20811799	0.052	0.0412598	0.495313	0.381,0.436,0.421	0.353,0.38,0.349	310	303	253,256,295	401,324,397	217,215,178	389,343,324
MXE1075	ENSRNOG00000028856	Pknox2	chr8	-	39493236	39493331	39503737	39503930	39455759	39455865	39551625	39551700	-0.221	0.0420613	0.502553	0.416,0.865,0.682	1.0,0.781,0.845	342	244	8,9,6	8,1,2	4,10,23	0,2,3
MXE1041	ENSRNOG00000003071	Vamp4	chr13	+	80465768	80465815	80468719	80468770	80464322	80464444	80472951	80473052	0.08	0.0427785	0.508574	0.367,0.368,0.342	0.323,0.228,0.285	196	200	46,36,52	81,63,102	35,26,32	75,90,82
MXE1337	ENSRNOG00000004574	Ofd1	chrX	+	29601518	29601671	29601905	29601973	29600759	29600917	29602805	29602925	-0.07	0.0430374	0.508574	0.841,0.757,0.876	0.843,0.943,0.898	302	217	125,65,69	17,15,7	90,92,86	12,4,7
MXE120	ENSRNOG00000026128	Cpne8	chr7	-	131748147	131748251	131767225	131767272	131740880	131740920	131767888	131767929	0.092	0.0431676	0.508574	0.298,0.382,0.48	0.283,0.307,0.293	196	253	55,59,88	167,123,123	33,23,27	108,67,84
MXE2008	ENSRNOG00000025702	Kdm2b	chr12	+	39148283	39148427	39149423	39149510	39142271	39142496	39149687	39149948	-0.097	0.0437123	0.512608	0.359,0.334,0.296	0.5,0.39,0.389	293	236	34,28,34	49,45,65	46,27,34	37,34,43
MXE2441	ENSRNOG00000002838	Pdzd11	chrX	-	70460230	70460287	70460490	70460574	70459604	70459703	70460799	70461004	-0.05	0.0440929	0.51303	0.046,0.011,0.034	0.085,0.018,0.137	233	206	4,1,3	74,76,76	4,1,7	38,49,39
MXE944	ENSRNOG00000011739	Dennd4a	chr8	+	70352818	70352964	70364651	70364785	70351714	70351933	70366176	70366312	-0.091	0.0448611	0.51303	0.418,0.455,0.45	0.461,0.511,0.623	295	283	111,101,99	148,116,116	89,86,98	100,79,57
MXE957	ENSRNOG00000015734	Ube3a	chr1	+	116610499	116610544	116643749	116644033	116587814	116588320	116647660	116648907	-0.056	0.0448931	0.51303	0.293,0.32,0.318	0.365,0.351,0.384	194	433	87,75,79	468,356,379	100,75,87	388,310,311
MXE1346	ENSRNOG00000062170	Pvt1	chr7	+	102790958	102791044	102827119	102827195	102723414	102723586	102862025	102862050	-0.182	0.0451282	0.51303	0.933,0.59,0.657	0.725,1.0,1.0	235	225	29,12,6	2,8,3	11,6,11	4,0,0
MXE527	ENSRNOG00000005934	Mlip	chr8	-	84482628	84482700	84494544	84496086	84461480	84461546	84505935	84506328	0.02	0.0453719	0.51303	0.186,1.0,1.0	0.478,0.647,1.0	1691	221	14,6,6	8,0,0	7,14,11	1,1,0
MXE483	ENSRNOG00000016465	Trmu	chr7	+	126759468	126759634	126761555	126761662	126756150	126756301	126765311	126765434	-0.073	0.045619	0.51303	0.617,0.668,0.649	0.747,0.732,0.675	315	256	121,62,109	61,25,48	120,84,125	33,25,49
MXE671	ENSRNOG00000004057	Ccdc88a	chr14	+	113904481	113904643	113906515	113906793	113901836	113902001	113907007	113907151	0.061	0.0458595	0.51303	0.501,0.52,0.482	0.501,0.425,0.394	311	427	414,322,299	566,408,441	322,194,166	440,361,350
MXE1942	ENSRNOG00000010330	Mark3	chr6	+	136084556	136084622	136091073	136091144	136081573	136081622	136093197	136093254	-0.063	0.0459588	0.51303	0.571,0.612,0.625	0.662,0.683,0.651	215	220	164,122,166	126,79,102	151,145,131	79,69,72
MXE2588	ENSRNOG00000004908	Smc6	chr6	+	36975010	36975148	36977915	36978061	36973057	36973228	36979895	36980021	-0.051	0.0460709	0.51303	0.492,0.485,0.455	0.5,0.563,0.521	287	295	458,379,358	487,413,441	372,366,356	382,292,336
MXE1520	ENSRNOG00000032039	Atp9b	chr18	-	77477059	77477111	77484238	77484297	77450251	77450332	77489359	77489468	0.062	0.0461357	0.51303	0.933,0.899,0.89	0.892,0.806,0.839	208	201	101,74,109	7,8,13	60,60,54	7,14,10
MXE696	ENSRNOG00000040108	Cd36	chr4	+	14186482	14186556	14236256	14236330	14185771	14185890	14245283	14245338	0.414	0.0462051	0.51303	1.0,0.75,0.692	0.6,0.0,0.6	223	223	6,3,9	0,1,4	3,0,3	2,2,2
MXE895	ENSRNOG00000010457	Vash1	chr6	+	110630823	110630912	110633672	110633747	110624855	110625969	110634367	110634749	0.149	0.0462919	0.51303	0.64,0.712,0.59	0.452,0.418,0.624	238	224	51,42,55	27,16,36	28,16,44	32,21,25
MXE1405	ENSRNOG00000018461	Pdgfrb	chr18	+	56396596	56396756	56397809	56397969	56395241	56395352	56399187	56399348	-0.207	0.0464068	0.51303	0.071,0.0,0.182	0.1,0.375,0.4	309	309	1,0,2	13,1,9	1,3,2	9,5,3
MXE630	ENSRNOG00000025416	Dpy19l4	chr5	-	24516248	24516305	24519338	24519459	24515220	24515303	24523267	24523387	-0.139	0.0466329	0.51303	0.713,0.63,0.534	0.625,0.741,0.928	270	206	65,49,36	20,22,24	35,30,51	16,8,3
MXE1277	ENSRNOG00000009789	Topbp1	chr8	+	111807759	111807932	111810021	111810233	111806586	111806945	111812410	111812697	0.088	0.047059	0.51303	0.344,0.385,0.378	0.262,0.323,0.259	322	361	43,34,33	92,61,61	19,20,19	60,47,61
MXE1824	ENSRNOG00000046256	Ralgapa1	chr6	-	76545062	76545279	76549323	76549448	76543906	76544083	76552520	76552559	0.037	0.0471247	0.51303	0.158,0.181,0.147	0.105,0.141,0.13	274	366	49,41,36	349,248,279	40,31,31	455,253,277
MXE2421	ENSRNOG00000015149	Nrg4	chr8	-	59806766	59806913	59846824	59846918	59799361	59799441	59848411	59848475	-0.092	0.0471915	0.51303	0.148,0.328,0.0	0.343,0.0,0.41	243	296	1,2,0	7,5,3	3,0,4	7,4,7
MXE1144	ENSRNOG00000032436	Tmod3	chr8	-	82439757	82439901	82442419	82442527	82437807	82437952	82443621	82443752	0.05	0.0476308	0.515331	0.479,0.468,0.439	0.442,0.39,0.405	257	293	546,404,447	678,523,650	336,223,229	483,397,384
MXE2314	ENSRNOG00000012378	Dbnl	chr14	+	86041257	86041351	86041645	86041741	86040902	86040963	86041859	86041969	0.058	0.0479278	0.515331	0.546,0.537,0.611	0.521,0.493,0.506	243	245	225,162,268	189,141,172	192,137,190	178,142,187
MXE1086	ENSRNOG00000003550	Acbd6	chr13	+	73239821	73239904	73265723	73265813	73206213	73206310	73319253	73319284	-0.122	0.0480134	0.515331	0.536,0.433,0.589	0.702,0.701,0.522	232	239	83,43,92	74,58,66	89,66,71	39,29,67
MXE2528	ENSRNOG00000015205	Cyb5a	chr18	+	81715528	81715558	81724769	81724804	81713712	81713841	81726460	81726821	-0.067	0.0483835	0.517112	0.415,0.451,0.472	0.501,0.552,0.486	179	184	107,88,100	155,110,115	87,109,105	89,91,114
MXE195	ENSRNOG00000046445	Rcor3	chr13	-	110822978	110823220	110829416	110829474	110822149	110822517	110837568	110837646	0.109	0.0495532	0.527184	0.819,0.688,0.841	0.654,0.748,0.62	207	391	12,7,14	5,6,5	17,11,19	17,7,22
MXE1399	ENSRNOG00000039091	Pnpla8	chr6	+	64268197	64268255	64274318	64274513	64265144	64265316	64281422	64281618	-0.062	0.0499789	0.527184	0.302,0.314,0.332	0.364,0.362,0.407	207	344	72,51,61	277,185,204	79,52,72	229,152,174

## Sheet: RI
#Alternative Splicing Event: RI #Condition pair: Experiment vs Control Column A: Track_ID, The ID of the AS event signed by rmats. Column B: Gene_ID, The database name in gene level of the AS event. Column C: Gene_Name, The gene symbol of the AS event. Column D: Chrom, The chromosome of the AS event. Column E: Strand, Strand of the AS event. Column F, G: RI_ES/EE, The start/end Base of AS exon. C…
Annotation											DE Statistic							Counts
Track_ID	Gene_ID	Gene_Name	Chrom	Strand	RI_ES	RI_EE	US_ES	US_EE	DS_ES	DS_EE	Diff	p_value	q_value	IncLevel_Experiment	IncLevel_Control	IncFormLen	SkipFormLen	IJC_Experiment	SJC_Experiment	IJC_Control	SJC_Control
RI69	ENSRNOG00000017309	Rsrp1	chr5	+	153262432	153264030	153262432	153262569	153263943	153264030	0.191	6.55032e-14	1.27731e-11	0.818,0.818,0.818	0.674,0.647,0.561	1523	149	4737,2940,2801	103,64,61	3851,2563,3161	182,137,242
RI113	ENSRNOG00000015036	Ctgf	chr1	-	21851659	21853612	21851659	21853021	21853400	21853612	-0.05	2.95155e-08	2.87776e-06	0.077,0.089,0.06	0.166,0.103,0.108	528	149	223,190,197	756,551,870	338,143,178	480,352,415
RI63	ENSRNOG00000000525	Pi16	chr20	+	6931002	6932064	6931002	6931077	6931934	6932064	-0.123	1.29082e-07	8.3903e-06	0.743,0.668,0.654	0.814,0.811,0.81	1006	149	5219,3688,4792	268,271,376	1658,1133,1292	56,39,45
RI64	ENSRNOG00000000525	Pi16	chr20	+	6931002	6932064	6931002	6931734	6931934	6932064	-0.032	2.56544e-06	0.000125065	0.045,0.046,0.031	0.08,0.083,0.054	349	149	175,122,103	1589,1090,1358	85,55,40	417,259,301
RI421	ENSRNOG00000005387	Rbm3	chrX	+	15099952	15100804	15099952	15100059	15100698	15100804	-0.081	6.27668e-06	0.000244791	0.205,0.216,0.203	0.312,0.267,0.289	788	149	890,673,577	653,462,428	794,517,648	331,269,302
RI359	ENSRNOG00000008802	Dnajc11	chr5	+	169151932	169152254	169151932	169151990	169152111	169152254	-0.051	7.91392e-05	0.00220841	0.017,0.0,0.006	0.041,0.032,0.104	270	149	3,0,1	93,63,88	7,2,9	91,33,43
RI2	ENSRNOG00000050190	Eng	chr3	+	11716463	11717485	11716463	11716565	11716712	11717485	-0.042	7.92762e-05	0.00220841	0.062,0.072,0.053	0.124,0.125,0.065	296	149	64,57,55	488,372,493	95,43,33	339,152,238
RI415	ENSRNOG00000047768	Lamb2	chr8	+	117278511	117279343	117278511	117278860	117279135	117279343	-0.02	0.000142861	0.00348225	0.066,0.052,0.031	0.072,0.058,0.079	424	149	211,111,111	1055,705,1220	331,173,314	1489,979,1282
RI287	ENSRNOG00000058515	AABR07054460.4	chr3	-	154850556	154851168	154850556	154850696	154851041	154851168	0.052	0.000174077	0.00377167	0.039,0.082,0.035	0.0,0.0,0.0	494	149	5,8,4	37,27,33	0,0,0	32,16,24
RI51	ENSRNOG00000014797	Tmbim1	chr9	-	81575174	81575713	81575174	81575225	81575659	81575713	-0.028	0.00047711	0.00930365	0.035,0.038,0.02	0.063,0.058,0.056	583	149	31,21,16	219,136,196	31,23,30	118,96,129
RI216	ENSRNOG00000007367	Sept4	chr10	+	74883349	74883749	74883349	74883512	74883702	74883749	-0.229	0.000618029	0.0109462	0.528,0.481,0.452	0.866,0.619,0.664	339	149	79,59,45	31,28,24	103,100,90	7,27,20
RI222	ENSRNOG00000003116	Dph1	chr10	-	62026177	62027857	62026177	62026299	62027793	62027857	-0.129	0.000673612	0.0109462	0.196,0.18,0.118	0.273,0.338,0.269	1643	149	67,51,50	25,21,34	87,62,73	21,11,18
RI349	ENSRNOG00000000439	Ager	chr20	+	4363185	4363564	4363185	4363256	4363457	4363564	-0.204	0.00140799	0.0211198	0.749,0.516,0.824	0.701,1.0,1.0	350	149	14,10,11	2,4,1	11,6,10	2,0,0
RI237	ENSRNOG00000013493	Psma4	chr8	+	59536810	59538302	59536810	59536899	59538171	59538302	-0.01	0.00172421	0.0240158	0.021,0.022,0.022	0.038,0.03,0.027	1421	149	107,73,79	532,337,366	117,70,75	309,234,279
RI414	ENSRNOG00000006756	Maged1	chrX	-	63805440	63805828	63805440	63805520	63805736	63805828	-0.031	0.00233977	0.030417	0.083,0.071,0.045	0.099,0.099,0.093	365	149	59,42,44	266,224,382	91,43,54	339,160,216
RI371	ENSRNOG00000062306	Cyp4f17	chr7	+	14540415	14541065	14540415	14540686	14540998	14541065	-0.161	0.00373112	0.0443908	0.393,0.488,0.402	0.579,0.531,0.655	461	149	74,65,52	37,22,25	85,63,88	20,18,15
RI404	ENSRNOG00000000809	Atat1	chr20	+	3352383	3352767	3352383	3352497	3352665	3352767	0.076	0.00386997	0.0443908	0.12,0.142,0.153	0.065,0.112,0.009	317	149	9,6,10	31,17,26	5,7,1	34,26,50
RI195	ENSRNOG00000020297	Gon4l	chr2	+	188205723	188206067	188205723	188205867	188205947	188206067	-0.043	0.00772257	0.0836612	0.033,0.01,0.0	0.009,0.016,0.146	229	149	3,1,0	58,64,62	1,1,10	70,41,38
RI196	ENSRNOG00000029205	Zfp354c	chr10	-	36313859	36314593	36313859	36313952	36314466	36314593	-0.071	0.0109901	0.104089	0.08,0.143,0.126	0.199,0.173,0.189	663	149	19,23,18	49,31,28	32,13,29	29,14,28
RI291	ENSRNOG00000032034	Supt5h	chr1	+	85448306	85449403	85448306	85448372	85449333	85449403	-0.061	0.0114411	0.104089	0.815,1.0,0.871	0.97,0.952,0.946	1110	149	361,279,251	11,0,5	479,296,388	2,2,3
RI293	ENSRNOG00000019075	Stat5b	chr10	-	88699899	88700079	88699899	88699964	88700048	88700079	0.033	0.0117374	0.104089	0.982,0.927,0.985	0.928,0.958,0.909	233	149	259,159,201	3,8,2	202,144,171	10,4,11
RI164	ENSRNOG00000001861	Ydjc	chr11	-	88092330	88092756	88092330	88092490	88092576	88092756	-0.169	0.0117433	0.104089	0.137,0.0,0.066	0.322,0.0,0.388	235	149	2,0,1	8,5,9	3,0,4	4,2,4
RI68	ENSRNOG00000055648	Haus7	chrX	+	157362978	157363752	157362978	157363075	157363542	157363752	-0.1	0.0139751	0.118485	0.299,0.215,0.198	0.3,0.387,0.326	616	149	134,78,47	76,69,46	101,73,82	57,28,41
RI146	ENSRNOG00000037638	Timm50	chr1	+	85475459	85475986	85475459	85475579	85475881	85475986	-0.071	0.014918	0.121209	0.142,0.099,0.031	0.196,0.114,0.174	451	149	20,6,5	40,18,51	17,7,14	23,18,22
RI109	ENSRNOG00000028448	Elovl1	chr5	+	137258612	137259041	137258612	137258803	137258960	137259041	-0.04	0.0166239	0.1245	0.087,0.104,0.065	0.107,0.134,0.135	306	149	45,39,28	231,163,196	41,29,38	167,91,119
RI221	ENSRNOG00000003116	Dph1	chr10	-	62019378	62020748	62019378	62020087	62020641	62020748	-0.204	0.0175702	0.1245	0.506,0.515,0.446	0.809,0.679,0.592	703	149	58,35,38	12,7,10	60,30,48	3,3,7
RI130	ENSRNOG00000009997	Erap1	chr2	+	1447324	1449733	1447324	1447406	1449520	1449733	-0.015	0.0177097	0.1245	0.063,0.073,0.051	0.087,0.066,0.08	2263	149	529,458,475	517,384,578	450,369,379	312,346,287
RI411	ENSRNOG00000001099	Rbak	chr12	+	13438058	13438607	13438058	13438185	13438511	13438607	-0.046	0.0178769	0.1245	0.043,0.063,0.039	0.101,0.117,0.066	475	149	6,3,4	42,14,31	15,8,7	42,19,31
RI223	ENSRNOG00000032575	Ocel1	chr16	+	19768288	19768625	19768288	19768454	19768571	19768625	-0.077	0.0191689	0.128798	0.108,0.219,0.142	0.279,0.172,0.249	266	149	19,25,24	88,50,81	27,17,29	39,46,49
RI324	ENSRNOG00000012681	Lgals9	chr10	+	64756347	64757317	64756347	64756389	64757228	64757317	-0.043	0.0198151	0.128798	0.173,0.123,0.103	0.18,0.177,0.171	988	149	243,176,172	175,190,226	89,60,71	61,42,52
RI345	ENSRNOG00000016054	Tab2	chr1	-	2004232	2005397	2004232	2004313	2005303	2005397	0.01	0.0252486	0.152347	0.034,0.041,0.03	0.028,0.018,0.03	1139	149	69,52,67	253,158,283	55,37,52	246,271,218
RI142	ENSRNOG00000000826	Flot1	chr20	-	3430144	3430752	3430144	3430282	3430706	3430752	-0.012	0.0258316	0.152347	0.03,0.04,0.023	0.045,0.036,0.049	573	149	26,21,20	222,132,224	33,20,42	183,139,213
RI116	ENSRNOG00000005538	Psmd11	chr10	+	67854551	67855090	67854551	67854677	67855054	67855090	-0.015	0.026479	0.152347	0.022,0.027,0.024	0.033,0.052,0.034	526	149	21,18,24	268,187,273	23,19,22	190,99,177
RI219	ENSRNOG00000020178	Cope	chr16	-	20866376	20867011	20866376	20866458	20866957	20867011	-0.015	0.0265631	0.152347	0.04,0.036,0.037	0.058,0.055,0.044	648	149	59,44,51	326,271,303	62,36,32	230,143,158
RI215	ENSRNOG00000007367	Sept4	chr10	+	74883349	74883749	74883349	74883512	74883649	74883749	-0.048	0.0311021	0.173283	0.151,0.142,0.071	0.181,0.175,0.152	286	149	42,25,14	123,79,95	56,49,39	132,120,113
RI31	ENSRNOG00000020541	Nprl3	chr10	+	15659334	15660214	15659334	15659524	15660021	15660214	0.082	0.0336261	0.182141	0.226,0.235,0.168	0.154,0.125,0.103	646	149	24,20,14	19,15,16	26,13,14	33,21,28
RI328	ENSRNOG00000016539	Rab24	chr17	+	9838493	9838836	9838493	9838593	9838785	9838836	-0.069	0.0361893	0.190727	0.301,0.347,0.267	0.371,0.381,0.371	341	149	138,79,79	140,65,95	93,62,97	69,44,72

## Sheet: SE
#Alternative Splicing Event: SE #Condition pair: Experiment vs Control Column A: Track_ID, The ID of the AS event signed by rmats. Column B: Gene_ID, The database name in gene level of the AS event. Column C: Gene_Name, The gene symbol of the AS event. Column D: Chrom, The chromosome of the AS event. Column E: Strand, Strand of the AS event. Column F, G: ES/EE, The start/end Base of AS exon. Colu…
Annotation											DE Statistic							Counts
Track_ID	Gene_ID	Gene_Name	Chrom	Strand	ES	EE	US_ES	US_EE	DS_ES	DS_EE	Diff	p_value	q_value	IncLevel_Experiment	IncLevel_Control	IncFormLen	SkipFormLen	IJC_Experiment	SJC_Experiment	IJC_Control	SJC_Control
SE18353	ENSRNOG00000011842	Asic5	chr2	+	180957085	180957254	180954763	180954820	180962735	180962827	-0.726	4.59962e-07	0.000139453	0.584,0.0,0.238	1.0,1.0,1.0	318	149	6,0,2	2,1,3	5,1,6	0,0,0
SE10026	ENSRNOG00000023993	Kif1a	chr9	-	100187672	100187699	100179545	100179660	100190034	100190140	-0.666	1.7088e-06	0.000410675	0.0,0.045,0.22	0.917,0.346,1.0	176	149	0,1,8	21,18,24	13,5,5	1,8,0
SE16651	ENSRNOG00000045605	Uxs1	chr9	-	11209033	11209094	11194238	11194343	11240131	11240282	-0.631	2.53682e-07	8.53557e-05	0.106,1.0,0.0	1.0,1.0,1.0	210	149	1,4,0	6,0,4	5,3,3	0,0,0
SE11745	ENSRNOG00000021047	Lrrfip2	chr8	+	119431943	119431985	119428995	119429064	119447347	119447392	-0.617	1.08474e-05	0.0015161	1.0,0.148,0.0	1.0,1.0,1.0	191	149	5,2,0	0,9,2	6,5,1	0,0,0
SE9108	ENSRNOG00000022704	Esyt3	chr8	-	107571613	107571734	107567942	107568113	107574364	107574454	-0.595	0.0346507	0.500632	0.216,1.0,0.0	1.0,1.0,1.0	270	149	1,6,0	2,0,1	6,2,6	0,0,0
SE18304	ENSRNOG00000006783	Neb	chr3	-	37678991	37679096	37678277	37678370	37679695	37679800	-0.56	1.62643e-06	0.000395705	0.268,0.281,0.37	0.732,1.0,0.866	254	149	5,2,2	8,3,2	14,14,11	3,0,1
SE7635	ENSRNOG00000026979	RGD1561444	chr8	+	23434622	23434755	23433078	23433222	23438936	23439242	-0.531	0.00199121	0.0740391	0.26,0.346,0.26	0.458,1.0,1.0	282	149	2,4,2	3,4,3	8,5,6	5,0,0
SE17328	ENSRNOG00000019065	Zfp385b	chr3	-	64343279	64343318	64338460	64338571	64362739	64362882	-0.519	0.000213719	0.0140862	0.0,0.0,0.442	0.0,1.0,1.0	188	149	0,0,1	4,1,1	0,1,9	4,0,0
SE8157	ENSRNOG00000007090	Cacna1c	chr4	-	150788672	150788776	150781207	150781380	150797123	150797320	-0.493	0.000127985	0.00957454	0.371,0.779,0.191	0.819,1.0,1.0	253	149	4,6,2	4,1,5	23,4,10	3,0,0
SE18692	ENSRNOG00000008720	LOC103692173	chr4	-	113953620	113953725	113953027	113953130	113954051	113954297	-0.487	0.00655934	0.169195	0.54,0.0,0.37	1.0,0.37,1.0	254	149	2,0,1	1,1,1	2,2,4	0,2,0
SE11816	ENSRNOG00000015173	Mbtps1	chr19	-	52171333	52171485	52167200	52167345	52176696	52176764	-0.48	3.26397e-06	0.000630618	0.485,0.076,1.0	1.0,1.0,1.0	301	149	19,1,15	10,6,0	3,9,2	0,0,0
SE5863	ENSRNOG00000017462	Spata5	chr2	+	124279733	124279770	124277537	124277702	124340786	124341131	-0.474	0.0469769	0.60908	0.091,0.167,0.048	0.706,1.0,0.021	186	149	3,5,2	24,20,32	6,3,1	2,0,38
SE5963	ENSRNOG00000051251	LOC100912181	chr10	+	70510204	70510244	70509771	70510109	70512237	70512820	-0.468	2.52705e-05	0.00298207	0.0,0.125,0.546	0.527,0.784,0.763	189	149	0,2,29	24,11,19	24,46,53	17,10,13
SE1715	ENSRNOG00000049203	Pex5	chr4	-	156992772	156992883	156992451	156992547	156993270	156993361	-0.464	0.000126523	0.00951676	0.076,0.364,0.067	1.0,0.534,0.364	260	149	1,1,1	7,1,8	2,2,1	0,1,1
SE7513	ENSRNOG00000018395	Usp40	chr9	-	95115998	95116296	95112786	95112868	95117676	95117784	-0.45	0.00259578	0.0888108	0.4,0.25,1.0	1.0,1.0,1.0	447	149	4,2,4	2,2,0	5,5,3	0,0,0
SE19789	ENSRNOG00000029598	Robo2	chr11	-	11069866	11070139	11067789	11067990	11075837	11076011	-0.448	2.54242e-07	8.53557e-05	0.414,1.0,0.241	1.0,1.0,1.0	422	149	24,8,9	12,0,10	4,2,7	0,0,0
SE8281	ENSRNOG00000021245	RGD1311739	chr3	-	123695983	123696045	123695657	123695774	123697909	123698072	-0.44	0.0253183	0.410995	0.274,0.117,0.414	0.124,1.0,1.0	211	149	8,3,1	15,16,1	2,1,5	10,0,0
SE10193	ENSRNOG00000042070	Ticam2	chr18	-	40569539	40569642	40555105	40558004	40571928	40572241	-0.437	0.0492314	0.626746	0.09,0.674,0.154	1.0,1.0,0.228	252	149	1,7,4	6,2,13	1,2,2	0,0,4
SE1537	ENSRNOG00000055433	Trim46	chr2	-	188552932	188552970	188551885	188552188	188553164	188553289	-0.432	0.0164215	0.308502	0.705,1.0,0.0	1.0,1.0,1.0	187	149	3,1,0	1,0,3	6,4,1	0,0,0
SE9288	ENSRNOG00000020014	Myh14	chr1	-	100656696	100656720	100654688	100654781	100657236	100657339	-0.428	0.00975209	0.219891	1.0,0.0,0.0	0.564,1.0,0.721	173	149	5,0,0	0,5,5	12,4,9	8,0,3
SE15002	ENSRNOG00000059776	Tnks2	chrAABR07024382.1	+	135376	135565	134057	134167	138553	138806	-0.427	1.6907e-05	0.00216355	1.0,0.469,0.064	1.0,0.815,1.0	338	149	11,4,4	0,2,26	6,10,13	0,1,0
SE7997	ENSRNOG00000012481	Ppm1j	chr2	+	207267786	207267894	207267562	207267626	207268006	207268158	-0.42	0.00394968	0.120935	0.258,0.127,0.635	1.0,1.0,0.279	257	149	3,1,6	5,4,2	7,4,2	0,0,3
SE8440	ENSRNOG00000024468	Traf3ip1	chr9	+	98637848	98637944	98633985	98634061	98642014	98642077	-0.416	0.000932917	0.0426566	0.587,0.549,0.063	1.0,0.448,1.0	245	149	7,2,1	3,1,9	8,4,6	0,3,0
SE14476	ENSRNOG00000006231	Ptpro	chr4	+	171421618	171421702	171419392	171419461	171428340	171428376	-0.411	0.000106328	0.00831511	0.134,0.129,0.187	0.637,0.39,0.657	233	149	14,6,14	58,26,39	11,6,3	4,6,1
SE1232	ENSRNOG00000003875	Ocrl	chrX	+	134785406	134785430	134777468	134777704	134788102	134788219	-0.411	0.00109069	0.0486293	0.076,0.33,0.232	0.478,1.0,0.392	173	149	2,4,7	21,7,20	17,14,12	16,0,16
SE12589	ENSRNOG00000015088	Prune2	chr1	-	236702333	236702465	236692605	236692704	236709510	236709684	-0.409	3.46173e-06	0.000655564	0.347,0.443,0.809	0.827,1.0,1.0	281	149	7,3,16	7,2,2	9,9,17	1,0,0
SE5417	ENSRNOG00000025151	Ildr2	chr13	+	84510494	84510551	84491791	84491911	84513643	84513790	-0.401	0.000470824	0.0264346	0.138,0.0,0.266	0.783,0.685,0.138	206	149	2,0,1	9,8,2	10,3,2	2,1,9
SE4730	ENSRNOG00000057291	AABR07019088.1	chr15	+	87554492	87554548	87540750	87540990	87561099	87561581	-0.386	7.73137e-05	0.00665336	0.421,0.0,0.421	1.0,0.0,1.0	205	149	1,0,2	1,1,2	2,0,5	0,1,0
SE16958	ENSRNOG00000009437	LOC100912481	chr14	-	85330550	85330585	85329988	85330021	85333344	85333525	-0.383	2.01215e-06	0.000450608	0.288,1.0,0.564	1.0,1.0,1.0	184	149	4,5,8	8,0,5	5,3,7	0,0,0
SE13395	ENSRNOG00000011914	Dtnb	chr6	+	28126626	28126716	28112860	28112938	28128732	28128820	-0.373	7.83269e-07	0.000203104	0.605,0.639,0.403	1.0,1.0,0.766	239	149	32,17,26	13,6,24	25,22,21	0,0,4
SE12674	ENSRNOG00000040122	Myoz1	chr15	+	4082882	4083048	4082257	4082498	4083804	4084305	-0.366	3.01825e-12	4.95672e-09	0.668,0.5,0.626	0.891,1.0,1.0	315	149	51,36,46	12,17,13	52,43,73	3,0,0
SE1223	ENSRNOG00000007433	Cyb561	chr10	-	94143266	94143476	94140928	94141140	94147537	94147556	-0.359	0.0355069	0.509639	0.675,0.217,0.0	0.675,1.0,0.293	359	149	5,2,0	1,3,3	5,4,2	1,0,2
SE13411	ENSRNOG00000054156	AABR07001392.1	chr1	+	42224934	42225135	42216725	42217126	42229971	42230145	-0.357	0.00299961	0.099424	0.0,0.096,0.124	0.793,0.498,0.0	350	149	0,1,3	6,4,9	9,7,0	1,3,1
SE9032	ENSRNOG00000036758	Iqck	chr1	+	188594165	188594263	188592769	188592899	188619891	188619944	-0.354	0.0221768	0.377717	0.707,0.751,0.232	0.751,1.0,1.0	247	149	4,5,1	1,1,2	10,4,3	2,0,0
SE17529	ENSRNOG00000045721	Exoc2	chr17	+	35401826	35401927	35396285	35396340	35435035	35435196	-0.352	0.000209423	0.0139961	0.058,1.0,0.23	1.0,0.641,0.704	250	149	4,2,1	39,0,2	3,3,4	0,1,1
SE2695	ENSRNOG00000050220	Nrxn1	chr6	-	15083616	15083646	14758345	14758647	15189770	15191660	-0.35	0.0463165	0.604476	0.0,0.172,0.131	0.06,0.294,1.0	179	149	0,2,2	11,8,11	1,1,6	13,2,0
SE11513	ENSRNOG00000007255	Zpbp2	chr10	+	86522219	86522400	86519323	86519406	86522922	86523243	-0.349	0.00186471	0.0705334	0.184,0.53,0.644	0.404,1.0,1.0	330	149	2,5,4	4,2,1	3,5,3	2,0,0
SE15796	ENSRNOG00000058993	AABR07062183.1	chr4	-	164049508	164049598	164048437	164048659	164051700	164051812	-0.344	2.96034e-05	0.00329601	0.636,0.517,0.502	1.0,0.686,1.0	239	149	73,36,42	26,21,26	10,7,5	0,2,0
SE2643	ENSRNOG00000026306	Clec5a	chr4	-	68818430	68818505	68814443	68814503	68819231	68819330	-0.343	0.0162914	0.307763	0.399,0.571,0.0	0.0,1.0,1.0	224	149	3,2,0	3,1,1	0,2,2	2,0,0
SE18985	ENSRNOG00000047493	Slco1a4	chr4	-	176017754	176017884	176014916	176015034	176026103	176026133	-0.339	0.00336717	0.108782	0.0,0.151,0.163	0.293,0.483,0.555	279	149	0,3,4	2,9,11	7,7,7	9,4,3
SE20106	ENSRNOG00000047280	Cttn	chr1	-	217618965	217619076	217617495	217617551	217619832	217619943	-0.338	2.1152e-05	0.00255732	0.489,0.667,0.667	1.0,0.838,1.0	260	149	5,7,7	3,2,2	9,9,23	0,1,0
SE17042	ENSRNOG00000007014	Cnksr2	chrX	+	39850821	39850968	39835573	39835642	39860824	39860958	-0.338	0.00251648	0.0869619	0.502,0.43,0.48	0.745,0.88,0.801	296	149	6,3,11	3,2,6	29,29,32	5,2,4
SE7400	ENSRNOG00000019519	Idnk	chr17	-	6887019	6887063	6885220	6886609	6889482	6889569	-0.337	6.06019e-05	0.00546641	0.755,0.507,0.481	1.0,1.0,0.755	193	149	8,4,6	2,3,5	2,2,4	0,0,1
SE14516	ENSRNOG00000019674	Mfsd13a	chr1	+	266119093	266119265	266117032	266117129	266119342	266119536	-0.336	6.29333e-06	0.000984307	0.374,0.619,0.736	1.0,1.0,0.736	321	149	9,14,18	7,4,3	15,7,6	0,0,1
SE8331	ENSRNOG00000003831	Tdp1	chr6	+	123947585	123947688	123927804	123927912	123956734	123956843	-0.333	0.00776045	0.188147	0.773,1.0,0.228	1.0,1.0,1.0	252	149	23,11,1	4,0,2	17,14,17	0,0,0
SE9983	ENSRNOG00000009037	Sulf1	chr5	-	6052131	6052283	6041095	6041246	6134824	6134919	-0.333	0.0289171	0.446956	1.0,1.0,0.0	1.0,1.0,1.0	301	149	2,1,0	0,0,4	4,2,1	0,0,0
SE16228	ENSRNOG00000008190	Pnpla7	chr3	+	2189520	2189680	2188051	2188192	2193045	2193126	-0.333	0.0492304	0.626746	1.0,0.0,1.0	1.0,1.0,1.0	309	149	9,0,3	0,3,0	7,2,2	0,0,0
SE12456	ENSRNOG00000057626	Kif1b	chr5	-	166093932	166094009	166092140	166092320	166116410	166116516	-0.332	0.00015931	0.011334	1.0,0.397,0.606	1.0,1.0,1.0	226	149	2,3,7	0,3,3	2,2,2	0,0,0
SE1375	ENSRNOG00000003078	Dcaf6	chr13	-	83616628	83616688	83606921	83607039	83634262	83634520	-0.328	0.0152506	0.297297	0.101,0.105,0.078	1.0,0.141,0.126	209	149	16,11,13	101,67,109	22,17,20	0,74,99
SE6801	ENSRNOG00000004127	AABR07021840.1	chr13	-	94838245	94838395	94835525	94835646	94846695	94847333	-0.326	0.000249553	0.0160194	0.139,0.799,0.777	1.0,0.692,1.0	299	149	13,8,7	40,1,1	11,9,8	0,2,0
SE13877	ENSRNOG00000023720	Ntm	chr8	-	30045059	30045092	30039407	30041144	30053657	30053809	-0.324	0.0357804	0.511702	0.92,0.214,0.247	1.0,1.0,0.353	182	149	14,1,2	1,3,5	2,2,2	0,0,3
SE8455	ENSRNOG00000005957	Slc4a7	chr15	-	11878804	11879173	11874561	11874677	11881741	11881930	-0.323	1.45307e-09	1.10137e-06	0.512,0.454,0.508	0.812,0.748,0.883	518	149	62,55,61	17,19,17	195,103,209	13,10,8
SE8730	ENSRNOG00000007850	Mok	chr6	-	135230809	135230924	135229162	135229360	135231490	135231664	-0.316	0.0168147	0.313498	0.22,1.0,0.361	1.0,1.0,0.53	264	149	1,3,2	2,0,2	10,5,6	0,0,3
SE12587	ENSRNOG00000015088	Prune2	chr1	-	236688853	236688889	236680097	236680125	236692605	236692704	-0.313	2.66756e-09	1.81274e-06	0.303,0.268,0.323	0.599,0.544,0.691	185	149	27,15,29	50,33,49	65,34,97	35,23,35
SE19129	ENSRNOG00000015428	Mff	chr9	+	90898146	90898305	90891864	90891953	90903419	90903479	-0.313	0.0295764	0.452181	0.055,1.0,0.079	1.0,0.072,1.0	308	149	12,7,8	100,0,45	16,5,14	0,31,0
SE14378	ENSRNOG00000036980	Zgrf1	chr2	+	231906711	231906832	231895409	231895483	231908552	231909154	-0.311	0.000171747	0.0120356	1.0,0.525,0.356	1.0,0.815,1.0	270	149	18,8,3	0,4,3	4,8,7	0,1,0
SE546	ENSRNOG00000003098	Prom1	chr14	+	71630389	71630458	71629384	71629500	71635928	71635968	-0.306	0.000396868	0.0231827	0.657,0.506,0.64	0.905,1.0,0.816	218	149	14,6,13	5,4,5	14,7,13	1,0,2
SE14761	ENSRNOG00000014513	Exnef	chr1	+	189583243	189583346	189581793	189581932	189586763	189586840	-0.305	0.000682154	0.0336954	1.0,0.542,0.542	1.0,1.0,1.0	252	149	16,4,8	0,2,4	3,3,3	0,0,0
SE19077	ENSRNOG00000009470	Flnb	chr15	-	18780269	18780341	18779402	18779505	18783400	18783648	-0.303	2.47898e-06	0.000525304	0.504,0.247,0.514	0.729,0.659,0.787	221	149	137,38,116	91,78,74	44,103,236	11,36,43
SE14169	ENSRNOG00000036648	LOC103691261	chr1	-	212314660	212314748	212314481	212314578	212315091	212315293	-0.3	0.0455708	0.599509	1.0,0.715,0.386	1.0,1.0,1.0	237	149	8,4,3	0,1,3	3,2,1	0,0,0
SE9448	ENSRNOG00000010964	Akap13	chr1	+	137245318	137245384	137242275	137242329	137247123	137247319	-0.298	1.19647e-05	0.00161499	0.482,0.607,0.539	0.563,1.0,0.96	215	149	130,87,113	97,39,67	117,62,104	63,0,3
SE15799	ENSRNOG00000020837	Cd300lg	chr10	+	89986653	89986785	89977790	89978123	89987397	89987731	-0.289	0.0133604	0.270879	0.788,0.515,0.469	1.0,1.0,0.639	281	149	7,6,5	1,3,3	9,3,10	0,0,3
SE5159	ENSRNOG00000001782	Osbpl11	chr11	-	70810416	70810496	70799434	70799636	70820552	70820621	-0.288	6.44896e-05	0.00575066	0.847,0.289,1.0	1.0,1.0,1.0	229	149	17,5,1	2,8,0	15,2,6	0,0,0
SE10198	ENSRNOG00000005600	Nr4a2	chr3	-	43113163	43113180	43113001	43113059	43113502	43113705	-0.288	0.0266274	0.424553	0.31,0.0,1.0	0.863,0.31,1.0	166	149	2,0,2	4,2,0	7,1,3	1,2,0
SE4250	ENSRNOG00000009145	Klf12	chr15	-	84605837	84605901	84560417	84560507	84675991	84676125	-0.287	0.000573742	0.0302319	0.542,0.504,0.789	1.0,0.695,1.0	213	149	22,16,16	13,11,3	26,13,5	0,4,0
SE13878	ENSRNOG00000023720	Ntm	chr8	-	30050607	30050643	30045059	30045092	30053657	30053809	-0.283	0.0142661	0.285678	0.0,1.0,1.0	0.849,1.0,1.0	185	149	0,4,2	12,0,0	7,3,2	1,0,0
SE19906	ENSRNOG00000028891	Cyp2t1	chr1	+	83966260	83966423	83965607	83965994	83967136	83967297	-0.282	8.72054e-06	0.00128266	0.527,1.0,0.626	1.0,1.0,1.0	312	149	7,12,21	3,0,6	5,1,11	0,0,0
SE18330	ENSRNOG00000026958	LOC500077	chr4	-	62394560	62394808	62393627	62393703	62395728	62396035	-0.282	0.00824031	0.194017	0.467,0.484,0.6	0.761,0.805,0.83	397	149	7,15,8	3,6,2	17,11,13	2,1,1
SE5928	ENSRNOG00000016687	Ssc5d	chr1	-	72451633	72451948	72451181	72451349	72452029	72452593	-0.28	4.25251e-10	4.08484e-07	0.546,0.809,0.654	1.0,0.849,1.0	464	149	86,66,100	23,5,17	111,35,77	0,2,0
SE10807	ENSRNOG00000010625	Dnmt3b	chr3	+	149153994	149154054	149153495	149153640	149155274	149155397	-0.279	1.84096e-06	0.000429206	0.0,0.0,0.0	0.151,0.348,0.337	209	149	0,0,0	9,5,4	2,3,5	8,4,7
SE1368	ENSRNOG00000046445	Rcor3	chr13	-	110822978	110823220	110822149	110822517	110837568	110837646	-0.274	0.00150088	0.0601176	0.12,0.246,0.214	0.419,0.572,0.411	391	149	5,6,5	14,7,7	17,7,22	9,2,12
SE5775	ENSRNOG00000048818	Catsperd	chr9	-	10393359	10393488	10391932	10392110	10395169	10395244	-0.274	0.0299257	0.454001	0.177,1.0,1.0	1.0,1.0,1.0	278	149	2,2,2	5,0,0	2,2,1	0,0,0
SE14697	ENSRNOG00000034116	Gk	chrX	-	54261299	54261317	54259412	54259448	54262373	54262440	-0.271	0.0327998	0.483098	0.171,0.527,0.781	0.835,0.817,0.641	167	149	3,10,16	13,8,4	17,20,12	3,4,6
SE15794	ENSRNOG00000007713	Tmcc3	chr7	+	35322450	35322611	35309264	35309544	35383326	35383440	-0.269	0.0195986	0.348128	1.0,0.194,1.0	1.0,1.0,1.0	310	149	2,3,7	0,6,0	8,2,4	0,0,0
SE8903	ENSRNOG00000003031	Atp2b4	chr13	+	50145415	50145590	50141909	50142086	50149536	50153823	-0.261	0	0	0.381,0.291,0.343	0.568,0.578,0.652	324	149	364,229,381	272,256,335	734,414,692	257,139,170
SE1011	ENSRNOG00000023410	Apol9a	chr7	-	118928776	118928902	118927007	118928313	118933633	118933812	-0.26	6.79694e-07	0.000183489	0.664,0.667,0.662	1.0,0.774,1.0	275	149	263,207,202	72,56,56	24,19,32	0,3,0
SE14934	ENSRNOG00000027833	Fnip2	chr2	-	178273914	178274004	178272369	178272441	178274159	178274260	-0.259	9.22043e-08	3.78556e-05	0.475,0.454,0.399	0.716,0.666,0.724	239	149	74,48,50	51,36,47	81,48,59	20,15,14
SE1851	ENSRNOG00000014768	Glis3	chr1	-	246657552	246657760	246648293	246649407	246784972	246785360	-0.255	0.00015017	0.0109203	0.403,0.484,0.685	0.883,0.455,1.0	357	149	21,18,26	13,8,5	18,2,11	1,1,0
SE1367	ENSRNOG00000046445	Rcor3	chr13	-	110822978	110823220	110822149	110822517	110829416	110829474	-0.255	0.025122	0.409834	1.0,1.0,0.234	1.0,1.0,1.0	391	149	8,14,4	0,0,5	20,8,28	0,0,0
SE19126	ENSRNOG00000015428	Mff	chr9	+	90893518	90893593	90891864	90891953	90903419	90903479	-0.254	0.0166258	0.310564	0.176,1.0,0.554	1.0,0.491,1.0	224	149	32,8,84	100,0,45	131,45,13	0,31,0
SE94	ENSRNOG00000014900	Crem	chr17	+	57067490	57067679	57033572	57033692	57079357	57079393	-0.252	0.0484431	0.621529	0.638,0.607,1.0	1.0,1.0,1.0	338	149	8,7,7	2,2,0	10,8,8	0,0,0
SE16514	ENSRNOG00000024136	Fam151b	chr2	-	22048828	22048954	22023051	22023632	22059010	22059149	-0.249	3.13918e-05	0.00337823	0.923,0.856,0.475	1.0,1.0,1.0	275	149	22,11,10	1,1,6	25,8,13	0,0,0
SE16419	ENSRNOG00000015678	Spata1	chr2	-	252336102	252336196	252332431	252332540	252341261	252341481	-0.247	0.0420234	0.569846	0.221,0.17,1.0	0.811,0.551,0.771	243	149	6,2,5	13,6,0	7,2,11	1,1,2
SE19511	ENSRNOG00000008258	Fnbp1	chr3	-	9885985	9886168	9878071	9878086	9887067	9887262	-0.243	0.00148161	0.0597355	0.602,0.652,0.7	0.804,1.0,0.878	332	149	27,25,26	8,6,5	55,31,48	6,0,3
SE3350	ENSRNOG00000030954	Fat1	chr16	-	50374547	50374583	50372127	50373577	50379255	50379393	-0.242	1.89346e-06	0.000433888	0.45,0.655,0.498	0.782,0.777,0.771	185	149	71,59,95	70,25,77	89,82,88	20,19,21
SE11600	ENSRNOG00000046452	Fcgr2b	chr13	-	89331872	89332013	89329933	89329971	89334609	89334732	-0.241	6.34162e-08	2.7772e-05	0.1,0.136,0.174	0.377,0.278,0.479	290	149	26,11,27	120,36,66	33,9,43	28,12,24
SE5163	ENSRNOG00000030776	Sytl2	chr1	+	154584187	154584357	154579948	154580000	154588068	154588171	-0.241	0.00491613	0.139801	0.737,1.0,0.539	1.0,1.0,1.0	319	149	6,6,10	1,0,4	6,5,5	0,0,0
SE18980	ENSRNOG00000045639	RGD1560883	chr2	+	4411928	4412093	4381986	4382126	4424704	4424929	-0.239	7.6035e-06	0.00116157	0.609,0.758,0.769	0.95,0.942,0.962	314	149	23,33,28	7,5,4	40,34,53	1,1,1
SE6022	ENSRNOG00000010484	Zdhhc21	chr5	-	100966607	100966706	100960615	100960727	100977754	100977902	-0.238	5.96162e-07	0.000167837	0.655,0.9,0.73	1.0,1.0,1.0	248	149	19,30,18	6,2,4	27,19,18	0,0,0
SE6107	ENSRNOG00000042679	Lcor	chr1	+	260801077	260801171	260791755	260791888	260824977	260826323	-0.236	1.2327e-06	0.00030366	0.628,1.0,0.582	1.0,1.0,0.917	243	149	22,7,25	8,0,11	36,10,18	0,0,1
SE19055	ENSRNOG00000000778	Znrd1as1	chr20	-	2078833	2078884	2077233	2077544	2079722	2079801	-0.235	0.0271207	0.429291	0.253,0.45,0.539	0.58,0.676,0.691	200	149	5,11,11	11,10,7	13,14,12	7,5,4
SE2252	ENSRNOG00000047296	Bptf	chr10	-	95303413	95303611	95298911	95299099	95311933	95312143	-0.234	0.00350252	0.111871	0.543,0.318,0.576	0.622,0.761,0.757	347	149	94,25,60	34,23,19	88,74,58	23,10,8
SE16111	ENSRNOG00000061040	Herc4	chr20	+	26815759	26815783	26810884	26811004	26818516	26818615	-0.228	0.00705493	0.176212	0.352,0.338,0.244	0.43,0.711,0.476	173	149	29,16,18	46,27,48	21,20,20	24,7,19
SE9951	ENSRNOG00000004489	Adgre5	chr19	-	24864166	24864301	24862369	24862516	24866047	24866200	-0.227	0.000319685	0.0195653	0.273,0.376,0.248	0.41,0.664,0.503	284	149	38,23,32	53,20,51	65,83,56	49,22,29
SE20146	ENSRNOG00000011334	Tmem63c	chr6	+	111058787	111058935	111049558	111049855	111076482	111076692	-0.227	0.00460561	0.133475	1.0,1.0,0.318	1.0,1.0,1.0	297	149	37,25,13	0,0,14	16,23,22	0,0,0
SE19134	ENSRNOG00000015428	Mff	chr9	+	90901832	90901865	90891864	90891953	90903419	90903479	-0.227	0.0414364	0.565112	0.192,1.0,0.353	1.0,0.225,1.0	182	149	29,15,30	100,0,45	23,11,34	0,31,0
SE9950	ENSRNOG00000004489	Adgre5	chr19	-	24862369	24862516	24861601	24861742	24866047	24866200	-0.226	2.20697e-11	2.89951e-08	0.735,0.739,0.726	0.879,1.0,1.0	296	149	165,90,142	30,16,27	187,112,147	13,0,0
SE8351	ENSRNOG00000014901	Uggt1	chr9	-	42732791	42732815	42732231	42732326	42733608	42733707	-0.225	1.77789e-08	9.84341e-06	0.526,0.567,0.593	0.779,0.784,0.799	173	149	94,70,122	73,46,72	94,59,74	23,14,16
SE10356	ENSRNOG00000030210	Fndc1	chr1	+	47630030	47630099	47605261	47605514	47639335	47639542	-0.224	4.00902e-06	0.000738371	0.186,0.176,0.226	0.413,0.474,0.374	218	149	16,15,26	48,48,61	35,29,21	34,22,24
SE2395	ENSRNOG00000021053	Lsr	chr1	-	89388620	89388677	89387906	89388053	89391679	89391799	-0.224	0.0118489	0.252439	0.243,0.094,0.153	0.385,0.491,0.287	206	149	4,1,2	9,7,8	13,8,10	15,6,18
SE16812	ENSRNOG00000023837	Mtx3	chr2	+	22432599	22432685	22431251	22431409	22435000	22435307	-0.224	0.0192106	0.34323	0.498,0.363,0.305	0.613,0.613,0.613	235	149	25,9,9	16,10,13	25,5,15	10,2,6
SE19504	ENSRNOG00000004067	Nrcam	chr6	+	64847536	64847689	64838457	64838634	64852692	64852824	-0.223	0.00241001	0.0849625	0.0,0.0,0.0	0.141,0.33,0.198	302	149	0,0,0	3,1,5	2,2,2	6,2,4
SE7932	ENSRNOG00000011595	Senp8	chr8	-	64561034	64561054	64559014	64559928	64572802	64572850	-0.223	0.0339107	0.493923	0.15,0.15,0.0	0.138,0.569,0.261	169	149	3,1,0	15,5,4	4,6,2	22,4,5
SE14211	ENSRNOG00000046050	Dennd1c	chr9	+	9974483	9974549	9974298	9974379	9974632	9974686	-0.221	4.26622e-06	0.000753252	0.661,1.0,0.675	1.0,1.0,1.0	215	149	31,19,21	11,0,7	8,5,2	0,0,0
SE19860	ENSRNOG00000010233	Cald1	chr4	+	62260091	62260175	62257937	62258337	62265574	62265720	-0.22	0	0	0.493,0.46,0.506	0.719,0.658,0.741	233	149	1897,1379,2070	1247,1034,1290	2149,1581,2200	536,526,492
SE19777	ENSRNOG00000013419	Hykk	chr8	+	59510864	59511215	59507989	59508582	59511732	59511872	-0.22	0.00957504	0.217141	0.868,0.582,0.889	1.0,1.0,1.0	500	149	22,14,27	1,3,1	28,22,31	0,0,0
SE18953	ENSRNOG00000048193	Hnrnph3	chr20	+	27173818	27173957	27173189	27173324	27174491	27174676	-0.22	0.0210651	0.364002	0.341,1.0,0.0	0.0,1.0,1.0	288	149	1,1,0	1,0,14	0,1,1	1,0,0
SE3168	ENSRNOG00000043143	Eml1	chr6	+	132422176	132422227	132421355	132421384	132425311	132425439	-0.218	0	0	0.109,0.059,0.143	0.293,0.284,0.388	200	149	34,14,46	206,167,206	106,65,150	191,122,176
SE6623	ENSRNOG00000019296	Gnat2	chr2	+	210886112	210886242	210885766	210885895	210888723	210888877	-0.218	4.30212e-06	0.000753252	0.758,0.842,0.746	1.0,1.0,1.0	279	149	41,30,33	7,3,6	7,4,8	0,0,0
SE7561	ENSRNOG00000017975	Dnajb13	chr1	-	165524446	165524608	165520001	165520115	165525951	165526055	-0.218	0.0156867	0.300224	0.418,0.418,1.0	0.489,1.0,1.0	311	149	3,3,5	2,2,0	2,3,1	1,0,0
SE684	ENSRNOG00000057815	Ccdc191	chr11	-	61700948	61701061	61698512	61698595	61701735	61702196	-0.216	0.02299	0.387234	0.78,0.649,0.532	1.0,0.929,0.681	262	149	25,13,6	4,4,3	25,23,15	0,1,4
SE16498	ENSRNOG00000022640	Siglec8	chr1	-	99586250	99586526	99586022	99586070	99586733	99587205	-0.215	1.57915e-05	0.00206094	0.731,0.745,0.88	1.0,1.0,1.0	425	149	31,25,21	4,3,1	12,8,9	0,0,0
SE15337	ENSRNOG00000056756	Actn1	chr6	-	103379313	103379379	103378007	103378166	103379819	103379900	-0.214	2.17604e-14	5.3604e-11	0.483,0.44,0.489	0.648,0.675,0.731	215	149	310,196,354	230,173,256	540,321,408	203,107,104
SE16819	ENSRNOG00000006132	Fam71f1	chr4	+	56613046	56613214	56609835	56609879	56614620	56615158	-0.214	0.013432	0.271771	0.239,0.439,1.0	0.32,1.0,1.0	317	149	2,5,3	3,3,0	2,1,1	2,0,0
SE74	ENSRNOG00000017959	Cfap100	chr4	-	122317631	122317767	122316725	122316931	122319908	122320060	-0.209	4.13087e-05	0.00419624	0.537,0.904,0.785	1.0,1.0,0.852	285	149	20,18,7	9,1,1	14,15,11	0,0,1
SE19558	ENSRNOG00000060123	Kifc2	chr7	+	117724114	117724253	117723870	117724019	117724361	117724504	-0.207	3.56842e-05	0.00374058	0.788,0.795,0.74	0.943,1.0,1.0	288	149	43,15,11	6,2,2	32,8,26	1,0,0
SE19477	ENSRNOG00000055809	LOC100911769	chr3	-	153845197	153845605	153843205	153843557	153855715	153855898	-0.207	0.0334937	0.490023	0.667,0.435,0.474	0.878,0.558,0.762	557	149	45,23,37	6,8,11	54,33,60	2,7,5
SE2874	ENSRNOG00000047247	Ptprs	chr9	+	10638321	10638333	10637996	10638154	10638805	10638918	-0.206	1.03171e-07	3.99001e-05	0.624,0.649,0.74	0.829,0.908,0.893	161	149	70,54,74	39,27,24	115,96,90	22,9,10
SE10587	ENSRNOG00000011059	Ttbk2	chr3	-	112762734	112762808	112760281	112760417	112789177	112789282	-0.206	0.0399344	0.55266	0.778,0.376,0.809	0.853,0.933,0.795	223	149	21,9,19	4,10,3	26,21,29	3,1,5
SE6615	ENSRNOG00000018230	Gtf2h2	chr2	-	30511468	30511519	30508170	30508276	30514096	30514183	-0.205	0.00410172	0.124167	0.68,0.913,0.477	0.829,1.0,0.856	200	149	20,14,11	7,1,9	13,7,8	2,0,1
SE11022	ENSRNOG00000042630	Asb5	chr16	-	39990128	39990263	39987106	39987298	39990423	39990574	-0.204	3.50075e-05	0.0037091	0.583,0.872,0.759	1.0,0.825,1.0	284	149	16,13,6	6,1,1	11,9,11	0,1,0
SE13443	ENSRNOG00000047943	LOC108348106	chr1	-	90959068	90959220	90958737	90958854	90959553	90959614	-0.204	0.0388117	0.543859	0.255,0.382,1.0	1.0,0.248,1.0	301	149	9,5,6	13,4,0	7,2,5	0,3,0
SE14273	ENSRNOG00000019346	LOC103693999	chr16	-	81586131	81586278	81583325	81583490	81586897	81587080	-0.203	0.0201007	0.353367	0.563,0.463,0.256	0.725,0.531,0.635	296	149	46,12,15	18,7,22	42,18,38	8,8,11
SE873	ENSRNOG00000021474	Siglec5	chr1	-	98565759	98565859	98565328	98565464	98566133	98566436	-0.199	0.0048851	0.13912	0.554,0.705,0.729	0.802,1.0,0.782	249	149	54,32,45	26,8,10	27,18,18	4,0,3
SE15548	ENSRNOG00000003332	Nt5m	chr10	+	46228812	46228873	46220431	46220532	46241096	46241211	-0.198	0.0237756	0.39473	0.796,0.722,0.486	1.0,0.78,0.818	210	149	11,11,4	2,3,3	22,5,19	0,1,3
SE1805	ENSRNOG00000014149	Npy1r	chr16	-	24781339	24782182	24779476	24781229	24788431	24788740	-0.194	1.2774e-07	4.74975e-05	0.646,0.675,0.628	0.84,0.847,0.844	992	149	389,207,337	32,15,30	525,479,505	15,13,14
SE18606	ENSRNOG00000015888	Larp4b	chr17	+	63301551	63301803	63301151	63301258	63307486	63307532	-0.191	2.06043e-08	1.06855e-05	0.682,0.818,0.696	0.873,0.896,1.0	401	149	219,181,216	38,15,35	185,162,219	10,7,0
SE6752	ENSRNOG00000014723	Cbfa2t3	chr19	-	55458279	55458357	55453819	55454061	55460985	55461132	-0.19	0.0239563	0.396728	0.766,0.621,0.766	0.724,1.0,1.0	227	149	15,10,10	3,4,2	12,4,7	3,0,0
SE14099	ENSRNOG00000002044	Gtpbp8	chr11	+	60909410	60909541	60907014	60907365	60910804	60910904	-0.186	0.0234749	0.391719	0.713,0.583,0.68	0.615,0.918,1.0	280	149	14,21,24	3,8,6	18,21,28	6,1,0
SE8278	ENSRNOG00000028856	Pknox2	chr8	-	39503737	39503930	39493236	39493331	39551625	39551700	-0.185	0.00700969	0.175527	0.444,1.0,1.0	1.0,1.0,1.0	342	149	11,8,6	6,0,0	4,8,22	0,0,0
SE3713	ENSRNOG00000017116	Zfp532	chr18	+	61340352	61340634	61328527	61328704	61361848	61361961	-0.185	0.0314996	0.468854	0.589,0.697,0.45	0.718,0.68,0.894	431	149	29,20,26	7,3,11	59,43,49	8,7,2
SE16682	ENSRNOG00000014182	Tns1	chr9	-	81216556	81216580	81208146	81208345	81217396	81217489	-0.184	1.98619e-13	3.91418e-10	0.522,0.491,0.469	0.706,0.663,0.665	173	149	438,273,295	345,244,288	702,359,529	252,157,230
SE14828	ENSRNOG00000005788	Cdk5rap2	chr5	-	86405311	86405560	86403503	86403581	86406666	86406791	-0.184	0.0179255	0.326486	0.471,0.488,0.399	0.606,0.795,0.509	398	149	57,61,55	24,24,31	82,62,72	20,6,26
SE7944	ENSRNOG00000015632	Taf1c	chr19	-	52250204	52250278	52249495	52249734	52250352	52250442	-0.183	0.000109716	0.00848794	0.807,0.75,0.893	1.0,1.0,1.0	223	149	25,9,25	4,2,2	25,12,20	0,0,0
SE18000	ENSRNOG00000030314	Golgb1	chr11	-	66799392	66799515	66797848	66797962	66801331	66801457	-0.183	0.000152224	0.011029	0.292,0.283,0.468	0.53,0.531,0.531	272	149	97,78,130	129,108,81	134,124,118	65,60,57
SE18339	ENSRNOG00000053574	Tarbp1	chr19	-	59333820	59333957	59333183	59333352	59334277	59334402	-0.182	0.0120694	0.25548	0.785,0.824,0.845	1.0,1.0,1.0	286	149	7,9,21	1,1,2	16,9,14	0,0,0
SE395	ENSRNOG00000039807	Fam193b	chr17	+	9602247	9602308	9596956	9597068	9617326	9617510	-0.18	0.0201599	0.354073	0.542,1.0,0.739	0.822,1.0,1.0	210	149	5,13,8	3,0,2	13,14,13	2,0,0
SE8441	ENSRNOG00000024468	Traf3ip1	chr9	+	98637848	98637944	98633985	98634061	98644177	98644198	-0.179	9.30605e-05	0.00757828	0.071,0.0,0.0	0.275,0.148,0.186	245	149	2,0,0	16,10,11	5,2,3	8,7,8
SE16363	ENSRNOG00000013502	Eps15l1	chr16	+	19186222	19186355	19176340	19176423	19202451	19203003	-0.179	0.0274034	0.431686	0.442,0.398,0.358	0.547,0.66,0.527	282	149	15,10,19	10,8,18	16,22,19	7,6,9
SE10894	ENSRNOG00000020714	Trpm4	chr1	-	101316929	101317110	101316636	101316800	101317379	101317554	-0.178	2.70058e-06	0.000560214	0.783,0.673,0.952	0.942,1.0,1.0	330	149	64,41,88	8,9,2	72,48,72	2,0,0
SE9355	ENSRNOG00000033256	LOC691141	chr8	+	22561076	22561397	22559097	22559259	22566780	22566870	-0.176	0.00168437	0.0650859	0.593,0.879,1.0	1.0,1.0,1.0	470	149	23,23,16	5,1,0	10,4,5	0,0,0
SE1833	ENSRNOG00000018762	Rsph3	chr1	-	47449394	47449536	47446691	47446837	47470096	47470184	-0.176	0.0200378	0.35289	1.0,0.374,1.0	0.902,1.0,1.0	291	149	18,7,8	0,6,0	18,20,28	1,0,0
SE13761	ENSRNOG00000012645	Mecom	chr2	-	117401320	117401501	117396006	117397659	117402330	117402567	-0.176	0.0248948	0.407766	0.757,0.546,0.924	0.822,1.0,0.933	330	149	76,56,54	11,21,2	92,30,31	9,0,1
SE12848	ENSRNOG00000009071	Gripap1	chrX	-	15539425	15539518	15538603	15538738	15539730	15539808	-0.174	0.000128263	0.00957454	0.545,0.51,0.527	0.701,0.692,0.711	242	149	74,54,76	38,32,42	99,73,84	26,20,21
SE11129	ENSRNOG00000013059	Aste1	chr8	+	113943510	113943721	113938619	113939933	113944736	113944795	-0.174	0.0200782	0.353287	1.0,0.592,0.887	1.0,1.0,1.0	360	149	21,14,19	0,4,1	7,22,16	0,0,0
SE8860	ENSRNOG00000017925	Gapvd1	chr3	-	13794301	13794382	13791619	13791780	13795723	13795913	-0.173	0.0003156	0.0193755	0.362,0.284,0.375	0.462,0.474,0.604	230	149	56,41,61	64,67,66	90,75,113	68,54,48
SE14155	ENSRNOG00000018996	Phf7	chr16	-	7324914	7325031	7324195	7324317	7325436	7325543	-0.173	0.00164024	0.0641109	0.711,0.591,0.852	0.947,0.825,0.9	266	149	44,31,41	10,12,4	64,42,80	2,5,5
SE3762	ENSRNOG00000007755	Pm20d2	chr5	-	48434093	48434242	48429979	48430122	48436081	48436531	-0.173	0.00397487	0.121258	1.0,1.0,0.481	1.0,1.0,1.0	298	149	18,9,13	0,0,7	12,14,13	0,0,0
SE19907	ENSRNOG00000028891	Cyp2t1	chr1	+	83966740	83966890	83965607	83965994	83967136	83967297	-0.172	3.09576e-05	0.00337823	0.785,1.0,0.699	1.0,1.0,1.0	299	149	22,19,28	3,0,6	15,4,6	0,0,0
SE10353	ENSRNOG00000030210	Fndc1	chr1	+	47626051	47626246	47605261	47605514	47639335	47639542	-0.172	0.000172515	0.0120356	0.213,0.126,0.23	0.408,0.394,0.284	344	149	30,16,42	48,48,61	54,33,22	34,22,24
SE15662	ENSRNOG00000058750	LOC103693015	chr12	-	30227078	30227188	30222700	30223377	30268746	30268990	-0.172	0.00106382	0.0475389	1.0,0.485,1.0	1.0,1.0,1.0	259	149	20,18,10	0,11,0	12,5,14	0,0,0
SE14133	ENSRNOG00000006583	Hpgds	chr4	-	95960523	95960616	95957092	95957202	95963583	95963725	-0.17	0.0115502	0.247953	0.672,0.619,0.793	0.798,1.0,0.796	242	149	40,37,56	12,14,9	32,25,19	5,0,3
SE9144	ENSRNOG00000007785	Trmt5	chr6	-	96167165	96167290	96165561	96166213	96171576	96171779	-0.166	4.28258e-05	0.00432804	0.939,0.771,0.694	1.0,0.902,1.0	274	149	57,31,25	2,5,6	27,17,24	0,1,0
SE2016	ENSRNOG00000004553	Cox20	chr13	+	96222934	96222998	96219852	96220140	96223462	96224023	-0.165	0.000624367	0.0319231	0.755,0.624,0.677	0.82,0.861,0.871	213	149	75,45,39	17,19,13	78,62,87	12,7,9
SE5935	ENSRNOG00000021918	Cep76	chr18	-	63390558	63390783	63388192	63388378	63391438	63391514	-0.164	0.00319483	0.104239	0.825,0.782,0.7	0.855,0.944,1.0	374	149	59,45,41	5,5,7	59,42,38	4,1,0
SE20189	ENSRNOG00000010037	Epb41	chr5	-	150122072	150122129	150115895	150116072	150125471	150125656	-0.164	0.00584914	0.15514	0.134,0.076,0.074	0.16,0.341,0.274	206	149	9,4,4	42,35,36	10,5,12	38,7,23
SE6699	ENSRNOG00000007117	Cluap1	chr10	-	11874498	11874610	11872685	11872770	11877420	11877584	-0.163	0.000666042	0.0332814	0.73,0.617,1.0	0.913,0.922,1.0	261	149	194,127,174	41,45,0	166,187,181	9,9,0
SE16156	ENSRNOG00000010253	Cd163	chr4	+	156782104	156782131	156780934	156781024	156784666	156784869	-0.161	0.0138834	0.278898	0.282,0.326,0.22	0.439,0.458,0.414	176	149	64,24,28	138,42,84	12,11,10	13,11,12
SE5842	ENSRNOG00000001971	Bbx	chr11	+	53214533	53214623	53202218	53202367	53222561	53222759	-0.16	3.84719e-11	4.73853e-08	0.885,0.907,0.728	1.0,1.0,1.0	239	149	74,78,90	6,5,21	94,95,79	0,0,0
SE9145	ENSRNOG00000007785	Trmt5	chr6	-	96169460	96170098	96165561	96166213	96171576	96171779	-0.16	4.11831e-06	0.000744583	0.917,0.749,0.791	1.0,0.937,1.0	787	149	116,79,120	2,5,6	149,79,111	0,1,0
SE18585	ENSRNOG00000002180	Tbc1d1	chr14	-	45670211	45670331	45668935	45669075	45673057	45673338	-0.16	0.000525081	0.0283501	0.509,0.448,0.468	0.642,0.561,0.702	269	149	135,79,97	72,54,61	110,67,115	34,29,27
SE6940	ENSRNOG00000012568	Madd	chr3	-	79962808	79962878	79960965	79961012	79965025	79965132	-0.16	0.000873753	0.0404203	0.812,0.714,0.92	0.925,1.0,1.0	219	149	19,11,17	3,3,1	18,15,16	1,0,0
SE11084	ENSRNOG00000055344	Trnau1ap	chr5	-	150502625	150502678	150494229	150494392	150506776	150506871	-0.16	0.00556558	0.150454	0.895,0.624,1.0	1.0,1.0,1.0	202	149	23,9,11	2,4,0	14,8,4	0,0,0
SE394	ENSRNOG00000039807	Fam193b	chr17	+	9602247	9602308	9596956	9597068	9611268	9611511	-0.159	0.00478676	0.136913	0.61,0.796,0.801	0.824,0.95,0.911	210	149	33,33,17	15,6,3	33,27,29	5,1,2
SE10350	ENSRNOG00000002852	Myo19	chr10	+	72212469	72212546	72212259	72212356	72225086	72225172	-0.159	0.0455543	0.599509	0.955,0.569,1.0	1.0,1.0,1.0	226	149	32,8,14	1,4,0	12,16,18	0,0,0
SE6395	ENSRNOG00000015158	Pikfyve	chr9	+	71917473	71917509	71917082	71917232	71920585	71920704	-0.158	0.00578801	0.154132	0.378,0.479,0.375	0.598,0.491,0.617	185	149	37,32,32	49,28,43	48,30,34	26,25,17
SE13261	ENSRNOG00000033940	Adgrl4	chr2	+	256680039	256680189	256611452	256611599	256682925	256683075	-0.158	0.0163953	0.308304	0.605,0.607,0.708	0.759,1.0,0.636	299	149	77,93,78	25,30,16	76,70,56	12,0,16
SE19665	ENSRNOG00000021370	Ccdc69	chr10	-	40403420	40403505	40397765	40397839	40418934	40419054	-0.157	4.9923e-05	0.00482271	0.851,0.756,0.84	0.977,1.0,0.942	234	149	27,34,33	3,7,4	67,15,51	1,0,2
SE6303	ENSRNOG00000031325	Abi1	chr17	+	90011303	90011318	90004212	90004389	90012025	90012126	-0.156	4.09563e-06	0.000744583	0.298,0.346,0.279	0.466,0.509,0.417	164	149	91,82,88	195,141,207	93,80,78	97,70,99
SE10997	ENSRNOG00000018651	Agtpbp1	chr17	+	5513193	5513395	5511384	5511477	5514016	5514081	-0.156	0.000405875	0.0235252	0.831,0.714,0.773	0.872,0.913,1.0	351	149	104,47,72	9,8,9	80,74,92	5,3,0
SE6307	ENSRNOG00000031325	Abi1	chr17	+	90024079	90024166	90020848	90021025	90028199	90028385	-0.155	3.15418e-05	0.00337823	0.714,0.761,0.7	1.0,0.845,0.796	236	149	166,146,181	42,29,49	133,112,130	0,13,21
SE9265	ENSRNOG00000039969	Dsc2	chr18	-	11828563	11828609	11826713	11828477	11829115	11829376	-0.155	0.000309238	0.0191039	0.0,1.0,0.534	0.0,1.0,1.0	195	149	0,1,3	8,0,2	0,5,1	1,0,0
SE3898	ENSRNOG00000012806	Rbbp6	chr1	+	192960184	192960286	192959530	192959893	192961111	192962857	-0.155	0.022646	0.383406	0.448,0.422,0.531	0.513,0.713,0.64	251	149	52,32,42	38,26,22	55,46,57	31,11,19
SE18389	ENSRNOG00000037911	LOC680227	chrX	+	74337706	74337858	74315835	74315990	74345039	74345205	-0.155	0.0235719	0.392341	0.737,1.0,0.798	1.0,1.0,1.0	301	149	17,20,16	3,0,2	24,7,14	0,0,0
SE20195	ENSRNOG00000026132	Trdmt1	chr17	-	80837815	80837885	80835369	80835713	80838550	80838616	-0.154	0.00510175	0.14261	0.538,1.0,1.0	1.0,1.0,1.0	219	149	12,15,18	7,0,0	9,18,8	0,0,0
SE11901	ENSRNOG00000007440	Dzank1	chr3	-	138649708	138649834	138640729	138640894	138660866	138660959	-0.154	0.0177924	0.324577	0.709,0.83,1.0	1.0,1.0,1.0	275	149	18,9,12	4,1,0	8,3,11	0,0,0
SE18262	ENSRNOG00000000897	Rxfp2	chr12	-	6062286	6062433	6053784	6053890	6078368	6078411	-0.154	0.0439744	0.586732	1.0,0.751,0.787	1.0,1.0,1.0	296	149	37,12,22	0,2,3	49,20,40	0,0,0
SE19613	ENSRNOG00000010765	Vcl	chr15	-	3461649	3461853	3459599	3459803	3465241	3465427	-0.153	0	0	0.046,0.048,0.049	0.209,0.102,0.291	353	149	106,91,133	932,758,1098	539,214,783	859,796,804
SE12754	ENSRNOG00000007120	Mtmr3	chr14	-	84705222	84705249	84703262	84703633	84705931	84706020	-0.153	0.00123152	0.0529902	0.402,0.305,0.376	0.494,0.484,0.565	176	149	62,28,47	78,54,66	60,31,63	52,28,41
SE13380	ENSRNOG00000002579	Parm1	chr14	-	18002487	18003171	17982932	17983011	18076648	18076907	-0.152	0.000115424	0.00885085	0.673,0.786,1.0	1.0,1.0,0.915	833	149	69,82,81	6,4,0	61,52,60	0,0,1
SE12395	ENSRNOG00000018960	Syne1	chr1	-	41761623	41761764	41754930	41755098	41763024	41763219	-0.151	5.84244e-10	5.2335e-07	0.551,0.633,0.626	0.77,0.768,0.726	290	149	514,402,473	215,120,145	1132,804,762	174,125,148
SE2251	ENSRNOG00000047296	Bptf	chr10	-	95303413	95303611	95298911	95299099	95311194	95311377	-0.151	1.86175e-05	0.00230751	0.361,0.338,0.385	0.511,0.549,0.477	347	149	166,88,127	126,74,87	168,139,155	69,49,73
SE424	ENSRNOG00000032699	Ttyh1	chr1	-	73741738	73741794	73741455	73741548	73742703	73742779	-0.151	0.00148225	0.0597355	1.0,0.772,0.775	1.0,1.0,1.0	205	149	31,14,19	0,3,4	33,27,32	0,0,0
SE15235	ENSRNOG00000010330	Mark3	chr6	+	136125518	136125545	136119649	136119907	136128836	136129661	-0.151	0.00670938	0.170737	0.735,0.597,0.809	0.805,0.913,0.875	176	149	59,35,50	18,20,10	44,37,33	9,3,4
SE1015	ENSRNOG00000028569	Arhgap27	chr10	-	91426126	91426210	91425799	91425867	91426566	91426749	-0.15	0.000451165	0.0254759	0.644,0.906,1.0	1.0,1.0,1.0	233	149	17,15,5	6,1,0	7,9,9	0,0,0
SE11077	ENSRNOG00000055344	Trnau1ap	chr5	-	150497400	150497520	150494229	150494392	150502625	150502678	-0.15	0.0171342	0.317952	0.431,0.462,0.458	0.535,0.52,0.746	269	149	67,45,67	49,29,44	54,41,85	26,21,16
SE15054	ENSRNOG00000018110	Svil	chr17	-	55292257	55292338	55288179	55288214	55297975	55298582	-0.149	5.73292e-08	2.62741e-05	0.204,0.209,0.18	0.346,0.303,0.391	230	149	73,66,70	185,162,206	120,79,100	147,118,101
SE19071	ENSRNOG00000058866	Myo5a	chr8	+	82124445	82124520	82122154	82122353	82125897	82125991	-0.149	0.00572303	0.152824	0.542,0.585,0.396	0.652,0.662,0.655	224	149	153,89,74	86,42,75	79,50,77	28,17,27
SE20583	ENSRNOG00000010812	Osbpl6	chr3	+	63416256	63416331	63411343	63411447	63421091	63421257	-0.149	0.00604305	0.158787	0.126,0.04,0.093	0.16,0.385,0.16	224	149	5,1,2	23,16,13	4,16,4	14,17,14
SE5377	ENSRNOG00000008298	Dock7	chr5	-	117663858	117663948	117661910	117662000	117671360	117671530	-0.147	7.55809e-09	4.51355e-06	0.073,0.058,0.014	0.255,0.099,0.231	239	149	8,7,2	63,71,90	39,12,27	71,68,56
SE1534	ENSRNOG00000004973	Ppp2r5c	chr6	+	134933282	134933399	134929174	134929247	134939226	134939358	-0.146	5.79465e-05	0.00536128	0.511,0.453,0.437	0.576,0.653,0.61	266	149	220,117,137	118,79,99	170,148,145	70,44,52
SE12644	ENSRNOG00000018602	Camta1	chr5	-	168155442	168155463	168154282	168154476	168156683	168156755	-0.146	0.0231868	0.388887	0.0,0.0,1.0	0.397,0.814,0.226	170	149	0,0,2	3,1,0	3,5,2	4,1,6
SE4203	ENSRNOG00000012939	Abca7	chr7	-	12755734	12755956	12755451	12755653	12756059	12756282	-0.146	0.0280836	0.43927	0.763,0.884,0.916	1.0,1.0,1.0	371	149	24,19,27	3,1,1	19,7,24	0,0,0
SE13832	ENSRNOG00000018317	Aak1	chr4	+	118762181	118762424	118758539	118758865	118767185	118767418	-0.144	0.00480333	0.137187	0.893,0.676,1.0	1.0,1.0,1.0	392	149	44,22,20	2,4,0	46,24,48	0,0,0
SE3448	ENSRNOG00000014984	Dmwd	chr1	+	79987195	79987270	79985151	79986411	79987514	79987562	-0.144	0.0108036	0.236301	0.65,0.585,0.694	0.837,0.648,0.877	224	149	53,36,41	19,17,12	77,36,75	10,13,7
SE15357	ENSRNOG00000011619	Myo9a	chr8	+	64713282	64713495	64712694	64712776	64724415	64724528	-0.143	3.89125e-08	1.87036e-05	0.761,0.702,0.703	0.89,0.82,0.886	362	149	441,304,311	57,53,54	372,310,396	19,28,21
SE15052	ENSRNOG00000018110	Svil	chr17	-	55289394	55290249	55288179	55288214	55297975	55298582	-0.143	2.56872e-05	0.0030132	0.45,0.416,0.437	0.562,0.519,0.652	1004	149	1021,779,1079	185,162,206	1270,857,1275	147,118,101
SE18166	ENSRNOG00000027839	Ptk2b	chr15	-	42837042	42837168	42832442	42832589	42839260	42839326	-0.143	0.00116818	0.050932	0.705,0.746,0.724	0.865,0.832,0.906	275	149	84,76,63	19,14,13	59,64,71	5,7,4
SE3984	ENSRNOG00000005934	Mlip	chr8	-	84494544	84496011	84482628	84482700	84505935	84506328	-0.142	0.0212475	0.365616	0.136,1.0,1.0	1.0,0.563,1.0	1616	149	12,6,8	7,0,0	8,14,10	0,1,0
SE2015	ENSRNOG00000004553	Cox20	chr13	+	96222730	96222845	96219852	96220140	96223462	96224023	-0.142	0.0232796	0.389795	0.683,0.572,0.566	0.732,0.754,0.762	264	149	65,45,30	17,19,13	58,38,51	12,7,9
SE15850	ENSRNOG00000052873	Npnt	chr2	-	238034826	238034919	238030380	238030500	238038134	238038227	-0.142	0.0496408	0.631142	0.418,0.442,0.524	0.63,0.48,0.701	242	149	28,36,50	24,28,28	36,21,38	13,14,10
SE16930	ENSRNOG00000002428	Lpar4	chrX	+	78046283	78046385	78042858	78043230	78052650	78056347	-0.141	0.000768189	0.0369237	0.79,0.788,1.0	1.0,1.0,1.0	251	149	19,25,18	3,4,0	21,9,16	0,0,0
SE2701	ENSRNOG00000011411	Adgrg6	chr1	-	8643571	8643655	8637588	8637674	8646250	8646319	-0.141	0.00219311	0.079302	0.152,0.067,0.135	0.16,0.209,0.408	233	149	23,8,19	82,71,78	11,12,41	37,29,38
SE12774	ENSRNOG00000006867	Etv1	chr6	+	58540089	58540158	58523566	58523814	58542036	58542105	-0.14	2.89023e-05	0.0032531	0.927,0.812,0.84	1.0,1.0,1.0	218	149	37,19,46	2,3,6	18,18,19	0,0,0
SE8696	ENSRNOG00000010609	Abcf2	chr4	+	7132321	7132351	7132063	7132183	7132602	7132713	-0.14	0.00664373	0.170479	0.714,0.825,0.816	0.897,0.934,0.943	179	149	21,17,16	7,3,3	21,17,20	2,1,1
SE3987	ENSRNOG00000005934	Mlip	chr8	-	84494544	84496086	84482628	84482700	84505935	84506328	-0.14	0.0171023	0.317799	0.131,1.0,1.0	1.0,0.552,1.0	1691	149	12,6,6	7,0,0	7,14,10	0,1,0
SE8854	ENSRNOG00000006508	Thnsl2	chr4	-	98989426	98989621	98983807	98984038	98992343	98992578	-0.14	0.0209125	0.362465	0.634,0.79,0.642	0.812,0.812,0.861	344	149	48,26,29	12,3,7	30,20,43	3,2,3
SE17182	ENSRNOG00000000517	Kctd20	chr20	+	6214484	6214755	6205989	6206030	6215945	6216041	-0.139	1.25022e-05	0.00166473	0.778,0.876,0.761	1.0,0.832,1.0	420	149	89,100,117	9,5,13	157,70,104	0,5,0
SE2046	ENSRNOG00000011254	Fam76a	chr5	-	151104346	151104439	151095757	151095893	151107165	151107323	-0.139	0.0127502	0.263938	0.722,0.634,0.898	1.0,0.896,0.774	242	149	59,31,43	14,11,3	52,28,39	0,2,7
SE20186	ENSRNOG00000010037	Epb41	chr5	-	150120807	150120870	150115895	150116072	150125471	150125656	-0.138	0.0163552	0.307843	0.553,0.631,0.661	0.664,0.872,0.724	212	149	74,85,100	42,35,36	107,68,86	38,7,23
SE4597	ENSRNOG00000011175	Hnrnpa2b1	chr4	-	81238542	81238662	81238218	81238341	81239316	81239379	-0.137	4.35285e-10	4.08484e-07	0.676,0.679,0.715	0.859,0.816,0.807	269	149	504,436,502	134,114,111	669,448,665	61,56,88
SE9717	ENSRNOG00000012892	Abca4	chr2	+	225740618	225740743	225739247	225739510	225741230	225741329	-0.137	0.000835722	0.0391519	0.897,0.857,0.835	1.0,1.0,1.0	274	149	32,22,28	2,2,3	17,17,7	0,0,0
SE17245	ENSRNOG00000004493	Tasp1	chr3	-	133050018	133050098	133043467	133043574	133068754	133068839	-0.137	0.0470173	0.609185	0.842,0.624,0.61	0.869,0.799,0.818	229	149	41,28,24	5,11,10	51,49,62	5,8,9
SE16803	ENSRNOG00000059097		chr16	-	29835770	29835875	29834085	29834319	29837535	29837688	-0.136	3.00702e-05	0.00332918	0.934,0.824,0.833	1.0,1.0,1.0	254	149	97,48,85	4,6,10	9,15,11	0,0,0
SE16991	ENSRNOG00000006963	Ctse	chr13	+	48427218	48427276	48426819	48427120	48438331	48438525	-0.136	0.017695	0.324197	0.027,0.029,0.033	0.302,0.0,0.194	207	149	1,1,1	26,24,21	3,0,4	5,12,12
SE8034	ENSRNOG00000010227	Gpatch2l	chr6	+	110121692	110121778	110119693	110119733	110218992	110219087	-0.135	0.00122067	0.0527538	0.76,0.835,1.0	1.0,1.0,1.0	235	149	25,16,23	5,2,0	11,5,4	0,0,0
SE15236	ENSRNOG00000010330	Mark3	chr6	+	136126995	136127040	136119649	136119907	136128836	136129409	-0.135	0.00192929	0.0722822	0.732,0.701,0.811	0.837,0.915,0.898	194	149	64,61,56	18,20,10	60,42,46	9,3,4
SE11498	ENSRNOG00000022393	Faap24	chr1	-	91661886	91662026	91661587	91661740	91662885	91663467	-0.135	0.0148967	0.292109	1.0,0.594,1.0	1.0,1.0,1.0	289	149	35,17,24	0,6,0	28,14,13	0,0,0
SE16549	ENSRNOG00000022491	Wdr76	chr3	+	113454940	113455033	113449508	113449895	113457374	113457430	-0.135	0.0465962	0.607322	1.0,1.0,0.596	1.0,1.0,1.0	242	149	16,18,12	0,0,5	9,11,11	0,0,0
SE3346	ENSRNOG00000015991	Npr2	chr5	+	59140070	59140145	59139785	59139906	59140342	59140420	-0.134	2.60506e-05	0.00301987	0.822,0.746,0.803	0.905,0.986,0.881	224	149	160,97,104	23,22,17	214,104,156	15,1,14
SE16189	ENSRNOG00000008392	Sbf1	chr7	-	130269721	130269799	130269171	130269353	130272497	130272635	-0.134	0.00769798	0.187289	0.708,0.754,0.697	0.789,0.906,0.865	227	149	59,42,70	16,9,20	74,44,49	13,3,5
SE10052	ENSRNOG00000001627	Abi3bp	chr11	-	46297624	46297696	46297137	46297212	46299788	46299863	-0.134	0.0169737	0.315865	0.84,0.742,0.63	0.825,0.788,1.0	221	149	70,47,48	9,11,19	49,22,37	7,4,0
SE4491	ENSRNOG00000010827	Ptbp2	chr2	-	223267532	223267566	223267020	223267113	223268989	223269129	-0.133	0.000351047	0.0210276	0.128,0.161,0.258	0.348,0.25,0.348	183	149	16,17,26	89,72,61	57,29,57	87,71,87
SE16966	ENSRNOG00000036918	Etfbkmt	chr4	+	183657226	183657336	183656012	183656149	183658521	183658928	-0.133	0.000529396	0.0284308	0.628,0.727,0.75	0.854,0.796,0.853	259	149	94,88,94	32,19,18	152,122,161	15,18,16
SE6949	ENSRNOG00000018884	Ttc13	chr19	-	57459769	57459835	57455776	57455893	57471128	57471199	-0.133	0.0462657	0.604214	0.217,0.143,0.181	0.306,0.302,0.331	215	149	8,7,7	20,29,22	7,5,10	11,8,14
SE15780	ENSRNOG00000015701	Rreb1	chr17	-	27550105	27550267	27543417	27544224	27556056	27558973	-0.132	0.0329488	0.484568	0.498,0.615,0.44	0.7,0.533,0.717	311	149	29,20,46	14,6,28	78,31,53	16,13,10
SE8973	ENSRNOG00000025075	Relt	chr1	-	165887020	165887102	165886620	165886875	165887403	165887484	-0.131	0.000168387	0.0119367	0.801,0.772,0.829	1.0,1.0,0.795	231	149	25,21,15	4,4,2	8,22,6	0,0,1
SE3811	ENSRNOG00000019434	Adat1	chr19	-	44201411	44202015	44197738	44197884	44205834	44205965	-0.131	0.000530905	0.0284308	0.657,1.0,0.613	1.0,0.664,1.0	753	149	29,12,24	3,0,3	26,20,24	0,2,0
SE1777	ENSRNOG00000015396	Sptan1	chr3	+	8582819	8582834	8582330	8582493	8584225	8584357	-0.13	2.43752e-09	1.73742e-06	0.253,0.248,0.264	0.377,0.436,0.342	164	149	682,481,671	1833,1326,1696	712,580,515	1070,682,901
SE19898	ENSRNOG00000010050	Stard9	chr3	+	112657377	112657499	112657139	112657257	112657705	112657770	-0.13	6.97108e-05	0.0061605	0.771,0.71,0.837	0.889,0.868,0.952	271	149	153,107,112	25,24,12	161,131,143	11,11,4
SE4143	ENSRNOG00000004093	Rhot1	chr10	+	67638087	67638231	67630141	67630264	67639564	67639880	-0.13	0.00232781	0.0825074	0.037,0.063,0.164	0.177,0.104,0.372	293	149	3,4,5	40,30,13	14,8,14	33,35,12
SE6586	ENSRNOG00000019763	Mlph	chr9	+	98096641	98096794	98094928	98095012	98097022	98097178	-0.13	0.0255667	0.414345	0.844,1.0,0.767	1.0,1.0,1.0	302	149	22,11,20	2,0,3	6,11,10	0,0,0
SE13546	ENSRNOG00000006000	Cdk12	chr10	+	86208997	86209388	86204440	86204893	86222509	86222707	-0.13	0.0353273	0.50772	0.604,0.498,0.616	0.651,0.64,0.817	540	149	160,122,122	29,34,21	176,116,113	26,18,7
SE5843	ENSRNOG00000001971	Bbx	chr11	+	53215933	53215993	53202218	53202367	53222561	53222759	-0.129	4.52912e-11	5.25032e-08	0.925,0.887,0.802	1.0,1.0,1.0	209	149	104,55,119	6,5,21	92,103,93	0,0,0
SE6105	ENSRNOG00000042679	Lcor	chr1	+	260798188	260798476	260791755	260791888	260824977	260826323	-0.129	3.14159e-06	0.000619114	0.827,1.0,0.744	1.0,1.0,0.959	437	149	112,95,94	8,0,11	75,89,69	0,0,1
SE7999	ENSRNOG00000012482	Ndrg4	chr19	-	9768941	9768980	9766438	9768194	9770211	9770263	-0.129	5.27905e-06	0.000874237	0.022,0.0,0.091	0.22,0.122,0.157	188	149	3,0,14	106,56,111	16,7,12	45,40,51
SE12628	ENSRNOG00000048152	Myo1b	chr9	+	54749549	54749636	54749219	54749306	54754164	54754239	-0.129	0.0142788	0.285678	0.202,0.05,0.153	0.136,0.315,0.341	236	149	2,2,4	5,24,14	5,8,9	20,11,11
SE293	ENSRNOG00000004162	Pfkfb2	chr13	-	47429287	47429412	47426125	47426333	47430339	47430396	-0.128	0.00158722	0.0626841	0.91,0.727,0.802	0.923,0.97,0.929	274	149	93,49,67	5,10,9	66,59,72	3,1,3
SE12646	ENSRNOG00000018602	Camta1	chr5	-	168991191	168991261	168985429	168985548	169017197	169017295	-0.127	0.0027442	0.093081	0.788,0.791,0.691	0.94,0.789,0.922	219	149	60,39,46	11,7,14	69,33,52	3,6,3
SE19684	ENSRNOG00000009318	Ttll5	chr6	+	109793821	109794214	109793247	109793331	109800720	109800905	-0.127	0.0044876	0.131799	0.232,0.192,0.163	0.272,0.334,0.361	542	149	34,25,27	31,29,38	38,31,39	28,17,19
SE18428	ENSRNOG00000047229	Trim68	chr1	-	167848508	167848940	167843028	167843488	167849680	167849834	-0.127	0.0153119	0.297585	0.101,0.148,0.396	0.361,0.326,0.339	581	149	14,17,23	32,25,9	33,17,30	15,9,15
SE5274	ENSRNOG00000003840	Slit2	chr14	-	66925882	66925906	66922361	66922512	66926767	66926931	-0.126	0.0297191	0.452958	0.549,0.597,0.734	0.715,0.775,0.767	173	149	58,31,61	41,18,19	35,36,42	12,9,11
SE19599	ENSRNOG00000012655	Adamts6	chr2	+	34534044	34534125	34531303	34531437	34545030	34545194	-0.125	0.000445303	0.0252172	0.772,0.861,0.831	0.838,1.0,1.0	230	149	47,48,53	9,5,7	16,14,14	2,0,0
SE17404	ENSRNOG00000046920	NEWGENE_1359268	chr15	-	19281250	19281353	19277632	19278216	19282508	19282873	-0.125	0.00179978	0.068604	0.639,1.0,0.689	1.0,0.703,1.0	252	149	6,8,15	2,0,4	7,8,5	0,2,0
SE12262	ENSRNOG00000048222	Nlrc5	chr19	-	10969955	10970039	10968006	10968090	10972236	10973908	-0.125	0.0258415	0.417083	0.793,0.49,1.0	1.0,1.0,0.657	233	149	6,6,5	1,4,0	7,3,6	0,0,2
SE14445	ENSRNOG00000025768	Clk1	chr9	-	65304293	65304384	65303836	65303903	65305253	65305479	-0.124	0.000305111	0.0189082	0.793,0.702,0.672	0.833,0.775,0.932	240	149	235,129,165	38,34,50	137,155,266	17,28,12
SE459	ENSRNOG00000009980	Plpp1	chr2	+	44697488	44697643	44664123	44664604	44716563	44716844	-0.124	0.000625277	0.0319231	0.707,0.664,0.758	0.874,0.832,0.795	304	149	207,137,147	42,34,23	141,81,95	10,8,12
SE17235	ENSRNOG00000059008	Socs7	chr10	+	85313575	85313680	85310338	85310403	85315085	85315216	-0.123	0.000299432	0.0186149	0.631,1.0,1.0	1.0,1.0,1.0	254	149	35,45,38	12,0,0	46,30,40	0,0,0
SE7957	ENSRNOG00000000546	Nt5dc1	chr20	-	41193200	41193280	41128718	41128893	41196575	41196700	-0.122	5.33166e-05	0.00502732	0.932,0.76,0.872	0.93,1.0,1.0	229	149	63,39,42	3,8,4	41,39,44	2,0,0
SE15215	ENSRNOG00000015473	Phactr2	chr1	-	7400274	7400433	7392045	7392592	7405322	7405403	-0.121	0.000343234	0.020735	0.786,0.731,0.789	0.857,0.869,0.942	308	149	152,129,185	20,23,24	149,82,135	12,6,4
SE11992	ENSRNOG00000055572	Idh3g	chrX	+	157004647	157004659	157004344	157004386	157004884	157004982	-0.121	0.00145168	0.0589862	0.571,0.512,0.559	0.639,0.686,0.681	161	149	131,68,85	91,60,62	136,104,113	71,44,49
SE8332	ENSRNOG00000048195	Nudt13	chr15	-	4449337	4449430	4444656	4444796	4454767	4454958	-0.121	0.00731149	0.181014	0.943,0.819,0.876	1.0,1.0,1.0	242	149	27,22,23	1,3,2	16,12,22	0,0,0
SE19976	ENSRNOG00000010479	Mycbp2	chr15	-	93738457	93738580	93721992	93723636	93739957	93740090	-0.119	3.03244e-09	1.99201e-06	0.932,0.786,0.924	1.0,1.0,1.0	272	149	75,87,177	3,13,8	173,104,135	0,0,0
SE13515	ENSRNOG00000032660	Adgrl2	chr2	-	258828081	258828120	258825483	258825667	258828859	258829045	-0.119	3.0111e-06	0.000603449	0.777,0.791,0.897	0.931,0.898,0.993	188	149	136,81,187	31,17,17	254,145,168	15,13,1
SE4441	ENSRNOG00000032058	Pogk	chr13	-	84611372	84611471	84603125	84609592	84617680	84617814	-0.119	5.15672e-05	0.00495724	0.815,0.915,0.913	1.0,1.0,1.0	248	149	44,36,35	6,2,2	37,19,51	0,0,0
SE5536	ENSRNOG00000011962	Gin1	chr9	-	111208690	111208996	111206703	111207063	111212957	111213098	-0.119	0.00167562	0.0648753	0.828,1.0,0.814	1.0,1.0,1.0	455	149	59,49,40	4,0,3	50,42,60	0,0,0
SE20277	ENSRNOG00000002876	Eef2kmt	chr10	+	10537095	10537361	10536880	10537014	10538415	10538562	-0.119	0.00702715	0.175741	1.0,1.0,0.642	1.0,1.0,1.0	415	149	29,16,30	0,0,6	31,9,17	0,0,0
SE13438	ENSRNOG00000054902	LOC100909709	chr8	-	103547986	103548141	103541406	103541508	103554188	103554399	-0.119	0.0173365	0.320198	0.803,0.746,0.903	0.893,0.917,1.0	304	149	25,18,38	3,3,2	17,45,30	1,2,0
SE7998	ENSRNOG00000017047	Inip	chr5	-	77029482	77029563	77022029	77022132	77030977	77031120	-0.116	0.011733	0.250783	0.543,0.586,0.602	0.776,0.647,0.655	230	149	101,59,84	55,27,36	96,48,79	18,17,27
SE1456	ENSRNOG00000008432	LOC303140	chr10	-	39212327	39212482	39211273	39211445	39220261	39220365	-0.116	0.0413201	0.564698	0.797,0.797,0.873	1.0,1.0,0.815	304	149	16,8,14	2,1,1	23,8,18	0,0,2
SE15598	ENSRNOG00000004763	Sirpa	chr3	+	122136526	122136862	122130940	122131300	122138758	122138872	-0.115	0.000430687	0.0246016	0.813,0.786,0.85	1.0,0.795,1.0	485	149	184,155,185	13,13,10	114,63,90	0,5,0
SE16365	ENSRNOG00000013502	Eps15l1	chr16	+	19198366	19198572	19186222	19186355	19202451	19203003	-0.115	0.0202233	0.354073	1.0,0.654,1.0	1.0,1.0,1.0	355	149	48,27,44	0,6,0	48,36,40	0,0,0
SE12401	ENSRNOG00000018960	Syne1	chr1	-	41839986	41840142	41838022	41838187	41840463	41840607	-0.114	5.62457e-06	0.000916061	0.795,0.751,0.751	0.872,0.914,0.854	305	149	262,204,234	33,33,38	571,350,407	41,16,34
SE13422	ENSRNOG00000001274	Vps29	chr12	-	39697183	39697195	39693708	39693900	39699027	39699088	-0.114	0.00477831	0.136869	0.204,0.198,0.188	0.35,0.328,0.255	161	149	34,23,21	123,86,84	32,20,20	55,38,54
SE10226	ENSRNOG00000016576	Carmil1	chr17	+	43332254	43332395	43329350	43329491	43338387	43339402	-0.114	0.0302038	0.456812	0.612,0.591,0.526	0.651,0.75,0.669	290	149	89,59,67	29,21,31	58,70,59	16,12,15
SE5322	ENSRNOG00000020991	Ms4a6a	chr1	-	227929649	227929784	227926563	227926620	227932492	227932603	-0.113	0.00663175	0.170394	0.919,0.88,0.863	1.0,1.0,1.0	284	149	43,28,24	2,2,2	9,9,6	0,0,0
SE9354	ENSRNOG00000030109	Kpna5	chr20	+	32536933	32537033	32523908	32523997	32555832	32555996	-0.113	0.0153108	0.297585	0.891,0.673,0.827	0.933,0.905,0.893	249	149	41,31,32	3,9,4	70,32,28	3,2,2
SE10351	ENSRNOG00000030210	Fndc1	chr1	+	47626051	47626246	47605261	47605514	47629311	47629398	-0.113	0.0297085	0.452958	0.839,0.634,0.901	0.977,0.952,0.784	344	149	48,28,63	4,7,3	99,46,42	1,1,5
SE10501	ENSRNOG00000016047	Macf1	chr5	-	141053235	141053253	141050182	141050300	141054741	141054816	-0.112	0.000129533	0.00963288	0.499,0.498,0.531	0.63,0.638,0.596	167	149	234,160,178	210,144,140	281,205,246	147,104,149
SE14424	ENSRNOG00000021237	RGD1565616	chr3	-	123320904	123320992	123319606	123319683	123326059	123326096	-0.112	0.0063273	0.164502	0.775,0.746,0.811	0.822,0.846,1.0	237	149	82,56,75	15,12,11	81,61,92	11,7,0
SE681	ENSRNOG00000013836	Arhgap17	chr1	-	193254021	193254255	193251439	193251609	193255701	193255858	-0.112	0.029901	0.453974	0.69,0.731,0.517	0.791,0.752,0.731	383	149	143,84,113	25,12,41	136,78,112	14,10,16
SE8533	ENSRNOG00000021176	Mtmr11	chr2	+	198304221	198304343	198303774	198303865	198304589	198304650	-0.111	6.14242e-12	9.31144e-09	0.936,0.83,0.893	0.992,1.0,1.0	271	149	240,177,182	9,20,12	221,144,205	1,0,0
SE3271	ENSRNOG00000016256	Myo9b	chr16	+	19728833	19728923	19727732	19727814	19732535	19732575	-0.111	0.0137162	0.276102	1.0,0.789,0.879	1.0,1.0,1.0	239	149	24,18,35	0,3,3	31,9,31	0,0,0
SE19974	ENSRNOG00000010479	Mycbp2	chr15	-	93735787	93735943	93721992	93723636	93738457	93738580	-0.11	2.55543e-07	8.53557e-05	0.976,0.686,1.0	1.0,1.0,0.992	305	149	164,228,180	2,51,0	284,209,256	0,0,1
SE17065	ENSRNOG00000029212	Vcan	chr2	-	18544062	18546960	18529136	18531203	18552896	18553190	-0.11	1.44513e-05	0.00189861	0.196,0.196,0.157	0.252,0.336,0.29	3047	149	1379,1164,1386	277,233,365	454,279,259	66,27,31
SE17952	ENSRNOG00000021437	AABR07073181.1	chr5	+	155853492	155853543	155851503	155851664	155853919	155854048	-0.11	3.06445e-05	0.0033738	0.519,0.49,0.515	0.654,0.562,0.637	200	149	654,459,751	451,356,526	780,339,520	308,197,221
SE8957	ENSRNOG00000011241	Tfdp2	chr8	+	104075538	104075644	104046437	104046495	104084582	104084649	-0.11	0.00756252	0.185366	0.867,0.712,0.84	1.0,0.749,1.0	255	149	78,38,63	7,9,7	89,51,83	0,10,0
SE6290	ENSRNOG00000031739	Fam71e1	chr1	+	100501902	100502021	100501675	100501718	100505154	100505425	-0.11	0.0171968	0.318812	0.952,0.848,0.667	0.796,1.0,1.0	268	149	36,20,18	1,2,5	21,22,17	3,0,0
SE531	ENSRNOG00000039815	Zfp512	chr6	-	26298507	26298632	26297724	26297811	26299287	26299371	-0.109	2.6238e-08	1.32583e-05	0.831,0.866,0.904	0.928,1.0,1.0	274	149	163,95,191	18,8,11	191,206,213	8,0,0
SE13274	ENSRNOG00000045668	Ifnar2	chr11	+	31548673	31548830	31546929	31547096	31553955	31554083	-0.109	3.89805e-07	0.000121935	0.827,0.86,0.948	0.963,1.0,1.0	306	149	147,139,151	15,11,4	106,87,84	2,0,0
SE1821	ENSRNOG00000007459	Pcnx1	chr6	+	105676539	105676672	105664809	105666522	105681839	105682024	-0.109	0.000617702	0.0318666	1.0,0.772,0.811	0.983,1.0,0.926	282	149	32,32,57	0,5,7	109,59,71	1,0,3
SE2648	ENSRNOG00000001276	Pcnt	chr20	+	12997551	12997572	12997328	12997445	12998855	12999059	-0.109	0.0359784	0.514159	0.564,0.702,0.67	0.774,0.763,0.727	170	149	31,35,44	21,13,19	82,103,91	21,28,30
SE2914	ENSRNOG00000049782	Csf2ra	chr14	+	1463351	1463428	1462357	1462380	1463531	1463698	-0.108	1.56208e-07	5.64711e-05	0.906,0.909,0.861	1.0,1.0,1.0	226	149	117,106,141	8,7,15	63,47,43	0,0,0
SE15056	ENSRNOG00000018110	Svil	chr17	-	55292257	55292341	55288179	55288214	55297975	55298582	-0.108	0.000209711	0.0139961	0.283,0.247,0.294	0.377,0.36,0.411	233	149	114,83,134	185,162,206	139,104,110	147,118,101
SE19274	ENSRNOG00000058645	Tnc	chr5	-	79811666	79811939	79806438	79806561	79836080	79836344	-0.108	0.00406152	0.123329	0.445,0.425,0.363	0.536,0.514,0.507	422	149	359,182,337	158,87,209	121,84,70	37,28,24
SE20582	ENSRNOG00000010812	Osbpl6	chr3	+	63412201	63412294	63411343	63411447	63421091	63421257	-0.108	0.0194358	0.346312	0.026,0.133,0.159	0.18,0.202,0.26	242	149	1,4,4	23,16,13	5,7,8	14,17,14
SE10590	ENSRNOG00000022472	Snap47	chr10	-	45778143	45778634	45771831	45771956	45786749	45787291	-0.108	0.0293961	0.451175	0.93,0.822,0.735	1.0,1.0,0.812	640	149	172,99,107	3,5,9	139,93,130	0,0,7
SE20152	ENSRNOG00000009280	Mkrn1	chr4	-	67197049	67197178	67192844	67193074	67206085	67206426	-0.107	8.6859e-06	0.00128266	0.863,0.839,0.755	0.939,0.874,0.966	278	149	317,214,264	27,22,46	171,91,157	6,7,3
SE880	ENSRNOG00000019354	Ptch1	chr17	-	1060932	1061088	1060025	1060124	1061408	1061540	-0.107	0.00062779	0.0319686	0.887,1.0,0.653	1.0,0.954,0.907	305	149	48,37,50	3,0,13	67,42,40	0,1,2
SE4905	ENSRNOG00000025910	Hccs	chrX	+	26294677	26294828	26294065	26294281	26297177	26297329	-0.107	0.00601842	0.158563	0.934,0.81,0.777	0.906,1.0,0.937	300	149	86,43,63	3,5,9	39,30,60	2,0,2
SE6701	ENSRNOG00000019723	LOC100910990	chr3	-	151649609	151649659	151641094	151644706	151658275	151658417	-0.106	9.72913e-05	0.00785787	0.718,1.0,0.963	1.0,1.0,1.0	199	149	34,24,35	10,0,1	33,20,16	0,0,0
SE4924	ENSRNOG00000018183	Ubr4	chr5	+	157900269	157900302	157899343	157899560	157901412	157901476	-0.106	0.00346869	0.11115	0.212,0.182,0.216	0.278,0.269,0.38	182	149	29,25,34	88,92,101	49,36,57	104,80,76
SE17649	ENSRNOG00000021216	Pex11b	chr2	+	198763738	198763940	198763281	198763397	198770166	198771026	-0.106	0.00395339	0.120935	0.858,0.824,1.0	1.0,1.0,1.0	351	149	57,33,58	4,3,0	54,29,58	0,0,0
SE17260	ENSRNOG00000017607	Faf2	chr17	-	10503559	10503636	10499092	10499178	10507178	10507313	-0.106	0.00451815	0.132106	0.856,0.719,0.974	0.938,1.0,0.928	226	149	63,35,57	7,9,1	46,33,39	2,0,2
SE17054	ENSRNOG00000000804	Mrps18b	chr20	+	3346556	3346625	3346352	3346450	3349737	3349797	-0.106	0.0249089	0.407766	1.0,0.845,0.719	0.883,1.0,1.0	218	149	9,8,15	0,1,4	22,12,23	2,0,0
SE17830	ENSRNOG00000015686	Col4a3bp	chr2	+	27447289	27447367	27446761	27446854	27457007	27457103	-0.105	0.0298402	0.453974	0.478,0.363,0.522	0.604,0.543,0.531	227	149	106,66,95	76,76,57	93,58,88	40,32,51
SE3090	ENSRNOG00000011307	Slmap	chr16	-	2128280	2128403	2126553	2126628	2138231	2138291	-0.104	1.03258e-07	3.99001e-05	0.668,0.677,0.638	0.757,0.747,0.792	272	149	1046,889,891	285,232,277	2113,1728,2168	371,320,312
SE6185	ENSRNOG00000016244	Mical2	chr1	+	177158494	177158620	177153944	177154088	177166137	177166327	-0.103	0.00067545	0.0335292	0.181,0.229,0.222	0.296,0.277,0.367	275	149	78,83,94	191,151,178	86,29,63	111,41,59
SE11076	ENSRNOG00000055344	Trnau1ap	chr5	-	150497400	150497520	150494229	150494392	150499376	150499508	-0.103	0.00512574	0.142674	0.681,0.654,0.596	0.711,0.763,0.766	269	149	131,109,141	34,32,53	142,122,171	32,21,29
SE573	ENSRNOG00000001173	Cabp1	chr12	+	47199021	47199201	47193963	47194008	47203586	47203617	-0.102	0.00845729	0.197649	1.0,0.864,0.724	1.0,0.893,1.0	329	149	24,14,29	0,1,5	46,37,39	0,2,0
SE11866	ENSRNOG00000050210	RT1-CE10	chr20	-	155106	155244	154896	154929	155338	155614	-0.102	0.0249614	0.407889	1.0,0.771,0.924	1.0,1.0,1.0	287	149	44,26,47	0,4,2	24,14,19	0,0,0
SE9050	ENSRNOG00000000156	LOC100911486	chr5	+	171525583	171525706	171483507	171483617	171544595	171544718	-0.101	6.05757e-05	0.00546641	0.774,1.0,0.922	1.0,1.0,1.0	272	149	100,142,108	16,0,5	36,13,25	0,0,0
SE17776	ENSRNOG00000005323	Syne2	chr6	+	99087339	99087492	99083751	99083907	99091001	99091172	-0.101	9.58828e-05	0.00777598	0.776,0.793,0.704	0.888,0.802,0.886	302	149	316,202,241	45,26,50	384,246,362	24,30,23
SE7583	ENSRNOG00000016532	Ino80c	chr18	-	16001258	16001326	15994999	15996970	16009384	16009710	-0.101	0.00167499	0.0648753	0.961,0.666,1.0	0.929,1.0,1.0	217	149	72,29,33	2,10,0	38,24,34	2,0,0
SE451	ENSRNOG00000017960	Deaf1	chr1	-	214291777	214291867	214283789	214284214	214300296	214300544	-0.101	0.00507187	0.142381	0.859,0.805,0.811	0.877,0.956,0.945	239	149	117,86,69	12,13,10	149,70,111	13,2,4
SE5846	ENSRNOG00000043151	Cntln	chr5	+	103348922	103349108	103333063	103333249	103352563	103352641	-0.101	0.0102679	0.229162	0.975,0.802,0.719	0.828,1.0,0.971	335	149	88,91,92	1,10,16	54,41,75	5,0,1
SE19975	ENSRNOG00000010479	Mycbp2	chr15	-	93735787	93735943	93721992	93723636	93739957	93740090	-0.1	1.79816e-08	9.84341e-06	0.962,0.832,0.906	1.0,1.0,1.0	305	149	156,132,158	3,13,8	164,123,159	0,0,0
SE1539	ENSRNOG00000003812	Nlgn3	chrX	+	71203441	71203501	71202151	71202807	71207558	71207618	-0.1	0.000850813	0.0397322	0.0,0.0,0.322	0.201,0.137,0.284	209	149	0,0,2	10,10,3	6,2,5	17,9,9
SE16471	ENSRNOG00000006103	Tbc1d31	chr7	+	97788684	97788800	97782664	97782811	97792469	97792648	-0.1	0.0318303	0.471994	0.861,0.745,0.916	1.0,1.0,0.823	265	149	33,26,39	3,5,2	44,21,33	0,0,4
SE4950	ENSRNOG00000010418	Nek1	chr16	-	32400106	32400181	32394697	32394861	32400322	32400370	-0.099	5.7752e-05	0.00536128	0.867,1.0,0.836	1.0,1.0,1.0	224	149	49,9,46	5,0,6	11,8,23	0,0,0
SE15128	ENSRNOG00000009161	Clasp2	chr8	+	122131051	122131159	122129370	122129541	122136995	122137102	-0.099	0.0164863	0.308836	0.668,0.632,0.702	0.817,0.69,0.792	257	149	149,83,146	43,28,36	154,115,131	20,30,20
SE4044	ENSRNOG00000021614	Kmt2e	chr4	-	8191471	8191597	8191236	8191322	8191704	8191793	-0.099	0.0165793	0.309988	0.787,0.791,0.963	0.892,0.966,0.979	275	149	75,70,96	11,10,2	137,52,87	9,1,1
SE16530	ENSRNOG00000057754	Tcf12	chr8	-	78371947	78372019	78370997	78371204	78373385	78373462	-0.099	0.0172261	0.318896	0.249,0.322,0.223	0.413,0.366,0.313	221	149	35,31,29	71,44,68	50,30,29	48,35,43
SE16832	ENSRNOG00000011053	Cyp2u1	chr2	-	236425992	236426628	236420603	236420765	236431072	236431596	-0.099	0.0314055	0.468161	0.758,0.709,0.928	0.885,0.84,0.968	785	149	132,77,135	8,6,2	122,83,159	3,3,1
SE7552	ENSRNOG00000021911	Camlg	chr17	-	9529182	9529248	9523794	9524402	9532415	9532879	-0.098	7.32636e-05	0.00638852	0.851,0.826,0.912	1.0,0.884,1.0	215	149	74,41,60	9,6,4	61,33,50	0,3,0
SE11580	ENSRNOG00000002275	Fip1l1	chr14	-	36161984	36162011	36160046	36160101	36172930	36173087	-0.098	0.0177398	0.324577	0.753,0.706,0.836	0.887,0.814,0.889	176	149	72,51,90	20,18,15	65,62,66	7,12,7
SE5222	ENSRNOG00000017282	Tesk2	chr5	+	135596269	135596570	135574171	135574445	135608223	135608345	-0.098	0.0492205	0.626746	0.796,1.0,0.911	1.0,1.0,1.0	450	149	47,29,31	4,0,1	35,29,42	0,0,0
SE16509	ENSRNOG00000024136	Fam151b	chr2	-	22038219	22038355	22023051	22023632	22059010	22059149	-0.097	0.00220046	0.0794221	0.974,0.962,0.773	1.0,1.0,1.0	285	149	71,49,39	1,1,6	76,47,77	0,0,0
SE17058	ENSRNOG00000016093	Hyal3	chr8	+	116341675	116341765	116340361	116341275	116341868	116342146	-0.097	0.00395813	0.120935	0.94,0.918,0.777	0.926,1.0,1.0	239	149	50,18,28	2,1,5	40,24,34	2,0,0
SE1751	ENSRNOG00000005775	Phf14	chr4	+	38263239	38264003	38256021	38256132	38271536	38271681	-0.096	0.000597943	0.0310915	0.772,0.774,0.794	0.874,0.792,0.963	913	149	1119,754,989	54,36,42	849,678,801	20,29,5
SE12660	ENSRNOG00000002407	Pdxdc1	chr10	-	3293571	3293640	3291426	3291505	3295943	3296133	-0.096	0.000827189	0.0389055	0.66,1.0,1.0	1.0,1.0,0.947	218	149	37,41,37	13,0,0	28,18,26	0,0,1
SE18048	ENSRNOG00000018346	Agtr1a	chr17	-	35948516	35948599	35907107	35909078	35957948	35958077	-0.096	0.0035703	0.11267	0.706,0.703,0.694	0.784,0.817,0.79	232	149	127,92,134	34,25,38	237,201,258	42,29,44
SE11246	ENSRNOG00000022800	Sp140	chr9	+	92644772	92644838	92636850	92636931	92647069	92647147	-0.096	0.0112787	0.243426	0.561,0.61,0.64	0.75,0.714,0.634	215	149	175,113,146	95,50,57	134,101,105	31,28,42
SE14567	ENSRNOG00000007881	Mtmr14	chr4	+	145234275	145234431	145227622	145227802	145237320	145238097	-0.096	0.0119051	0.253211	0.796,0.825,0.89	1.0,0.88,0.92	305	149	56,29,33	7,3,2	37,30,47	0,2,2
SE12292	ENSRNOG00000031612	Gls2	chr7	+	2619629	2619722	2619164	2619296	2619895	2619957	-0.096	0.0333671	0.48926	0.491,0.472,0.563	0.626,0.629,0.558	242	149	80,45,88	51,31,42	144,113,113	53,41,55
SE12817	ENSRNOG00000000852	Prrc2a	chr20	-	5140680	5140893	5140471	5140566	5140991	5141090	-0.095	0.00115981	0.0506792	0.77,0.851,0.826	0.962,0.864,0.906	362	149	130,111,104	16,8,9	185,77,117	3,5,5
SE19602	ENSRNOG00000050437	Bod1l1	chr14	+	73788616	73788757	73785717	73785871	73791538	73791656	-0.095	0.00641932	0.166455	0.524,0.614,0.507	0.627,0.615,0.687	290	149	257,204,206	120,66,103	249,227,231	76,73,54
SE6147	ENSRNOG00000010299	Eps15	chr5	+	129019040	129019225	129015908	129016071	129021910	129022054	-0.095	0.00816128	0.193078	0.583,0.623,0.638	0.674,0.78,0.674	334	149	339,252,308	108,68,78	297,222,213	64,28,46
SE14970	ENSRNOG00000033835	Dnm1	chr3	-	11352633	11352645	11350430	11350544	11352871	11352923	-0.095	0.0129213	0.265804	0.272,0.154,0.166	0.279,0.257,0.341	161	149	42,24,25	104,122,116	33,25,33	79,67,59
SE7	ENSRNOG00000039754	Rab7b	chr13	+	48474076	48474202	48465979	48466195	48480476	48482138	-0.094	9.87666e-05	0.00793128	0.878,0.957,0.884	1.0,1.0,1.0	275	149	80,83,56	6,2,4	44,43,51	0,0,0
SE6903	ENSRNOG00000000113	Elac1	chr18	-	69710678	69711143	69706521	69708653	69716296	69716461	-0.094	0.0364028	0.517971	0.858,0.863,0.941	0.944,1.0,1.0	614	149	50,52,66	2,2,1	70,50,48	1,0,0
SE18058	ENSRNOG00000006871	Slc25a14	chrX	+	135471316	135471562	135470914	135471185	135476275	135476369	-0.093	0.00141534	0.0581086	0.042,0.0,0.04	0.119,0.124,0.119	395	149	2,0,1	17,10,9	5,3,5	14,8,14
SE12204	ENSRNOG00000007115	Crebl2	chr4	+	168618057	168618202	168615889	168616096	168619255	168619269	-0.093	0.00827828	0.194528	0.638,0.792,0.673	0.821,0.8,0.76	294	149	240,188,248	69,25,61	227,205,212	25,26,34
SE1048	ENSRNOG00000015516	Cbwd1	chr1	-	242837813	242837858	242829475	242829524	242840407	242840494	-0.093	0.0145004	0.288064	0.92,0.801,1.0	1.0,1.0,1.0	194	149	30,21,13	2,4,0	15,13,13	0,0,0
SE13819	ENSRNOG00000015180	Kdm8	chr1	+	196852916	196853009	196851905	196852055	196853088	196854180	-0.093	0.0310236	0.46352	0.845,0.883,0.798	0.881,1.0,0.923	242	149	53,49,45	6,4,7	72,51,58	6,0,3
SE7941	ENSRNOG00000001652	Erg	chr11	-	35663522	35663594	35656000	35656069	35665349	35665430	-0.093	0.0342008	0.497414	0.543,0.465,0.599	0.628,0.686,0.572	221	149	127,89,124	72,69,56	130,146,91	52,45,46
SE10174	ENSRNOG00000007726	Mcam	chr8	+	48479532	48479650	48479102	48479250	48480033	48481001	-0.092	4.9627e-13	8.8909e-10	0.785,0.861,0.838	0.933,0.925,0.903	267	149	1111,821,1079	170,74,116	1464,1088,1319	59,49,79
SE1318	ENSRNOG00000030568	Rgs12	chr14	-	80985066	80985220	80982161	80983797	80985590	80985670	-0.092	0.000276729	0.0174233	0.871,0.834,0.917	0.939,0.96,1.0	303	149	110,82,157	8,8,7	126,98,128	4,2,0
SE9097	ENSRNOG00000021156	Vegfb	chr1	-	222241006	222241080	222240601	222240637	222241272	222241469	-0.092	0.0050186	0.141288	1.0,0.832,0.812	1.0,1.0,0.92	223	149	75,52,58	0,7,9	69,52,103	0,0,6
SE1438	ENSRNOG00000028872	Rai14	chr2	-	60562422	60562509	60561314	60561401	60563560	60563589	-0.092	0.00860461	0.199495	0.088,0.093,0.087	0.156,0.232,0.155	236	149	11,7,11	72,43,73	14,11,11	48,23,38
SE4758	ENSRNOG00000012015	Lrrc49	chr8	-	65579669	65579772	65576671	65576875	65584499	65584587	-0.091	0.00925169	0.210778	0.661,0.701,0.74	0.763,0.821,0.79	252	149	152,151,164	46,38,34	163,124,159	30,16,25
SE1212	ENSRNOG00000018322	Picalm	chr1	+	154444790	154444814	154442036	154442136	154446154	154446214	-0.09	1.10193e-07	4.17611e-05	0.759,0.785,0.746	0.834,0.861,0.865	173	149	939,720,712	257,170,209	651,663,646	112,92,87
SE3069	ENSRNOG00000013514	Maf1	chr7	+	117419940	117420081	117419693	117419813	117420211	117420719	-0.09	6.8757e-06	0.00105859	0.803,0.869,0.866	0.9,0.941,0.968	290	149	318,206,301	40,16,24	316,216,294	18,7,5
SE3250	ENSRNOG00000017383	Hikeshi	chr1	-	154165280	154165518	154151961	154152113	154170190	154170409	-0.09	0.0232805	0.389795	0.747,0.809,0.952	0.927,1.0,0.851	387	149	146,77,104	19,7,2	164,88,134	5,0,9
SE14968	ENSRNOG00000017803	Apbb1ip	chr17	-	90143169	90143468	90140580	90140658	90146413	90146501	-0.09	0.0256847	0.415232	1.0,0.828,0.903	1.0,1.0,1.0	448	149	76,58,56	0,4,2	34,17,26	0,0,0
SE15678	ENSRNOG00000017133	LOC306766	chr17	+	10586715	10586822	10586042	10586146	10590136	10590267	-0.089	0.0190492	0.340964	0.732,0.811,0.771	0.939,0.84,0.803	256	149	75,59,52	16,8,9	79,36,42	3,4,6
SE11954	ENSRNOG00000048226	Hmgn1	chr11	+	39485164	39485287	39482885	39482936	39487473	39488326	-0.088	4.21057e-06	0.000753252	1.0,0.856,0.829	1.0,0.95,1.0	272	149	118,98,106	0,9,12	129,69,97	0,2,0
SE8433	ENSRNOG00000010526	Dennd1a	chr3	-	22239322	22239368	22217773	22217875	22259529	22259630	-0.088	0.000991289	0.0447033	0.927,0.877,0.894	0.961,1.0,1.0	195	149	50,28,33	3,3,3	32,28,39	1,0,0
SE16676	ENSRNOG00000030404	Arrb1	chr1	+	164564321	164564345	164563294	164563378	164565921	164565992	-0.088	0.00377476	0.116913	0.255,0.296,0.28	0.317,0.39,0.389	173	149	125,111,137	315,227,303	75,72,71	139,97,96
SE14701	ENSRNOG00000010682	Clcn3	chr16	+	32457519	32457695	32449115	32449304	32490234	32490392	-0.088	0.00461512	0.133554	1.0,1.0,0.667	1.0,0.932,1.0	325	149	58,47,35	0,0,8	51,30,64	0,1,0
SE11079	ENSRNOG00000055344	Trnau1ap	chr5	-	150499376	150499508	150494229	150494392	150502625	150502678	-0.088	0.0413682	0.564964	0.606,0.683,0.61	0.708,0.642,0.812	281	149	142,118,130	49,29,44	119,71,130	26,21,16
SE15172	ENSRNOG00000001704	Runx1	chr11	-	32807346	32807538	32777253	32777412	32832283	32832388	-0.087	0.0030691	0.100973	0.698,1.0,0.884	0.922,1.0,0.922	341	149	37,28,35	7,0,2	27,10,27	1,0,1
SE10567	ENSRNOG00000010775	Arrdc4	chr1	-	129770075	129770238	129769020	129769175	129770761	129771018	-0.087	0.00422196	0.126639	0.929,0.798,0.838	0.923,0.976,0.928	312	149	138,91,163	5,11,15	125,87,135	5,1,5
SE9718	ENSRNOG00000012149	Gpsm2	chr2	-	211519666	211519970	211513400	211513622	211527817	211527919	-0.086	0.000101151	0.00807037	1.0,0.742,0.969	1.0,1.0,0.968	453	149	92,96,94	0,11,1	278,183,280	0,0,3
SE10929	ENSRNOG00000012924	Nemp2	chr9	-	53726163	53726279	53723513	53723745	53732749	53732858	-0.086	0.00221614	0.0796963	1.0,1.0,0.742	1.0,1.0,1.0	265	149	55,23,41	0,0,8	47,41,26	0,0,0
SE5122	ENSRNOG00000004057	Ccdc88a	chr14	+	113921459	113921543	113917823	113918038	113922509	113922713	-0.086	0.0243411	0.401078	0.565,0.539,0.486	0.653,0.548,0.646	233	149	203,150,148	100,82,100	147,108,157	50,57,55
SE12480	ENSRNOG00000013828	Sirt3	chr1	-	213619106	213619268	213614724	213614934	213625460	213625561	-0.085	0.000142281	0.0104624	0.847,0.961,0.91	0.974,1.0,1.0	311	149	81,51,63	7,1,3	79,46,68	1,0,0
SE19146	ENSRNOG00000047137	Erbin	chr2	-	33886334	33886541	33884956	33885049	33895498	33897032	-0.085	0.00916112	0.209684	0.626,0.639,0.597	0.659,0.674,0.783	356	149	593,461,528	148,109,149	392,331,440	85,67,51
SE8303	ENSRNOG00000020384	Fam13b	chr18	-	27281346	27281538	27280716	27280929	27282849	27283015	-0.085	0.0316503	0.470387	0.674,0.635,0.605	0.673,0.784,0.711	341	149	293,207,207	62,52,59	198,166,186	42,20,33
SE19728	ENSRNOG00000024482	Tnrc18	chr12	+	13843249	13843405	13810179	13810482	13846063	13846189	-0.085	0.0381551	0.537088	0.345,0.306,0.305	0.405,0.401,0.406	305	149	55,37,45	51,41,50	110,37,70	79,27,50
SE3756	ENSRNOG00000011308	Uhrf2	chr1	+	248254782	248255042	248237995	248238229	248269812	248270031	-0.084	0.000215095	0.0141296	0.838,0.811,0.85	0.927,0.895,0.928	409	149	455,259,436	32,22,28	386,352,318	11,15,9
SE13581	ENSRNOG00000000327	Hace1	chr20	+	50699651	50699734	50676393	50676469	50710260	50710357	-0.084	0.000372844	0.022065	0.855,0.915,0.937	0.96,1.0,1.0	232	149	55,50,70	6,3,3	37,30,36	1,0,0
SE15033	ENSRNOG00000016050	Fgfr1	chr16	-	71282781	71283048	71280955	71281045	71306208	71306393	-0.084	0.000509974	0.0278125	0.313,0.289,0.32	0.425,0.386,0.362	416	149	382,323,460	301,284,350	452,261,360	219,149,227
SE18868	ENSRNOG00000018425	Dym	chr18	+	71136035	71136215	71104277	71104420	71141381	71141560	-0.084	0.000725012	0.0351038	0.881,1.0,0.777	0.944,1.0,0.966	329	149	98,83,123	6,0,16	148,83,126	4,0,2
SE8723	ENSRNOG00000030247	Eif4ebp3	chr18	+	29449475	29450231	29440782	29440885	29457227	29457373	-0.084	0.00607196	0.159334	0.766,0.753,0.811	0.879,0.853,0.851	905	149	556,371,496	28,20,19	574,423,417	13,12,12
SE10276	ENSRNOG00000022015	Cntrl	chr3	+	14339755	14339932	14337584	14337764	14340912	14341029	-0.084	0.0196084	0.348128	0.874,0.696,0.938	0.898,0.863,1.0	326	149	136,75,66	9,15,2	96,69,98	5,5,0
SE20442	ENSRNOG00000022162	Pbx3	chr3	-	13288373	13288615	13277410	13277601	13434880	13434954	-0.084	0.0352329	0.507661	0.809,0.755,0.746	0.946,0.768,0.849	391	149	167,97,123	15,12,16	138,78,133	3,9,9
SE8813	ENSRNOG00000017158	Eif4g2	chr1	-	175888958	175889072	175888240	175888366	175889369	175889530	-0.083	1.75243e-05	0.00221379	0.709,0.678,0.676	0.742,0.802,0.768	263	149	1582,1362,1401	368,366,381	1837,1168,1434	362,163,245
SE11272	ENSRNOG00000018904	Dtymk	chr9	-	100926654	100926811	100923659	100923857	100926971	100927024	-0.083	0.00244185	0.0853896	0.201,0.095,0.134	0.264,0.203,0.213	306	149	76,26,34	147,120,107	56,35,46	76,67,83
SE13428	ENSRNOG00000032788	Dysf	chr4	+	115789928	115789967	115780480	115780563	115791198	115791314	-0.083	0.00511676	0.142674	0.191,0.167,0.189	0.308,0.209,0.278	188	149	40,28,50	134,111,170	74,29,32	132,87,66
SE19220	ENSRNOG00000021718	Cspp1	chr5	-	8834714	8834795	8833566	8833665	8840178	8840282	-0.083	0.0147969	0.291662	0.879,0.819,0.736	0.97,0.907,0.805	230	149	67,63,69	6,9,16	100,45,51	2,3,8
SE4621	ENSRNOG00000027376	Il17rc	chr4	+	145431428	145431473	145431037	145431149	145433066	145433206	-0.083	0.0208615	0.362275	1.0,0.933,0.817	1.0,1.0,1.0	194	149	22,18,29	0,1,5	28,21,15	0,0,0
SE2469	ENSRNOG00000005713	Ccdc82	chr8	+	11893164	11893892	11890514	11890598	11894274	11894467	-0.083	0.0235661	0.392341	0.794,0.834,0.904	0.869,1.0,0.911	877	149	341,267,276	15,9,5	273,175,240	7,0,4
SE16969	ENSRNOG00000008055	Ccne2	chr5	+	24441371	24441506	24440819	24440915	24442987	24443099	-0.083	0.0343631	0.498303	0.966,1.0,0.786	1.0,1.0,1.0	284	149	54,39,35	1,0,5	10,10,4	0,0,0
SE13229	ENSRNOG00000002748	Ccdc43	chr10	-	90648854	90648913	90644994	90646770	90650183	90650319	-0.082	7.04292e-05	0.0061958	1.0,0.866,0.887	1.0,1.0,1.0	208	149	97,63,66	0,7,6	65,62,67	0,0,0
SE598	ENSRNOG00000009661	Tgds	chr15	-	103324147	103324191	103323210	103323376	103324856	103324916	-0.082	0.0290392	0.447833	0.734,0.88,0.909	0.889,1.0,0.879	193	149	68,38,78	19,4,6	52,49,66	5,0,7
SE7231	ENSRNOG00000046366	Dmd	chrX	+	53463504	53463570	53456986	53457123	53492162	53492406	-0.082	0.0401543	0.554923	0.125,0.155,0.124	0.288,0.152,0.209	215	149	6,9,8	29,34,39	21,7,13	36,27,34
SE17454	ENSRNOG00000005015	Rabep1	chr10	+	57551344	57551449	57549451	57549919	57557567	57557666	-0.081	3.21814e-06	0.00062792	0.897,0.841,0.954	0.99,0.982,0.964	254	149	193,144,141	13,16,4	168,94,135	1,1,3
SE520	ENSRNOG00000003787	Lcorl	chr14	+	69818121	69818201	69800155	69800219	69819128	69819258	-0.081	2.59873e-05	0.00301987	0.864,0.934,0.959	1.0,1.0,1.0	229	149	88,65,72	9,3,2	56,47,55	0,0,0
SE16693	ENSRNOG00000029986	Insr	chr12	-	1708199	1708235	1702984	1703259	1711587	1711789	-0.081	0.000276109	0.0174233	0.09,0.084,0.087	0.154,0.189,0.161	185	149	17,12,22	138,106,186	25,29,27	111,100,113
SE5713	ENSRNOG00000016800	Ss18	chr18	-	6030769	6030862	6029646	6029769	6033908	6034013	-0.081	0.000516913	0.0280628	0.208,0.184,0.165	0.263,0.251,0.287	242	149	98,64,81	230,175,253	99,63,94	171,116,144
SE7538	ENSRNOG00000060626	Polk	chr2	-	27322284	27322524	27319347	27319472	27326040	27326194	-0.081	0.00466572	0.134623	0.858,0.865,0.96	1.0,1.0,0.927	389	149	63,50,62	4,3,1	56,53,66	0,0,2
SE6854	ENSRNOG00000030308	Zfp251	chr7	-	117938881	117939014	117938437	117938551	117939244	117940007	-0.081	0.00587733	0.155404	0.657,1.0,1.0	0.968,0.932,1.0	282	149	98,67,78	27,0,0	114,52,67	2,2,0
SE4595	ENSRNOG00000008142	Brpf1	chr4	+	145275741	145276026	145275116	145275437	145276505	145276653	-0.08	1.73325e-05	0.00220368	0.899,0.903,0.896	0.983,0.955,1.0	434	149	208,136,200	8,5,8	173,123,170	1,2,0
SE17259	ENSRNOG00000017607	Faf2	chr17	-	10500694	10500833	10499092	10499178	10507178	10507313	-0.08	0.00619567	0.161719	0.823,0.842,0.982	0.952,1.0,0.934	288	149	63,93,107	7,9,1	76,46,55	2,0,2
SE3747	ENSRNOG00000006587	Setd3	chr6	-	132071224	132071373	132069379	132069452	132074079	132074172	-0.08	0.0174892	0.321633	0.592,0.683,0.702	0.719,0.725,0.773	298	149	232,155,250	80,36,53	189,206,239	37,39,35
SE4716	ENSRNOG00000056894	St6galnac3	chr2	-	259688845	259689040	259591895	259592305	259898453	259898525	-0.079	0.000118068	0.00901846	1.0,0.855,0.907	1.0,1.0,1.0	344	149	111,123,90	0,9,4	63,40,55	0,0,0
SE18607	ENSRNOG00000015888	Larp4b	chr17	+	63309123	63309288	63307486	63307532	63311397	63311522	-0.079	0.000179475	0.0123668	0.857,0.867,0.921	0.965,1.0,0.917	314	149	228,165,222	18,12,9	175,154,163	3,0,7
SE12627	ENSRNOG00000048152	Myo1b	chr9	+	54749549	54749636	54749219	54749306	54751237	54751324	-0.079	0.000811865	0.0383679	0.046,0.115,0.059	0.112,0.174,0.172	236	149	5,7,6	65,34,60	14,18,21	70,54,64
SE19092	ENSRNOG00000016423	Tacc1	chr16	+	71652754	71653853	71629524	71629931	71657630	71657691	-0.079	0.00203925	0.0750558	0.289,0.28,0.271	0.305,0.391,0.381	1248	149	839,609,769	247,187,247	876,548,862	238,102,167
SE2726	ENSRNOG00000020736	Nadsyn1	chr1	-	216993118	216993225	216989799	216989931	216993843	216993979	-0.079	0.0035324	0.112131	0.946,0.883,0.808	1.0,1.0,0.875	256	149	30,26,29	1,2,4	31,10,12	0,0,1
SE7428	ENSRNOG00000017704	Sema3f	chr8	-	116450159	116450252	116448490	116448584	116450997	116451117	-0.079	0.00809379	0.191712	0.278,0.283,0.326	0.34,0.375,0.408	242	149	123,113,171	197,176,218	114,83,124	136,85,111
SE9324	ENSRNOG00000008924	Arhgef12	chr8	-	47335865	47335922	47322427	47322526	47337854	47337940	-0.079	0.0303439	0.457602	0.408,0.414,0.411	0.569,0.423,0.479	206	149	216,166,243	227,170,252	230,134,170	126,132,134
SE9278	ENSRNOG00000050741	Rbm4	chr1	-	220042073	220042767	220039904	220040146	220047470	220047893	-0.079	0.0424405	0.574433	0.766,0.802,0.8	0.767,0.931,0.906	843	149	445,320,361	24,14,16	392,305,381	21,4,7
SE2923	ENSRNOG00000012454	Trmt10b	chr5	+	60854706	60854831	60851551	60851666	60856362	60856515	-0.078	0.00096548	0.0437396	0.98,0.873,0.912	1.0,1.0,1.0	274	149	88,63,76	1,5,4	49,32,49	0,0,0
SE3476	ENSRNOG00000037483	Ep400	chr12	+	51977695	51978081	51975365	51975456	51981499	51981796	-0.078	0.00144921	0.0589862	1.0,0.884,0.859	0.978,1.0,1.0	535	149	141,82,131	0,3,6	162,99,128	1,0,0
SE16255	ENSRNOG00000004950	Ubxn2a	chr6	-	28984172	28984279	28980216	28980354	28988719	28988861	-0.078	0.0020474	0.0751363	0.849,0.809,0.786	0.94,0.861,0.876	256	149	231,167,202	24,23,32	215,181,195	8,17,16
SE7734	ENSRNOG00000018081	Lactb	chr8	-	72758510	72758676	72750170	72750953	72761270	72761622	-0.078	0.00799934	0.19016	0.839,0.881,0.825	0.981,0.799,1.0	315	149	154,125,120	14,8,12	110,84,114	1,10,0
SE19891	ENSRNOG00000010050	Stard9	chr3	+	112459058	112459120	112457492	112457609	112460990	112461103	-0.078	0.0160307	0.304645	0.773,0.869,0.866	0.903,0.839,1.0	211	149	53,66,73	11,7,8	66,37,69	5,5,0
SE14020	ENSRNOG00000022249	Mllt10	chr17	+	84904259	84904355	84901699	84901793	84922669	84922765	-0.078	0.045502	0.599509	0.393,0.465,0.468	0.506,0.556,0.499	245	149	84,83,110	79,58,76	111,101,118	66,49,72
SE11574	ENSRNOG00000046028	Haus6	chr5	-	104950711	104950847	104948272	104949253	104951182	104951365	-0.077	0.0011563	0.0506383	0.782,0.925,1.0	1.0,1.0,0.938	285	149	48,47,55	7,2,0	61,37,29	0,0,1
SE17293	ENSRNOG00000016313	Ctnnbip1	chr5	+	166485516	166485601	166464251	166464370	166491702	166491823	-0.077	0.00340718	0.109377	0.91,0.858,1.0	1.0,1.0,1.0	234	149	79,38,79	5,4,0	46,20,33	0,0,0
SE7126	ENSRNOG00000054669	RGD1305110	chr14	-	108363264	108363503	108357848	108358009	108367142	108367329	-0.077	0.0221887	0.377717	0.664,0.833,1.0	1.0,0.729,1.0	388	149	36,26,36	7,2,0	29,21,25	0,3,0
SE8059	ENSRNOG00000010643	Kank2	chr8	-	22819710	22819855	22818768	22818883	22821142	22821397	-0.076	6.46684e-07	0.000177003	0.835,0.85,0.828	0.911,0.911,0.918	294	149	768,527,749	77,47,79	909,548,769	45,27,35
SE13571	ENSRNOG00000043069	Sec22a	chr11	+	68672867	68672983	68637809	68638008	68680870	68680936	-0.076	0.00755414	0.185366	0.924,0.849,1.0	1.0,1.0,1.0	265	149	65,50,88	3,5,0	64,23,55	0,0,0
SE10269	ENSRNOG00000028328	Tyw3	chr2	-	260876399	260876471	260873912	260874046	260880500	260880599	-0.076	0.0199648	0.352581	1.0,0.878,0.894	1.0,1.0,1.0	221	149	57,32,50	0,3,4	63,60,72	0,0,0
SE14640	ENSRNOG00000004925	Ppp1r12a	chr7	-	51431813	51431981	51431266	51431446	51432783	51432888	-0.075	5.21641e-05	0.00496617	0.764,0.717,0.751	0.79,0.818,0.85	317	149	1118,776,931	162,144,145	1766,1182,1581	220,124,131
SE12317	ENSRNOG00000025000	Cep104	chr5	+	171265785	171265936	171262277	171262485	171267909	171268083	-0.075	0.000175138	0.012153	0.965,1.0,0.761	1.0,0.95,1.0	300	149	56,44,64	1,0,10	88,38,60	0,1,0
SE4941	ENSRNOG00000021133	Lsm14a	chr1	-	90215662	90215839	90215293	90215359	90221549	90221672	-0.075	0.000184482	0.0126676	0.768,0.82,0.8	0.878,0.849,0.886	326	149	470,368,551	65,37,63	585,370,491	37,30,29
SE2869	ENSRNOG00000015232	Pip5k1b	chr1	-	242283655	242283773	242275087	242275240	242290538	242290669	-0.075	0.000299184	0.0186149	0.907,0.972,0.868	0.973,1.0,1.0	267	149	70,63,71	4,1,6	64,68,78	1,0,0
SE2140	ENSRNOG00000015413	Qpctl	chr1	-	80051931	80052031	80050339	80050456	80052143	80052296	-0.075	0.000510891	0.0278125	0.939,0.901,0.899	0.965,1.0,1.0	249	149	77,61,74	3,4,5	46,48,33	1,0,0
SE6289	ENSRNOG00000031739	Fam71e1	chr1	+	100501902	100502021	100501675	100501718	100502467	100502598	-0.075	0.00526135	0.144747	0.822,0.952,1.0	1.0,1.0,1.0	268	149	50,36,24	6,1,0	29,31,22	0,0,0
SE18820	ENSRNOG00000017976	Slco2b1	chr1	-	164636006	164636100	164627608	164627772	164647411	164647602	-0.075	0.0113546	0.244552	0.912,0.782,1.0	0.92,1.0,1.0	243	149	68,35,71	4,6,0	56,40,44	3,0,0
SE17516	ENSRNOG00000007926	Map2k5	chr8	-	68263644	68263712	68250089	68250159	68275670	68275719	-0.075	0.0218277	0.373401	0.879,0.828,0.791	0.914,0.884,0.924	217	149	74,56,77	7,8,14	109,89,106	7,8,6
SE8289	ENSRNOG00000014981	Usp14	chr18	-	1204575	1204680	1203073	1203177	1208831	1208864	-0.074	9.74221e-07	0.000246141	0.856,0.931,0.878	0.962,0.97,0.955	254	149	354,274,283	35,12,23	344,218,291	8,4,8
SE4842	ENSRNOG00000025011	Chd8	chr15	-	28617131	28617311	28616655	28616772	28617511	28617625	-0.074	8.44282e-05	0.00701112	0.914,0.858,0.884	0.968,0.992,0.918	329	149	329,200,287	14,15,17	337,259,272	5,1,11
SE6830	ENSRNOG00000003645	LOC103689931	chr10	-	34960187	34960356	34959360	34959519	34961102	34961349	-0.074	0.00020577	0.01384	0.777,1.0,1.0	1.0,1.0,1.0	318	149	82,58,61	11,0,0	52,47,56	0,0,0
SE15323	ENSRNOG00000000520	Srsf3	chr20	+	6294211	6294667	6293248	6293383	6295543	6295582	-0.074	0.00354623	0.112176	0.281,0.272,0.251	0.285,0.376,0.366	605	149	488,381,355	308,251,261	438,374,478	271,153,204
SE18817	ENSRNOG00000017976	Slco2b1	chr1	-	164629943	164630109	164627608	164627772	164647411	164647602	-0.074	0.00358473	0.11267	0.889,0.784,1.0	0.895,1.0,1.0	315	149	68,46,47	4,6,0	54,50,84	3,0,0
SE2044	ENSRNOG00000011254	Fam76a	chr5	-	151104346	151104433	151095757	151095893	151107165	151107323	-0.073	0.00069577	0.0341934	0.865,0.841,0.951	1.0,0.965,0.911	236	149	142,92,92	14,11,3	138,88,113	0,2,7
SE12625	ENSRNOG00000000408	Gopc	chr20	-	33491527	33491551	33488730	33488906	33492928	33493093	-0.072	0.000552645	0.0292346	0.03,0.0,0.028	0.066,0.1,0.108	173	149	3,0,2	84,60,59	4,4,7	49,31,50
SE7585	ENSRNOG00000016532	Ino80c	chr18	-	16003552	16003663	15994999	15996970	16009384	16009710	-0.072	0.00121338	0.0525538	0.961,0.772,1.0	0.948,1.0,1.0	260	149	86,59,58	2,10,0	63,41,51	2,0,0
SE18649	ENSRNOG00000014521	Armc8	chr8	-	107748184	107748271	107745105	107745198	107766457	107766553	-0.072	0.00164368	0.0641109	0.93,0.891,0.902	1.0,1.0,0.94	236	149	63,39,58	3,3,4	42,61,50	0,0,2
SE16752	ENSRNOG00000008410	Cep63	chr8	-	111100306	111100484	111094580	111094676	111101349	111101416	-0.072	0.006354	0.164978	0.883,0.84,0.817	0.913,0.951,0.893	327	149	183,138,186	11,12,19	161,172,146	7,4,8
SE16461	ENSRNOG00000013911	Nagk	chr4	+	115479064	115479152	115478206	115478319	115480267	115480346	-0.072	0.0104099	0.230488	0.902,0.957,0.926	1.0,1.0,1.0	237	149	44,35,60	3,1,3	41,18,31	0,0,0
SE15383	ENSRNOG00000016767	Ggps1	chr17	+	53965571	53965642	53956202	53956427	53966383	53968585	-0.072	0.0111995	0.242005	0.94,1.0,0.844	1.0,1.0,1.0	220	149	46,35,40	2,0,5	59,26,41	0,0,0
SE18447	ENSRNOG00000024907	Tnrc6b	chr7	+	122095080	122095239	122091015	122093358	122096373	122096549	-0.072	0.0270194	0.428846	0.809,0.793,0.748	0.808,0.881,0.878	308	149	166,127,172	19,16,28	217,168,194	25,11,13
SE5919	ENSRNOG00000025286	Pank2	chr3	+	123825680	123825934	123819851	123820204	123829470	123829647	-0.072	0.0343166	0.497995	0.732,0.95,0.863	0.865,0.969,0.927	403	149	133,103,119	18,2,7	104,85,103	6,1,3
SE16478	ENSRNOG00000030622	Enox2	chrX	-	136168262	136168406	136071903	136072038	136301763	136301823	-0.072	0.0368171	0.522734	0.947,1.0,0.583	1.0,0.924,0.821	293	149	35,26,22	1,0,8	19,24,18	0,1,2
SE361	ENSRNOG00000013934	St5	chr1	-	174155609	174155825	174154576	174154673	174158235	174158422	-0.071	6.84916e-05	0.00608002	0.886,0.934,0.87	1.0,0.915,0.989	365	149	172,174,147	9,5,9	241,132,213	0,5,1
SE8411	ENSRNOG00000013837	Tp53bp1	chr3	-	113169442	113169592	113168794	113169225	113170166	113170438	-0.071	0.000665617	0.0332814	0.917,0.875,0.9	1.0,0.964,0.941	299	149	156,98,126	7,7,7	164,107,129	0,2,4
SE9677	ENSRNOG00000053145	Vwa8	chr15	+	61115344	61115475	61089144	61089222	61119119	61119251	-0.071	0.00357944	0.11267	0.93,1.0,0.858	1.0,1.0,1.0	280	149	75,49,57	3,0,5	102,28,75	0,0,0
SE2330	ENSRNOG00000008632	Invs	chr5	+	64162476	64162748	64151447	64151660	64170271	64170974	-0.071	0.00794162	0.189934	0.888,1.0,0.758	1.0,1.0,0.86	421	149	45,40,53	2,0,6	67,50,52	0,0,3
SE19538	ENSRNOG00000054863	Usp4	chr8	+	117143425	117143566	117140630	117140692	117144402	117144520	-0.071	0.0163326	0.307843	0.697,0.717,0.784	0.784,0.807,0.819	290	149	286,212,304	64,43,43	289,187,282	41,23,32
SE2273	ENSRNOG00000005679	Fap	chr3	-	48469348	48469422	48467780	48467885	48469716	48469789	-0.071	0.0334787	0.490023	0.921,1.0,0.775	1.0,1.0,0.908	223	149	52,42,31	3,0,6	73,26,59	0,0,4
SE12725	ENSRNOG00000026937	Arsk	chr2	-	2886414	2886544	2883984	2884144	2890933	2891253	-0.07	0.000860721	0.0400053	0.881,0.855,0.976	1.0,0.971,0.952	279	149	83,66,75	6,6,1	83,63,75	0,1,2
SE18352	ENSRNOG00000034084	Ggct	chr4	-	85189374	85189520	85187876	85188012	85192589	85192834	-0.07	0.00294607	0.0979061	0.824,1.0,0.967	1.0,1.0,1.0	295	149	65,39,58	7,0,1	34,45,30	0,0,0
SE15055	ENSRNOG00000018110	Svil	chr17	-	55292257	55292338	55289394	55290249	55297975	55298582	-0.07	0.0155044	0.299047	0.737,0.792,0.725	0.819,0.847,0.798	230	149	212,106,155	49,18,38	259,145,225	37,17,37
SE13556	ENSRNOG00000019221	Gstm4	chr2	-	210837949	210838031	210837761	210837862	210838330	210838395	-0.07	0.0318821	0.472407	0.733,0.808,0.812	0.901,0.876,0.787	231	149	170,150,161	40,23,24	113,55,86	8,5,15
SE15883	ENSRNOG00000019598	Vegfa	chr9	+	17350286	17350358	17348548	17348578	17351510	17351642	-0.07	0.0353475	0.50772	0.197,0.218,0.312	0.275,0.299,0.363	221	149	43,33,45	118,80,67	67,50,82	119,79,97
SE5911	ENSRNOG00000014288	Fn1	chr9	-	78928840	78929113	78927551	78927734	78930417	78930609	-0.069	4.38538e-14	9.60252e-11	0.081,0.076,0.082	0.151,0.129,0.167	422	149	546,425,670	2201,1821,2655	547,235,429	1087,561,753
SE6020	ENSRNOG00000020155	Mapk8	chr16	-	9650674	9650813	9640479	9640836	9650915	9650974	-0.069	1.67149e-05	0.00215295	0.926,0.85,0.948	1.0,0.931,1.0	288	149	193,153,142	8,14,4	149,78,90	0,3,0
SE6583	ENSRNOG00000011908	Asxl2	chr6	+	27889506	27889650	27887796	27888038	27897727	27897891	-0.069	0.000801002	0.0380465	1.0,0.947,0.847	1.0,1.0,1.0	293	149	88,70,87	0,2,8	112,57,56	0,0,0
SE19824	ENSRNOG00000045775	Rnpepl1	chr9	+	100085980	100086094	100085543	100085779	100086472	100086585	-0.069	0.00128316	0.0542643	1.0,0.776,1.0	0.984,1.0,1.0	263	149	58,61,82	0,10,0	110,45,50	1,0,0
SE2732	ENSRNOG00000011700	Ptprm	chr9	-	114875533	114875584	114871497	114871652	114876243	114876360	-0.069	0.00186429	0.0705334	0.053,0.111,0.136	0.193,0.154,0.161	200	149	11,19,23	146,113,109	36,23,17	112,94,66
SE13587	ENSRNOG00000017181	Malt1	chr18	+	61129067	61129100	61128387	61128484	61131802	61131829	-0.069	0.00236809	0.0837844	0.931,1.0,0.838	1.0,0.976,1.0	182	149	33,23,38	2,0,6	42,49,46	0,1,0
SE20194	ENSRNOG00000026132	Trdmt1	chr17	-	80836879	80836963	80835369	80835713	80838550	80838616	-0.069	0.0102946	0.229496	0.793,1.0,1.0	1.0,1.0,1.0	233	149	42,43,22	7,0,0	26,28,27	0,0,0
SE20453	ENSRNOG00000017585	Abt1	chr17	+	43947077	43947277	43946129	43946424	43947427	43948223	-0.069	0.0249332	0.407766	0.731,0.863,0.905	0.884,0.866,0.956	349	149	172,103,112	27,7,5	107,91,101	6,6,2
SE9541	ENSRNOG00000010502	Fbxo8	chr16	-	37135350	37135469	37133241	37133438	37154927	37155054	-0.068	0.00177372	0.0678731	0.884,0.914,0.894	0.977,1.0,0.919	268	149	205,153,136	15,8,9	153,130,203	2,0,10
SE1993	ENSRNOG00000004753	Napb	chr3	-	143029943	143029990	143029732	143029810	143032098	143032215	-0.068	0.00569748	0.152555	0.02,0.021,0.0	0.057,0.112,0.075	196	149	1,1,0	37,35,29	2,3,3	25,18,28
SE10011	ENSRNOG00000007430	Slx4ip	chr3	+	130063559	130063660	130048041	130048130	130065016	130065752	-0.068	0.0080338	0.190684	0.846,0.957,0.86	1.0,0.868,1.0	250	149	37,37,31	4,1,3	30,22,19	0,2,0
SE1691	ENSRNOG00000007333	Wdr20	chr6	+	135212988	135214248	135198852	135199035	135224092	135226425	-0.068	0.0126277	0.263059	0.877,0.889,0.879	1.0,0.873,0.975	1409	149	470,304,342	7,4,5	414,324,370	0,5,1
SE14594	ENSRNOG00000004111	Soat1	chr13	-	74038520	74038618	74038193	74038292	74040229	74040359	-0.067	0.00139123	0.0574778	1.0,1.0,0.799	1.0,1.0,1.0	247	149	89,55,66	0,0,10	52,24,34	0,0,0
SE2253	ENSRNOG00000047296	Bptf	chr10	-	95311194	95311377	95298911	95299099	95311933	95312143	-0.067	0.00437336	0.129745	0.832,0.822,0.861	0.86,0.912,0.945	332	149	374,236,263	34,23,19	314,230,304	23,10,8
SE15091	ENSRNOG00000001682	Ttc3	chr11	+	34639757	34639821	34631079	34631134	34643702	34643763	-0.067	0.00615781	0.160944	0.815,0.824,0.793	0.878,0.848,0.908	213	149	202,181,186	32,27,34	185,143,184	18,18,13
SE5463	ENSRNOG00000058156	Zdhhc18	chr5	-	151850275	151850436	151837833	151837983	151856101	151856256	-0.067	0.00855222	0.198514	0.93,0.818,0.94	0.969,0.963,0.958	310	149	111,56,98	4,6,3	66,54,48	1,1,1
SE11390	ENSRNOG00000012831	Slc25a26	chr4	+	126528441	126528598	126522325	126522444	126532213	126532323	-0.067	0.0119987	0.25453	1.0,0.929,0.87	1.0,1.0,1.0	306	149	56,54,69	0,2,5	54,40,52	0,0,0
SE11009	ENSRNOG00000018651	Agtpbp1	chr17	+	5604098	5604275	5598251	5598383	5613741	5613895	-0.066	0.000529783	0.0284308	0.979,0.801,1.0	1.0,0.978,1.0	326	149	102,88,102	1,10,0	129,98,123	0,1,0
SE17305	ENSRNOG00000018122	Tspan17	chr17	-	10361305	10361452	10360785	10360956	10361532	10361583	-0.066	0.00246875	0.0859571	0.916,0.897,0.887	0.974,0.965,0.959	296	149	151,104,125	7,6,8	74,55,93	1,1,2
SE8301	ENSRNOG00000020384	Fam13b	chr18	-	27280716	27280929	27277826	27277968	27282849	27283015	-0.066	0.00414711	0.124965	1.0,0.881,0.922	1.0,1.0,1.0	362	149	132,90,115	0,5,4	107,50,87	0,0,0
SE6507	ENSRNOG00000002841	Cdc42bpa	chr13	+	98374475	98374718	98365047	98365181	98374929	98375040	-0.066	0.00520959	0.144592	0.599,0.607,0.561	0.627,0.645,0.694	392	149	1028,798,898	262,196,267	1123,956,1106	254,200,185
SE5127	ENSRNOG00000013545	Polr2e	chr7	+	12536430	12536481	12536188	12536205	12536597	12536791	-0.066	0.021361	0.366762	0.761,0.854,0.834	0.906,0.84,0.901	200	149	111,94,148	26,12,22	117,106,110	9,15,9
SE17435	ENSRNOG00000015113	Mocos	chr18	+	16596812	16596902	16590196	16590779	16601394	16601461	-0.066	0.0245055	0.403114	0.88,0.871,0.83	0.978,0.858,0.942	239	149	130,65,102	11,6,13	70,58,52	1,6,2
SE17715	ENSRNOG00000023541	Ahctf1	chr13	-	98052462	98052519	98050358	98050546	98052665	98052789	-0.066	0.0262237	0.420825	0.925,0.899,0.977	1.0,1.0,1.0	206	149	51,37,59	3,3,1	51,28,37	0,0,0
SE9117	ENSRNOG00000013459	Ints9	chr15	+	48363984	48364124	48361388	48361451	48366495	48366582	-0.066	0.0344746	0.498818	1.0,0.802,1.0	1.0,1.0,1.0	289	149	36,47,34	0,6,0	24,25,35	0,0,0
SE5622	ENSRNOG00000027194	Sgsm2	chr10	-	61722915	61723061	61722525	61722660	61723156	61723224	-0.065	9.70503e-06	0.0014063	0.892,0.912,0.956	0.978,1.0,0.978	295	149	213,165,215	13,8,5	174,159,174	2,0,2
SE15810	ENSRNOG00000031364	Kif1c	chr10	+	57324242	57324348	57322330	57322439	57324568	57324701	-0.065	0.00364882	0.11432	0.736,0.751,0.786	0.845,0.812,0.81	255	149	440,335,508	92,65,81	484,296,380	52,40,52
SE7112	ENSRNOG00000047143	Fkbp1b	chr6	+	29981897	29981945	29977796	29977929	29985508	29985621	-0.065	0.0084973	0.197939	0.577,1.0,0.831	1.0,0.602,1.0	197	149	9,10,13	5,0,2	11,4,2	0,2,0
SE9494	ENSRNOG00000015560	Emsy	chr1	-	163578390	163578540	163576316	163576487	163583588	163583655	-0.065	0.0287488	0.444704	0.896,0.831,0.937	0.924,1.0,0.934	299	149	104,79,89	6,8,3	122,91,113	5,0,4
SE6991	ENSRNOG00000016635	LOC361646	chr1	+	197154348	197154518	197146955	197147032	197155822	197155920	-0.064	0.000666747	0.0332814	1.0,1.0,0.77	1.0,1.0,0.963	319	149	91,77,93	0,0,13	93,66,113	0,0,2
SE11010	ENSRNOG00000018651	Agtpbp1	chr17	+	5606342	5606503	5598251	5598383	5613741	5613895	-0.064	0.00137267	0.0568739	0.986,0.809,1.0	1.0,0.986,1.0	310	149	146,88,128	1,10,0	183,147,141	0,1,0
SE11774	ENSRNOG00000018272	Zfp511	chr1	+	212359742	212359816	212359176	212359525	212360143	212360345	-0.064	0.00791807	0.189775	0.824,1.0,0.935	0.952,1.0,1.0	223	149	42,31,43	6,0,2	60,20,25	2,0,0
SE19556	ENSRNOG00000006028	Tubgcp6	chr7	-	130083186	130083381	130082975	130083108	130083603	130083745	-0.064	0.00932965	0.212309	1.0,0.858,0.906	1.0,1.0,0.957	344	149	62,56,67	0,4,3	73,51,52	0,0,1
SE13481	ENSRNOG00000012503	Dnajc16	chr5	-	160331053	160331237	160329358	160329541	160332079	160332210	-0.064	0.0303652	0.457602	1.0,0.882,0.926	1.0,1.0,1.0	333	149	93,67,84	0,4,3	69,44,67	0,0,0
SE726	ENSRNOG00000007993	Sh3tc1	chr14	+	80200173	80200401	80195714	80196183	80204878	80205006	-0.064	0.0398187	0.551834	0.925,1.0,0.882	1.0,1.0,1.0	377	149	62,39,76	2,0,4	74,38,42	0,0,0
SE19185	ENSRNOG00000028910	RGD1565536	chr3	-	110554574	110554703	110553742	110553942	110555419	110555527	-0.063	3.69017e-07	0.000117294	0.936,0.965,0.911	1.0,1.0,1.0	278	149	301,207,209	11,4,11	252,121,163	0,0,0
SE8576	ENSRNOG00000021242	Adam33	chr3	-	123599477	123599562	123599258	123599401	123599686	123599853	-0.063	0.000547395	0.0290768	0.951,0.829,0.955	0.983,0.96,0.98	234	149	182,99,101	6,13,3	185,112,155	2,3,2
SE5194	ENSRNOG00000017137	Mettl10	chr1	-	204836741	204836958	204831539	204831919	204841909	204842017	-0.063	0.000889066	0.0409365	0.919,0.962,0.912	0.981,1.0,1.0	366	149	140,125,102	5,2,4	129,83,103	1,0,0
SE16631	ENSRNOG00000037567	RGD1309730	chr3	-	91100250	91100390	91086185	91086427	91122598	91122665	-0.063	0.00282031	0.0948462	0.874,0.86,1.0	1.0,1.0,0.923	289	149	148,119,119	11,10,0	129,72,140	0,0,6
SE16117	ENSRNOG00000011504	Akap2	chr5	+	74972092	74972271	74954383	74956829	74981645	74982401	-0.063	0.0147999	0.291662	0.446,0.466,0.453	0.54,0.517,0.498	328	149	527,388,566	297,202,311	542,351,437	210,149,200
SE273	ENSRNOG00000054360	Tspan11	chr4	+	160495259	160495451	160484718	160484813	160510231	160510306	-0.062	0.00113527	0.0498278	0.897,0.954,0.888	0.924,1.0,1.0	341	149	199,142,182	10,3,10	56,24,40	2,0,0
SE6232	ENSRNOG00000029910	Golga4	chr8	+	127190631	127190730	127183367	127183457	127194959	127195025	-0.062	0.00398984	0.121339	0.106,0.106,0.133	0.177,0.207,0.147	248	149	37,28,38	187,142,149	63,33,35	176,76,122
SE3776	ENSRNOG00000033101	Myo18a	chr10	-	64990479	64990524	64987100	64987223	64991257	64991397	-0.062	0.0380046	0.535352	0.939,0.894,0.805	0.886,0.982,0.957	194	149	120,88,97	6,8,18	132,72,117	13,1,4
SE8514	ENSRNOG00000025981	Ska2	chr10	+	74424572	74424749	74421272	74421359	74431042	74431922	-0.061	0.000203175	0.0137594	1.0,1.0,0.816	1.0,1.0,1.0	326	149	257,215,184	0,0,19	130,74,84	0,0,0
SE14548	ENSRNOG00000024525	Alkbh8	chr6	+	18883401	18883639	18880729	18880865	18884763	18884895	-0.061	0.000233275	0.0151721	0.922,0.874,1.0	0.98,1.0,1.0	387	149	154,144,115	5,8,0	125,86,101	1,0,0
SE18227	ENSRNOG00000001345	Mapkapk5	chr12	+	40519425	40519515	40516777	40516875	40520649	40520745	-0.061	0.0013603	0.0566753	0.818,1.0,1.0	1.0,1.0,1.0	239	149	72,59,75	10,0,0	65,42,77	0,0,0
SE15516	ENSRNOG00000014673	Eri2	chr1	-	189547170	189547298	189546500	189546657	189548260	189548344	-0.061	0.00358185	0.11267	0.871,0.869,1.0	1.0,1.0,0.922	277	149	75,37,75	6,3,0	50,29,22	0,0,1
SE13110	ENSRNOG00000000648	Jmjd1c	chr20	-	22793011	22793155	22792724	22792917	22796062	22796168	-0.061	0.0281505	0.43927	0.993,0.837,0.866	0.88,1.0,1.0	293	149	287,162,190	1,16,15	230,199,174	16,0,0
SE7812	ENSRNOG00000026942	RGD1311595	chr1	-	247922779	247922869	247908396	247908512	247931325	247931405	-0.061	0.0315497	0.469246	0.893,0.909,0.828	0.908,0.968,0.937	239	149	94,80,77	7,5,10	95,98,72	6,2,3
SE4973	ENSRNOG00000009783	Camk2g	chr15	+	3965033	3965128	3964526	3964610	3965757	3965880	-0.061	0.0462343	0.604204	1.0,0.87,0.884	0.952,0.985,1.0	244	149	74,55,50	0,5,4	131,109,52	4,1,0
SE10098	ENSRNOG00000019760	Oxnad1	chr16	+	8231481	8231724	8217062	8217204	8233470	8233579	-0.06	0.000171308	0.0120356	0.847,1.0,0.974	1.0,1.0,1.0	392	149	146,77,99	10,0,1	139,112,157	0,0,0
SE20240	ENSRNOG00000049236	Myh9l1	chr7	-	119026720	119026748	119025848	119025942	119038491	119038648	-0.06	0.00206503	0.0756424	0.927,0.803,1.0	0.91,1.0,1.0	177	149	45,34,29	3,7,0	12,7,14	1,0,0
SE4962	ENSRNOG00000061474	Ctdp1	chr18	-	76949237	76949400	76935313	76935501	76960637	76960847	-0.06	0.0104605	0.231104	0.811,0.94,0.819	0.853,0.936,0.961	312	149	198,132,208	22,4,22	109,123,153	9,4,3
SE9811	ENSRNOG00000030630	Ehmt2	chr20	+	4584121	4584223	4583856	4583971	4584421	4584570	-0.06	0.0429994	0.578818	0.717,0.661,0.738	0.75,0.739,0.808	251	149	325,181,342	76,55,72	237,200,277	47,42,39
SE6411	ENSRNOG00000019730	Inppl1	chr1	-	166901363	166901442	166901147	166901288	166901688	166901844	-0.059	8.051e-06	0.00122047	1.0,0.883,0.94	1.0,1.0,1.0	228	149	162,139,167	0,12,7	162,103,184	0,0,0
SE17197	ENSRNOG00000014529	Ube2q2	chr8	+	59728959	59729064	59724256	59724358	59736469	59736526	-0.059	0.000122343	0.00927312	0.981,0.863,0.934	0.954,1.0,1.0	254	149	172,118,170	2,11,7	142,157,146	4,0,0
SE12811	ENSRNOG00000046905	Sgce	chr4	-	29741345	29741372	29740457	29740646	29742310	29742522	-0.059	0.00309364	0.101442	0.838,0.812,0.806	0.874,0.872,0.888	176	149	355,240,285	58,47,58	270,249,318	33,31,34
SE19690	ENSRNOG00000026059	Paqr6	chr2	+	187740119	187740216	187738880	187739008	187740435	187740586	-0.059	0.00507006	0.142381	0.939,0.853,0.942	0.956,0.969,0.987	246	149	177,86,80	7,9,3	142,153,122	4,3,1
SE2209	ENSRNOG00000049223	Vipas39	chr6	-	111280574	111280602	111279600	111279674	111281818	111281921	-0.059	0.00508042	0.142418	0.919,0.92,0.895	0.932,0.978,1.0	177	149	67,41,81	5,3,8	49,52,44	3,1,0
SE19749	ENSRNOG00000007338	Fbln2	chr4	+	122882651	122882792	122880650	122880752	122886344	122886479	-0.059	0.0267988	0.426595	0.381,0.313,0.424	0.446,0.433,0.416	290	149	1798,1136,1630	1501,1279,1140	487,337,301	311,227,217
SE13433	ENSRNOG00000032788	Dysf	chr4	+	115848673	115848736	115843195	115843272	115871228	115871327	-0.059	0.0292607	0.449448	0.226,0.253,0.22	0.326,0.268,0.283	212	149	54,55,71	130,114,177	86,37,59	125,71,105
SE449	ENSRNOG00000000048	Gak	chr14	+	2146043	2146190	2144896	2145090	2147283	2147763	-0.058	7.12095e-08	3.05071e-05	0.893,0.95,0.947	0.973,1.0,0.992	296	149	413,264,390	25,7,11	288,272,259	4,0,1
SE11646	ENSRNOG00000017642	Acbd5	chr17	-	89891318	89891428	89883614	89884423	89891773	89891815	-0.058	5.93719e-05	0.00541686	0.926,0.961,0.917	1.0,1.0,0.979	259	149	174,128,134	8,3,7	122,84,81	0,0,1
SE4943	ENSRNOG00000008482	Rbms1	chr3	-	46804370	46804455	46803354	46803651	46805981	46806062	-0.058	0.000699656	0.0342988	0.834,0.869,0.869	0.934,0.9,0.913	234	149	380,303,334	48,29,32	358,156,198	16,11,12
SE1005	ENSRNOG00000042951	Xrn1	chr8	+	103824859	103824975	103822399	103822498	103825546	103825693	-0.058	0.00603035	0.158665	0.965,0.847,0.903	0.981,0.931,0.976	265	149	99,79,83	2,8,5	92,48,73	1,2,1
SE10275	ENSRNOG00000022015	Cntrl	chr3	+	14339752	14339932	14337584	14337764	14340912	14341029	-0.058	0.0087751	0.202495	0.918,0.796,0.967	0.942,0.912,1.0	329	149	222,129,128	9,15,2	179,114,167	5,5,0
SE15044	ENSRNOG00000018110	Svil	chr17	-	55270567	55270615	55263535	55263683	55273924	55274048	-0.058	0.0249324	0.407766	0.311,0.221,0.326	0.349,0.321,0.363	197	149	301,158,337	504,421,526	345,274,321	487,439,426
SE16395	ENSRNOG00000009912	Fgr	chr5	+	151182654	151182726	151172205	151172393	151184398	151184601	-0.058	0.0256653	0.415232	0.878,0.759,0.96	1.0,1.0,0.771	221	149	32,14,36	3,3,1	19,8,10	0,0,2
SE14104	ENSRNOG00000001842	Mrps35	chr4	+	181452865	181452975	181448738	181448878	181454548	181454618	-0.057	7.57164e-07	0.000198952	0.89,0.964,0.963	1.0,0.988,1.0	259	149	210,141,180	15,3,4	232,142,216	0,1,0
SE1545	ENSRNOG00000024336	Senp6	chr8	+	87516189	87516210	87511460	87511565	87521065	87521136	-0.057	0.00149807	0.0601176	0.763,0.859,0.835	0.871,0.875,0.882	170	149	426,340,440	116,49,76	477,409,442	62,51,52
SE4438	ENSRNOG00000030285	Epha3	chr11	-	472482	472608	469735	469921	476559	476627	-0.057	0.00161945	0.0637014	1.0,1.0,0.829	1.0,1.0,1.0	275	149	146,130,107	0,0,12	50,61,56	0,0,0
SE10514	ENSRNOG00000016047	Macf1	chr5	-	141126954	141127017	141125917	141126159	141130072	141130190	-0.057	0.00412238	0.124458	0.786,0.739,0.772	0.82,0.838,0.809	212	149	726,476,589	139,118,122	720,566,578	111,77,96
SE1433	ENSRNOG00000060689	Parp11	chr4	+	160045742	160045815	160042238	160042314	160045898	160046029	-0.057	0.0161571	0.306162	0.915,1.0,0.881	0.968,1.0,1.0	222	149	48,48,44	3,0,4	45,24,42	1,0,0
SE15482	ENSRNOG00000020857	Ppfia1	chr1	-	217680291	217680366	217679862	217679946	217681497	217681632	-0.057	0.0208293	0.362275	0.209,0.161,0.187	0.285,0.199,0.244	224	149	70,40,77	176,139,222	90,54,94	150,145,194
SE6802	ENSRNOG00000004127	AABR07021840.1	chr13	-	94857186	94857321	94851973	94852450	94859123	94859283	-0.057	0.0210828	0.364002	1.0,0.899,0.724	0.794,1.0,1.0	284	149	18,17,25	0,1,5	22,14,11	3,0,0
SE6106	ENSRNOG00000042679	Lcor	chr1	+	260801077	260801171	260791755	260791888	260803931	260804901	-0.057	0.0355693	0.510163	1.0,0.842,0.774	1.0,1.0,0.786	243	149	41,26,28	0,3,5	26,12,18	0,0,3
SE19091	ENSRNOG00000016423	Tacc1	chr16	+	71630846	71630962	71629524	71629931	71657630	71657691	-0.057	0.0395361	0.550233	0.247,0.205,0.231	0.239,0.316,0.298	265	149	144,86,132	247,187,247	133,84,126	238,102,167
SE17456	ENSRNOG00000005015	Rabep1	chr10	+	57553040	57553157	57549451	57549919	57557567	57557666	-0.056	1.11152e-05	0.00153906	0.933,0.881,0.969	0.992,0.986,0.972	266	149	321,211,225	13,16,4	229,130,189	1,1,3
SE20021	ENSRNOG00000038085	Rpe	chr9	+	73708413	73708500	73707836	73707971	73709972	73710726	-0.056	5.8788e-05	0.00538853	0.895,0.901,0.96	0.991,0.988,0.945	236	149	270,201,189	20,14,5	175,127,136	1,1,5
SE11713	ENSRNOG00000023661	Celf2	chr17	+	75652046	75652190	75647602	75647782	75654781	75654951	-0.056	0.000483654	0.0269248	0.928,0.885,0.985	0.976,1.0,0.99	293	149	153,106,128	6,7,1	160,89,202	2,0,1
SE20521	ENSRNOG00000012209	Cdadc1	chr15	-	39892938	39893036	39889114	39889189	39893897	39893979	-0.056	0.000904003	0.0415272	0.891,0.845,0.945	0.937,0.96,0.953	247	149	380,244,284	28,27,10	271,197,271	11,5,8
SE15278	ENSRNOG00000006514	Vezt	chr7	-	34892547	34892755	34888490	34889467	34893179	34893280	-0.056	0.00125726	0.0534062	0.934,0.973,0.876	0.979,0.972,1.0	357	149	101,85,118	3,1,7	113,82,105	1,1,0
SE4505	ENSRNOG00000020340	Brd8	chr18	-	27401293	27401338	27398687	27399344	27401734	27401839	-0.056	0.00263774	0.0899341	0.905,0.902,1.0	1.0,1.0,0.976	194	149	74,48,65	6,4,0	65,37,53	0,0,1
SE17236	ENSRNOG00000059008	Socs7	chr10	+	85314134	85314236	85313575	85313680	85315085	85315216	-0.056	0.0283022	0.44091	0.054,0.0,0.073	0.115,0.106,0.075	251	149	2,0,4	21,29,30	7,4,3	32,20,22
SE12533	ENSRNOG00000022312	Lrsam1	chr3	-	11980950	11981031	11979596	11979692	11982402	11982477	-0.056	0.0301062	0.456036	0.768,1.0,0.877	0.894,1.0,0.918	230	149	51,29,55	10,0,5	52,68,52	4,0,3
SE12985	ENSRNOG00000013484	Gsta1	chr9	-	27442368	27442420	27441338	27441471	27447790	27447877	-0.056	0.0313963	0.468161	0.729,1.0,0.973	0.96,0.956,0.955	201	149	69,49,98	19,0,2	64,58,57	2,2,2
SE11645	ENSRNOG00000017913	Atg16l1	chr9	+	94898056	94898104	94897789	94897846	94898727	94898830	-0.056	0.0342431	0.497462	0.069,0.0,0.055	0.118,0.053,0.12	197	149	6,0,3	61,28,39	9,2,7	51,27,39
SE15759	ENSRNOG00000002544	Kifap3	chr13	+	82212093	82212159	82190110	82190210	82215919	82217252	-0.056	0.0469783	0.60908	0.12,0.201,0.181	0.243,0.222,0.206	215	149	20,28,22	102,77,69	44,23,30	95,56,80
SE19001	ENSRNOG00000028366	Gphn	chr6	+	101614684	101614792	101612646	101612919	101636728	101636863	-0.056	0.0487356	0.624018	0.844,0.853,0.838	0.9,0.889,0.913	257	149	149,120,134	16,12,15	124,111,109	8,8,6
SE12617	ENSRNOG00000000443	C4a	chr20	-	4497540	4497600	4496790	4496884	4498127	4498295	-0.055	6.07478e-09	3.74111e-06	0.941,0.918,0.828	0.945,0.924,0.984	209	149	5395,3928,5791	242,249,857	1668,1325,1689	69,78,20
SE17852	ENSRNOG00000007649	Dnm2	chr8	+	22489955	22490029	22458898	22459207	22498342	22498492	-0.055	7.80201e-05	0.00668496	0.913,0.923,0.934	0.961,0.975,1.0	223	149	251,215,254	16,12,12	182,116,149	5,2,0
SE4662	ENSRNOG00000008781	RGD1310769	chr6	-	109686680	109686771	109684113	109684232	109689290	109689451	-0.055	0.000397613	0.0231827	0.955,0.947,0.915	1.0,0.981,1.0	240	149	102,87,122	3,3,7	94,82,93	0,1,0
SE15222	ENSRNOG00000020049	Slc7a6os	chr19	-	38184736	38184946	38182632	38182753	38188948	38189215	-0.055	0.000719212	0.0349101	0.985,0.894,0.897	0.959,1.0,0.981	359	149	155,122,188	1,6,9	113,111,125	2,0,1
SE11656	ENSRNOG00000010653	Elmsan1	chr6	-	107639049	107639262	107637446	107637643	107640374	107640524	-0.055	0.000855182	0.0398418	0.944,0.964,0.86	0.954,0.979,1.0	362	149	124,129,164	3,2,11	152,111,162	3,1,0
SE13580	ENSRNOG00000000327	Hace1	chr20	+	50687736	50687868	50676393	50676469	50710260	50710357	-0.055	0.000982368	0.0444026	0.924,0.95,0.944	0.982,1.0,1.0	281	149	137,108,96	6,3,3	102,71,78	1,0,0
SE19932	ENSRNOG00000011507	Pick1	chr7	+	120477102	120477169	120475502	120475631	120478520	120478610	-0.055	0.00895612	0.205709	0.77,1.0,0.96	0.949,1.0,0.945	216	149	34,18,35	7,0,1	27,21,25	1,0,1
SE13437	ENSRNOG00000054902	LOC100909709	chr8	-	103547986	103548141	103536791	103536994	103554188	103554399	-0.055	0.0173939	0.320657	0.945,0.932,0.778	0.86,0.96,1.0	304	149	35,28,43	1,1,6	25,49,43	2,1,0
SE6066	ENSRNOG00000058662	Ano8	chr16	-	19887794	19887926	19887586	19887697	19888018	19888210	-0.054	0.000726764	0.0351038	0.935,0.916,0.967	1.0,1.0,0.981	281	149	164,82,111	6,4,2	155,92,99	0,0,1
SE4756	ENSRNOG00000012015	Lrrc49	chr8	-	65576671	65576875	65571358	65571425	65584499	65584587	-0.054	0.0395413	0.550233	0.912,0.891,0.921	0.887,1.0,1.0	353	149	172,116,110	7,6,4	112,72,105	6,0,0
SE69	ENSRNOG00000028556	Usp30	chr12	-	48265798	48266018	48265032	48265153	48266111	48266192	-0.054	0.0398057	0.551834	0.855,0.931,0.892	0.84,1.0,1.0	369	149	73,67,82	5,2,4	52,48,73	4,0,0
SE15382	ENSRNOG00000016767	Ggps1	chr17	+	53963184	53963277	53956202	53956427	53966383	53968585	-0.054	0.0405488	0.557638	0.957,1.0,0.881	1.0,1.0,1.0	242	149	72,55,60	2,0,5	76,48,82	0,0,0
SE1094	ENSRNOG00000029195	Uba7	chr8	+	116755562	116755698	116755368	116755459	116755791	116755889	-0.053	0.000388583	0.0228591	0.93,0.902,0.963	1.0,1.0,0.955	285	149	227,141,197	9,8,4	72,31,41	0,0,1
SE10891	ENSRNOG00000005492	Hpcal1	chr6	+	43084251	43084336	43001947	43002174	43101987	43102389	-0.053	0.00395001	0.120935	0.952,0.935,0.953	1.0,1.0,1.0	234	149	124,68,95	4,3,3	87,59,75	0,0,0
SE7450	ENSRNOG00000043182	Sept6	chrX	-	123527925	123527999	123525925	123525953	123535343	123535534	-0.053	0.0177903	0.324577	0.946,0.898,0.782	1.0,0.897,0.889	223	149	79,66,75	3,5,14	36,26,24	0,2,2
SE2566	ENSRNOG00000008479	Slc8a1	chr6	-	4307774	4307843	4302977	4303108	4311750	4311765	-0.053	0.0406432	0.558157	1.0,0.96,0.881	1.0,1.0,1.0	218	149	108,71,65	0,2,6	78,74,80	0,0,0
SE19084	ENSRNOG00000002276	Phf6	chrX	-	158735406	158735591	158721058	158721192	158739673	158739838	-0.053	0.0439456	0.586732	0.916,0.925,1.0	1.0,1.0,1.0	334	149	98,83,92	4,3,0	81,33,62	0,0,0
SE20130	ENSRNOG00000057880	Myh11	chr10	+	798581	798602	796667	796770	800443	800536	-0.052	3.03148e-06	0.000603449	0.134,0.13,0.124	0.193,0.188,0.163	170	149	1439,851,1030	8151,5002,6357	2741,1753,1923	10038,6652,8629
SE9500	ENSRNOG00000031709	Ppfibp1	chr4	+	181394960	181394993	181393584	181393699	181396178	181396240	-0.052	5.75439e-06	0.000929523	0.872,0.895,0.907	0.938,0.951,0.94	182	149	692,531,819	83,51,69	554,479,570	30,20,30
SE4731	ENSRNOG00000057291	AABR07019088.1	chr15	+	87558154	87558316	87540750	87540990	87561099	87561581	-0.052	0.00377904	0.116913	0.742,0.742,0.683	1.0,0.324,1.0	311	149	6,6,9	1,1,2	2,1,10	0,1,0
SE11757	ENSRNOG00000009096	Pon3	chr4	-	30321305	30321432	30317815	30318016	30325466	30325632	-0.052	0.00394499	0.120935	0.961,0.853,0.967	1.0,0.976,0.961	276	149	137,75,109	3,7,2	70,74,46	0,1,1
SE10541	ENSRNOG00000019052	Ankzf1	chr9	+	82397683	82397839	82397312	82397541	82398833	82399314	-0.052	0.00437815	0.129745	0.931,0.937,0.862	0.887,1.0,1.0	305	149	166,122,153	6,4,12	113,142,139	7,0,0
SE19226	ENSRNOG00000017495	Klhdc3	chr9	+	16613995	16614147	16612432	16612513	16614682	16614895	-0.052	0.00781734	0.188794	0.93,0.9,0.917	0.96,1.0,0.943	301	149	268,164,244	10,9,11	290,143,268	6,0,8
SE5066	ENSRNOG00000046530	Zdhhc16	chr1	+	261185363	261185558	261184967	261185215	261185704	261185793	-0.052	0.0124974	0.26145	0.987,1.0,0.856	1.0,1.0,1.0	344	149	178,102,110	1,0,8	101,94,82	0,0,0
SE12048	ENSRNOG00000032039	Atp9b	chr18	-	77346013	77346046	77343550	77345263	77347962	77348166	-0.052	0.0275892	0.433919	0.009,0.107,0.023	0.086,0.069,0.141	182	149	1,10,2	94,68,69	7,4,8	61,44,40
SE8483	ENSRNOG00000021732	Hsf1	chr7	+	117561101	117561226	117560759	117560896	117561855	117561931	-0.052	0.0344497	0.498818	0.802,0.889,0.912	1.0,0.897,0.863	274	149	112,88,114	15,6,6	166,112,104	0,7,9
SE14744	ENSRNOG00000007336	Churc1	chr6	+	99823261	99823397	99817430	99817527	99825651	99825722	-0.051	0.000228745	0.0149267	0.887,0.9,0.898	0.951,0.963,0.925	285	149	720,484,557	48,28,33	517,396,640	14,8,27
SE16424	ENSRNOG00000014303	Lrp11	chr1	+	1723324	1723417	1720444	1720621	1729442	1731210	-0.051	0.000296058	0.018522	0.885,1.0,0.943	1.0,0.981,1.0	242	149	112,78,108	9,0,4	92,86,105	0,1,0
SE15427	ENSRNOG00000052539	Prpf40b	chr7	+	140979967	140980054	140979692	140979788	140980226	140980404	-0.051	0.000452715	0.0254904	0.969,0.902,0.94	1.0,1.0,0.964	236	149	148,116,99	3,8,4	117,93,86	0,0,2
SE15705	ENSRNOG00000054775	Fkbp11	chr7	-	140401189	140401255	140400694	140400782	140401465	140401686	-0.051	0.00139907	0.057681	0.978,0.924,0.889	0.944,1.0,1.0	215	149	128,88,138	2,5,12	73,46,59	3,0,0
SE12861	ENSRNOG00000026277	Zc3h6	chr3	+	121547693	121547927	121546772	121547275	121548554	121551433	-0.051	0.0134515	0.271886	0.87,0.929,1.0	0.952,1.0,1.0	383	149	86,67,54	5,2,0	102,72,103	2,0,0
SE1255	ENSRNOG00000011310	Pde10a	chr1	-	52414236	52414286	52401233	52401374	52415625	52415746	-0.051	0.014412	0.287466	0.934,0.789,1.0	1.0,1.0,0.877	199	149	75,30,67	4,6,0	20,12,19	0,0,2
SE8314	ENSRNOG00000019688	Diaph1	chr18	-	31043248	31043275	31041904	31042060	31071186	31071371	-0.051	0.0231852	0.388887	0.913,0.883,0.913	0.97,0.977,0.915	176	149	87,71,99	7,8,8	115,51,76	3,1,6
SE2232	ENSRNOG00000013217	Ttc33	chr2	+	54921902	54921984	54902817	54903039	54938352	54939514	-0.051	0.0272805	0.431264	1.0,0.848,1.0	1.0,1.0,1.0	231	149	85,69,71	0,8,0	57,59,67	0,0,0
SE1409	ENSRNOG00000011589	Camk2d	chr2	+	231074178	231074238	231070080	231070118	231076432	231076474	-0.051	0.0457269	0.600359	0.263,1.0,1.0	0.416,1.0,1.0	209	149	4,4,2	8,0,0	1,1,10	1,0,0
SE14978	ENSRNOG00000008278	Nfrkb	chr8	+	32546981	32547156	32546681	32546742	32548895	32549002	-0.051	0.0497555	0.632074	0.916,0.97,0.961	1.0,1.0,1.0	324	149	95,71,106	4,1,2	68,41,77	0,0,0
SE15219	ENSRNOG00000015473	Phactr2	chr1	-	7443691	7443859	7405322	7405403	7480736	7480825	-0.05	0.000553332	0.0292346	0.961,0.905,0.985	1.0,1.0,1.0	317	149	207,183,284	4,9,2	199,123,139	0,0,0
SE7524	ENSRNOG00000004415	Fam179b	chr6	+	86744781	86744877	86743336	86743486	86746606	86746782	-0.05	0.000687658	0.0338792	0.948,1.0,0.903	1.0,1.0,1.0	245	149	151,118,123	5,0,8	119,108,97	0,0,0
SE7938	ENSRNOG00000001652	Erg	chr11	-	35656000	35656069	35655333	35655390	35663522	35663594	-0.05	0.00172156	0.06625	0.909,0.907,0.947	0.988,0.977,0.949	218	149	160,114,130	11,8,5	124,127,108	1,2,4
SE314	ENSRNOG00000001108	N4bp2l2	chr12	-	632156	632233	628487	628854	632605	632694	-0.05	0.00254573	0.0875545	0.862,0.876,0.863	0.929,0.899,0.922	226	149	427,355,411	45,33,43	355,364,360	18,27,20
SE15248	ENSRNOG00000017035	Cep120	chr18	-	48711534	48711676	48707294	48707443	48714450	48714565	-0.05	0.00352182	0.112123	0.97,0.942,0.852	0.972,0.976,0.965	291	149	191,160,169	3,5,15	202,160,218	3,2,4
SE15660	ENSRNOG00000016724	Epb41l3	chr9	+	117659894	117660017	117651166	117651358	117660572	117660947	-0.05	0.00776923	0.188147	0.0,0.0,0.0	0.099,0.0,0.052	272	149	0,0,0	17,6,13	7,0,2	35,25,20
SE1160	ENSRNOG00000014879	Ttc7a	chr6	+	10938708	10938824	10923512	10923681	10950697	10950776	-0.05	0.027049	0.428846	0.943,1.0,0.906	1.0,1.0,1.0	265	149	59,53,86	2,0,5	53,28,28	0,0,0
SE4854	ENSRNOG00000008711	Med24	chr10	-	86627002	86627040	86626525	86626608	86627997	86628140	-0.05	0.0298116	0.453974	0.98,0.765,0.959	1.0,0.962,0.892	187	149	60,45,58	1,11,2	104,32,52	0,1,5
SE11549	ENSRNOG00000021638	Eef1d	chr7	-	116933492	116933564	116929802	116929902	116933986	116934107	-0.05	0.035733	0.511394	0.731,0.725,0.737	0.791,0.748,0.803	221	149	386,290,282	96,74,68	405,273,345	72,62,57
SE18131	ENSRNOG00000028774	Vgll3	chr11	+	3142304	3142832	3130813	3131099	3164509	3164751	-0.049	0.000172835	0.0120356	0.916,1.0,0.936	1.0,1.0,1.0	677	149	396,332,463	8,0,7	376,290,313	0,0,0
SE9763	ENSRNOG00000014493	Golga1	chr3	-	23312227	23312314	23311577	23311728	23312710	23312881	-0.049	0.00125745	0.0534062	0.89,0.983,0.959	1.0,1.0,0.98	236	149	102,91,74	8,1,2	119,76,76	0,0,1
SE9475	ENSRNOG00000020702	Cyb561a3	chr1	+	226638270	226638479	226635800	226635999	226639277	226639432	-0.049	0.00500585	0.141131	0.815,1.0,1.0	0.961,1.0,1.0	358	149	95,80,95	9,0,0	59,60,70	1,0,0
SE19589	ENSRNOG00000000524	RGD735065	chr20	+	6877772	6877864	6869766	6869896	6883689	6883897	-0.049	0.00841961	0.197061	0.886,0.924,0.874	0.96,0.948,0.922	241	149	202,118,180	16,6,16	156,117,95	4,4,5
SE13302	ENSRNOG00000002474	Tom1l1	chr10	-	78217389	78217474	78215524	78215603	78219735	78219793	-0.049	0.0173251	0.320198	0.92,1.0,0.768	0.836,1.0,1.0	234	149	36,22,26	2,0,5	16,16,26	2,0,0
SE5591	ENSRNOG00000015189	Bbs9	chr8	+	23832972	23833151	23787770	23787900	23842170	23842247	-0.049	0.0205281	0.35769	0.937,1.0,0.861	1.0,1.0,0.945	328	149	65,62,68	2,0,5	78,52,76	0,0,2
SE16943	ENSRNOG00000012764	Agap3	chr4	-	7222358	7223251	7222084	7222177	7225682	7225841	-0.049	0.0303703	0.457602	0.074,0.069,0.112	0.172,0.111,0.118	1042	149	32,26,36	57,50,41	29,14,29	20,16,31
SE6430	ENSRNOG00000015508	RGD1307235	chr13	+	25686572	25686664	25686266	25686470	25687234	25687534	-0.049	0.0388569	0.543859	0.911,0.899,0.848	0.9,0.986,0.919	241	149	165,158,162	10,11,18	131,110,129	9,1,7
SE4112	ENSRNOG00000030790	Ctnnd1	chr3	-	72028189	72028307	72026302	72026591	72052711	72053049	-0.048	8.30892e-06	0.00124995	0.049,0.049,0.047	0.096,0.116,0.076	267	149	37,28,32	397,302,359	60,45,39	315,192,264
SE337	ENSRNOG00000008917	Ehbp1	chr14	-	106925153	106925261	106921498	106921623	106930791	106930939	-0.048	1.00092e-05	0.00142936	0.012,0.013,0.028	0.08,0.077,0.041	257	149	3,2,5	149,86,100	17,12,7	113,83,96
SE16540	ENSRNOG00000016486	Nop58	chr9	+	66518704	66518856	66515031	66515093	66519549	66519769	-0.048	2.01109e-05	0.00246418	0.966,0.917,0.955	0.982,1.0,1.0	301	149	286,268,260	5,12,6	224,198,230	2,0,0
SE20044	ENSRNOG00000012255	Ktn1	chr15	+	24550321	24550437	24549443	24549539	24552372	24553197	-0.048	0.000709178	0.0346793	0.889,0.892,0.911	0.925,0.965,0.947	265	149	569,425,507	40,29,28	415,343,410	19,7,13
SE15010	ENSRNOG00000023969	Herc6	chr4	-	88613970	88614114	88612147	88612314	88616362	88616503	-0.048	0.00338071	0.10904	0.923,0.934,0.894	1.0,0.928,0.966	293	149	632,502,449	27,18,27	85,102,111	0,4,2
SE1437	ENSRNOG00000028872	Rai14	chr2	-	60561314	60561401	60558171	60558226	60563560	60563589	-0.048	0.00430997	0.128887	0.872,0.955,0.889	1.0,0.915,0.944	236	149	108,68,89	10,2,7	75,34,53	0,2,2
SE16403	ENSRNOG00000014829	Prmt3	chr1	+	105164809	105164896	105162658	105162846	105188586	105188637	-0.048	0.0125832	0.262688	0.961,0.948,0.918	1.0,1.0,0.972	236	149	78,58,71	2,2,4	113,55,56	0,0,1
SE16023	ENSRNOG00000010194	Ift43	chr6	+	109967474	109967539	109941720	109941813	109993688	109993721	-0.048	0.0309968	0.463471	0.922,0.803,0.923	0.919,0.947,0.925	214	149	238,164,274	14,28,16	310,258,284	19,10,16
SE14989	ENSRNOG00000009151	Mipol1	chr6	+	78297920	78298091	78297627	78297661	78353240	78353348	-0.048	0.0408813	0.559554	0.874,0.959,0.898	0.914,1.0,0.96	320	149	119,101,114	8,2,6	160,153,155	7,0,3
SE15470	ENSRNOG00000010189	Rps24	chr16	+	761659	761682	759685	759796	762005	762075	-0.047	0	0	0.018,0.016,0.028	0.048,0.073,0.083	172	149	56,41,75	2595,2121,2289	77,106,133	1325,1163,1277
SE13653	ENSRNOG00000017295	Sh3glb2	chr3	-	8911450	8911474	8910996	8911086	8912900	8912963	-0.047	0.000610176	0.031561	0.971,0.935,0.942	0.989,1.0,1.0	173	149	115,83,113	3,5,6	101,93,99	1,0,0
SE16877	ENSRNOG00000009696	Mdm4	chr13	-	49803677	49803838	49798818	49798965	49805866	49805966	-0.047	0.00499568	0.141131	0.913,0.852,0.954	0.913,1.0,0.946	310	149	415,287,346	19,24,8	369,375,399	17,0,11
SE9544	ENSRNOG00000010502	Fbxo8	chr16	-	37154927	37155054	37135350	37135469	37159410	37159745	-0.047	0.00511866	0.142674	1.0,0.888,0.972	1.0,1.0,1.0	276	149	186,132,128	0,9,2	164,136,199	0,0,0
SE4510	ENSRNOG00000020340	Brd8	chr18	-	27422788	27422885	27414068	27414138	27423875	27424090	-0.047	0.00865675	0.200233	0.943,0.946,0.863	0.978,1.0,0.916	246	149	136,86,135	5,3,13	146,93,108	2,0,6
SE138	ENSRNOG00000018898	Mpi	chr8	-	62329977	62330178	62328646	62328788	62331483	62331611	-0.047	0.0101326	0.227171	0.937,0.96,0.961	1.0,1.0,1.0	350	149	175,112,117	5,2,2	137,87,84	0,0,0
SE2861	ENSRNOG00000005840	Cacfd1	chr3	+	5562841	5562967	5561759	5561832	5565693	5565801	-0.047	0.0131218	0.267985	0.928,0.91,0.982	0.96,1.0,1.0	275	149	95,75,98	4,4,1	88,36,64	2,0,0
SE15563	ENSRNOG00000002615	Pmm2	chr10	-	7068852	7068929	7068046	7068138	7071462	7071574	-0.047	0.0164703	0.308836	0.963,0.844,0.937	0.951,0.955,0.98	226	149	279,139,247	7,17,11	146,160,147	5,5,2
SE2679	ENSRNOG00000006870	Mtdh	chr7	+	72809674	72809773	72803981	72804218	72817245	72817370	-0.046	0.000220416	0.014431	0.859,0.969,0.994	0.976,0.984,1.0	248	149	223,211,286	22,4,1	335,208,178	5,2,0
SE10241	ENSRNOG00000016516	Mbp	chr18	+	79413264	79413342	79406380	79406634	79424842	79424938	-0.046	0.00190084	0.0714885	0.067,0.125,0.113	0.153,0.131,0.16	227	149	26,31,38	237,142,195	99,80,79	359,347,273
SE18901	ENSRNOG00000005196	Slc12a6	chr3	+	103806643	103806688	103753237	103753511	103820325	103820420	-0.046	0.00200093	0.0742431	1.0,0.946,0.916	1.0,1.0,1.0	194	149	83,69,113	0,3,8	88,61,101	0,0,0
SE18596	ENSRNOG00000038761	Hacd2	chr11	-	68898503	68898682	68894444	68894708	68900703	68900825	-0.046	0.00225569	0.0803849	0.961,0.947,0.929	1.0,1.0,0.975	328	149	216,119,145	4,3,5	162,147,171	0,0,2
SE7265	ENSRNOG00000028501	Zc3h18	chr19	+	55226865	55227134	55222958	55223116	55231474	55231666	-0.046	0.00244379	0.0853896	0.95,0.921,0.977	1.0,1.0,0.986	418	149	268,163,237	5,5,2	214,139,192	0,0,1
SE19766	ENSRNOG00000009974	Coq3	chr5	+	36040324	36040451	36024648	36024823	36043414	36043564	-0.046	0.00671408	0.170737	0.919,0.971,0.972	1.0,1.0,1.0	276	149	126,122,130	6,2,2	148,98,137	0,0,0
SE20500	ENSRNOG00000002912	Parn	chr10	-	1427561	1427639	1419355	1419399	1433279	1433336	-0.046	0.0157554	0.300865	0.878,1.0,0.985	1.0,1.0,1.0	227	149	88,77,103	8,0,1	102,70,109	0,0,0
SE10139	ENSRNOG00000057058	Cd300a	chr10	+	103448780	103448818	103446869	103446967	103449190	103449298	-0.046	0.0284341	0.441222	1.0,0.883,0.905	0.927,1.0,1.0	187	149	59,38,36	0,4,3	16,8,15	1,0,0
SE2953	ENSRNOG00000036964	Ralgapa2	chr3	-	140555174	140555358	140545431	140546203	140556410	140556548	-0.045	0.00048997	0.0271232	0.93,0.987,0.949	1.0,1.0,1.0	333	149	238,173,209	8,1,5	198,163,162	0,0,0
SE18991	ENSRNOG00000001120	Med13l	chr12	-	43510747	43510832	43501059	43501143	43576496	43576734	-0.045	0.000642539	0.032468	0.955,0.902,0.945	1.0,0.978,0.958	234	149	232,173,242	7,12,9	203,142,177	0,2,5
SE11910	ENSRNOG00000038784	Piezo2	chr18	-	58433232	58433447	58431270	58431435	58442106	58442280	-0.045	0.00105958	0.0474573	0.967,0.922,0.938	1.0,0.961,1.0	364	149	144,202,222	2,7,6	101,60,67	0,1,0
SE12229	ENSRNOG00000020088	Klhl26	chr16	+	20723951	20724134	20704806	20704936	20726375	20729882	-0.045	0.00243639	0.0853896	0.87,0.948,0.945	1.0,1.0,0.897	332	149	134,81,115	9,2,3	120,58,58	0,0,3
SE13684	ENSRNOG00000020056	Fam134c	chr10	-	89012871	89012998	89012115	89012200	89013828	89013859	-0.045	0.0111179	0.241035	0.956,0.908,1.0	1.0,1.0,1.0	276	149	161,110,145	4,6,0	124,61,116	0,0,0
SE8459	ENSRNOG00000004048	Lrrk2	chr7	+	132883340	132883420	132883113	132883253	132885030	132885137	-0.045	0.0129074	0.265795	1.0,0.83,0.94	1.0,0.904,1.0	229	149	72,45,72	0,6,3	52,29,43	0,2,0
SE2052	ENSRNOG00000012397	Zmym4	chr5	-	144920623	144920774	144920057	144920173	144924320	144924533	-0.045	0.014885	0.292109	0.964,0.908,0.913	0.971,0.948,1.0	300	149	163,99,126	3,5,6	137,110,128	2,3,0
SE9477	ENSRNOG00000001686	Hlcs	chr11	-	34462324	34462596	34370145	34370213	34495232	34495415	-0.045	0.0188094	0.337481	0.931,1.0,0.907	0.974,1.0,1.0	421	149	115,63,110	3,0,4	104,67,68	1,0,0
SE5855	ENSRNOG00000014629	Lmo1	chr1	-	173759136	173759396	173733021	173733235	173764098	173764250	-0.045	0.0488839	0.625149	0.037,0.029,0.044	0.092,0.154,0.0	409	149	2,2,2	19,24,16	5,6,0	18,12,6
SE18540	ENSRNOG00000020730	Nbr1	chr10	+	89474417	89474528	89473871	89473947	89474764	89474929	-0.044	1.57604e-07	5.64711e-05	0.937,0.915,0.965	0.98,1.0,0.968	260	149	850,547,764	33,29,16	614,561,697	7,0,13
SE17014	ENSRNOG00000013780	Nf1	chr10	+	66919760	66919977	66918707	66918754	66928026	66928706	-0.044	0.0001251	0.0094458	0.924,0.965,0.97	1.0,0.99,1.0	366	149	297,201,241	10,3,3	297,250,257	0,1,0
SE13465	ENSRNOG00000022837	Slc25a40	chr4	-	22629519	22629693	22626029	22626139	22632563	22632631	-0.044	0.00408516	0.123856	1.0,0.945,0.776	1.0,1.0,0.852	323	149	74,37,60	0,1,8	55,36,25	0,0,2
SE19705	ENSRNOG00000050321	Zzz3	chr2	+	257633424	257634977	257628910	257629063	257653768	257653907	-0.044	0.0187823	0.337481	0.899,0.869,0.956	0.967,0.946,0.944	1702	149	1221,906,995	12,12,4	1017,805,956	3,4,5
SE13769	ENSRNOG00000004784	Ndufaf5	chr3	+	133251332	133251393	133246887	133247085	133261194	133261278	-0.044	0.0228483	0.385836	0.869,1.0,1.0	1.0,1.0,1.0	210	149	75,59,59	8,0,0	78,48,53	0,0,0
SE15738	ENSRNOG00000024144	Cdipt	chr1	+	198412524	198412704	198412326	198412408	198412842	198413494	-0.043	0.00353344	0.112131	0.872,1.0,1.0	1.0,1.0,1.0	329	149	165,129,156	11,0,0	114,69,102	0,0,0
SE432	ENSRNOG00000003964	Nsmce2	chr7	+	99681189	99681355	99677289	99677404	99718145	99718252	-0.043	0.00549824	0.149453	0.928,0.904,0.94	0.974,0.971,0.955	315	149	356,240,267	13,12,8	240,216,267	3,3,6
SE10101	ENSRNOG00000001114	Wipi2	chr12	-	13990307	13990390	13980207	13980377	13997868	13998172	-0.043	0.00588274	0.155404	0.959,0.914,0.974	0.976,1.0,1.0	232	149	147,83,117	4,5,2	128,94,122	2,0,0
SE14653	ENSRNOG00000036866	Acer3	chr1	-	163209952	163210005	163208404	163208486	163212172	163212225	-0.043	0.00904339	0.207472	0.847,0.897,1.0	0.898,1.0,0.976	202	149	90,59,46	12,5,0	36,35,54	3,0,1
SE2535	ENSRNOG00000017085	Tubgcp3	chr16	+	82194717	82194825	82184386	82184548	82197621	82197689	-0.043	0.0133575	0.270879	0.968,0.894,0.884	1.0,0.899,0.977	257	149	104,87,92	2,6,7	71,46,72	0,3,1
SE11317	ENSRNOG00000027730	Nxpe1	chr8	+	52753010	52753807	52751853	52751962	52756885	52756947	-0.043	0.0195798	0.348128	0.934,0.886,0.959	0.942,1.0,0.965	946	149	450,246,294	5,5,2	208,180,175	2,0,1
SE10719	ENSRNOG00000002194	Coq2	chr14	+	10587199	10587366	10581135	10581392	10591590	10591712	-0.043	0.0256268	0.414978	0.904,0.955,0.93	1.0,1.0,0.917	316	149	120,90,113	6,2,4	139,89,117	0,0,5
SE18933	ENSRNOG00000004496	Rock2	chr6	+	42231214	42231296	42180893	42181082	42243692	42243830	-0.042	0.000909131	0.0416657	0.912,0.942,0.912	1.0,0.911,0.98	231	149	226,150,145	14,6,9	164,79,150	0,5,2
SE13693	ENSRNOG00000009097	Immt	chr4	+	99782285	99782300	99779101	99779231	99783694	99783918	-0.042	0.00719223	0.178961	0.854,0.908,0.875	0.921,0.914,0.927	164	149	289,227,263	45,21,34	306,222,279	24,19,20
SE16650	ENSRNOG00000045605	Uxs1	chr9	-	11202670	11202851	11194238	11194343	11240131	11240282	-0.042	0.0115331	0.247855	0.916,1.0,0.959	1.0,1.0,1.0	330	149	145,154,205	6,0,4	188,90,124	0,0,0
SE19593	ENSRNOG00000012655	Adamts6	chr2	+	34404812	34404958	34403857	34403941	34430584	34430628	-0.042	0.0203758	0.35535	0.899,0.876,0.926	0.928,0.9,1.0	295	149	263,224,197	15,16,8	127,71,106	5,4,0
SE496	ENSRNOG00000004585	Tmtc2	chr7	-	47425323	47425894	47384157	47384986	47586054	47586137	-0.042	0.0240934	0.397409	1.0,0.941,0.879	1.0,1.0,0.946	720	149	178,155,175	0,2,5	77,49,84	0,0,1
SE10023	ENSRNOG00000011181	Cpa3	chr2	-	105034214	105034316	105032533	105032635	105034421	105034524	-0.042	0.0240982	0.397409	1.0,0.954,0.919	1.0,1.0,1.0	251	149	175,140,114	0,4,6	24,34,30	0,0,0
SE14703	ENSRNOG00000010682	Clcn3	chr16	+	32516224	32516300	32512714	32512931	32517911	32518268	-0.042	0.0281524	0.43927	0.076,0.026,0.016	0.093,0.036,0.115	225	149	7,2,2	56,49,80	7,3,10	45,53,51
SE4385	ENSRNOG00000003803	Zdhhc17	chr7	-	53657042	53657126	53655936	53656094	53657977	53658071	-0.042	0.0366366	0.520922	0.939,0.859,0.965	0.968,1.0,0.92	233	149	96,57,85	4,6,2	94,56,36	2,0,2
SE18605	ENSRNOG00000015888	Larp4b	chr17	+	63284752	63284831	63278871	63279012	63286366	63286503	-0.041	2.90415e-05	0.0032531	0.95,0.972,0.938	0.983,1.0,1.0	228	149	234,214,279	8,4,12	180,202,183	2,0,0
SE17946	ENSRNOG00000001815	Eif4a2	chr11	-	81378158	81378298	81377278	81377447	81378567	81378700	-0.041	7.99108e-05	0.00674612	0.881,0.885,0.884	0.926,0.918,0.928	289	149	1933,1348,1433	135,90,97	1803,1283,1609	74,59,64
SE3840	ENSRNOG00000007890	Usp1	chr5	+	117591416	117591587	117590165	117590857	117592007	117592209	-0.041	0.000154877	0.0111393	0.984,0.927,0.93	0.972,0.992,1.0	320	149	385,299,287	3,11,10	298,281,289	4,1,0
SE20169	ENSRNOG00000052113	Ppp1r9b	chr10	+	82814400	82814630	82811881	82811935	82814864	82814961	-0.041	0.000237522	0.0153975	0.909,0.932,0.902	0.96,0.956,0.951	379	149	836,628,965	33,18,41	734,612,698	12,11,14
SE10060	ENSRNOG00000025937	Zfp26	chr8	-	21453102	21453186	21452292	21452375	21454203	21454330	-0.041	0.000407403	0.0235446	0.961,0.945,0.964	0.992,1.0,1.0	233	149	232,162,209	6,6,5	185,163,160	1,0,0
SE2521	ENSRNOG00000027811	Lilrb4	chr1	-	73395923	73395961	73395625	73395678	73396037	73396113	-0.041	0.000602108	0.0312256	0.721,0.857,0.912	1.0,0.614,1.0	187	149	26,15,13	8,2,1	8,2,9	0,1,0
SE18553	ENSRNOG00000003014	Poglut1	chr11	+	64779401	64779501	64771666	64771726	64782102	64782161	-0.041	0.0029225	0.0976163	0.968,0.96,0.95	1.0,1.0,1.0	249	149	201,159,160	4,4,5	142,88,140	0,0,0
SE4052	ENSRNOG00000010952	Ift122	chr4	+	147801138	147801279	147795533	147795731	147804538	147804592	-0.041	0.00398971	0.121339	0.98,0.89,0.974	1.0,1.0,0.967	290	149	187,126,146	2,8,2	239,129,171	0,0,3
SE13867	ENSRNOG00000051420	Cables2	chr3	-	175636253	175636325	175636048	175636141	175644632	175644988	-0.041	0.0301919	0.456812	0.925,0.973,0.836	0.979,1.0,0.879	221	149	55,53,68	3,1,9	68,56,43	1,0,4
SE2121	ENSRNOG00000001599	Rwdd2b	chr11	-	27089087	27089321	27088242	27088605	27094287	27094364	-0.041	0.0367411	0.522031	0.784,0.849,1.0	1.0,0.757,1.0	383	149	28,29,24	3,2,0	19,8,11	0,1,0
SE137	ENSRNOG00000018898	Mpi	chr8	-	62325959	62326133	62324754	62324963	62328152	62328335	-0.041	0.0391538	0.546483	0.947,0.955,0.935	1.0,0.96,1.0	323	149	116,93,62	3,2,2	78,52,70	0,1,0
SE10715	ENSRNOG00000002251	Sec31a	chr14	+	10894314	10894407	10891524	10891698	10894995	10895119	-0.041	0.0433964	0.583141	0.023,0.05,0.039	0.021,0.022,0.191	242	149	2,5,8	53,58,120	3,1,20	87,28,52
SE4436	ENSRNOG00000029572	Apeh	chr8	-	116870973	116871100	116870136	116870230	116871551	116871684	-0.041	0.0471092	0.609974	1.0,0.857,0.959	0.96,1.0,0.978	276	149	120,78,86	0,7,2	90,54,84	2,0,1
SE20154	ENSRNOG00000030328	Fam98a	chr6	+	21061788	21061973	21058258	21058393	21062958	21063039	-0.04	0.00224575	0.0801958	0.987,1.0,0.838	0.975,1.0,0.969	334	149	176,127,186	1,0,16	173,114,142	2,0,2
SE8105	ENSRNOG00000053288	Ank3	chr20	+	20406039	20406072	20403688	20403795	20408424	20408649	-0.04	0.00251967	0.0869619	0.027,0.0,0.0	0.053,0.0,0.095	182	149	2,0,0	60,48,72	6,0,6	87,43,47
SE6384	ENSRNOG00000006636	Otud6b	chr5	-	28340877	28341190	28335917	28336024	28346235	28346316	-0.04	0.00333909	0.108052	0.958,0.961,0.946	0.985,1.0,1.0	462	149	284,231,269	4,3,5	197,180,237	1,0,0
SE16064	ENSRNOG00000022305	Abcc1	chr10	-	581020	581147	578445	578622	583445	583521	-0.04	0.015011	0.293766	0.923,0.948,0.925	0.963,0.981,0.971	276	149	178,136,161	8,4,7	146,95,124	3,1,2
SE18462	ENSRNOG00000033498	Cib1	chr1	-	142018136	142018245	142016386	142016537	142020381	142020525	-0.04	0.0395741	0.550233	0.932,0.914,0.955	1.0,1.0,0.92	258	149	71,55,73	3,3,2	62,39,60	0,0,3
SE6103	ENSRNOG00000042679	Lcor	chr1	+	260798188	260798476	260791755	260791888	260801077	260801171	-0.04	0.0436226	0.584484	0.968,1.0,0.823	0.91,1.0,1.0	437	149	175,135,150	2,0,11	148,137,110	5,0,0
SE3599	ENSRNOG00000033090	Ltbp1	chr6	-	21247072	21247198	21243275	21243419	21268304	21268430	-0.039	1.05412e-05	0.00148383	0.904,0.956,0.935	0.944,0.968,1.0	275	149	680,476,745	39,12,28	904,497,873	29,9,0
SE370	ENSRNOG00000011024	Zdhhc20	chr15	-	38113865	38113910	38113402	38113518	38115010	38115100	-0.039	0.000595956	0.0310701	0.026,0.023,0.019	0.079,0.075,0.031	194	149	8,5,5	232,163,202	14,12,5	126,114,120
SE12288	ENSRNOG00000003464	Hid1	chr10	-	103910524	103910641	103908069	103908292	103910791	103910898	-0.039	0.012392	0.26035	0.887,0.944,0.971	0.944,1.0,0.974	266	149	182,181,181	13,6,3	151,124,135	5,0,2
SE19351	ENSRNOG00000002838	Pdzd11	chrX	-	70460490	70460574	70460230	70460287	70460799	70461004	-0.039	0.0134095	0.271593	0.965,0.887,1.0	1.0,0.968,1.0	233	149	85,86,85	2,7,0	42,47,54	0,1,0
SE4582	ENSRNOG00000017188	Cyp27a1	chr9	+	81995254	81995452	81994906	81995106	81995564	81995737	-0.039	0.023825	0.395218	0.916,1.0,0.908	0.942,1.0,1.0	347	149	101,60,69	4,0,3	75,60,112	2,0,0
SE5369	ENSRNOG00000018403	Atg4b	chr9	+	100905888	100905987	100900917	100900989	100907217	100907319	-0.039	0.027838	0.436786	1.0,0.902,0.98	1.0,1.0,1.0	248	149	153,123,162	0,8,2	146,87,120	0,0,0
SE1985	ENSRNOG00000047179	Aplp2	chr8	-	32305113	32305149	32302487	32302573	32306627	32306780	-0.039	0.0284134	0.441222	0.251,0.223,0.252	0.288,0.297,0.258	185	149	654,447,792	1574,1251,1892	560,648,581	1114,1233,1345
SE15792	ENSRNOG00000008643	Rars2	chr5	+	50104516	50104623	50103719	50103878	50105782	50105878	-0.039	0.0295645	0.452181	0.833,1.0,0.951	1.0,0.9,1.0	256	149	43,44,67	5,0,2	65,31,27	0,2,0
SE6308	ENSRNOG00000053285	Mllt6	chr10	+	85620806	85621156	85619676	85619765	85621736	85621827	-0.039	0.0298707	0.453974	0.851,0.921,0.966	1.0,0.854,1.0	499	149	210,156,191	11,4,2	279,177,265	0,9,0
SE10682	ENSRNOG00000009724	Tstd2	chr5	-	61724845	61724966	61720836	61720962	61726932	61727246	-0.039	0.0477367	0.615269	0.973,0.9,0.973	1.0,0.963,1.0	270	149	130,65,132	2,4,2	106,94,105	0,2,0
SE18274	ENSRNOG00000016454	Nasp	chr5	-	135455434	135456415	135450733	135450813	135457031	135457141	-0.038	0.00194339	0.0726726	0.066,0.063,0.075	0.092,0.128,0.098	1130	149	93,73,76	174,142,123	62,69,79	81,62,96
SE7337	ENSRNOG00000007710	Usp20	chr3	+	9833010	9833064	9831885	9831981	9835561	9835624	-0.038	0.00921116	0.210098	0.986,0.977,0.881	0.957,1.0,1.0	203	149	93,57,91	1,1,9	92,59,66	3,0,0
SE10073	ENSRNOG00000020372	Hdac4	chr9	-	99136380	99136531	99126742	99126863	99152727	99152969	-0.038	0.0201937	0.354073	0.963,0.923,1.0	1.0,1.0,1.0	300	149	212,145,154	4,6,0	128,72,123	0,0,0
SE9563	ENSRNOG00000012266	Zcchc17	chr5	-	148554117	148554209	148548548	148548649	148555926	148556027	-0.038	0.0210901	0.364002	0.871,0.91,0.899	0.977,0.908,0.908	241	149	318,229,260	29,14,18	209,160,175	3,10,11
SE6959	ENSRNOG00000002627	Kctd3	chr13	-	107461817	107461898	107461230	107461371	107462103	107462162	-0.038	0.0223093	0.378357	0.913,1.0,0.93	0.958,1.0,1.0	230	149	81,55,82	5,0,4	105,42,67	3,0,0
SE6786	ENSRNOG00000011956	Aktip	chr19	+	17294201	17294407	17290177	17290266	17297038	17297103	-0.038	0.0234258	0.391231	0.952,1.0,0.933	1.0,1.0,1.0	355	149	189,130,166	4,0,5	144,142,143	0,0,0
SE9241	ENSRNOG00000010652	Dock6	chr8	-	22842237	22842407	22839772	22839933	22842495	22842635	-0.038	0.0251798	0.410436	0.953,0.889,1.0	0.987,0.969,1.0	319	149	172,86,160	4,5,0	168,68,118	1,1,0
SE18283	ENSRNOG00000008560	Ccdc30	chr5	-	138381414	138381527	138375786	138375928	138389190	138389335	-0.038	0.0427122	0.576527	0.944,0.961,0.943	1.0,0.962,1.0	262	149	89,43,87	3,1,3	93,90,104	0,2,0
SE5354	ENSRNOG00000019918	Coasy	chr10	+	88992810	88993518	88992486	88992501	88994396	88994611	-0.038	0.0457234	0.600359	0.884,0.9,1.0	0.951,1.0,0.948	857	149	175,104,114	4,2,0	111,84,105	1,0,1
SE4740	ENSRNOG00000010993	Dpm1	chr3	-	164983462	164983562	164979338	164979372	164985993	164986180	-0.037	5.92477e-06	0.000941609	0.969,0.956,0.963	1.0,1.0,1.0	249	149	464,364,440	9,10,10	324,343,362	0,0,0
SE16067	ENSRNOG00000022305	Abcc1	chr10	-	593515	593608	590903	591107	602904	603066	-0.037	0.00117094	0.0509396	0.975,0.945,0.944	0.984,1.0,0.991	242	149	249,166,220	4,6,8	195,108,179	2,0,1
SE13472	ENSRNOG00000000906	Medag	chr12	-	6715424	6715710	6711746	6713020	6715882	6715995	-0.037	0.00250803	0.0869619	0.897,0.907,0.934	0.958,0.978,0.914	435	149	1430,1142,1369	56,40,33	472,395,342	7,3,11
SE13537	ENSRNOG00000019953	Ube2f	chr9	+	98406805	98406835	98398127	98398245	98410164	98410230	-0.037	0.00322455	0.105035	0.953,0.92,0.957	0.959,1.0,0.983	179	149	170,124,160	7,9,6	112,107,143	4,0,2
SE4237	ENSRNOG00000014048	Cyld	chr19	-	19294970	19295087	19288947	19289327	19298784	19298883	-0.037	0.00376413	0.116913	0.976,1.0,0.872	0.96,1.0,1.0	266	149	148,138,146	2,0,12	128,80,112	3,0,0
SE9208	ENSRNOG00000021787	Zfp217	chr3	-	166989175	166989292	166987000	166988506	166992553	166993940	-0.037	0.00668137	0.170737	0.867,0.953,1.0	1.0,1.0,0.931	266	149	105,72,98	9,2,0	71,27,48	0,0,2
SE13839	ENSRNOG00000023484	Rpap2	chr14	-	3198061	3198160	3197804	3197870	3201308	3201423	-0.037	0.0150678	0.29431	0.967,0.952,0.956	1.0,1.0,0.986	248	149	148,98,144	3,3,4	146,106,116	0,0,1
SE13371	ENSRNOG00000022939	Gpkow	chrX	-	15649562	15649687	15646393	15646503	15649790	15649948	-0.037	0.0229067	0.386491	0.923,0.966,0.861	0.949,0.958,0.955	274	149	241,155,194	11,3,17	137,125,197	4,3,5
SE12738	ENSRNOG00000011261	Ttc14	chr2	+	120270438	120270510	120269973	120270129	120270908	120271028	-0.036	0.000322812	0.0196955	0.973,0.951,0.935	1.0,0.987,0.98	221	149	265,260,191	5,9,9	206,218,218	0,2,3
SE5497	ENSRNOG00000046254	Adgre1	chr9	-	9470652	9470847	9446424	9446660	9473492	9473663	-0.036	0.00307531	0.101009	0.987,0.943,0.916	0.984,0.97,1.0	344	149	345,229,251	2,6,10	142,74,92	1,1,0
SE1568	ENSRNOG00000011491	Dnajc13	chr8	-	112777467	112777617	112777012	112777054	112778364	112778440	-0.036	0.00737662	0.182169	0.895,0.983,0.896	0.973,0.946,0.964	299	149	240,230,363	14,2,21	214,176,212	3,5,4
SE186	ENSRNOG00000016058	Kazald1	chr1	+	264830140	264830288	264829894	264830055	264830470	264831151	-0.036	0.010009	0.224912	0.937,0.964,0.858	0.963,0.903,1.0	297	149	148,106,144	5,2,12	52,37,39	1,2,0
SE19838	ENSRNOG00000002112	Zfp644	chr14	+	4181725	4182331	4180839	4181550	4197678	4197781	-0.036	0.0163041	0.307763	0.918,0.883,1.0	1.0,0.91,1.0	755	149	571,382,563	10,10,0	592,461,568	0,9,0
SE12368	ENSRNOG00000011910	Hnrnpr	chr5	+	154687040	154687176	154685222	154685399	154695299	154695449	-0.036	0.0212116	0.365616	1.0,1.0,0.893	1.0,1.0,1.0	285	149	171,132,160	0,0,10	161,83,100	0,0,0
SE13194	ENSRNOG00000023258	Nfkb1	chr2	-	240777909	240778087	240773455	240774363	240778869	240779042	-0.036	0.0223307	0.378393	0.896,0.94,0.898	0.91,0.971,0.96	327	149	513,409,521	27,12,27	398,296,317	18,4,6
SE11460	ENSRNOG00000002749	Spag9	chr10	+	81766951	81766993	81755688	81755839	81772365	81772573	-0.036	0.0252674	0.410846	0.087,0.097,0.115	0.11,0.182,0.114	191	149	61,39,58	500,283,348	50,60,44	314,210,266
SE14308	ENSRNOG00000002563	Mcts1	chrX	+	124895774	124895927	124894465	124894643	124896410	124896508	-0.036	0.031452	0.468499	0.911,0.866,0.957	0.969,0.954,0.92	302	149	352,249,273	17,19,6	250,211,233	4,5,10
SE19763	ENSRNOG00000004693	Pbx1	chr13	-	86425885	86425998	86424476	86424566	86432219	86432379	-0.036	0.0396047	0.550233	0.126,0.154,0.168	0.175,0.207,0.174	262	149	108,75,115	427,235,323	137,75,139	367,163,374
SE18740	ENSRNOG00000010999	Cep295	chr8	-	13876973	13877219	13875605	13875748	13877561	13877664	-0.036	0.0426229	0.575974	0.979,0.945,0.885	1.0,0.918,1.0	395	149	122,91,82	1,2,4	52,59,83	0,2,0
SE6104	ENSRNOG00000042679	Lcor	chr1	+	260798188	260798476	260791755	260791888	260803931	260807926	-0.036	0.0474631	0.612143	1.0,0.915,0.865	1.0,1.0,0.887	437	149	113,95,94	0,3,5	75,89,69	0,0,3
SE3908	ENSRNOG00000058050	Bclaf1	chr1	+	15821757	15821904	15820657	15820838	15826076	15826289	-0.035	5.21955e-07	0.000153525	0.946,0.929,0.933	0.964,0.969,0.981	296	149	1877,1388,1328	54,53,48	1292,1189,1347	24,19,13
SE5823	ENSRNOG00000040297	Ttc37	chr2	+	2937473	2937575	2936631	2936772	2938800	2938940	-0.035	0.00129566	0.0545591	0.959,0.973,0.951	1.0,0.988,1.0	251	149	278,180,164	7,3,5	260,142,216	0,1,0
SE10076	ENSRNOG00000017741	Nudt5	chr17	-	76389667	76389676	76389490	76389544	76391236	76391338	-0.035	0.00443078	0.130715	0.948,0.955,0.979	0.986,1.0,1.0	158	149	136,90,100	7,4,2	75,73,71	1,0,0
SE18876	ENSRNOG00000015573	Ctbs	chr2	+	252310230	252310439	252305873	252306005	252314560	252314732	-0.035	0.00458021	0.132934	0.876,0.956,0.958	0.98,0.948,0.966	358	149	423,264,328	25,5,6	231,177,205	2,4,3
SE5266	ENSRNOG00000003835	Slc43a2	chr10	+	63714577	63714651	63712018	63712148	63715786	63715910	-0.035	0.0174959	0.321633	1.0,0.912,0.911	1.0,0.927,1.0	223	149	77,62,61	0,4,4	46,19,36	0,1,0
SE11414	ENSRNOG00000004598	Tsen54	chr10	+	104363973	104364072	104361670	104361723	104364266	104364895	-0.035	0.0468993	0.60908	0.857,1.0,1.0	1.0,0.961,1.0	248	149	60,24,41	6,0,0	54,41,31	0,1,0
SE16686	ENSRNOG00000014182	Tns1	chr9	-	81221262	81221338	81217396	81217489	81232084	81233665	-0.034	0.00050311	0.0277725	0.947,0.95,0.933	0.974,0.984,0.973	225	149	485,317,355	18,11,17	622,285,498	11,3,9
SE18942	ENSRNOG00000011573	Csad	chr7	-	143783475	143783527	143783245	143783335	143783651	143783851	-0.034	0.00181843	0.0691811	0.956,0.961,0.973	0.995,1.0,0.996	201	149	176,168,194	6,5,4	244,225,320	1,0,1
SE14472	ENSRNOG00000000557	Ppa1	chr20	+	31273112	31273178	31268744	31268803	31275514	31275568	-0.034	0.00270325	0.0918501	0.0,0.007,0.057	0.101,0.0,0.066	215	149	0,1,9	110,95,103	17,0,6	105,74,59
SE4655	ENSRNOG00000017254	Nsun2	chr1	-	36313604	36313676	36312866	36312951	36315528	36315634	-0.034	0.00278848	0.0939361	0.982,0.917,0.973	0.975,1.0,1.0	221	149	247,163,211	3,10,4	231,166,163	4,0,0
SE4220	ENSRNOG00000011293	Hpf1	chr16	-	32530598	32530749	32527684	32527772	32533956	32534055	-0.034	0.00412397	0.124458	0.964,0.932,0.957	0.991,0.965,1.0	300	149	216,165,222	4,6,5	214,169,157	1,3,0
SE975	ENSRNOG00000018642	Leng8	chr1	-	73729730	73729841	73728589	73728842	73730845	73730953	-0.034	0.010386	0.230232	0.896,0.89,0.896	0.938,0.929,0.918	260	149	571,510,497	38,36,33	766,480,564	29,21,29
SE19775	ENSRNOG00000046000	Clasrp	chr1	-	80494678	80494718	80494365	80494426	80494986	80495244	-0.034	0.0131225	0.267985	0.913,0.979,0.958	1.0,1.0,0.952	189	149	80,59,58	6,1,2	60,56,50	0,0,2
SE2860	ENSRNOG00000005840	Cacfd1	chr3	+	5561759	5561832	5557974	5558821	5565693	5565801	-0.034	0.0279684	0.438483	0.892,0.77,0.801	1.0,0.627,0.937	222	149	37,30,12	3,6,2	18,5,22	0,2,1
SE11122	ENSRNOG00000002425	Pctp	chr10	-	77493912	77493980	77491453	77492607	77495023	77495195	-0.034	0.0285578	0.442789	0.836,0.878,1.0	1.0,1.0,0.817	217	149	37,21,27	5,2,0	17,6,13	0,0,2
SE2991	ENSRNOG00000014797	Tmbim1	chr9	-	81574172	81574212	81571737	81571833	81575174	81575225	-0.034	0.0326727	0.481947	0.962,0.938,0.975	1.0,0.977,1.0	189	149	97,77,100	3,4,2	53,53,71	0,1,0
SE2247	ENSRNOG00000047296	Bptf	chr10	-	95278375	95278537	95278012	95278164	95278849	95279096	-0.033	0.00457607	0.132934	0.035,0.038,0.048	0.061,0.065,0.093	311	149	13,8,15	174,97,144	18,21,27	133,145,126
SE5896	ENSRNOG00000047194	Arl13b	chr7	-	1130828	1130897	1122566	1124600	1131839	1131956	-0.033	0.00728377	0.180782	0.947,1.0,0.942	0.987,1.0,1.0	218	149	158,91,119	6,0,5	110,110,105	1,0,0
SE17871	ENSRNOG00000016172	Ric1	chr1	+	247719485	247719565	247711958	247712066	247736835	247736943	-0.033	0.0108971	0.237561	1.0,0.946,0.955	1.0,1.0,1.0	229	149	200,163,228	0,6,7	186,145,172	0,0,0
SE9419	ENSRNOG00000003065	Glyr1	chr10	+	10739311	10739551	10738742	10738881	10744067	10744154	-0.033	0.0117923	0.251504	0.944,0.937,0.919	0.941,1.0,0.957	389	149	530,467,530	12,12,18	460,394,407	11,0,7
SE605	ENSRNOG00000026248	Nmt2	chr17	-	78941710	78941753	78937408	78937553	78942175	78942311	-0.033	0.0146788	0.290145	0.963,0.972,0.931	0.984,0.981,1.0	192	149	102,91,87	3,2,5	79,67,99	1,1,0
SE4192	ENSRNOG00000004361	Parp10	chr7	-	117298527	117298600	117297686	117298307	117298691	117298913	-0.033	0.022195	0.377717	0.954,1.0,0.948	1.0,1.0,1.0	222	149	185,142,137	6,0,5	122,79,87	0,0,0
SE16724	ENSRNOG00000001453	Baz1b	chr12	-	24505863	24507562	24502228	24502367	24513409	24513607	-0.033	0.0233684	0.390603	0.94,0.898,0.964	0.961,0.941,1.0	1848	149	1759,1205,1682	9,11,5	1547,1191,1493	5,6,0
SE13594	ENSRNOG00000011340	Ankrd13c	chr2	+	264801661	264801766	264798622	264798664	264805791	264805877	-0.033	0.0246221	0.404356	1.0,0.99,0.91	1.0,1.0,1.0	254	149	190,163,173	0,1,10	133,120,119	0,0,0
SE12642	ENSRNOG00000013002	Gpbp1	chr2	-	43046037	43046157	43032419	43032543	43067732	43067956	-0.033	0.02858	0.442789	0.961,0.917,0.907	0.96,0.976,0.949	269	149	360,258,265	8,13,15	300,217,201	7,3,6
SE15527	ENSRNOG00000011391	Rbsn	chr4	-	124077794	124078108	124072268	124072409	124080740	124080906	-0.033	0.0377424	0.532419	0.985,0.927,0.93	0.942,1.0,1.0	463	149	209,196,205	1,5,5	201,139,187	4,0,0
SE19417	ENSRNOG00000012473	Cflar	chr9	+	65580837	65581333	65569165	65569247	65582214	65582446	-0.032	0.000241738	0.0155684	0.978,0.929,0.982	1.0,0.985,1.0	645	149	1140,852,970	6,15,4	710,574,589	0,2,0
SE15015	ENSRNOG00000018048	Dctn5	chr1	+	192095122	192095234	192090462	192090581	192101351	192101454	-0.032	0.00465247	0.134437	0.957,0.978,0.952	1.0,0.984,1.0	261	149	235,156,175	6,2,5	178,109,151	0,1,0
SE11617	ENSRNOG00000012957	Sh3glb1	chr2	-	250716258	250716333	250709438	250710057	250716696	250716925	-0.032	0.00629879	0.163977	0.921,0.936,0.961	0.934,1.0,0.98	224	149	422,306,375	24,14,10	234,202,222	11,0,3
SE11011	ENSRNOG00000018651	Agtpbp1	chr17	+	5606342	5606503	5604098	5604275	5613741	5613895	-0.032	0.0126698	0.26338	1.0,0.916,0.938	0.993,1.0,0.958	310	149	276,181,220	0,8,7	318,289,283	1,0,6
SE13931	ENSRNOG00000019811	LOC100362432	chr16	-	8335442	8335553	8324035	8324520	8339321	8339406	-0.032	0.0150687	0.29431	0.991,0.978,0.925	0.99,1.0,1.0	260	149	183,152,171	1,2,8	170,97,125	1,0,0
SE13379	ENSRNOG00000003506	Gosr2	chr10	-	91742805	91742946	91736779	91738363	91745484	91745617	-0.032	0.0185985	0.335334	0.947,0.947,0.904	0.961,1.0,0.932	290	149	349,277,349	10,8,19	240,200,215	5,0,8
SE14620	ENSRNOG00000004226	Irak3	chr7	-	64959566	64959721	64953166	64953231	64960514	64960569	-0.032	0.0255298	0.414088	0.97,0.874,1.0	0.982,0.957,1.0	304	149	195,156,231	3,11,0	229,137,158	2,3,0
SE20636	ENSRNOG00000008024	Pxk	chr15	-	18558670	18558730	18548211	18549402	18562585	18562655	-0.032	0.0261508	0.420011	0.965,0.922,1.0	0.983,1.0,1.0	209	149	155,99,113	4,6,0	80,65,74	1,0,0
SE8996	ENSRNOG00000003924	Pi4k2b	chr14	-	60586639	60586776	60584290	60584491	60594488	60594844	-0.032	0.0264492	0.422737	0.937,1.0,0.966	1.0,1.0,1.0	286	149	199,149,164	7,0,3	108,97,125	0,0,0
SE19133	ENSRNOG00000015428	Mff	chr9	+	90898146	90898305	90893518	90893593	90907017	90907102	-0.032	0.0348799	0.503574	0.806,1.0,0.939	1.0,0.842,1.0	308	149	112,78,64	13,0,2	72,55,76	0,5,0
SE8556	ENSRNOG00000013969	Ahi1	chr1	+	16520100	16520127	16514096	16514296	16530000	16530121	-0.032	0.0382115	0.537497	0.945,0.945,0.945	0.93,1.0,1.0	176	149	142,102,141	7,5,7	126,123,86	8,0,0
SE5160	ENSRNOG00000001782	Osbpl11	chr11	-	70811584	70811760	70810416	70810496	70820552	70820621	-0.032	0.0398652	0.55209	0.947,0.957,1.0	1.0,1.0,1.0	325	149	274,196,275	7,4,0	173,150,208	0,0,0
SE4184	ENSRNOG00000004604	Slc38a10	chr10	-	109314253	109314436	109311238	109311350	109316427	109316530	-0.032	0.0485537	0.622542	0.948,0.884,0.946	0.955,0.977,0.943	332	149	451,324,506	11,19,13	333,187,257	7,2,7
SE12951	ENSRNOG00000019223	Atp5c1	chr17	+	72230810	72230847	72228365	72228462	72231434	72231551	-0.031	4.31915e-06	0.000753252	0.933,0.948,0.954	0.981,0.966,0.98	186	149	768,633,728	44,28,28	850,673,740	13,19,12
SE5678	ENSRNOG00000011785	Xrn2	chr3	+	141245849	141245957	141245708	141245766	141250395	141250440	-0.031	7.4097e-05	0.00643273	0.949,1.0,0.938	0.985,1.0,0.994	257	149	383,286,363	12,0,14	338,262,286	3,0,1
SE4882	ENSRNOG00000018184	Tpm1	chr8	-	72824750	72824826	72823754	72823817	72825078	72825149	-0.031	0.000417368	0.0239515	0.931,0.973,0.977	0.991,1.0,0.984	225	149	245,166,252	12,3,4	334,243,280	2,0,3
SE14854	ENSRNOG00000017612	Vps35	chr19	+	27477407	27477590	27469417	27469516	27479571	27479785	-0.031	0.000486763	0.0270215	0.975,0.933,0.978	0.98,1.0,1.0	332	149	525,372,391	6,12,4	321,323,342	3,0,0
SE3422	ENSRNOG00000006695	Rbck1	chr3	-	147799830	147799991	147798709	147798821	147800905	147801079	-0.031	0.00223401	0.0800466	0.967,0.961,0.948	0.992,1.0,0.978	310	149	307,203,265	5,4,7	275,200,182	1,0,2
SE6742	ENSRNOG00000000459	Psmb9	chr20	-	3975654	3975786	3975001	3975131	3977056	3977124	-0.031	0.002776	0.0936758	0.982,0.944,0.921	0.988,0.983,0.968	281	149	410,253,351	4,8,16	162,106,115	1,1,2
SE4701	ENSRNOG00000001854	Tmtc1	chr4	-	182811462	182811801	182731825	182731907	182813158	182813335	-0.031	0.00553624	0.149866	0.913,0.974,0.983	0.994,1.0,0.968	488	149	517,483,553	15,4,3	518,263,704	1,0,7
SE3061	ENSRNOG00000031197	F8	chr18	-	376235	376464	375727	375910	377140	377350	-0.031	0.0168788	0.314396	0.954,0.951,0.944	0.967,0.976,1.0	378	149	212,149,212	4,3,5	226,105,188	3,1,0
SE3374	ENSRNOG00000042451	Ddx59	chr13	+	53309096	53309186	53304103	53304271	53317121	53317373	-0.031	0.0189285	0.339113	0.906,0.965,0.89	1.0,0.89,0.965	239	149	62,44,52	4,1,4	60,26,44	0,2,1
SE16000	ENSRNOG00000015552	Ppil4	chr1	+	1903126	1903244	1901582	1901647	1904143	1904286	-0.031	0.0336841	0.490986	1.0,0.946,0.962	1.0,1.0,1.0	267	149	230,189,274	0,6,6	228,169,223	0,0,0
SE18226	ENSRNOG00000001345	Mapkapk5	chr12	+	40518154	40518263	40516777	40516875	40520649	40520745	-0.031	0.0385428	0.540999	0.906,1.0,1.0	1.0,1.0,1.0	258	149	166,136,162	10,0,0	161,107,146	0,0,0
SE19365	ENSRNOG00000030520	Sarnp	chr7	+	3275114	3275183	3273228	3273254	3295344	3295434	-0.03	0.00164355	0.0641109	0.912,0.941,0.949	0.944,0.977,0.97	218	149	610,517,569	40,22,21	545,562,467	22,9,10
SE9441	ENSRNOG00000010964	Akap13	chr1	+	137089557	137089601	137014271	137014376	137117208	137117356	-0.03	0.00437249	0.129745	0.981,0.932,0.975	0.992,0.986,1.0	193	149	270,161,201	4,9,4	160,92,132	1,1,0
SE12350	ENSRNOG00000009244	Abhd4	chr15	+	32900469	32900624	32898136	32898225	32902404	32902516	-0.03	0.00878836	0.202564	0.935,0.988,0.954	0.989,1.0,0.978	304	149	207,168,214	7,1,5	177,103,182	1,0,2
SE10544	ENSRNOG00000049471	Steap3	chr13	-	36265307	36265472	36257111	36258699	36271343	36271871	-0.03	0.0171099	0.317799	0.992,0.906,0.963	1.0,0.982,0.968	314	149	248,142,273	1,7,5	166,115,128	0,1,2
SE4473	ENSRNOG00000025028	Prkdc	chr11	-	89360855	89361035	89357289	89357495	89370106	89370238	-0.03	0.0281147	0.43927	0.915,0.958,0.985	0.948,1.0,1.0	329	149	167,151,142	7,3,1	162,139,129	4,0,0
SE7028	ENSRNOG00000018220	Pde4dip	chr2	-	199886110	199886296	199882494	199882743	199888980	199889204	-0.03	0.0396194	0.550233	0.01,0.016,0.0	0.028,0.089,0.0	335	149	1,1,0	45,28,56	3,7,0	47,32,44
SE9440	ENSRNOG00000019142	Fas	chr1	+	252620859	252620916	252620642	252620707	252621357	252621422	-0.03	0.0418463	0.568734	0.939,0.96,0.96	0.98,1.0,0.968	206	149	85,66,66	4,2,2	69,83,83	1,0,2
SE8128	ENSRNOG00000001227	Adarb1	chr20	+	12065107	12066042	12061665	12061740	12070268	12070383	-0.03	0.0444304	0.59002	0.97,0.969,0.961	0.991,1.0,1.0	1084	149	936,459,721	4,2,4	788,554,598	1,0,0
SE8127	ENSRNOG00000001227	Adarb1	chr20	+	12065060	12066042	12061665	12061740	12070268	12070383	-0.03	0.0468451	0.60908	0.971,0.969,0.962	0.991,1.0,1.0	1131	149	1004,467,764	4,2,4	809,547,634	1,0,0
SE9339	ENSRNOG00000005904	Cdc27	chr10	-	92578422	92578520	92577621	92577776	92581278	92581404	-0.029	0.00159844	0.063001	0.949,0.95,0.976	0.985,0.983,0.995	247	149	280,190,266	9,6,4	327,289,326	3,3,1
SE16484	ENSRNOG00000055756	Bcap31	chrX	+	157097158	157097294	157095936	157095980	157098319	157098420	-0.029	0.00836127	0.196161	0.964,0.982,0.96	0.992,1.0,1.0	285	149	309,207,278	6,2,6	235,137,188	1,0,0
SE10016	ENSRNOG00000003919	Rps6kb1	chr10	-	73841503	73841651	73839272	73839330	73854211	73854280	-0.028	0.00559852	0.15093	0.938,0.979,0.935	0.967,0.983,0.986	297	149	395,276,315	13,3,11	292,229,289	5,2,2
SE5355	ENSRNOG00000019785	Phtf1	chr2	+	206454885	206454942	206454207	206454275	206468066	206468136	-0.028	0.0246145	0.404356	0.945,0.919,0.935	0.979,0.904,1.0	206	149	212,126,218	9,8,11	127,78,113	2,6,0
SE17	ENSRNOG00000007091	Ly6e	chr7	+	116356915	116357271	116356328	116356374	116358307	116358407	-0.028	0.027357	0.431644	0.021,0.055,0.062	0.066,0.077,0.079	505	149	23,37,53	312,188,238	19,11,14	79,39,48
SE8378	ENSRNOG00000017536	Cdc16	chr16	+	81494690	81494745	81493476	81493530	81494833	81494931	-0.028	0.0309934	0.463471	1.0,0.953,0.874	0.911,1.0,1.0	204	149	43,56,57	0,2,6	28,24,25	2,0,0
SE11421	ENSRNOG00000017766	Car12	chr8	+	72457172	72457202	72448037	72448164	72458008	72458096	-0.028	0.0458591	0.600895	0.0,0.042,0.0	0.028,0.044,0.053	179	149	0,1,0	37,19,27	2,1,5	57,18,75
SE16956	ENSRNOG00000005008	Angpt4	chr3	+	147447133	147447235	147445525	147445641	147449444	147449611	-0.027	0.00453581	0.132241	0.965,0.973,0.981	1.0,1.0,1.0	251	149	608,308,356	13,5,4	162,121,69	0,0,0
SE19108	ENSRNOG00000019662	Tm6sf1	chr1	+	143692565	143692670	143690453	143690575	143694233	143694326	-0.027	0.00541778	0.148289	0.988,0.937,0.953	1.0,0.977,0.981	254	149	273,227,173	2,9,5	159,74,90	0,1,1
SE5219	ENSRNOG00000014875	Ash2l	chr16	+	71020113	71020131	71019066	71019142	71021774	71021868	-0.027	0.00568674	0.152555	0.007,0.015,0.014	0.02,0.05,0.048	167	149	1,2,3	127,118,194	3,6,7	134,102,125
SE19318	ENSRNOG00000016416	Rnh1	chr1	-	214157125	214157230	214155534	214155705	214163693	214163808	-0.027	0.00964694	0.218269	0.944,0.943,0.943	0.972,0.982,0.957	254	149	492,369,454	17,13,16	361,281,306	6,3,8
SE327	ENSRNOG00000013733	Ppp4r1	chr9	+	113570339	113570481	113569559	113569694	113572323	113573307	-0.027	0.0121015	0.255884	0.914,0.99,0.955	1.0,1.0,0.94	291	149	228,187,207	11,1,5	191,125,154	0,0,5
SE4018	ENSRNOG00000001632	Brwd1	chr11	-	36370312	36370424	36369397	36369459	36372985	36373068	-0.027	0.0136191	0.27443	0.962,0.942,0.965	0.994,1.0,0.957	261	149	268,200,196	6,7,4	292,184,232	1,0,6
SE15194	ENSRNOG00000014004	Ncoa7	chr1	+	29384209	29384283	29383717	29383813	29384590	29384708	-0.027	0.0155676	0.299353	0.911,0.979,0.939	1.0,0.931,0.978	223	149	199,140,185	13,2,8	126,101,133	0,5,2
SE12242	ENSRNOG00000033560	Polr3c	chr2	-	198838380	198838530	198836284	198836766	198839060	198839110	-0.027	0.0216067	0.370022	0.91,0.935,1.0	1.0,0.926,1.0	299	149	101,86,71	5,3,0	88,50,66	0,2,0
SE5416	ENSRNOG00000013215	Dctd	chr16	-	47179830	47179927	47177144	47178470	47181344	47181461	-0.027	0.0219298	0.374822	0.951,0.885,0.866	1.0,0.784,1.0	246	149	32,38,32	1,3,3	29,12,28	0,2,0
SE4190	ENSRNOG00000008859	Tank	chr3	+	47511221	47511772	47505867	47505983	47514863	47515700	-0.027	0.0356756	0.510979	0.953,1.0,0.91	1.0,0.944,1.0	700	149	379,234,237	4,0,5	239,238,246	0,3,0
SE17085	ENSRNOG00000012638	Ciao1	chr3	-	119673918	119674006	119671778	119672353	119674757	119674959	-0.027	0.0375575	0.53181	0.965,0.964,0.965	0.976,1.0,1.0	237	149	173,128,133	4,3,3	132,90,115	2,0,0
SE9412	ENSRNOG00000016294	Cd4	chr4	-	157391535	157391694	157390027	157390264	157399948	157400113	-0.027	0.0436873	0.584484	0.91,0.982,0.897	0.958,1.0,0.913	308	149	461,341,506	22,3,28	189,112,152	4,0,7
SE12669	ENSRNOG00000032776	Srp54a	chr6	+	76028636	76028807	76021378	76021487	76031240	76031336	-0.026	0.000776492	0.0372179	0.966,0.954,0.974	0.971,1.0,1.0	320	149	680,494,573	11,11,7	506,360,501	7,0,0
SE1114	ENSRNOG00000000396	Ddx50	chr20	-	32253311	32253461	32247530	32247692	32257622	32257768	-0.026	0.00416311	0.125256	0.97,0.967,0.969	0.993,0.991,1.0	299	149	458,291,310	7,5,5	266,232,332	1,1,0
SE10527	ENSRNOG00000008629	Secisbp2l	chr3	-	118043321	118043500	118038291	118038616	118051128	118051289	-0.026	0.00579549	0.154132	0.954,1.0,0.937	1.0,0.979,0.991	328	149	323,302,260	7,0,8	302,201,232	0,2,1
SE1068	ENSRNOG00000001469	Eln	chr12	+	25018768	25018813	25018135	25018186	25019162	25019192	-0.026	0.00615252	0.160944	0.927,0.896,0.889	0.94,0.928,0.923	194	149	1731,1612,2216	104,144,213	752,468,703	37,28,45
SE15620	ENSRNOG00000046527	Phf20l1	chr7	+	108728314	108728434	108613738	108613803	108740736	108740908	-0.026	0.00729787	0.180905	0.954,0.964,0.99	1.0,0.987,1.0	269	149	297,287,366	8,6,2	263,271,268	0,2,0
SE4301	ENSRNOG00000028627	Hmcn1	chr13	-	67945768	67945939	67945243	67945414	67949848	67950019	-0.026	0.00783133	0.188824	0.921,1.0,1.0	1.0,1.0,1.0	320	149	376,289,339	15,0,0	232,214,228	0,0,0
SE18543	ENSRNOG00000020730	Nbr1	chr10	+	89479114	89479172	89478374	89478466	89482415	89483785	-0.026	0.0110123	0.239009	0.933,0.957,0.965	0.968,0.993,0.973	207	149	272,156,228	14,5,6	170,184,200	4,1,4
SE18005	ENSRNOG00000004344	Zdhhc3	chr8	-	132178095	132178220	132173637	132173734	132189057	132189388	-0.026	0.0136117	0.27443	0.983,0.974,0.947	0.993,1.0,0.988	274	149	322,209,263	3,3,8	267,126,151	1,0,1
SE17244	ENSRNOG00000061039	Prpf31	chr1	-	64158988	64159086	64158206	64158313	64159663	64159747	-0.026	0.0180677	0.328167	0.946,1.0,0.962	1.0,0.986,1.0	247	149	202,127,168	7,0,4	141,116,125	0,1,0
SE16901	ENSRNOG00000021525	Nbeal1	chr9	+	66993270	66993577	66988088	66988174	66995540	66995647	-0.026	0.0183098	0.331341	0.959,1.0,0.964	1.0,1.0,1.0	456	149	566,399,488	8,0,6	487,328,387	0,0,0
SE3286	ENSRNOG00000011758	Fkbp7	chr3	-	63527000	63527134	63522402	63522818	63532683	63532835	-0.026	0.0186859	0.336296	0.95,0.922,0.941	1.0,0.973,0.917	283	149	580,429,483	16,19,16	284,274,232	0,4,11
SE11430	ENSRNOG00000052275	H2afv	chr14	-	86701449	86701527	86694847	86694961	86706535	86706626	-0.026	0.0194325	0.346312	0.952,0.958,0.935	0.966,0.991,0.967	227	149	390,241,305	13,7,14	257,165,269	6,1,6
SE5339	ENSRNOG00000010448	Ptbp1	chr7	-	12666335	12666369	12665837	12665930	12667411	12667560	-0.026	0.0468477	0.60908	0.936,0.897,0.972	0.964,0.975,0.944	183	149	269,215,296	15,20,7	264,188,167	8,4,8
SE6089	ENSRNOG00000030183	Plod2	chr8	+	100040203	100040266	100038859	100039001	100041285	100041399	-0.025	0.00195333	0.0727679	0.925,0.929,0.935	0.966,0.936,0.963	212	149	1103,860,1164	63,46,57	683,522,675	17,25,18
SE14171	ENSRNOG00000017090	RGD1308706	chr19	+	22705954	22706051	22699807	22699957	22719957	22720140	-0.025	0.00544503	0.148416	0.968,1.0,0.899	0.968,0.975,1.0	246	149	350,265,250	7,0,17	198,191,274	4,3,0
SE20041	ENSRNOG00000012255	Ktn1	chr15	+	24543469	24543541	24542211	24542304	24543754	24543838	-0.025	0.0116818	0.249961	0.966,0.919,0.949	0.966,0.969,0.973	221	149	500,406,528	12,24,19	338,322,476	8,7,9
SE2747	ENSRNOG00000002094	Atg3	chr11	-	60606080	60606130	60603087	60603158	60610212	60610254	-0.025	0.0132023	0.268778	0.966,0.959,0.929	1.0,0.947,0.983	199	149	229,157,192	6,5,11	198,143,158	0,6,2
SE12152	ENSRNOG00000016560	Card19	chr17	+	15854026	15854169	15845930	15846002	15856532	15856686	-0.025	0.0145799	0.289352	0.981,1.0,0.926	0.981,1.0,1.0	292	149	299,206,246	3,0,10	207,112,232	2,0,0
SE17724	ENSRNOG00000024737	Tnrc6a	chr1	+	193127021	193127054	193125754	193125930	193128378	193128459	-0.025	0.014886	0.292109	0.962,0.93,0.985	0.987,0.979,0.985	182	149	248,162,243	8,10,3	184,168,161	2,3,2
SE1374	ENSRNOG00000003078	Dcaf6	chr13	-	83595056	83595098	83590242	83590381	83601156	83601478	-0.025	0.0291597	0.448946	0.03,0.04,0.042	0.052,0.074,0.062	191	149	8,8,9	205,150,162	13,14,16	184,136,189
SE9824	ENSRNOG00000002928	Guk1	chr10	-	45538541	45538655	45538165	45538207	45543832	45543897	-0.025	0.0363215	0.517569	0.944,0.917,0.951	0.932,0.974,0.98	263	149	796,567,785	27,29,23	534,393,427	22,6,5
SE18035	ENSRNOG00000009910	Swap70	chr1	+	174913667	174913775	174910274	174910456	174915019	174915186	-0.025	0.0471934	0.610437	0.939,0.915,0.968	0.971,0.956,0.971	257	149	317,260,369	12,14,7	289,187,227	5,5,4
SE6050	ENSRNOG00000019740	Hdgfrp3	chr1	-	143718761	143718900	143717015	143718310	143723662	143723739	-0.024	6.41594e-05	0.00574722	0.937,0.982,0.967	1.0,0.971,0.987	288	149	859,648,781	30,6,14	634,581,587	0,9,4
SE18544	ENSRNOG00000020730	Nbr1	chr10	+	89479826	89479932	89478374	89478466	89482415	89483785	-0.024	0.0191111	0.341762	0.931,0.966,0.966	0.972,0.991,0.971	255	149	323,245,289	14,5,6	239,195,230	4,1,4
SE11904	ENSRNOG00000059334	Fbxl3	chr15	-	93660033	93660156	93656642	93656814	93663016	93663363	-0.024	0.0391553	0.546483	0.982,0.991,0.946	1.0,1.0,0.991	272	149	302,194,254	3,1,8	221,125,201	0,0,1
SE11170	ENSRNOG00000021808	Tecr	chr19	-	24707642	24707694	24707187	24707232	24708246	24708297	-0.024	0.0468018	0.60908	0.951,0.96,1.0	1.0,1.0,0.984	201	149	183,164,216	7,5,0	185,145,165	0,0,2
SE8617	ENSRNOG00000002763	Ulk2	chr10	-	48081906	48082044	48077640	48077786	48084986	48085047	-0.024	0.0469662	0.60908	0.968,1.0,0.947	1.0,1.0,0.987	287	149	232,133,207	4,0,6	195,122,151	0,0,1
SE11635	ENSRNOG00000030124	Ptpn11	chr12	+	40915009	40915132	40895514	40895704	40918483	40918678	-0.023	0.000356004	0.0212599	0.978,0.968,0.971	0.992,1.0,0.994	272	149	745,561,726	9,10,12	674,432,575	3,0,2
SE11514	ENSRNOG00000006644	Kdm4c	chr5	+	90854403	90854518	90818735	90818911	90870844	90871038	-0.023	0.00712622	0.177543	0.935,0.985,0.98	0.976,1.0,0.992	264	149	282,236,266	11,2,3	220,225,232	3,0,1
SE8249	ENSRNOG00000008421	Klhl5	chr14	-	44831962	44832099	44830564	44830761	44833925	44834108	-0.023	0.0210935	0.364002	0.958,1.0,0.939	0.965,1.0,1.0	286	149	219,175,206	5,0,7	160,122,166	3,0,0
SE11484	ENSRNOG00000007367	Sept4	chr10	+	74876940	74877237	74871577	74871648	74877534	74877628	-0.023	0.0407886	0.558986	0.031,0.051,0.037	0.086,0.044,0.057	446	149	10,10,8	103,62,70	22,9,16	78,66,89
SE9330	ENSRNOG00000013526	Rassf4	chr4	-	148771641	148771739	148769095	148770528	148772421	148772543	-0.023	0.0468743	0.60908	0.936,0.933,1.0	1.0,0.967,0.97	247	149	145,93,130	6,4,0	143,98,109	0,2,2
SE6213	ENSRNOG00000008118	Sync	chr5	+	147482282	147483432	147476220	147476393	147495530	147495655	-0.023	0.0487117	0.624018	0.942,0.96,0.959	0.979,0.968,0.984	1299	149	854,626,815	6,3,4	1247,534,1074	3,2,2
SE14606	ENSRNOG00000015085	Dmpk	chr1	+	79991984	79992133	79991615	79991711	79992331	79992425	-0.022	0.000172319	0.0120356	0.979,0.962,0.968	1.0,0.979,0.995	298	149	658,452,656	7,9,11	1119,474,1091	0,5,3
SE4827	ENSRNOG00000003901	Cfap36	chr14	-	113641749	113641851	113631372	113631487	113642745	113642810	-0.022	0.00525698	0.144747	0.92,0.969,1.0	0.993,1.0,0.962	251	149	311,208,250	16,4,0	256,180,216	1,0,5
SE15325	ENSRNOG00000001032	Ccz1b	chr12	+	12649860	12649942	12646485	12646661	12652497	12652559	-0.022	0.00568997	0.152555	0.948,0.979,0.971	0.979,1.0,0.985	231	149	340,222,259	12,3,5	222,174,197	3,0,2
SE11602	ENSRNOG00000032339	Rasl12	chr8	+	70926104	70926295	70925372	70925446	70928261	70930179	-0.022	0.0185714	0.335153	0.984,0.979,0.941	1.0,1.0,0.969	340	149	433,217,329	3,2,9	378,217,290	0,0,4
SE8857	ENSRNOG00000017925	Gapvd1	chr3	-	13771788	13771869	13767567	13767690	13772697	13772785	-0.022	0.0335703	0.490477	0.95,0.988,0.951	0.983,1.0,0.971	230	149	175,131,179	6,1,6	176,114,155	2,0,3
SE11006	ENSRNOG00000018651	Agtpbp1	chr17	+	5571058	5571145	5569746	5569830	5571226	5571375	-0.022	0.0451414	0.596247	0.972,0.952,0.992	0.981,1.0,1.0	236	149	274,188,197	5,6,1	247,201,221	3,0,0
SE4811	ENSRNOG00000007242	Ehmt1	chr3	-	2057180	2057737	2051008	2051180	2060097	2060164	-0.022	0.0497839	0.632074	0.97,0.971,0.944	0.988,1.0,0.964	706	149	454,316,400	3,2,5	403,320,379	1,0,3
SE7493	ENSRNOG00000029549	Eci2	chr17	+	30637618	30637762	30631920	30632010	30638758	30638954	-0.021	0.00394796	0.120935	0.953,0.98,0.972	0.981,1.0,0.986	293	149	521,378,410	13,4,6	310,279,269	3,0,2
SE7609	ENSRNOG00000019975	Cdc5l	chr9	+	17975743	17975941	17972643	17972886	17987229	17987442	-0.021	0.00496878	0.140689	0.993,0.957,0.961	0.984,1.0,0.99	347	149	701,471,628	2,9,11	584,523,484	4,0,2
SE15873	ENSRNOG00000011931	Smarca2	chr1	+	244776013	244776119	244757629	244757847	244776560	244776662	-0.021	0.0144721	0.287791	0.962,0.95,0.978	0.979,0.996,0.977	255	149	390,291,377	9,9,5	486,435,443	6,1,6
SE18528	ENSRNOG00000018126	Abca1	chr5	-	69966741	69966907	69956053	69956147	69982733	69983015	-0.021	0.0262913	0.421238	0.979,0.978,0.961	0.992,1.0,0.989	315	149	499,277,369	5,3,7	264,168,187	1,0,1
SE14637	ENSRNOG00000004925	Ppp1r12a	chr7	-	51431266	51431446	51425329	51425420	51431813	51431981	-0.021	0.0344237	0.498814	0.914,0.916,0.934	0.93,0.947,0.95	329	149	1268,890,1003	54,37,32	1997,1262,1765	68,32,42
SE19006	ENSRNOG00000005865	Ssfa2	chr3	+	66597555	66597605	66594448	66594494	66598433	66598490	-0.021	0.0434094	0.583141	1.0,0.957,0.913	1.0,0.942,0.99	199	149	173,119,155	0,4,11	164,109,126	0,5,1
SE9944	ENSRNOG00000051620	Tspan9	chr4	-	160536009	160536084	160535664	160535766	160536358	160536550	-0.02	0.00144381	0.0589092	0.977,0.967,0.963	0.976,0.993,0.997	224	149	577,398,619	9,9,16	489,413,465	8,2,1
SE18001	ENSRNOG00000030314	Golgb1	chr11	-	66804244	66804373	66801331	66801457	66806178	66806328	-0.02	0.00329526	0.106985	0.975,0.965,0.975	0.987,1.0,0.989	278	149	504,413,589	7,8,8	426,433,525	3,0,3
SE9298	ENSRNOG00000004481	Adss	chr13	-	95923281	95923408	95921700	95921855	95924979	95925061	-0.02	0.00340324	0.109377	0.972,0.953,0.992	1.0,0.978,1.0	276	149	517,451,471	8,12,2	413,252,327	0,3,0
SE9567	ENSRNOG00000012266	Zcchc17	chr5	-	148571316	148571437	148566519	148566577	148577207	148577292	-0.02	0.0109225	0.237777	0.962,0.974,0.964	1.0,0.96,1.0	270	149	319,206,289	7,3,6	174,132,170	0,3,0
SE12639	ENSRNOG00000010825	Snapc3	chr5	+	101542993	101543143	101541039	101541144	101548089	101548172	-0.02	0.0133082	0.270375	0.961,0.989,0.97	1.0,1.0,0.98	299	149	446,370,383	9,2,6	308,220,300	0,0,3
SE6570	ENSRNOG00000019507	Hnrnpul2	chr1	+	225026944	225027018	225025829	225026030	225027283	225027391	-0.02	0.0462233	0.604204	0.944,0.928,0.981	0.968,0.969,0.975	223	149	478,446,634	19,23,8	673,379,573	15,8,10
SE12840	ENSRNOG00000031475	Col16a1	chr5	+	148272266	148272311	148271921	148272032	148275551	148275587	-0.019	0.000547033	0.0290768	0.963,0.967,0.978	0.983,0.993,0.988	194	149	991,721,1102	29,19,19	533,349,518	7,2,5
SE18996	ENSRNOG00000011913	Cp	chr2	+	104785030	104785193	104783880	104784020	104799761	104799853	-0.019	0.00163506	0.0641109	0.951,0.963,0.956	0.969,0.976,0.981	312	149	2737,1759,1965	67,32,43	1052,952,861	16,11,8
SE311	ENSRNOG00000002896	Prdx6	chr13	-	79084164	79084321	79081069	79081216	79087998	79088127	-0.019	0.00340781	0.109377	0.967,0.971,0.971	0.996,0.995,0.976	306	149	669,476,627	11,7,9	477,439,512	1,1,6
SE6386	ENSRNOG00000006636	Otud6b	chr5	-	28343386	28343525	28340877	28341190	28346235	28346316	-0.019	0.0107146	0.234876	0.013,0.023,0.012	0.05,0.011,0.043	288	149	4,5,4	163,112,166	11,2,10	109,94,116
SE18395	ENSRNOG00000003829	Ap3s1	chr18	+	40786516	40786588	40758577	40758689	40787983	40788091	-0.019	0.0157759	0.300965	0.97,0.976,0.968	1.0,0.984,0.986	221	149	333,245,317	7,4,7	165,187,205	0,2,2
SE10221	ENSRNOG00000018946	Trim33	chr2	+	205815013	205815158	205814397	205814516	205815715	205815848	-0.019	0.0183981	0.332634	0.943,0.974,0.991	1.0,1.0,0.965	294	149	294,218,220	9,3,1	239,166,161	0,0,3
SE5508	ENSRNOG00000005958	Rrbp1	chr3	-	138058023	138058119	138057290	138057374	138059863	138059947	-0.019	0.022122	0.377454	0.938,0.944,0.94	0.951,0.958,0.969	245	149	1223,1028,1236	49,37,48	1147,639,773	36,17,15
SE1473	ENSRNOG00000019381	Eri3	chr5	+	136510529	136510629	136471268	136471341	136532846	136532929	-0.019	0.0295527	0.452181	0.937,0.975,1.0	0.99,0.988,0.992	249	149	249,193,258	10,3,0	174,136,197	1,1,1
SE14629	ENSRNOG00000018410	Nfu1	chr4	+	118820057	118820193	118817453	118817554	118823671	118823738	-0.019	0.0309512	0.463471	0.909,0.978,0.991	0.983,0.952,1.0	285	149	268,170,213	14,2,1	216,189,197	2,5,0
SE7125	ENSRNOG00000054669	RGD1305110	chr14	-	108359953	108360012	108357848	108358009	108367142	108367329	-0.019	0.038719	0.543085	0.88,0.932,1.0	1.0,0.87,1.0	208	149	72,38,54	7,2,0	43,28,41	0,3,0
SE18316	ENSRNOG00000030715	Cfh	chr13	-	57047732	57047903	57044026	57044200	57057153	57057345	-0.018	3.39358e-06	0.000649293	0.966,0.976,0.982	0.982,0.997,1.0	320	149	2772,1947,2166	45,22,19	1403,1322,1202	12,2,0
SE12802	ENSRNOG00000004147	Abca8a	chr10	-	98332158	98332276	98330351	98330443	98332626	98332747	-0.018	0.00123131	0.0529902	0.956,0.966,0.964	0.983,0.978,0.978	267	149	1250,770,924	32,15,19	1714,2079,1838	17,26,23
SE16115	ENSRNOG00000021155	Ctsk	chr2	+	196659901	196660120	196657797	196657953	196664013	196664179	-0.018	0.00151318	0.0604874	0.976,0.979,0.976	0.99,1.0,0.994	368	149	2942,1690,1934	29,15,19	489,339,442	2,0,1
SE8645	ENSRNOG00000009756	Pacsin2	chr7	-	124227949	124228072	124227272	124227469	124229964	124230086	-0.018	0.00449844	0.131921	0.981,0.988,0.962	0.993,0.991,1.0	272	149	654,462,641	7,3,14	528,397,504	2,2,0
SE7974	ENSRNOG00000008607	U2surp	chr8	-	103247927	103248104	103246557	103246696	103249434	103249553	-0.018	0.00551918	0.14961	0.977,0.958,0.985	0.983,0.992,1.0	326	149	750,549,567	8,11,4	648,537,592	5,2,0
SE16999	ENSRNOG00000013481	Cdh11	chr19	+	2459355	2459479	2393058	2393238	2502285	2502685	-0.018	0.0058594	0.155203	0.962,0.98,0.98	0.991,0.996,0.99	273	149	515,452,538	11,5,6	579,435,544	3,1,3
SE372	ENSRNOG00000011024	Zdhhc20	chr15	-	38145839	38145943	38137776	38137897	38151277	38151304	-0.018	0.0152518	0.297297	0.938,1.0,0.986	1.0,0.986,0.991	253	149	334,220,235	13,0,2	157,116,186	0,1,1
SE871	ENSRNOG00000020942	Plekha4	chr1	+	101527183	101527267	101526047	101526327	101528219	101528267	-0.018	0.0182912	0.33131	0.974,0.96,0.957	0.987,0.978,0.979	233	149	530,410,449	9,11,13	369,353,365	3,5,5
SE19955	ENSRNOG00000016936	Nadk	chr5	+	173012330	173012488	173012152	173012252	173013072	173013155	-0.018	0.0231753	0.388887	0.965,0.948,0.989	0.994,0.961,1.0	307	149	401,262,362	7,7,2	324,203,264	1,4,0
SE13585	ENSRNOG00000000327	Hace1	chr20	+	50764438	50764570	50756482	50756679	50770796	50770895	-0.018	0.0252131	0.41064	0.948,0.99,0.957	0.992,0.987,0.971	281	149	312,196,250	9,1,6	220,144,189	1,1,3
SE11108	ENSRNOG00000004909	Cnot2	chr7	-	59566763	59566886	59556897	59556964	59587241	59587382	-0.018	0.0265216	0.423551	1.0,0.956,0.953	1.0,0.996,0.966	272	149	593,359,404	0,9,11	423,415,366	0,1,7
SE6440	ENSRNOG00000010891	Lrrcc1	chr2	-	88410463	88410631	88407947	88408123	88411296	88411362	-0.018	0.030465	0.457602	0.967,1.0,0.929	1.0,1.0,0.949	317	149	313,222,249	5,0,9	186,152,158	0,0,4
SE16412	ENSRNOG00000055779	Tdrd7	chr5	+	61588411	61588492	61587664	61587845	61589816	61589890	-0.018	0.0350079	0.505052	0.008,0.025,0.004	0.034,0.0,0.058	230	149	2,4,1	166,103,147	4,0,7	73,56,74
SE9031	ENSRNOG00000012297	March8	chr4	+	148390061	148390147	148372346	148372397	148392412	148392593	-0.018	0.0412105	0.563591	1.0,0.98,0.93	1.0,1.0,0.965	235	149	158,152,188	0,2,9	131,105,131	0,0,3
SE14914	ENSRNOG00000032463	Rap1a	chr2	-	208210808	208210877	208208042	208208099	208215103	208215187	-0.017	0.000435362	0.0247968	0.973,0.984,0.961	0.984,0.994,0.992	218	149	829,539,692	16,6,19	788,526,743	9,2,4
SE129	ENSRNOG00000024414	Ate1	chr1	-	201078596	201078660	201075971	201076034	201081927	201082100	-0.017	0.0073925	0.182333	0.974,0.972,0.958	0.976,0.993,0.986	213	149	536,390,525	10,8,16	473,401,521	8,2,5
SE8290	ENSRNOG00000020384	Fam13b	chr18	-	27231050	27231146	27228650	27228734	27231394	27231478	-0.017	0.00792535	0.189775	0.965,0.97,0.978	0.981,0.982,1.0	245	149	596,422,432	13,8,6	425,358,363	5,4,0
SE18315	ENSRNOG00000030715	Cfh	chr13	-	57047732	57047903	57030047	57030242	57057153	57057345	-0.017	0.00895171	0.205709	0.94,0.949,0.976	0.95,0.994,0.971	320	149	1905,1347,1582	57,34,18	985,1002,857	24,3,12
SE17324	ENSRNOG00000007177	Kdelc2	chr8	+	57974923	57975120	57972946	57973163	57976871	57977066	-0.017	0.0177011	0.324197	0.951,0.959,0.968	0.979,0.963,0.988	346	149	761,605,842	17,11,12	529,366,581	5,6,3
SE8659	ENSRNOG00000017406	Atrnl1	chr1	+	278620667	278620822	278608459	278608643	278629795	278629880	-0.017	0.0203634	0.35535	0.959,0.969,0.976	1.0,0.991,0.963	304	149	377,251,326	8,4,4	312,214,215	0,1,4
SE12500	ENSRNOG00000009887	Arih1	chr8	-	64233014	64233082	64214852	64214997	64267915	64268555	-0.017	0.0356781	0.510979	0.964,0.962,0.977	0.991,1.0,0.963	217	149	352,258,307	9,7,5	333,207,265	2,0,7
SE17069	ENSRNOG00000006094	Cd44	chr3	-	92714971	92715169	92712363	92712432	92736747	92736969	-0.017	0.0457916	0.600809	0.01,0.025,0.008	0.036,0.052,0.005	347	149	5,8,3	203,134,166	8,8,1	91,62,86
SE14326	ENSRNOG00000019075	Stat5b	chr10	-	88708335	88708492	88705758	88705848	88712173	88712309	-0.016	0.0240037	0.397179	0.958,1.0,0.976	1.0,0.987,0.994	306	149	513,371,507	11,0,6	362,302,366	0,2,1
SE17059	ENSRNOG00000013804	Exoc5	chr15	-	25890803	25890912	25889998	25890214	25892027	25892114	-0.016	0.0252946	0.410948	0.957,0.974,0.983	0.987,1.0,0.975	258	149	382,261,299	10,4,3	255,192,201	2,0,3
SE13626	ENSRNOG00000016452	Creb3	chr5	+	59067303	59067388	59066637	59066706	59067474	59067559	-0.016	0.0281296	0.43927	0.978,1.0,0.94	0.985,0.98,1.0	234	149	347,227,272	5,0,11	208,154,165	2,2,0
SE15354	ENSRNOG00000011619	Myo9a	chr8	+	64681950	64682070	64677169	64677365	64686958	64687034	-0.016	0.038841	0.543859	0.964,0.954,0.987	0.978,0.994,0.982	269	149	485,340,411	10,9,3	405,326,394	5,1,4
SE19888	ENSRNOG00000010050	Stard9	chr3	+	112433013	112433130	112430678	112430748	112457492	112457609	-0.016	0.0415927	0.56646	0.919,1.0,0.978	0.961,0.989,0.994	266	149	386,287,312	19,0,4	391,323,292	9,2,1
SE13966	ENSRNOG00000046741	Itsn2	chr6	-	30171350	30171449	30170200	30170350	30171548	30171811	-0.015	0.00736777	0.182169	0.015,0.024,0.036	0.031,0.029,0.061	248	149	12,15,24	483,364,382	19,19,41	355,379,380
SE18314	ENSRNOG00000030715	Cfh	chr13	-	57044026	57044200	57030047	57030242	57057153	57057345	-0.015	0.0146722	0.290145	0.94,0.949,0.977	0.947,0.994,0.97	323	149	1952,1384,1660	57,34,18	930,1076,841	24,3,12
SE14875	ENSRNOG00000019838	Gmfg	chr1	-	85314242	85314325	85313035	85313109	85315878	85315928	-0.015	0.0390853	0.546483	0.975,0.977,0.948	0.987,0.99,0.968	232	149	366,261,312	6,4,11	228,158,141	2,1,3
SE20535	ENSRNOG00000012186	Golph3	chr2	+	62381090	62381205	62377059	62377191	62386848	62388771	-0.015	0.0436622	0.584484	0.944,0.961,0.951	0.975,0.97,0.955	264	149	1108,617,886	37,14,26	700,574,712	10,10,19
SE20288	ENSRNOG00000047768	Lamb2	chr8	+	117270550	117270671	117270258	117270461	117270800	117270989	-0.014	0.00799796	0.19016	0.977,0.978,0.97	0.984,0.994,0.989	270	149	854,646,1001	11,8,17	1192,571,993	11,2,6
SE8942	ENSRNOG00000038436	RGD1307100	chr2	+	123576588	123576775	123569221	123569286	123582303	123582385	-0.014	0.0202158	0.354073	0.958,1.0,0.961	0.991,1.0,0.971	336	149	571,436,500	11,0,9	519,415,455	2,0,6
SE113	ENSRNOG00000009264	Erc1	chr4	-	152138046	152138113	152111912	152112101	152139523	152139622	-0.014	0.0252659	0.410846	0.0,0.042,0.006	0.042,0.033,0.015	216	149	0,4,1	115,63,124	8,4,2	127,80,92
SE10374	ENSRNOG00000006143	Ngly1	chr15	-	10416532	10416718	10406176	10406354	10419524	10419689	-0.014	0.0302546	0.457229	0.951,1.0,0.972	0.977,1.0,0.987	335	149	439,265,384	10,0,5	291,262,340	3,0,2
SE10686	ENSRNOG00000003712	Ppp4r3b	chr14	+	113585376	113586000	113578067	113578166	113592193	113592271	-0.014	0.0431931	0.581028	0.955,0.988,0.97	0.983,0.992,0.979	773	149	1204,829,1013	11,2,6	876,676,737	3,1,3
SE13167	ENSRNOG00000024450	Poc1b	chr7	+	41368210	41368291	41357772	41357925	41398936	41399152	-0.013	0.00529153	0.145035	0.706,1.0,1.0	1.0,0.745,1.0	230	149	26,13,16	7,0,0	16,9,9	0,2,0
SE10461	ENSRNOG00000003486	Mnda	chr13	-	92082660	92082819	92078756	92079191	92083294	92083449	-0.013	0.0138407	0.278325	0.985,0.985,0.97	0.989,0.991,1.0	308	149	1479,953,1194	11,7,18	543,441,430	3,2,0
SE6490	ENSRNOG00000016696	Angpt2	chr16	+	75993301	75993457	75966351	75966838	75997576	75997698	-0.013	0.0417351	0.568006	0.971,0.972,0.978	0.984,0.991,0.984	305	149	683,494,538	10,7,6	619,661,622	5,3,5
SE20504	ENSRNOG00000004737	Cd48	chr13	+	90131159	90131462	90116842	90116949	90134232	90134499	-0.013	0.0464131	0.605337	0.979,0.984,0.992	0.996,0.997,1.0	452	149	3335,2610,2975	24,14,8	2432,2026,2359	3,2,0
SE14202	ENSRNOG00000032034	Supt5h	chr1	+	85448918	85448930	85448306	85448372	85449333	85449403	-0.012	0.0396518	0.550294	0.947,1.0,0.974	0.987,0.988,0.983	161	149	212,134,205	11,0,5	167,182,188	2,2,3
SE9022	ENSRNOG00000030355	Mroh1	chr7	+	117493555	117493582	117493332	117493479	117494480	117494603	-0.011	0.0403589	0.55619	0.831,1.0,0.927	1.0,0.792,1.0	176	149	29,16,15	5,0,1	16,9,21	0,2,0
SE6944	ENSRNOG00000008414	Bsg	chr7	-	12878490	12878838	12877652	12877809	12882595	12882753	-0.01	5.42363e-06	0.000890696	0.014,0.013,0.01	0.026,0.011,0.031	497	149	73,48,48	1525,1089,1373	81,21,79	897,568,745
SE1335	ENSRNOG00000002358	Scpep1	chr10	-	76253875	76254031	76250469	76250542	76256456	76256546	-0.01	0.0443484	0.589994	0.976,0.976,0.961	1.0,0.99,0.954	305	149	909,501,708	11,6,14	375,213,257	0,1,6
SE18313	ENSRNOG00000030715	Cfh	chr13	-	57044026	57044200	57030047	57030242	57047732	57047903	-0.008	0.0376453	0.53181	0.982,0.983,0.976	0.981,0.988,0.995	323	149	2799,1978,2251	23,16,26	1348,1402,1189	12,8,3
SE14737	ENSRNOG00000033280	Pam	chr9	+	111132205	111132520	111119814	111119886	111141932	111142062	-0.007	0.00938427	0.213218	0.013,0.016,0.013	0.024,0.019,0.02	464	149	49,46,46	1181,908,1112	53,25,33	700,424,518
SE1058	ENSRNOG00000001469	Eln	chr12	+	24989301	24989334	24988335	24988368	24992788	24992818	-0.006	0.0208648	0.362275	0.987,0.985,0.981	0.987,0.983,1.0	182	149	3257,3037,3642	36,37,57	1609,774,1268	18,11,0
SE14459	ENSRNOG00000010286	Cast	chr2	-	1461759	1461852	1460374	1460410	1463265	1463370	-0.005	0.0447519	0.592692	0.981,0.995,0.976	0.987,0.993,0.988	242	149	2096,1579,1918	25,5,29	1577,1590,1482	13,7,11
SE14648	ENSRNOG00000003715	Srpx2	chrX	+	104734610	104734662	104734081	104734447	104736094	104736308	-0.001	0.0158702	0.30247	0.946,0.932,0.976	0.856,1.0,1.0	201	149	119,111,111	5,6,2	8,12,15	1,0,0
SE3998	ENSRNOG00000049282	Oas2	chr12	+	41342693	41342949	41340814	41341738	41345404	41345583	0.002	0.0222372	0.378109	0.912,0.845,0.918	1.0,1.0,0.669	405	149	225,178,214	8,12,7	10,8,11	0,0,2
SE11413	ENSRNOG00000033206	Entpd5	chr6	-	108110712	108110785	108108077	108108357	108120511	108120579	0.005	0.0152834	0.297585	0.904,1.0,0.912	1.0,0.801,1.0	222	149	70,43,77	5,0,5	43,12,33	0,2,0
SE9997	ENSRNOG00000000875	Fhl1	chrX	+	159168334	159168509	159167166	159167348	159169067	159169237	0.007	0.0414291	0.565112	0.976,0.985,0.988	0.976,0.974,0.978	324	149	3881,2711,3626	43,19,20	3819,1895,3516	44,23,37
SE5397	ENSRNOG00000009956	Wnk1	chr4	-	152489208	152490447	152487411	152487492	152495337	152495525	0.008	0.0304085	0.457602	0.056,0.04,0.036	0.032,0.032,0.043	1388	149	454,301,314	828,768,899	230,203,240	740,667,571
SE14494	ENSRNOG00000007104	Itpr1	chr4	+	140464540	140464591	140450441	140450553	140470173	140470306	0.01	0.00727688	0.180782	0.027,0.008,0.018	0.01,0.002,0.011	200	149	22,5,16	587,462,649	8,2,10	609,670,657
SE7820	ENSRNOG00000003226	Mprip	chr10	+	46098929	46099037	46098066	46098208	46100721	46100778	0.011	0.0420033	0.569846	0.971,0.966,0.973	0.952,0.963,0.963	257	149	1453,1185,1617	25,24,26	1630,1129,1374	48,25,31
SE10754	ENSRNOG00000053828	Ppp1r12c	chr1	+	72907127	72907258	72903256	72903589	72907338	72907457	0.012	0.0116234	0.248981	0.983,0.977,0.998	0.981,0.97,0.971	280	149	775,472,790	7,6,1	1135,659,941	12,11,15
SE9661	ENSRNOG00000017907	Ube2i	chr10	-	14622756	14622836	14620530	14620594	14624998	14625108	0.012	0.0127371	0.263938	0.995,0.993,0.979	0.973,0.981,0.977	229	149	877,686,798	3,3,11	725,474,667	13,6,10
SE12593	ENSRNOG00000003076	Rbms2	chr7	-	2556472	2556550	2555797	2555908	2558104	2558245	0.012	0.0157435	0.300865	0.05,0.014,0.023	0.013,0.038,0.0	227	149	9,2,5	112,92,137	2,2,0	96,33,144
SE13108	ENSRNOG00000000648	Jmjd1c	chr20	-	22766267	22766436	22765349	22765440	22769413	22769692	0.013	0.0257165	0.415406	0.991,0.979,0.992	0.962,0.986,0.976	318	149	740,495,527	3,5,2	587,442,434	11,3,5
SE18265	ENSRNOG00000018107	Zfand5	chr1	+	238848106	238848210	238847415	238847527	238850278	238850404	0.013	0.0498159	0.632074	0.994,1.0,0.982	0.954,0.99,0.993	253	149	602,423,562	2,0,6	453,330,478	13,2,2
SE2023	ENSRNOG00000017817	Cox4i1	chr19	+	54250957	54251089	54250398	54250566	54251964	54252225	0.014	0.000667081	0.0332814	0.982,0.987,0.979	0.973,0.972,0.962	281	149	2585,1866,2523	25,13,29	2269,1648,2314	34,25,49
SE480	ENSRNOG00000020456	Nucb2	chr1	-	185118780	185118871	185117993	185118052	185119048	185119234	0.014	0.00696461	0.174843	0.993,0.994,0.995	0.967,0.987,0.986	240	149	2285,1598,2121	10,6,7	798,861,778	17,7,7
SE19857	ENSRNOG00000011358	Hipk3	chr3	-	94357242	94357305	94356669	94356960	94357453	94357615	0.014	0.00761338	0.186381	0.027,0.038,0.011	0.015,0.007,0.013	212	149	18,19,8	464,337,529	10,4,7	474,382,369
SE2574	ENSRNOG00000008479	Slc8a1	chr6	-	4312303	4312324	4311871	4311889	4314958	4315062	0.014	0.00847588	0.197674	0.035,0.019,0.02	0.013,0.004,0.014	170	149	14,5,7	335,223,298	4,1,4	264,234,246
SE20614	ENSRNOG00000016166	Pdlim1	chr1	-	259335646	259335798	259333177	259333262	259356844	259357056	0.014	0.012614	0.263051	1.0,0.983,0.986	0.963,0.992,0.971	301	149	1029,838,1112	0,7,8	584,507,540	11,2,8
SE85	ENSRNOG00000013267	Helz2	chr3	-	176732431	176732509	176732192	176732284	176732699	176732816	0.014	0.0205639	0.357997	0.895,1.0,0.872	0.926,0.798,1.0	227	149	52,40,52	4,0,5	19,6,24	1,1,0
SE10128	ENSRNOG00000008151	Plscr4	chr8	+	99909552	99909779	99908498	99908541	99914969	99915131	0.014	0.0461258	0.603587	0.981,1.0,0.985	0.979,0.989,0.955	376	149	787,490,647	6,0,4	713,696,644	6,3,12
SE9998	ENSRNOG00000000875	Fhl1	chrX	+	159169654	159169841	159169067	159169237	159171028	159172518	0.015	0.0153333	0.297707	0.948,0.958,0.951	0.931,0.939,0.943	336	149	4891,3519,5018	119,69,114	4736,2719,4554	155,78,123
SE19397	ENSRNOG00000048848	Ccdc9	chr1	-	78215640	78215687	78215406	78215542	78217194	78217376	0.015	0.0316951	0.470698	0.997,0.989,0.978	0.968,0.964,0.988	196	149	386,236,232	1,2,4	319,209,315	8,6,3
SE12012	ENSRNOG00000042519	Peak1	chr8	-	61034747	61034811	60979823	60979979	61079395	61079526	0.015	0.0473494	0.611077	0.984,0.992,0.989	0.991,0.956,0.973	213	149	521,347,501	6,2,4	468,308,363	3,10,7
SE3495	ENSRNOG00000017510	Mfge8	chr1	-	140855350	140855518	140854941	140855123	140857376	140857508	0.016	2.02566e-05	0.00246418	0.05,0.04,0.054	0.028,0.035,0.033	317	149	390,208,457	3466,2349,3786	132,133,125	2150,1723,1749
SE6270	ENSRNOG00000013039	Add1	chr14	-	81370603	81370640	81369145	81369345	81371248	81371347	0.016	0.00789743	0.189567	0.042,0.038,0.038	0.016,0.027,0.026	186	149	23,18,23	422,369,465	9,8,13	451,233,384
SE4028	ENSRNOG00000000465	Slc39a7	chr20	-	3821306	3821489	3821060	3821198	3821597	3821651	0.016	0.00864166	0.200119	0.983,0.984,0.996	0.978,0.968,0.97	332	149	881,847,1186	7,6,2	696,545,575	7,8,8
SE178	ENSRNOG00000026048	Gbf1	chr1	+	265918001	265918047	265915686	265915792	265923311	265923378	0.016	0.0142939	0.28569	0.011,0.021,0.045	0.0,0.02,0.009	195	149	3,4,12	204,142,196	0,3,2	164,115,174
SE898	ENSRNOG00000013533	Acin1	chr15	-	33292954	33293107	33292112	33292251	33293206	33293340	0.017	0.0439015	0.586554	1.0,1.0,0.987	0.987,0.982,0.968	302	149	568,434,476	0,0,3	602,434,609	4,4,10
SE20611	ENSRNOG00000001247	Clip1	chr12	+	38417547	38417664	38411902	38412118	38419656	38419763	0.017	0.0480479	0.617665	0.962,0.984,0.964	0.975,0.949,0.936	266	149	1048,674,956	23,6,20	687,698,705	10,21,27
SE17475	ENSRNOG00000060340	Psme4	chr14	+	115190468	115190534	115184663	115184780	115192323	115192368	0.018	0.0117676	0.25125	0.019,0.029,0.028	0.009,0.014,0.0	215	149	8,7,8	287,160,193	2,2,0	156,96,120
SE2436	ENSRNOG00000008870	Atf7ip	chr4	+	170522947	170523025	170518672	170520365	170524254	170524400	0.018	0.0269901	0.428846	0.986,0.983,0.986	0.946,0.961,0.994	227	149	332,269,312	3,3,3	268,266,259	10,7,1
SE8250	ENSRNOG00000020249	P4htm	chr8	-	117366007	117366098	117365717	117365841	117366687	117366873	0.018	0.0492025	0.626746	0.99,0.953,1.0	0.945,0.977,0.967	240	149	154,98,169	1,3,0	139,137,140	5,2,3
SE1673	ENSRNOG00000000655	Ptprc	chr13	-	55115277	55115400	55114408	55114480	55124084	55124105	0.019	0.0174935	0.321633	0.023,0.026,0.025	0.017,0.0,0.0	272	149	9,7,10	213,142,212	2,0,0	63,39,37
SE6003	ENSRNOG00000056550	Epb41l4b	chr5	-	74120091	74120180	74119711	74119781	74120342	74120430	0.019	0.0352403	0.507661	1.0,1.0,0.78	0.807,0.917,1.0	238	149	26,16,17	0,0,3	80,53,68	12,3,0
SE8295	ENSRNOG00000020384	Fam13b	chr18	-	27250375	27250440	27248114	27248163	27261575	27261714	0.019	0.0434583	0.5834	0.98,1.0,1.0	0.936,0.986,1.0	214	149	351,222,259	5,0,0	230,209,234	11,2,0
SE17097	ENSRNOG00000012820	Add3	chr1	+	273959100	273959196	273957303	273957427	273959849	273961982	0.02	0.00439523	0.130055	0.048,0.038,0.041	0.038,0.011,0.018	245	149	37,22,24	445,335,340	19,4,6	295,215,203
SE2131	ENSRNOG00000009812	Sbf2	chr1	-	175171302	175171371	175019400	175019571	175200413	175200563	0.02	0.0130264	0.267129	0.994,0.97,0.995	0.971,0.964,0.963	218	149	226,190,278	1,4,1	245,194,227	5,5,6
SE4290	ENSRNOG00000020869	mrpl9	chr2	+	195685100	195685257	195684209	195684910	195685942	195686067	0.021	0.0155962	0.299353	0.989,0.992,0.987	0.964,0.977,0.965	306	149	361,252,313	2,1,2	333,260,341	6,3,6
SE14482	ENSRNOG00000005355	Ncstn	chr13	-	90461057	90461181	90460538	90460660	90465649	90465754	0.021	0.0270371	0.428846	0.984,1.0,0.97	0.98,0.952,0.959	273	149	663,540,766	6,0,13	445,325,382	5,9,9
SE16673	ENSRNOG00000030404	Arrb1	chr1	+	164549265	164549296	164502388	164502503	164550812	164550873	0.021	0.0472436	0.610437	1.0,0.991,0.979	0.978,0.966,0.963	180	149	290,266,280	0,2,5	216,139,125	4,4,4
SE3165	ENSRNOG00000023781	Plec	chr7	-	117237836	117241217	117230318	117237701	117242217	117242316	0.022	0.00017805	0.0123117	0.995,0.994,0.984	0.965,0.958,0.984	3530	149	10175,8179,13171	2,2,9	11166,6455,10058	17,12,7
SE5765	ENSRNOG00000019113	Hnrnpk	chr17	+	6671741	6671813	6671083	6671156	6672310	6672424	0.022	0.00318921	0.104228	0.968,0.962,0.955	0.943,0.931,0.946	221	149	1508,1044,1310	34,28,42	1123,839,979	46,42,38
SE15141	ENSRNOG00000006816	Ubr5	chr7	-	76797467	76797552	76795164	76795320	76797923	76798099	0.022	0.00877259	0.202495	1.0,0.992,0.996	0.983,0.978,0.961	234	149	591,375,414	0,2,1	459,347,344	5,5,9
SE16563	ENSRNOG00000017699	Mill1	chr1	+	79651551	79652076	79641604	79641697	79656346	79657394	0.022	0.0283475	0.440918	0.997,0.992,1.0	0.982,1.0,0.941	674	149	1730,1093,926	1,2,0	980,598,716	4,0,10
SE2187	ENSRNOG00000004951	Kif16b	chr3	-	136745724	136745778	136741548	136742892	136767403	136767492	0.022	0.0308421	0.462914	0.987,0.989,0.986	0.976,0.956,0.964	203	149	213,122,193	2,1,2	165,147,147	3,5,4
SE11151	ENSRNOG00000001796	Dgkg	chr11	+	82056801	82056918	82053919	82054008	82057846	82057939	0.022	0.0443549	0.589994	1.0,1.0,0.894	0.949,0.902,0.978	266	149	36,31,30	0,0,2	99,66,78	3,4,1
SE5131	ENSRNOG00000016117	Myof	chr1	-	256662098	256662137	256660506	256660631	256664516	256664599	0.023	0.0115284	0.247855	0.95,0.94,0.96	0.928,0.924,0.929	188	149	917,689,1011	38,35,33	602,474,513	37,31,31
SE5701	ENSRNOG00000014316	Rapgef1	chr3	+	8287569	8287665	8262186	8262389	8289249	8289335	0.023	0.0119108	0.253211	0.03,0.0,0.063	0.019,0.0,0.006	245	149	5,0,9	100,66,81	3,0,1	96,75,95
SE9426	ENSRNOG00000016410	Prelid1	chr17	-	9835122	9835236	9834949	9835028	9836295	9836521	0.023	0.0272891	0.431264	0.946,0.989,1.0	0.899,1.0,0.968	263	149	184,163,204	6,1,0	157,66,107	10,0,2
SE10680	ENSRNOG00000056487	Oxr1	chr7	+	80775864	80775945	80745093	80745256	80777736	80777862	0.023	0.040712	0.558324	0.093,0.053,0.085	0.045,0.068,0.049	230	149	36,15,30	227,172,208	12,16,11	166,141,139
SE269	ENSRNOG00000042492	Rfwd2	chr13	+	76979426	76979486	76965619	76965688	76980790	76980867	0.024	0.00132925	0.055735	1.0,1.0,0.98	0.978,0.971,0.96	209	149	402,327,407	0,0,6	379,333,340	6,7,10
SE2357	ENSRNOG00000015068	Il11ra1	chr5	+	58158055	58158138	58157734	58157831	58158670	58159072	0.024	0.00145699	0.0590108	1.0,0.995,0.96	0.977,0.962,0.945	232	149	438,286,334	0,1,9	399,277,457	6,7,17
SE12677	ENSRNOG00000058805	Aida	chr13	+	101708366	101708421	101707836	101707890	101715006	101715070	0.024	0.00775162	0.188147	0.983,0.992,0.994	0.962,0.963,0.972	204	149	397,327,424	5,2,2	242,143,192	7,4,4
SE17122	ENSRNOG00000012574	Pum3	chr1	-	245509532	245509599	245508390	245508565	245509838	245509932	0.024	0.00917679	0.209799	0.994,1.0,0.989	0.957,0.968,0.987	216	149	241,189,265	1,0,2	261,217,212	8,5,2
SE14390	ENSRNOG00000027491	Vldlr	chr1	+	245266027	245266111	245264994	245265141	245266443	245266524	0.024	0.0136069	0.27443	0.096,0.091,0.11	0.074,0.086,0.065	233	149	97,65,102	581,413,528	74,66,60	593,451,549
SE3225	ENSRNOG00000020392	Stxbp3	chr2	-	211612231	211612356	211608182	211608278	211615162	211615253	0.024	0.014676	0.290145	0.965,1.0,1.0	0.948,0.967,0.977	274	149	350,225,282	7,0,0	301,270,315	9,5,4
SE15472	ENSRNOG00000001211	RGD1303003	chr20	+	11246598	11246718	11245168	11245282	11249728	11249821	0.024	0.019984	0.352581	0.995,0.993,1.0	0.995,0.95,0.97	269	149	387,240,387	1,1,0	362,274,350	1,8,6
SE13540	ENSRNOG00000019953	Ube2f	chr9	+	98410164	98410230	98406805	98406835	98418580	98418648	0.024	0.0291526	0.448946	0.977,1.0,0.993	0.99,0.961,0.948	215	149	184,150,201	3,0,1	144,141,158	1,4,6
SE12106	ENSRNOG00000056156	Tmem57	chr5	-	153165436	153165563	153161835	153161959	153166975	153167117	0.024	0.042605	0.575974	0.981,1.0,1.0	0.942,0.989,0.979	276	149	189,117,180	2,0,0	209,161,171	7,1,2
SE10498	ENSRNOG00000019693	Clpb	chr1	+	166786244	166786334	166781269	166781373	166796987	166797116	0.025	0.00550833	0.149522	0.032,0.017,0.052	0.017,0.008,0.0	239	149	5,2,8	93,71,91	3,1,0	110,80,99
SE7753	ENSRNOG00000031598	Atp8b4	chr3	-	118910443	118910557	118906425	118906524	118935308	118935367	0.025	0.0188203	0.337481	0.921,0.784,1.0	0.63,1.0,1.0	263	149	41,32,45	2,5,0	3,7,11	1,0,0
SE2520	ENSRNOG00000049370	LOC100360750	chr19	+	32781384	32781498	32778230	32778335	32783503	32785215	0.025	0.0240496	0.397273	0.975,1.0,0.982	0.961,1.0,0.922	263	149	205,188,188	3,0,2	173,173,166	4,0,8
SE4584	ENSRNOG00000017188	Cyp27a1	chr9	+	81997327	81997409	81996979	81997146	81997490	81997703	0.025	0.0472688	0.610437	1.0,0.921,1.0	0.95,0.976,0.921	231	149	139,72,108	0,4,0	88,64,72	3,1,4
SE989	ENSRNOG00000014448	Arntl	chr1	+	178073538	178073698	178064694	178064767	178102032	178102160	0.026	0.000344058	0.020735	0.061,0.02,0.024	0.005,0.014,0.007	309	149	17,3,6	126,72,116	1,2,1	90,68,65
SE3134	ENSRNOG00000001817	Tm7sf3	chr4	-	180933303	180933454	180931686	180931807	180935842	180935997	0.026	0.0270812	0.429011	0.967,0.993,1.0	0.98,0.959,0.942	300	149	466,281,435	8,1,0	294,190,230	3,4,7
SE6069	ENSRNOG00000058662	Ano8	chr16	-	19892012	19892129	19891804	19891932	19892839	19892936	0.026	0.0294772	0.451716	0.982,1.0,1.0	0.903,1.0,1.0	266	149	197,92,144	2,0,0	149,79,134	9,0,0
SE8345	ENSRNOG00000014501	Zfp638	chr4	+	115652312	115652381	115650480	115650531	115653165	115653249	0.026	0.0317617	0.471332	0.968,1.0,0.97	0.924,0.936,1.0	218	149	312,207,190	7,0,4	195,171,184	11,8,0
SE16869	ENSRNOG00000009696	Mdm4	chr13	-	49796606	49796687	49792793	49793675	49803677	49803838	0.026	0.0455232	0.599509	0.965,1.0,1.0	0.888,1.0,1.0	230	149	129,87,96	3,0,0	98,76,75	8,0,0
SE1734	ENSRNOG00000027867	Rexo4	chr3	-	5506643	5506837	5505445	5505534	5507009	5507147	0.026	0.0494968	0.629718	0.957,0.932,0.943	0.942,0.914,0.899	343	149	462,318,458	9,10,12	446,515,469	12,21,23
SE17165	ENSRNOG00000027938	RGD1562037	chr17	-	55701967	55702126	55694863	55695197	55709648	55709740	0.027	0.000104655	0.00824971	0.042,0.037,0.059	0.0,0.046,0.01	308	149	13,12,18	142,152,138	0,8,2	154,80,93
SE16053	ENSRNOG00000001813	Dnm1l	chr11	+	88875527	88875560	88874499	88874556	88877123	88877318	0.027	0.00143893	0.0588318	0.058,0.028,0.046	0.016,0.027,0.007	182	149	15,6,10	198,170,168	3,4,1	149,118,124
SE15115	ENSRNOG00000020452	Nsmce4a	chr1	-	201103861	201104013	201101797	201101897	201106584	201106715	0.027	0.00251303	0.0869619	1.0,1.0,0.996	0.982,0.987,0.946	301	149	515,390,451	0,0,1	435,318,426	4,2,12
SE11684	ENSRNOG00000045637	Rnf14	chr18	+	31449568	31449720	31448428	31448590	31456520	31457063	0.027	0.0035115	0.111976	1.0,1.0,1.0	0.986,1.0,0.934	301	149	582,403,385	0,0,0	435,249,399	3,0,14
SE14871	ENSRNOG00000004477	Ublcp1	chr10	-	30111179	30111217	30110595	30110694	30113134	30113233	0.027	0.00673177	0.170737	1.0,1.0,1.0	0.982,0.994,0.943	187	149	318,237,266	0,0,0	209,194,248	3,1,12
SE14278	ENSRNOG00000050570	Nrbp1	chr6	-	26492630	26492725	26491068	26491152	26493071	26493112	0.027	0.0200211	0.35289	1.0,1.0,1.0	0.962,0.968,0.99	244	149	469,314,433	0,0,0	331,246,310	8,5,2
SE4078	ENSRNOG00000005504	Pkp4	chr3	+	45349288	45349323	45326813	45326926	45365577	45365709	0.027	0.0342546	0.497462	1.0,1.0,0.958	1.0,1.0,0.878	184	149	134,76,113	0,0,4	115,111,98	0,0,11
SE16357	ENSRNOG00000017593	Mtr	chr17	-	66282372	66282442	66280288	66280381	66283746	66283836	0.027	0.036322	0.517569	1.0,0.951,1.0	0.969,0.961,0.939	219	149	114,86,119	0,3,0	138,73,91	3,2,4
SE18128	ENSRNOG00000011278	Stk3	chr7	-	73848790	73848871	73846641	73846770	73883595	73883812	0.027	0.0420438	0.569846	0.977,0.963,1.0	0.975,0.915,0.968	230	149	266,202,231	4,5,0	182,133,142	3,8,3
SE10943	ENSRNOG00000020590	Adam15	chr2	-	188662597	188662669	188662245	188662370	188663703	188663773	0.028	0.00655111	0.169195	0.05,0.1,0.058	0.075,0.02,0.028	221	149	30,50,38	384,303,415	34,7,12	283,234,277
SE12010	ENSRNOG00000042519	Peak1	chr8	-	60917719	60920949	60901980	60902165	60979823	60979979	0.028	0.0233169	0.390072	0.967,0.939,0.993	0.902,0.942,0.97	3379	149	3355,2462,3046	5,7,1	2928,2208,2219	14,6,3
SE17720	ENSRNOG00000024737	Tnrc6a	chr1	+	193097000	193097088	193076914	193076962	193113872	193114307	0.028	0.0394678	0.550065	0.984,1.0,1.0	0.901,1.0,1.0	237	149	201,125,188	2,0,0	145,134,165	10,0,0
SE6719	ENSRNOG00000017397	Upf3a	chr16	+	81530455	81530589	81528754	81528910	81532009	81532520	0.028	0.0435921	0.584484	0.961,0.987,1.0	0.928,0.935,1.0	283	149	142,141,183	3,1,0	147,110,207	6,4,0
SE2983	ENSRNOG00000018876	Sdccag3	chr3	-	3833388	3833457	3832427	3832543	3834051	3834186	0.028	0.0437471	0.584888	0.083,0.082,0.123	0.079,0.064,0.062	218	149	55,34,41	416,259,199	47,24,31	375,241,320
SE11846	ENSRNOG00000053200	Dock10	chr9	-	86336778	86336877	86334936	86335043	86337178	86337236	0.029	0.00543236	0.148308	0.986,1.0,0.982	0.986,0.97,0.925	248	149	361,230,278	3,0,3	229,216,184	2,4,9
SE4813	ENSRNOG00000030486	Prdm6	chr18	+	48530846	48531023	48520820	48521166	48537908	48538023	0.029	0.021375	0.366762	1.0,1.0,0.943	0.92,0.955,0.982	326	149	77,66,72	0,0,2	151,93,118	6,2,1
SE15097	ENSRNOG00000001682	Ttc3	chr11	+	34724336	34724405	34722167	34722272	34726015	34726112	0.03	3.69321e-05	0.00385091	0.974,0.995,0.987	0.943,0.97,0.953	218	149	700,532,538	13,2,5	557,567,500	23,12,17
SE19335	ENSRNOG00000001953	Bace2	chr11	+	37845710	37845799	37798369	37798696	37852689	37852906	0.03	0.000712984	0.0347062	1.0,0.994,0.971	0.979,0.948,0.947	238	149	633,562,744	0,2,14	299,235,284	4,8,10
SE13886	ENSRNOG00000003326	Rrn3	chr10	+	3204831	3204962	3198962	3199093	3206891	3207076	0.03	0.0363591	0.517724	0.954,1.0,1.0	0.902,1.0,0.963	280	149	118,104,96	3,0,0	104,76,97	6,0,2
SE8799	ENSRNOG00000008236	Decr1	chr5	-	29587381	29587439	29587177	29587264	29589370	29589573	0.031	0.000682217	0.0336954	1.0,1.0,0.962	0.907,1.0,0.961	207	149	208,119,140	0,0,4	176,125,169	13,0,5
SE2957	ENSRNOG00000036964	Ralgapa2	chr3	-	140668966	140669024	140662109	140662153	140688591	140688644	0.031	0.00692405	0.174269	0.995,0.953,1.0	0.968,0.918,0.969	207	149	266,170,182	1,6,0	212,124,132	5,8,3
SE19745	ENSRNOG00000007372	Casp1	chr8	+	2608878	2608991	2606262	2606325	2609433	2609607	0.031	0.0341147	0.496527	1.0,0.982,1.0	0.972,0.938,0.978	262	149	297,280,295	0,3,0	182,134,158	3,5,2
SE9688	ENSRNOG00000009449	Trim35	chr15	+	42972570	42972593	42969590	42969821	42973342	42973461	0.032	0.00153934	0.0612362	0.993,0.993,1.0	0.974,0.981,0.934	172	149	175,159,164	1,1,0	217,121,147	5,2,9
SE13691	ENSRNOG00000009097	Immt	chr4	+	99769220	99769313	99768230	99768339	99773138	99773275	0.032	0.00300689	0.099424	0.958,0.977,0.98	0.912,0.908,1.0	242	149	407,339,324	11,5,4	419,306,327	25,19,0
SE9627	ENSRNOG00000009538	Etfdh	chr2	-	178376668	178376815	178375300	178375441	178379523	178379601	0.032	0.00670778	0.170737	0.984,0.973,0.969	0.917,0.934,0.98	296	149	369,282,308	3,4,5	284,282,286	13,10,3
SE734	ENSRNOG00000030654	Man2c1	chr8	+	61806511	61806635	61806089	61806212	61808208	61808279	0.032	0.0107576	0.235556	0.974,0.984,0.985	0.93,0.957,0.959	273	149	208,224,233	3,2,2	196,123,173	8,3,4
SE7275	ENSRNOG00000015734	Ube3a	chr1	+	116606799	116606919	116604548	116604612	116610499	116610544	0.032	0.0345182	0.499083	1.0,1.0,0.853	0.872,0.979,0.906	269	149	189,125,105	0,0,10	135,84,104	11,1,6
SE7980	ENSRNOG00000008607	U2surp	chr8	-	103290555	103290600	103284120	103284219	103298882	103298927	0.032	0.0408869	0.559554	1.0,0.971,0.934	0.939,0.869,1.0	194	149	67,44,37	0,1,2	60,52,68	3,6,0
SE16042	ENSRNOG00000016744	Chd6	chr3	-	157048807	157048885	157039862	157040380	157049613	157049666	0.033	7.07391e-05	0.0061958	0.016,0.061,0.062	0.025,0.007,0.009	227	149	8,17,22	320,172,217	11,2,4	278,184,275
SE16781	ENSRNOG00000012660	Postn	chr2	+	143677495	143677576	143674609	143674655	143680500	143680590	0.033	0.000204661	0.0138125	0.129,0.135,0.147	0.076,0.141,0.096	230	149	676,475,608	2957,1980,2287	245,220,335	1925,868,2032
SE15068	ENSRNOG00000010208	Timp1	chrX	-	1368489	1368621	1366620	1366700	1369360	1369384	0.033	0.00227747	0.0810146	0.977,0.978,0.99	0.965,0.881,1.0	281	149	1631,1338,1663	20,16,9	468,223,290	9,16,0
SE20452	ENSRNOG00000002818	Eftud2	chr10	-	90953964	90954089	90949516	90949580	90955609	90955776	0.033	0.0052315	0.144747	0.98,0.976,1.0	0.906,1.0,0.952	274	149	90,76,106	1,1,0	141,69,73	8,0,2
SE9126	ENSRNOG00000023176	Kidins220	chr6	+	44304974	44305088	44302888	44303112	44314109	44314241	0.033	0.00663084	0.170394	0.962,0.933,0.976	0.944,0.898,0.929	263	149	448,246,439	10,10,6	359,281,322	12,18,14
SE5836	ENSRNOG00000017106	Csnk1a1	chr18	+	56902506	56902590	56900094	56900193	56906136	56906276	0.033	0.00675035	0.170854	0.159,0.168,0.162	0.134,0.136,0.119	233	149	335,247,327	1135,781,1080	268,202,227	1109,821,1074
SE2826	ENSRNOG00000002767	Dlg3	chrX	+	70641172	70641214	70637578	70637678	70642413	70642464	0.033	0.0273933	0.431686	0.984,0.96,0.983	0.919,0.975,0.934	191	149	79,62,75	1,2,1	73,49,73	5,1,4
SE2777	ENSRNOG00000043059	Aplf	chr4	-	119565963	119566035	119552313	119552486	119568416	119568736	0.033	0.044824	0.592727	0.985,1.0,0.981	0.942,0.925,1.0	221	149	100,64,76	1,0,1	96,73,95	4,4,0
SE14815	ENSRNOG00000019648	Col6a3	chr9	-	97972527	97973127	97970548	97971121	97975280	97975865	0.034	1.85125e-06	0.000429206	0.102,0.108,0.102	0.074,0.07,0.066	749	149	838,782,1126	1471,1286,1981	720,301,557	1792,797,1577
SE15727	ENSRNOG00000023589	Gpr107	chr3	-	10670618	10670675	10669626	10669737	10672534	10672572	0.034	0.000137761	0.0102062	1.0,0.971,1.0	0.927,0.976,0.967	206	149	248,232,315	0,5,0	210,168,203	12,3,5
SE6747	ENSRNOG00000042189	Rab31	chr9	-	113414836	113414943	113386174	113386284	113446804	113446886	0.034	0.000401653	0.0233492	0.988,1.0,0.995	0.962,0.948,0.97	256	149	706,422,710	5,0,2	262,188,279	6,6,5
SE3926	ENSRNOG00000023334	Parp14	chr11	+	68125726	68125802	68123083	68123305	68126365	68126515	0.034	0.000481061	0.0268563	0.985,0.991,0.993	0.979,0.945,0.944	225	149	706,502,659	7,3,3	216,156,202	3,6,8
SE594	ENSRNOG00000027860	Ggnbp2	chr10	-	72171307	72171433	72171106	72171220	72175212	72175311	0.034	0.0021195	0.077065	0.042,0.101,0.053	0.04,0.035,0.019	275	149	18,29,18	220,140,176	13,8,6	167,118,164
SE12173	ENSRNOG00000008797	Tmpo	chr7	-	31852636	31852747	31851742	31851831	31858706	31858804	0.034	0.00750147	0.184329	0.958,1.0,0.961	1.0,0.908,0.908	260	149	318,274,260	8,0,6	284,241,274	0,14,16
SE10479	ENSRNOG00000016419	Pdlim5	chr2	-	247892368	247892787	247883552	247883725	247894038	247894081	0.034	0.0164837	0.308836	0.98,0.942,0.95	0.893,0.939,0.937	568	149	751,555,861	4,9,12	541,353,512	17,6,9
SE14109	ENSRNOG00000013422	Med23	chr1	-	21568355	21568451	21562541	21562742	21570894	21571007	0.034	0.0197666	0.349992	0.987,1.0,0.987	0.904,0.967,1.0	245	149	125,110,124	1,0,1	109,96,109	7,2,0
SE13152	ENSRNOG00000013877	Ttc23	chr1	+	128667902	128668030	128656387	128656493	128672622	128672772	0.034	0.0208909	0.362409	1.0,0.982,1.0	0.936,1.0,0.944	277	149	164,99,110	0,1,0	135,114,125	5,0,4
SE7186	ENSRNOG00000011739	Dennd4a	chr8	+	70390828	70390893	70390533	70390696	70403997	70406751	0.034	0.022012	0.375902	1.0,1.0,0.986	0.951,0.966,0.966	214	149	210,167,196	0,0,2	112,122,124	4,3,3
SE17126	ENSRNOG00000019085	Xpo5	chr9	-	17132971	17133068	17132366	17132503	17133548	17133649	0.034	0.0322024	0.476078	1.0,0.959,1.0	0.946,0.928,0.984	246	149	97,77,119	0,2,0	86,85,99	3,4,1
SE15732	ENSRNOG00000012472	Pyroxd1	chr4	+	176575643	176575744	176574562	176574723	176576463	176576596	0.034	0.0429648	0.578747	1.0,1.0,1.0	0.952,0.957,0.989	250	149	236,147,189	0,0,0	166,149,157	5,4,1
SE428	ENSRNOG00000059919	Mtg2	chr3	+	175462654	175462793	175462252	175462471	175463586	175464117	0.035	0.01814	0.329176	0.987,1.0,1.0	0.901,0.98,1.0	288	149	147,111,108	1,0,0	140,93,133	8,1,0
SE8666	ENSRNOG00000019620	Pmf1	chr2	-	187756762	187756863	187753632	187753828	187771686	187771865	0.035	0.0238615	0.395491	1.0,1.0,0.758	0.905,0.749,1.0	250	149	30,20,42	0,0,8	16,5,16	1,1,0
SE5872	ENSRNOG00000002294	Snx29	chr10	-	4187264	4187335	4186056	4186305	4191315	4191496	0.035	0.0292004	0.449221	1.0,1.0,0.98	0.908,1.0,0.968	220	149	77,48,74	0,0,1	87,33,44	6,0,1
SE3578	ENSRNOG00000053205	Gabpa	chr11	+	24311174	24311369	24304739	24304985	24314767	24314821	0.035	0.0460149	0.602535	0.943,0.981,0.934	0.925,0.936,0.892	344	149	308,244,295	8,2,9	312,202,266	11,6,14
SE10526	ENSRNOG00000008629	Secisbp2l	chr3	-	118043321	118043500	118036335	118036471	118051128	118051289	0.035	0.04897	0.625845	1.0,1.0,0.975	1.0,0.977,0.894	328	149	196,174,172	0,0,2	175,95,130	0,1,7
SE14461	ENSRNOG00000010286	Cast	chr2	-	1502956	1503025	1501616	1501715	1506233	1506323	0.036	1.94589e-08	1.03642e-05	0.983,0.983,0.983	0.968,0.929,0.945	218	149	1251,926,905	15,11,11	922,748,723	21,39,29
SE18655	ENSRNOG00000000569	Vsir	chr20	+	29908711	29909134	29897593	29897769	29909630	29909687	0.036	0.00018896	0.0128632	1.0,1.0,1.0	0.917,0.993,0.982	572	149	1145,820,1379	0,0,0	591,514,617	14,1,3
SE11431	ENSRNOG00000013451	Drosha	chr2	+	62904360	62904471	62899691	62899784	62904689	62904921	0.036	0.00374183	0.116493	0.962,1.0,0.983	0.86,1.0,0.977	260	149	89,101,99	2,0,1	129,119,147	12,0,2
SE6508	ENSRNOG00000002841	Cdc42bpa	chr13	+	98374929	98375040	98365047	98365181	98386341	98386589	0.036	0.00693941	0.174432	0.899,0.921,0.954	0.914,0.865,0.886	260	149	731,612,721	47,30,20	701,593,581	38,53,43
SE13355	ENSRNOG00000002347	Rgl1	chr13	-	70018323	70018434	69984330	69984432	70070755	70070922	0.036	0.0129363	0.265834	0.99,1.0,1.0	0.979,0.983,0.919	260	149	177,147,213	1,0,0	163,102,138	2,1,7
SE14948	ENSRNOG00000051889	Usp34	chr14	+	108251262	108251386	108250174	108250299	108259610	108259690	0.036	0.0178042	0.324577	0.955,0.93,1.0	0.893,0.909,0.975	273	149	273,147,193	7,6,0	199,147,141	13,8,2
SE18510	ENSRNOG00000026236	Morc3	chr11	+	34060061	34060134	34051992	34052168	34063088	34063221	0.036	0.0282278	0.440098	0.923,0.975,1.0	0.898,1.0,0.891	222	149	285,176,211	16,3,0	170,130,170	13,0,14
SE17864	ENSRNOG00000054446	Sltm	chr8	+	76978913	76979001	76977821	76978027	76991894	76991959	0.036	0.0334657	0.490023	0.984,0.978,0.929	0.963,0.899,0.922	237	149	200,139,207	2,2,10	248,198,187	6,14,10
SE14453	ENSRNOG00000005034	Arhgef25	chr7	-	70473258	70473354	70472688	70472765	70473485	70473700	0.037	0.000105827	0.00830891	0.97,0.965,0.97	0.941,0.938,0.916	245	149	582,450,483	11,10,9	737,444,681	28,18,38
SE4029	ENSRNOG00000000465	Slc39a7	chr20	-	3822030	3822427	3821778	3821947	3822724	3822754	0.037	0.000109332	0.00848794	0.99,0.976,1.0	0.935,0.978,0.943	546	149	693,606,776	2,4,0	525,328,426	10,2,7
SE18729	ENSRNOG00000001238	Rsrc2	chr12	+	38277869	38277962	38274296	38274450	38278335	38278492	0.037	0.000418091	0.0239515	0.15,0.109,0.106	0.087,0.085,0.083	242	149	226,108,121	789,546,627	100,95,96	645,627,655
SE174	ENSRNOG00000030771	Dgkb	chr6	+	57791483	57791516	57769392	57769491	57804097	57804214	0.037	0.00124009	0.0532401	1.0,1.0,0.987	0.976,1.0,0.901	182	149	91,95,96	0,0,1	253,189,155	5,0,14
SE13702	ENSRNOG00000012216	Tgfbi	chr17	-	8401465	8401490	8400145	8400778	8402197	8402277	0.037	0.00349261	0.111735	0.943,0.931,0.924	0.896,0.891,0.899	174	149	487,251,499	25,16,35	394,438,426	39,46,41
SE3981	ENSRNOG00000005934	Mlip	chr8	-	84482628	84482700	84461480	84461546	84505935	84506328	0.037	0.0120195	0.254698	0.157,0.0,0.0	0.025,0.022,0.0	221	149	8,0,0	29,22,15	1,1,0	26,30,31
SE8937	ENSRNOG00000008425	Nav1	chr13	-	52290973	52290997	52290788	52290866	52291741	52291794	0.037	0.0154054	0.298382	0.074,0.087,0.065	0.0,0.0,0.114	173	149	5,8,5	54,72,62	0,0,6	68,47,40
SE11880	ENSRNOG00000020479	Pik3c2a	chr1	+	185264860	185264972	185261105	185261263	185267561	185267641	0.037	0.0162799	0.307763	0.958,1.0,0.973	0.901,0.973,0.946	261	149	282,199,251	7,0,4	176,191,152	11,3,5
SE5060	ENSRNOG00000038002	Ccdc62	chr12	-	38066476	38066593	38059238	38059331	38068944	38069053	0.037	0.0229352	0.386642	0.953,0.963,1.0	0.951,0.937,0.918	266	149	73,46,58	2,1,0	104,79,100	3,3,5
SE16081	ENSRNOG00000024278	Rbm42	chr1	-	89105200	89105266	89104948	89105124	89106769	89106844	0.037	0.0446021	0.591504	0.979,1.0,1.0	0.93,0.951,0.986	215	149	134,100,130	2,0,0	96,56,103	5,2,1
SE14018	ENSRNOG00000022249	Mllt10	chr17	+	84888801	84888911	84881615	84881670	84900261	84900365	0.038	0.000624156	0.0319231	1.0,0.975,0.989	0.934,0.976,0.94	259	149	166,134,160	0,2,1	172,139,218	7,2,8
SE18677	ENSRNOG00000006792	Cep57	chr8	-	12346790	12346912	12345380	12345497	12347348	12347528	0.038	0.00189086	0.0713853	0.985,0.989,0.991	0.979,0.966,0.907	271	149	235,166,201	2,1,1	166,157,159	2,3,9
SE16354	ENSRNOG00000017593	Mtr	chr17	-	66258063	66258176	66256153	66256294	66259739	66259819	0.038	0.00526608	0.144747	1.0,0.985,0.989	0.944,0.917,1.0	262	149	122,117,164	0,1,1	147,116,126	5,6,0
SE18030	ENSRNOG00000010601	Srpk2	chr4	+	8178461	8178554	8178010	8178103	8184369	8184587	0.038	0.00983076	0.221158	0.04,0.051,0.116	0.019,0.045,0.03	242	149	6,7,14	89,81,66	3,4,4	95,52,79
SE12121	ENSRNOG00000002899	Akap10	chr10	-	48200800	48200848	48194359	48194542	48209822	48210074	0.038	0.0455385	0.599509	0.941,1.0,1.0	0.952,0.939,0.936	197	149	85,65,101	4,0,0	78,41,58	3,2,3
SE6661	ENSRNOG00000007622	Arrdc1	chr3	-	2132285	2132396	2131656	2131707	2136804	2136936	0.038	0.0483854	0.621192	1.0,0.96,1.0	0.98,0.948,0.919	260	149	134,83,117	0,2,0	84,64,79	1,2,4
SE18080	ENSRNOG00000010702	Ube3c	chr4	+	2529462	2529620	2527433	2527608	2531364	2531518	0.039	0.00124432	0.0532401	0.987,0.981,1.0	0.975,0.91,0.966	307	149	313,212,330	2,2,0	237,166,176	3,8,3
SE9240	ENSRNOG00000010652	Dock6	chr8	-	22835761	22835914	22835344	22835503	22836855	22836990	0.039	0.00314525	0.102962	1.0,1.0,0.978	0.925,1.0,0.935	302	149	169,130,180	0,0,2	199,120,87	8,0,3
SE15771	ENSRNOG00000013252	Cwc27	chr2	-	34907538	34907642	34905332	34905402	34908224	34908323	0.039	0.00330555	0.107142	1.0,1.0,0.985	0.97,0.942,0.957	253	149	208,181,220	0,0,2	162,137,150	3,5,4
SE14693	ENSRNOG00000042068	Otud7b	chr2	+	198284730	198284858	198281237	198281465	198291891	198292004	0.039	0.0209595	0.36296	1.0,0.943,0.972	0.951,0.915,0.932	277	149	151,122,195	0,4,3	145,120,128	4,6,5
SE3507	ENSRNOG00000004208	Crim1	chr6	+	894592	894714	828601	828775	904490	904673	0.04	3.49288e-06	0.000655564	0.994,0.97,1.0	0.918,0.978,0.949	271	149	289,239,392	1,4,0	368,239,271	18,3,8
SE15297	ENSRNOG00000006077	Snx5	chr3	-	138384454	138384550	138382890	138382996	138386747	138386869	0.04	0.000334288	0.0202702	0.99,0.984,0.989	0.912,0.939,0.992	245	149	317,200,298	2,2,2	188,152,201	11,6,1
SE5859	ENSRNOG00000040279	Slf1	chr2	-	4174181	4174344	4160528	4160669	4186704	4186945	0.04	0.00241828	0.0850644	1.0,1.0,0.979	0.954,0.944,0.96	312	149	239,165,199	0,0,2	172,178,151	4,5,3
SE8944	ENSRNOG00000038436	RGD1307100	chr2	+	123622176	123622314	123619897	123620125	123631557	123631737	0.04	0.00245136	0.0855027	0.992,1.0,0.961	0.918,0.915,1.0	287	149	233,160,190	1,0,4	172,124,122	8,6,0
SE16048	ENSRNOG00000001813	Dnm1l	chr11	+	88849986	88850025	88846634	88846782	88851264	88851311	0.04	0.0216114	0.370022	0.09,0.106,0.096	0.09,0.045,0.037	188	149	25,23,17	200,154,127	23,7,7	185,117,146
SE10343	ENSRNOG00000010065	Dgkh	chr15	-	60808834	60808965	60803097	60803383	60810275	60810384	0.04	0.0250577	0.409123	0.021,0.096,0.073	0.047,0.0,0.023	280	149	4,8,10	97,40,68	7,0,3	75,57,69
SE4507	ENSRNOG00000020340	Brd8	chr18	-	27405032	27405079	27404057	27404272	27405282	27405376	0.041	0.00420757	0.1264	0.991,0.955,0.964	0.873,0.935,0.979	196	149	139,84,107	1,3,3	127,113,124	14,6,2
SE5972	ENSRNOG00000042740	Mrpl42	chr7	-	36592875	36592939	36587998	36588083	36595868	36596014	0.041	0.00769111	0.187289	1.0,1.0,1.0	0.934,0.972,0.971	213	149	160,140,142	0,0,0	121,99,145	6,2,3
SE15690	ENSRNOG00000053201	Gpcpd1	chr3	-	125194978	125195054	125193312	125193354	125200846	125200925	0.041	0.0126524	0.263295	1.0,1.0,0.894	0.771,1.0,1.0	225	149	70,51,51	0,0,4	56,28,33	11,0,0
SE14612	ENSRNOG00000045924	RT1-T24-3	chr20	+	3227086	3227172	3226351	3226442	3230049	3230346	0.041	0.0160783	0.305256	0.067,0.024,0.145	0.0,0.047,0.066	235	149	5,3,47	44,79,176	0,2,4	8,26,36
SE12584	ENSRNOG00000056954	Inpp5k	chr10	+	63778726	63778847	63778339	63778447	63782708	63782825	0.041	0.0212397	0.365616	0.983,1.0,1.0	1.0,1.0,0.859	270	149	105,69,107	1,0,0	98,68,88	0,0,8
SE2176	ENSRNOG00000001964	Cd47	chr11	-	53562258	53562372	53545476	53545566	53563211	53563559	0.041	0.0309698	0.463471	0.181,0.167,0.158	0.134,0.096,0.152	263	149	121,71,85	311,201,257	58,23,53	212,122,168
SE16327	ENSRNOG00000016443	Vps13d	chr5	-	163067363	163067454	163065490	163065617	163070741	163071773	0.041	0.0327313	0.482451	0.984,1.0,0.982	0.923,0.92,1.0	240	149	99,74,86	1,0,1	97,37,52	5,2,0
SE5634	ENSRNOG00000009491	Phc3	chr2	+	116040706	116040784	116036992	116037148	116051314	116051473	0.042	0.00546535	0.148765	0.965,0.975,1.0	0.921,0.95,0.943	227	149	85,59,69	2,1,0	106,58,100	6,2,4
SE6811	ENSRNOG00000017422	Ambra1	chr3	+	80713737	80713824	80675878	80677335	80718405	80718585	0.042	0.0124654	0.261335	0.978,0.951,1.0	0.953,0.944,0.907	236	149	69,62,67	1,2,0	97,53,77	3,2,5
SE3387	ENSRNOG00000000774	Gabbr1	chr20	-	1963265	1963416	1962702	1962835	1966078	1966156	0.042	0.0402573	0.555957	0.091,0.167,0.093	0.079,0.089,0.056	300	149	20,23,14	99,57,68	23,11,12	133,56,101
SE8510	ENSRNOG00000012153	Rbl2	chr19	-	17331890	17331955	17330547	17330734	17332060	17332221	0.043	0.000819182	0.0386211	0.991,0.972,0.991	0.911,0.925,0.99	214	149	164,100,162	1,2,1	133,107,146	9,6,1
SE18629	ENSRNOG00000042977	Mtx1	chr2	-	188526608	188526678	188526411	188526491	188527579	188528127	0.043	0.0069956	0.175397	0.946,1.0,1.0	0.96,0.917,0.939	219	149	103,86,125	4,0,0	105,65,114	3,4,5
SE10554	ENSRNOG00000016722	Xpo6	chr1	-	197513720	197513865	197511640	197511787	197518438	197518531	0.043	0.00853554	0.198416	0.986,1.0,1.0	0.889,0.969,1.0	294	149	140,114,185	1,0,0	126,123,165	8,2,0
SE4332	ENSRNOG00000013282	Mctp1	chr2	+	3780515	3780627	3775717	3775797	3788614	3788653	0.043	0.0101904	0.228208	1.0,1.0,1.0	0.959,0.971,0.942	261	149	135,145,141	0,0,0	123,116,142	3,2,5
SE3937	ENSRNOG00000021270	Trmt6	chr3	-	125465517	125465627	125464954	125465046	125466590	125466718	0.043	0.0156914	0.300224	1.0,0.985,0.988	0.979,0.89,0.976	259	149	88,114,146	0,1,1	80,84,71	1,6,1
SE20479	ENSRNOG00000016087	Hars2	chr18	+	29631997	29632117	29631669	29631747	29632229	29632325	0.043	0.0199844	0.352581	0.985,1.0,1.0	0.928,1.0,0.928	269	149	116,75,110	1,0,0	93,83,93	4,0,4
SE5728	ENSRNOG00000026644	Glipr1	chr7	-	54771058	54771144	54769052	54769138	54775092	54775332	0.043	0.0304269	0.457602	0.912,0.836,0.885	0.854,0.831,0.818	235	149	358,242,255	22,30,21	259,178,334	28,23,47
SE2434	ENSRNOG00000015417	Kansl3	chr9	-	42919360	42919438	42917856	42918048	42920693	42921051	0.043	0.0330783	0.486111	0.077,0.068,0.139	0.098,0.013,0.045	227	149	19,7,19	150,63,77	20,2,8	121,96,111
SE12168	ENSRNOG00000008075	Ift74	chr5	+	113608500	113608561	113608291	113608390	113611555	113611615	0.044	0.00222761	0.0799628	0.987,0.929,0.993	0.926,0.936,0.916	210	149	217,185,200	2,10,1	228,145,139	13,7,9
SE2313	ENSRNOG00000020016	LOC100361543	chr1	+	166995820	166995947	166995431	166995509	166996425	166997045	0.044	0.00820467	0.193753	0.971,0.955,1.0	0.947,0.913,0.935	276	149	245,195,257	4,5,0	165,97,159	5,5,6
SE17597	ENSRNOG00000020542	Krtcap2	chr2	+	188564531	188564598	188562553	188562617	188565167	188565332	0.044	0.0173589	0.32031	0.925,0.925,0.882	0.886,0.881,0.834	216	149	467,377,521	26,21,48	373,237,269	33,22,37
SE3426	ENSRNOG00000023238	Dgkd	chr9	+	95068399	95068530	95067258	95067388	95069426	95069714	0.044	0.0176442	0.323756	0.979,1.0,0.977	1.0,1.0,0.824	280	149	88,73,79	1,0,1	134,78,79	0,0,9
SE18480	ENSRNOG00000019240	Ampd2	chr2	-	210863519	210863640	210863067	210863241	210863936	210864100	0.044	0.0280551	0.43927	1.0,0.977,1.0	1.0,0.863,0.983	270	149	111,76,108	0,1,0	95,80,108	0,7,1
SE4568	ENSRNOG00000022781	Ccser2	chr16	-	14105397	14105482	14095057	14095320	14142573	14142736	0.044	0.0313222	0.467627	0.979,0.944,1.0	1.0,0.82,0.972	234	149	72,53,75	1,2,0	49,50,55	0,7,1
SE18260	ENSRNOG00000000897	Rxfp2	chr12	-	6048185	6048257	6047388	6047460	6053108	6053180	0.045	0.00224631	0.0801958	0.976,1.0,1.0	0.946,1.0,0.896	221	149	61,44,76	1,0,0	104,58,89	4,0,7
SE9523	ENSRNOG00000012558	Orc2	chr9	-	65381408	65381457	65380869	65380973	65386990	65387169	0.045	0.0043759	0.129745	0.98,0.958,1.0	0.914,0.903,0.985	198	149	131,90,87	2,3,0	113,74,86	8,6,1
SE10692	ENSRNOG00000018998	Yipf3	chr9	-	17117049	17117163	17116786	17116910	17117373	17117505	0.045	0.00524131	0.144747	0.974,0.989,0.981	0.961,0.867,0.98	263	149	196,162,184	3,1,2	174,115,175	4,10,2
SE19781	ENSRNOG00000027012	Usp54	chr15	+	4146306	4146441	4129025	4129118	4148116	4148230	0.045	0.00781019	0.188794	0.984,1.0,1.0	0.924,0.976,0.949	284	149	114,68,89	1,0,0	116,77,107	5,1,3
SE8040	ENSRNOG00000003071	Vamp4	chr13	+	80479367	80479517	80477419	80477471	80481491	80483600	0.045	0.0131613	0.268222	0.987,0.959,0.974	0.948,0.879,0.959	299	149	157,93,148	1,2,2	110,102,95	3,7,2
SE2082	ENSRNOG00000007280	Naa60	chr10	-	11891858	11891974	11888923	11889053	11901662	11901765	0.046	0.000139335	0.0102842	0.991,1.0,0.993	0.906,0.975,0.964	265	149	201,165,244	1,0,1	171,140,141	10,2,3
SE9518	ENSRNOG00000012558	Orc2	chr9	-	65366560	65366621	65364654	65364848	65372346	65372375	0.046	0.000507312	0.0278082	0.993,1.0,0.99	0.937,0.954,0.955	210	149	187,121,133	1,0,1	125,118,119	6,4,4
SE15889	ENSRNOG00000028227	Pbrm1	chr16	+	7107280	7107420	7103997	7104136	7107628	7107752	0.046	0.00820947	0.193753	0.963,0.966,1.0	0.883,0.931,0.978	289	149	101,55,73	2,1,0	102,79,85	7,3,1
SE15454	ENSRNOG00000054140	Myl6	chr7	-	2907014	2907059	2906136	2906318	2907350	2907378	0.046	0.0103449	0.22958	0.313,0.327,0.359	0.282,0.305,0.273	194	149	3117,2448,2589	5264,3865,3545	2457,1595,2206	4804,2789,4508
SE1988	ENSRNOG00000047179	Aplp2	chr8	-	32316853	32317021	32314093	32314224	32317995	32318216	0.046	0.0162326	0.307296	0.72,0.74,0.754	0.696,0.688,0.692	317	149	2429,1709,2392	443,282,366	1751,1498,1611	359,320,337
SE3441	ENSRNOG00000018304	Lars	chr18	-	36562889	36562957	36559684	36559772	36563152	36563216	0.046	0.0182039	0.330031	1.0,1.0,1.0	0.903,1.0,0.958	217	149	103,69,67	0,0,0	81,53,66	6,0,2
SE6652	ENSRNOG00000009566	Phf12	chr10	-	64820871	64820926	64820652	64820778	64821841	64822637	0.046	0.0222636	0.378231	0.036,0.119,0.028	0.016,0.0,0.028	204	149	2,5,2	39,27,50	1,0,2	45,24,51
SE15273	ENSRNOG00000003269	Atp6v0e1	chr10	-	16774524	16774652	16769665	16770311	16786760	16786808	0.046	0.0447972	0.592727	0.855,0.805,0.761	0.796,0.74,0.748	277	149	746,569,580	68,74,98	429,317,441	59,60,80
SE18686	ENSRNOG00000018153	Rbm5	chr8	-	116522354	116522428	116519576	116519660	116522912	116522982	0.046	0.0478936	0.616129	0.924,0.896,0.928	0.911,0.916,0.783	223	149	236,155,173	13,12,9	138,130,140	9,8,26
SE10253	ENSRNOG00000010591	Kdm5a	chr4	+	152941622	152941737	152939742	152939893	152945759	152946115	0.047	4.5608e-06	0.000788419	0.988,0.976,0.991	0.928,0.933,0.952	264	149	424,289,406	3,4,2	321,223,244	14,9,7
SE9421	ENSRNOG00000003065	Glyr1	chr10	+	10752725	10752836	10749107	10749207	10753716	10753818	0.047	0.00256649	0.0881021	1.0,0.977,0.98	0.962,0.932,0.922	260	149	167,146,167	0,2,2	133,96,103	3,4,5
SE8920	ENSRNOG00000014354	Cep95	chr10	+	95007214	95007344	95006793	95006903	95008553	95008707	0.047	0.00379724	0.117292	1.0,0.948,1.0	0.979,0.904,0.924	279	149	113,68,70	0,2,0	89,88,91	1,5,4
SE16066	ENSRNOG00000022305	Abcc1	chr10	-	590903	591107	586850	586997	602904	603066	0.047	0.0057071	0.152605	1.0,1.0,0.985	0.912,0.933,1.0	353	149	179,116,161	0,0,1	148,99,111	6,3,0
SE8257	ENSRNOG00000054391	Snurf	chr1	-	195081271	195081406	195079814	195079958	195087462	195087611	0.047	0.00919328	0.209933	0.107,0.077,0.026	0.07,0.0,0.0	284	149	5,3,1	22,19,20	2,0,0	14,12,19
SE15793	ENSRNOG00000024567	LOC683674	chr12	+	13308262	13308302	13306881	13307406	13312958	13313358	0.047	0.0429598	0.578747	0.955,1.0,0.983	0.969,0.867,0.96	189	149	54,54,72	2,0,1	40,33,61	1,4,2
SE6692	ENSRNOG00000020587	Efemp2	chr1	+	220857254	220857377	220855824	220856031	220857617	220857734	0.048	3.21389e-05	0.00342357	0.966,0.971,0.977	0.937,0.937,0.896	272	149	724,491,707	14,8,9	407,298,316	15,11,20
SE15381	ENSRNOG00000016767	Ggps1	chr17	+	53963184	53963277	53956202	53956427	53965571	53965642	0.048	0.000312119	0.0192217	1.0,0.941,1.0	0.914,0.95,0.934	242	149	153,104,147	0,4,0	138,93,137	8,3,6
SE7468	ENSRNOG00000061230	L1cam	chrX	+	156914540	156914555	156911335	156911520	156915452	156915558	0.048	0.00303329	0.0999615	0.0,0.108,0.241	0.0,0.0,0.206	164	149	0,2,7	17,15,20	0,0,2	14,16,7
SE1969	ENSRNOG00000053084	Fuz	chr1	+	100892990	100893059	100892645	100892730	100893259	100893364	0.048	0.0319902	0.473652	1.0,1.0,1.0	0.856,1.0,1.0	218	149	43,25,45	0,0,0	61,35,51	7,0,0
SE15406	ENSRNOG00000017822	Mgea5	chr1	-	265519214	265519300	265518156	265518261	265522485	265522660	0.048	0.0336378	0.490674	0.898,0.836,0.834	0.826,0.837,0.762	235	149	320,258,308	23,32,39	209,186,243	28,23,48
SE7564	ENSRNOG00000014031	Esco1	chr18	-	1821034	1821146	1818964	1819028	1826609	1828606	0.049	5.05654e-06	0.000851703	0.989,0.986,0.993	0.885,0.963,0.972	261	149	328,249,243	2,2,1	215,138,181	16,3,3
SE19854	ENSRNOG00000000842	Ddah2	chr20	+	5050367	5050411	5049495	5049710	5050549	5050909	0.049	0.00102701	0.046163	0.1,0.15,0.112	0.072,0.096,0.048	193	149	38,41,48	263,179,293	27,32,17	269,232,263
SE2770	ENSRNOG00000011521	Filip1	chr8	-	87259779	87259842	87256263	87258097	87268949	87269007	0.049	0.00884617	0.203658	0.0,0.123,0.058	0.0,0.033,0.0	212	149	0,5,5	52,25,57	0,3,0	79,61,64
SE9736	ENSRNOG00000005371	Klhl29	chr6	-	29400626	29400734	29316208	29316538	29482886	29483460	0.049	0.0104209	0.230488	0.965,1.0,1.0	0.849,1.0,0.968	257	149	47,64,35	1,0,0	58,25,53	6,0,1
SE13078	ENSRNOG00000006645	Ryr3	chr3	-	104159557	104159664	104159151	104159203	104164467	104164580	0.049	0.0179936	0.327122	0.962,1.0,1.0	1.0,0.887,0.929	256	149	44,16,35	1,0,0	80,54,90	0,4,4
SE18515	ENSRNOG00000026236	Morc3	chr11	+	34083811	34083869	34081092	34081167	34085523	34085687	0.05	0.00156437	0.0620304	0.966,1.0,1.0	0.96,0.92,0.937	207	149	157,105,134	4,0,0	101,80,104	3,5,5
SE16602	ENSRNOG00000014720	Srbd1	chr6	-	9441260	9441378	9439605	9439744	9444097	9444264	0.05	0.00474899	0.136436	0.96,0.991,0.935	0.918,0.94,0.877	267	149	256,207,257	6,1,10	200,224,191	10,8,15
SE8525	ENSRNOG00000054560	Sh2d3c	chr3	+	11773698	11773738	11763705	11763800	11782748	11782877	0.05	0.00500464	0.141131	0.981,0.96,1.0	0.898,0.932,0.962	189	149	67,61,72	1,2,0	67,35,32	6,2,1
SE1413	ENSRNOG00000011589	Camk2d	chr2	+	231128620	231128709	231127233	231127462	231129881	231130336	0.05	0.00972548	0.219542	0.908,0.886,0.917	0.841,0.836,0.883	238	149	410,248,283	26,20,16	322,228,325	38,28,27
SE19235	ENSRNOG00000003147	Sqstm1	chr10	-	35711979	35712060	35707350	35707571	35713295	35713437	0.05	0.0128876	0.265665	0.772,0.768,0.755	0.732,0.724,0.688	230	149	1152,739,978	220,145,206	701,481,752	166,119,221
SE9118	ENSRNOG00000014445	Hp1bp3	chr5	+	156586994	156587188	156581731	156581854	156587558	156587658	0.051	3.31337e-09	2.10634e-06	1.0,0.99,0.985	0.913,0.929,0.98	343	149	657,476,609	0,2,4	555,449,577	23,15,5
SE1305	ENSRNOG00000020769	Crebrf	chr10	-	16729945	16730140	16727735	16727861	16752154	16752205	0.051	2.22472e-05	0.00265713	1.0,0.885,1.0	0.906,0.914,0.912	344	149	629,355,477	0,20,0	443,369,454	20,15,19
SE5660	ENSRNOG00000015816	Bbs7	chr2	-	123317849	123318025	123315284	123315471	123318771	123318834	0.051	0.00423971	0.126979	1.0,0.956,0.985	0.961,0.9,0.928	325	149	172,142,141	0,3,1	107,98,112	2,5,4
SE1138	ENSRNOG00000004362	Rps6ka5	chr6	-	124677437	124677509	124651884	124652103	124735493	124735741	0.051	0.00678181	0.171345	1.0,0.943,1.0	0.834,1.0,0.956	221	149	79,74,94	0,3,0	52,45,64	7,0,2
SE7110	ENSRNOG00000030151	Thsd7a	chr4	-	38702852	38702858	38701314	38701448	38705111	38705290	0.051	0.0119917	0.25453	1.0,1.0,0.979	0.969,0.858,1.0	155	149	57,37,49	0,0,1	64,44,65	2,7,0
SE3644	ENSRNOG00000029773	Atm	chr8	-	58078931	58079105	58077568	58077738	58080221	58080342	0.051	0.0235698	0.392341	1.0,1.0,0.981	0.828,1.0,1.0	323	149	131,118,114	0,0,1	73,56,76	7,0,0
SE4152	ENSRNOG00000002824	Rlim	chrX	-	73774067	73774179	73766522	73766711	73777051	73777114	0.051	0.0336083	0.490606	0.114,0.155,0.058	0.027,0.064,0.082	261	149	12,9,4	53,28,37	2,3,5	41,25,32
SE20631	ENSRNOG00000021681	Eea1	chr7	+	37120086	37120152	37119941	37119996	37122731	37122771	0.052	0.00189654	0.0714631	0.954,0.91,0.906	0.852,0.891,0.87	215	149	357,248,332	12,17,24	300,223,251	36,19,26
SE566	ENSRNOG00000037199	Spink8	chr8	+	117912770	117912892	117911287	117911343	117915786	117915829	0.052	0.0107124	0.234876	0.902,0.919,0.868	0.836,0.835,0.863	271	149	519,411,430	31,20,36	362,212,320	39,23,28
SE4221	ENSRNOG00000011293	Hpf1	chr16	-	32535132	32535322	32533956	32534055	32537196	32537356	0.052	0.0166598	0.310905	0.991,0.923,0.917	0.954,0.913,0.808	339	149	245,137,176	1,5,7	188,120,144	4,5,15
SE6918	ENSRNOG00000005101	Mia2	chr6	+	80272137	80272220	80270978	80271046	80277963	80278122	0.052	0.0227277	0.384459	1.0,1.0,1.0	0.922,0.98,0.943	232	149	100,61,81	0,0,0	74,76,77	4,1,3
SE14520	ENSRNOG00000010230	Fam45a	chr1	+	282194099	282194179	282190809	282191006	282197073	282197222	0.052	0.039965	0.552695	0.953,0.868,0.957	0.843,0.908,0.87	229	149	189,141,169	6,14,5	99,122,103	12,8,10
SE16375	ENSRNOG00000014508	Mgll	chr4	+	120768305	120768353	120762754	120762844	120768440	120768521	0.052	0.04049	0.557218	1.0,0.935,1.0	0.952,0.88,0.946	197	149	59,19,36	0,1,0	52,29,23	2,3,1
SE1298	ENSRNOG00000015534	Cnep1r1	chr19	-	19912512	19912584	19908324	19908398	19913482	19913605	0.053	0.00156984	0.0621223	0.974,1.0,0.979	0.951,0.871,0.971	221	149	167,165,136	3,0,2	145,70,99	5,7,2
SE5193	ENSRNOG00000009886	Fkbp14	chr4	-	84764716	84764868	84761821	84761949	84767940	84768249	0.053	0.00744949	0.183509	0.941,0.924,0.927	0.863,0.902,0.868	301	149	325,270,334	10,11,13	255,204,213	20,11,16
SE7979	ENSRNOG00000008607	U2surp	chr8	-	103288717	103288849	103284120	103284219	103290555	103290600	0.053	0.0258739	0.417265	0.791,0.85,0.857	0.789,0.796,0.754	281	149	471,394,396	66,37,35	410,383,382	58,52,66
SE16107	ENSRNOG00000061040	Herc4	chr20	+	26784146	26784238	26782634	26782856	26787405	26787536	0.053	0.0275873	0.433919	1.0,1.0,0.895	0.843,0.893,1.0	241	149	132,97,110	0,0,8	78,54,67	9,4,0
SE1647	ENSRNOG00000014076	Mbnl1	chr2	+	150864801	150864896	150864085	150864121	150867718	150867775	0.053	0.029042	0.447833	0.947,0.924,0.913	0.943,0.81,0.873	244	149	354,260,291	12,13,17	162,119,146	6,17,13
SE3377	ENSRNOG00000002141	Cd200	chr11	+	60380230	60380312	60371728	60371807	60383242	60383569	0.053	0.0458536	0.600895	0.648,0.625,0.629	0.601,0.591,0.552	231	149	503,383,454	176,148,173	488,329,328	209,147,172
SE6162	ENSRNOG00000000221	Abhd5	chr8	+	130982665	130982751	130973200	130973314	130985968	130986341	0.054	4.58997e-05	0.00454545	0.982,1.0,1.0	0.945,0.941,0.935	235	149	253,141,213	3,0,0	163,100,159	6,4,7
SE17721	ENSRNOG00000024737	Tnrc6a	chr1	+	193104516	193104538	193076914	193076962	193113872	193114307	0.054	0.00136685	0.0568279	0.958,1.0,1.0	0.797,1.0,1.0	171	149	53,21,72	2,0,0	45,16,45	10,0,0
SE9651	ENSRNOG00000024085	Tmem237	chr9	-	65889239	65889361	65882053	65885857	65896568	65896642	0.054	0.00846478	0.197649	0.98,1.0,0.973	0.928,0.94,0.924	271	149	87,75,65	1,0,1	70,57,66	3,2,3
SE11837	ENSRNOG00000000823	Gcc2	chr20	+	27845978	27846051	27842917	27845359	27848271	27848372	0.054	0.0105189	0.232135	0.89,0.931,0.954	0.871,0.892,0.849	222	149	325,242,250	27,12,8	222,222,185	22,18,22
SE5627	ENSRNOG00000001996	Ythdc1	chr14	-	22987390	22987444	22986727	22986822	22987897	22987987	0.054	0.0147665	0.291587	0.897,0.939,0.931	0.855,0.886,0.864	203	149	213,167,185	18,8,10	193,106,130	24,10,15
SE16987	ENSRNOG00000010392	Nrg1	chr16	+	64041388	64041466	64036927	64036986	64048142	64048245	0.054	0.0445306	0.590953	0.104,0.141,0.172	0.18,0.076,0.0	227	149	3,6,6	17,24,19	2,1,0	6,8,1
SE11097	ENSRNOG00000017583	Mapkap1	chr3	+	13645147	13645255	13602244	13602354	13662239	13662380	0.055	0.0013482	0.0562904	0.947,0.959,0.954	0.889,0.908,0.899	257	149	280,242,287	9,6,8	220,222,231	16,13,15
SE7046	ENSRNOG00000004864	Prpf40a	chr3	-	38703244	38703298	38701908	38701933	38703542	38703663	0.055	0.00455164	0.132495	0.907,0.934,0.91	0.84,0.897,0.85	203	149	423,249,343	32,13,25	221,238,240	31,20,31
SE8686	ENSRNOG00000008377	Wdtc1	chr5	-	151501740	151501923	151500235	151500330	151504055	151504243	0.055	0.00768353	0.187289	0.984,0.923,1.0	0.926,0.886,0.929	332	149	141,107,105	1,4,0	139,104,116	5,6,4
SE11711	ENSRNOG00000023661	Celf2	chr17	+	75596938	75597018	75588945	75589080	75600696	75600855	0.055	0.0156003	0.299353	0.913,1.0,0.946	0.876,0.908,0.91	229	149	161,126,160	10,0,6	152,91,124	14,6,8
SE19592	ENSRNOG00000000524	RGD735065	chr20	+	6884297	6884511	6869766	6869896	6895321	6895367	0.055	0.0244933	0.403114	0.962,1.0,0.934	0.874,1.0,0.858	363	149	184,118,138	3,0,4	152,84,59	9,0,4
SE12876	ENSRNOG00000013718	Herc2	chr1	+	114537124	114537276	114536625	114536799	114538282	114538474	0.056	0.00010195	0.00810133	0.99,1.0,0.971	0.883,0.925,0.985	301	149	208,104,133	1,0,2	167,125,136	11,5,1
SE13885	ENSRNOG00000003326	Rrn3	chr10	+	3204816	3204962	3198962	3199093	3206891	3207076	0.056	0.0260789	0.419198	0.907,1.0,1.0	0.791,1.0,0.949	295	149	58,62,58	3,0,0	45,50,74	6,0,2
SE16572	ENSRNOG00000030017	Ercc6	chr16	+	8741987	8742099	8740033	8740154	8747754	8748204	0.056	0.0300984	0.456036	0.925,0.982,0.951	0.917,0.894,0.88	261	149	108,95,102	5,1,3	136,89,90	7,6,7
SE2366	ENSRNOG00000056228	Atp10a	chr1	+	116054834	116055039	115975431	115975706	116091117	116091203	0.057	0.00170232	0.0656509	0.991,0.963,0.959	0.949,0.906,0.888	354	149	273,249,223	1,4,4	220,161,169	5,7,9
SE7019	ENSRNOG00000021954	Spg11	chr3	-	114032892	114032999	114030986	114031132	114034189	114034393	0.057	0.00371701	0.116272	1.0,0.983,1.0	1.0,0.812,1.0	256	149	112,99,123	0,1,0	92,74,107	0,10,0
SE10858	ENSRNOG00000004826	Sos2	chr6	-	91933749	91933848	91920670	91920798	91938500	91938611	0.057	0.0127089	0.263637	0.978,1.0,0.976	0.915,0.938,0.93	248	149	74,69,67	1,0,1	72,25,44	4,1,2
SE15887	ENSRNOG00000007681	Brd3	chr3	-	6003118	6003169	6002536	6002772	6004040	6004232	0.057	0.0177638	0.324577	0.099,0.123,0.138	0.048,0.052,0.089	200	149	9,9,14	61,48,65	6,4,9	88,54,69
SE6602	ENSRNOG00000003247	Sde2	chr13	+	99142974	99143007	99142308	99142420	99143757	99143927	0.058	0.000412845	0.0237893	0.057,0.053,0.117	0.053,0.0,0.0	182	149	4,3,11	54,44,68	4,0,0	58,39,63
SE6429	ENSRNOG00000015508	RGD1307235	chr13	+	25681293	25681365	25672723	25672813	25681473	25681529	0.058	0.000958947	0.0435437	0.988,1.0,0.972	0.975,0.842,0.968	221	149	124,85,102	1,0,2	114,71,89	2,9,2
SE11031	ENSRNOG00000014903	Zfyve27	chr1	+	261421516	261421587	261416090	261416288	261423457	261423644	0.058	0.0133043	0.270375	0.981,1.0,0.97	0.93,0.946,0.9	220	149	75,50,47	1,0,1	59,26,40	3,1,3
SE12108	ENSRNOG00000003283	Rcsd1	chr13	-	83863488	83863692	83861999	83862731	83865673	83865745	0.058	0.0203133	0.354938	1.0,1.0,1.0	1.0,0.885,0.94	353	149	114,66,127	0,0,0	140,91,112	0,5,3
SE14840	ENSRNOG00000005788	Cdk5rap2	chr5	-	86544762	86544830	86524784	86524895	86547297	86547365	0.058	0.0228436	0.385836	1.0,0.877,0.955	0.851,0.96,0.846	217	149	66,52,93	0,5,3	58,35,56	7,1,7
SE7847	ENSRNOG00000061467	AABR07043772.1	chr19	+	39504250	39504304	39502152	39502580	39536182	39537050	0.058	0.042642	0.575974	0.058,0.098,0.018	0.0,0.0,0.0	203	149	2,4,1	24,27,41	0,0,0	16,7,3
SE1490	ENSRNOG00000030213	Vps13c	chr8	+	73744826	73744950	73743581	73743718	73746366	73746484	0.059	0.000188507	0.0128632	0.957,0.95,1.0	0.933,0.879,0.918	273	149	411,311,372	10,9,0	257,187,165	10,14,8
SE5467	ENSRNOG00000012759	Col19a1	chr9	-	30597729	30597783	30585297	30585360	30627992	30628046	0.059	0.0122714	0.258368	1.0,1.0,1.0	0.822,1.0,1.0	203	149	12,11,6	0,0,0	44,26,28	7,0,0
SE2640	ENSRNOG00000011714	Sat2	chr10	+	56228661	56228745	56228422	56228474	56228813	56228915	0.059	0.0273341	0.431628	0.989,0.9,0.877	0.832,0.859,0.897	233	149	145,127,134	1,9,12	124,105,164	16,11,12
SE15298	ENSRNOG00000006077	Snx5	chr3	-	138385404	138385528	138382890	138382996	138386747	138386869	0.06	8.17136e-05	0.00685247	0.987,0.98,0.982	0.88,0.904,0.986	273	149	281,180,201	2,2,2	148,104,128	11,6,1
SE5995	ENSRNOG00000014093	Tom1	chr19	+	14408793	14408872	14406599	14406684	14409956	14410106	0.06	0.000441655	0.0250827	1.0,1.0,0.978	0.901,0.955,0.942	228	149	144,78,138	0,0,2	84,98,75	6,3,3
SE2951	ENSRNOG00000009163	Fam133b	chr4	-	27737335	27737386	27734059	27734146	27738782	27738875	0.06	0.00140951	0.0579899	0.963,0.974,0.912	0.856,0.922,0.892	200	149	211,152,180	6,3,13	151,159,188	19,10,17
SE17878	ENSRNOG00000018387	Wdr7	chr18	+	59124854	59124957	59123928	59124074	59127737	59127879	0.06	0.00257059	0.0881021	0.972,1.0,0.971	0.949,0.878,0.937	252	149	119,85,113	2,0,2	95,73,101	3,6,4
SE1644	ENSRNOG00000014076	Mbnl1	chr2	+	150864085	150864121	150858305	150858459	150864801	150864896	0.06	0.0284323	0.441222	0.355,0.412,0.392	0.338,0.361,0.279	185	149	224,217,203	328,249,254	127,101,98	200,144,204
SE17461	ENSRNOG00000005015	Rabep1	chr10	+	57557567	57557666	57549451	57549919	57563545	57563686	0.061	2.64124e-05	0.00302621	1.0,0.991,1.0	1.0,0.846,0.963	248	149	237,183,162	0,1,0	157,119,130	0,13,3
SE4096	ENSRNOG00000000988	Xab2	chr12	-	2167224	2167373	2166802	2166926	2170300	2170504	0.061	0.00036601	0.0217914	0.986,0.979,1.0	0.913,0.901,0.967	298	149	137,94,121	1,1,0	147,73,116	7,4,2
SE788	ENSRNOG00000026128	Cpne8	chr7	-	131767888	131767929	131748147	131748251	131797970	131798236	0.061	0.0100386	0.225321	1.0,0.945,1.0	0.952,1.0,0.809	190	149	68,44,53	0,2,0	51,15,27	2,0,5
SE800	ENSRNOG00000014565	Lcmt1	chr1	+	193389391	193389489	193384051	193384143	193391397	193391638	0.061	0.0237291	0.39429	1.0,0.875,0.945	0.98,0.838,0.818	247	149	101,58,86	0,5,3	80,43,82	1,5,11
SE12300	ENSRNOG00000012716	Chd2	chr1	-	134772221	134772435	134766137	134766381	134774973	134775073	0.062	8.96289e-06	0.00130838	1.0,1.0,1.0	0.917,0.923,0.973	363	149	274,156,244	0,0,0	242,174,267	9,6,3
SE1755	ENSRNOG00000005775	Phf14	chr4	+	38385192	38385247	38379340	38379458	38419987	38420205	0.062	0.00124813	0.0532401	0.182,0.2,0.151	0.142,0.097,0.109	204	149	80,69,53	263,201,218	43,24,35	189,164,210
SE14783	ENSRNOG00000009802	Fam124a	chr15	+	45718116	45718206	45712820	45712980	45721072	45721104	0.062	0.00209164	0.0764749	0.132,0.128,0.094	0.046,0.082,0.039	239	149	18,8,12	74,34,72	9,9,6	116,63,93
SE4539	ENSRNOG00000005580	Itgb4	chr10	+	104557613	104557772	104557227	104557464	104558183	104558333	0.062	0.00784732	0.188824	0.882,0.86,0.935	0.836,0.81,0.846	308	149	279,215,267	18,17,9	380,238,262	36,27,23
SE7016	ENSRNOG00000021954	Spg11	chr3	-	114005208	114005407	114004753	114004891	114010800	114011548	0.062	0.0102179	0.228459	0.956,1.0,1.0	0.953,1.0,0.818	348	149	101,85,73	2,0,0	94,76,63	2,0,6
SE7960	ENSRNOG00000060946	LOC100910506	chrX	+	10126839	10126908	10124240	10124309	10128286	10128322	0.062	0.0154264	0.298382	0.152,0.16,0.207	0.149,0.074,0.109	218	149	25,19,32	95,68,84	19,10,12	74,85,67
SE13378	ENSRNOG00000019282	Ubqln1	chr17	+	6874302	6874386	6871572	6871715	6875443	6875559	0.062	0.0498424	0.632074	0.5,0.477,0.528	0.414,0.473,0.431	233	149	139,90,198	89,63,113	118,104,109	107,74,92
SE8965	ENSRNOG00000026299	Mysm1	chr5	-	113921023	113921154	113919716	113919820	113924545	113925264	0.063	0.000329008	0.0200116	0.961,0.934,0.944	0.862,0.929,0.858	280	149	374,292,287	8,11,9	246,197,205	21,8,18
SE6704	ENSRNOG00000000308	Zbtb24	chr20	+	46178513	46178681	46168853	46169833	46179072	46179156	0.063	0.00764758	0.186986	1.0,0.956,1.0	0.767,1.0,1.0	317	149	58,46,66	0,1,0	49,46,38	7,0,0
SE5483	ENSRNOG00000021248	Cdc25b	chr3	+	123733464	123733516	123732714	123732836	123735643	123735685	0.063	0.0103181	0.22958	1.0,0.96,0.934	0.841,0.909,0.956	201	149	83,97,57	0,3,3	57,27,29	8,2,1
SE11220	ENSRNOG00000043388	Irf3	chr1	+	100995081	100995256	100994856	100994930	100995359	100995740	0.063	0.01256	0.262481	0.736,0.776,0.836	0.697,0.743,0.718	324	149	946,664,553	156,88,50	676,616,621	135,98,112
SE14998	ENSRNOG00000004686	Spop	chr10	+	83274897	83274948	83231237	83231501	83289920	83290064	0.063	0.0448448	0.592727	0.303,0.188,0.289	0.2,0.192,0.199	200	149	80,32,49	137,103,90	50,22,30	149,69,90
SE921	ENSRNOG00000013738	LOC100174910	chr18	-	52033228	52033285	52031841	52032651	52036389	52036507	0.063	0.0487638	0.624018	0.891,0.938,1.0	0.913,0.885,0.843	206	149	34,21,31	3,1,0	29,32,37	2,3,5
SE16547	ENSRNOG00000009681	Flot2	chr10	-	65316596	65316678	65309732	65309856	65329160	65329279	0.064	9.90051e-05	0.00793128	1.0,0.983,0.959	0.906,0.886,0.959	231	149	171,88,108	0,1,3	135,72,109	9,6,3
SE6070	ENSRNOG00000058662	Ano8	chr16	-	19893314	19893447	19893005	19893144	19893565	19893676	0.064	0.00242153	0.0850644	1.0,1.0,0.948	0.974,0.89,0.893	282	149	119,68,69	0,0,2	70,61,63	1,4,4
SE2420	ENSRNOG00000023202	Usp15	chr7	+	66640094	66640181	66629473	66629535	66646395	66646540	0.064	0.0373091	0.529338	0.31,0.401,0.329	0.275,0.328,0.244	236	149	87,108,105	122,102,135	71,58,65	118,75,127
SE17041	ENSRNOG00000007947	Fam13a	chr4	-	89262790	89262832	89238403	89238445	89281038	89281222	0.064	0.0443922	0.589994	0.892,0.982,0.914	0.785,1.0,0.812	191	149	137,70,123	13,1,9	112,79,116	24,0,21
SE15338	ENSRNOG00000056756	Actn1	chr6	-	103379819	103379900	103379313	103379379	103380858	103381005	0.065	2.72945e-10	2.83102e-07	0.099,0.149,0.129	0.067,0.064,0.051	230	149	107,93,124	629,345,543	123,60,69	1108,569,825
SE14054	ENSRNOG00000000108	Aga	chr16	-	41231809	41231963	41231158	41231271	41233961	41234095	0.065	5.19896e-05	0.00496617	0.914,0.959,0.949	0.836,0.91,0.882	303	149	668,480,644	31,10,17	362,331,409	35,16,27
SE12652	ENSRNOG00000053725	Usf2	chr1	-	89382108	89382155	89381875	89381994	89382422	89382463	0.065	0.000504701	0.0277825	0.984,1.0,1.0	0.807,1.0,0.981	196	149	83,52,68	1,0,0	55,52,67	10,0,1
SE19798	ENSRNOG00000016545	Ift140	chr10	+	14449260	14449438	14415396	14415596	14450318	14450509	0.065	0.0045362	0.132241	1.0,1.0,1.0	0.982,1.0,0.824	327	149	79,80,93	0,0,0	122,88,82	1,0,8
SE3936	ENSRNOG00000021270	Trmt6	chr3	-	125462908	125462994	125461626	125461729	125463367	125463717	0.065	0.0049448	0.140212	1.0,1.0,0.983	0.905,0.884,1.0	235	149	103,63,90	0,0,1	45,60,59	3,5,0
SE6011	ENSRNOG00000037967	Thap7	chr11	-	87400424	87400565	87399482	87400229	87402251	87402331	0.065	0.0111841	0.241939	1.0,1.0,0.965	0.889,0.88,1.0	290	149	71,50,53	0,0,1	47,57,62	3,4,0
SE18674	ENSRNOG00000001174	Pde9a	chr20	+	10200374	10200457	10200096	10200201	10201715	10201872	0.066	0.00327428	0.106479	1.0,1.0,1.0	0.969,0.885,0.948	232	149	36,35,17	0,0,0	48,60,85	1,5,3
SE10565	ENSRNOG00000019140	Banp	chr19	+	54835153	54835279	54822460	54822499	54838538	54838682	0.066	0.0422234	0.571888	1.0,1.0,1.0	0.937,1.0,0.864	275	149	50,27,27	0,0,0	55,29,47	2,0,4
SE13795	ENSRNOG00000019875	Matr3	chr18	+	28370908	28371996	28361282	28361346	28376736	28376798	0.066	0.049142	0.626746	0.847,0.703,1.0	0.753,0.819,0.781	1237	149	1289,963,835	28,49,0	934,864,829	37,23,28
SE11123	ENSRNOG00000048237	Tcta	chr8	-	117081417	117081472	117079094	117080369	117081799	117082162	0.067	0.00573318	0.152887	0.925,0.98,1.0	0.861,0.87,0.973	204	149	168,136,127	10,2,0	93,64,100	11,7,2
SE521	ENSRNOG00000003787	Lcorl	chr14	+	69863574	69863668	69851286	69851538	69897011	69897384	0.067	0.00660152	0.17006	1.0,0.972,0.976	0.975,0.906,0.866	243	149	57,57,65	0,1,1	63,47,42	1,3,4
SE10359	ENSRNOG00000030210	Fndc1	chr1	+	47651573	47651762	47648619	47648727	47653459	47655871	0.067	0.0196391	0.34836	0.871,0.793,0.846	0.71,0.784,0.815	338	149	215,139,262	14,16,21	205,189,160	37,23,16
SE15422	ENSRNOG00000052539	Prpf40b	chr7	+	140969173	140969201	140968465	140968531	140969412	140969438	0.067	0.0328429	0.483372	1.0,0.863,0.956	0.84,0.959,0.818	177	149	50,30,26	0,4,1	25,28,32	4,1,6
SE15623	ENSRNOG00000000236	Zfp207	chr10	+	67769171	67769219	67768665	67768741	67770501	67770572	0.068	2.16533e-06	0.000479463	0.952,0.985,0.96	0.896,0.92,0.877	197	149	342,252,223	13,3,7	261,183,244	23,12,26
SE8878	ENSRNOG00000046700	Wbscr27	chr12	-	24774476	24774612	24772474	24772567	24775146	24775275	0.068	0.0024062	0.0849625	1.0,1.0,0.945	0.742,1.0,1.0	285	149	45,32,33	0,0,1	44,32,28	8,0,0
SE6439	ENSRNOG00000010891	Lrrcc1	chr2	-	88407648	88407849	88405204	88405401	88407947	88408123	0.068	0.00434429	0.12952	0.918,0.962,0.924	0.85,0.866,0.885	350	149	343,240,230	13,4,8	227,152,216	17,10,12
SE2354	ENSRNOG00000018228	Cog2	chr19	+	57312406	57312558	57309553	57309615	57313585	57313759	0.068	0.0067249	0.170737	0.934,1.0,0.962	0.928,0.877,0.886	301	149	200,121,153	7,0,3	207,101,125	8,7,8
SE4937	ENSRNOG00000012434	Zfp598	chr10	+	14042912	14043130	14042537	14042749	14043632	14043741	0.068	0.00804073	0.190684	1.0,1.0,1.0	1.0,0.917,0.878	367	149	140,77,106	0,0,0	120,82,89	0,3,5
SE19710	ENSRNOG00000001314	Fam20c	chr12	-	17960478	17960557	17931606	17931699	17969816	17969995	0.069	3.12026e-05	0.00337823	1.0,1.0,1.0	0.934,0.939,0.919	228	149	155,151,198	0,0,0	108,71,87	5,3,5
SE5807	ENSRNOG00000052354	Arhgef40	chr15	+	28393456	28393691	28392730	28393341	28393981	28394068	0.069	0.00276835	0.0935778	0.932,0.96,0.953	0.898,0.826,0.915	384	149	421,309,364	12,5,7	342,159,249	15,13,9
SE19509	ENSRNOG00000008258	Fnbp1	chr3	-	9878071	9878086	9873375	9873485	9887067	9887262	0.069	0.0304171	0.457602	0.132,0.064,0.121	0.054,0.0,0.055	164	149	6,4,7	36,53,46	8,0,4	127,37,63
SE5296	ENSRNOG00000009278	Ift88	chr15	+	37783923	37784038	37773687	37773754	37784285	37784924	0.069	0.0447061	0.592484	1.0,1.0,1.0	1.0,1.0,0.794	264	149	32,22,21	0,0,0	37,42,41	0,0,6
SE18464	ENSRNOG00000018262	Ampd3	chr1	+	175614149	175614279	175612019	175612239	175618812	175619007	0.07	0.00131299	0.0551709	0.968,1.0,1.0	0.949,0.893,0.917	279	149	57,43,60	1,0,0	70,47,104	2,3,5
SE1916	ENSRNOG00000012196	Asah2	chr1	-	250585733	250585815	250583448	250583564	250585931	250586036	0.07	0.0106853	0.234754	0.985,1.0,1.0	0.912,0.962,0.9	231	149	99,63,98	1,0,0	48,39,42	3,1,3
SE8451	ENSRNOG00000013694	Ntng2	chr3	-	7746797	7746899	7744981	7745149	7752835	7752862	0.071	0.0021021	0.0767148	0.032,0.076,0.106	0.0,0.0,0.0	251	149	1,4,4	18,29,20	0,0,0	25,6,10
SE2536	ENSRNOG00000017085	Tubgcp3	chr16	+	82197621	82197689	82194717	82194825	82200654	82200732	0.071	0.00557663	0.150546	1.0,0.977,1.0	0.926,0.861,0.978	217	149	79,62,80	0,1,0	55,36,65	3,4,1
SE6062	ENSRNOG00000060568	Ptpn21	chr6	-	122687205	122687276	122684677	122684765	122687920	122687988	0.071	0.00643103	0.166539	1.0,1.0,1.0	0.9,1.0,0.888	220	149	25,22,33	0,0,0	53,20,35	4,0,3
SE18621	ENSRNOG00000016448	Eef2k	chr1	+	190819595	190819633	190817898	190817959	190824176	190824326	0.071	0.00964341	0.218269	1.0,1.0,1.0	0.943,0.844,1.0	187	149	46,37,66	0,0,0	62,34,55	3,5,0
SE11203	ENSRNOG00000006285	Tlk2	chr10	+	93464373	93464469	93451476	93451644	93470615	93470726	0.071	0.0126841	0.263399	0.937,0.858,0.975	0.857,0.876,0.824	245	149	123,99,128	5,10,2	89,58,100	9,5,13
SE5788	ENSRNOG00000001769	Tnk2	chr11	-	71351142	71351238	71348716	71349537	71351328	71352677	0.071	0.0414823	0.565346	1.0,1.0,1.0	0.916,1.0,0.872	245	149	38,17,26	0,0,0	36,34,45	2,0,4
SE17455	ENSRNOG00000005015	Rabep1	chr10	+	57551344	57551449	57549451	57549919	57563545	57563686	0.072	3.90806e-05	0.00403225	1.0,0.988,1.0	1.0,0.809,0.964	254	149	191,144,141	0,1,0	168,94,136	0,13,3
SE565	ENSRNOG00000037199	Spink8	chr8	+	117908987	117909064	117906013	117906313	117911287	117911343	0.072	0.0106787	0.234754	0.845,0.818,0.758	0.759,0.74,0.707	226	149	347,253,219	42,37,46	272,112,161	57,26,44
SE10154	ENSRNOG00000005496	Ing3	chr4	+	49017643	49017715	49017310	49017406	49019765	49019866	0.073	0.00034936	0.0209904	1.0,1.0,1.0	1.0,1.0,0.782	221	149	60,47,38	0,0,0	83,56,64	0,0,12
SE5787	ENSRNOG00000001769	Tnk2	chr11	-	71350860	71350988	71348716	71349537	71351328	71352677	0.073	0.0443186	0.589994	1.0,1.0,1.0	0.934,1.0,0.846	277	149	61,29,34	0,0,0	53,40,41	2,0,4
SE19453	ENSRNOG00000004330	Chrdl1	chrX	-	114563028	114563196	114559861	114559951	114568858	114569053	0.074	0.000537895	0.0287271	1.0,1.0,1.0	1.0,0.777,1.0	317	149	84,66,58	0,0,0	88,74,53	0,10,0
SE3421	ENSRNOG00000001960	Sult1d1	chr14	+	22120037	22120132	22113662	22113789	22122454	22122635	0.074	0.00672843	0.170737	0.937,0.968,0.924	0.835,0.945,0.828	244	149	49,50,40	2,1,2	58,28,71	7,1,9
SE18406	ENSRNOG00000011680	Il16	chr1	-	145786935	145787037	145785061	145785320	145789252	145789421	0.074	0.01306	0.267539	0.127,0.132,0.165	0.118,0.042,0.042	251	149	11,10,10	45,39,30	11,4,3	49,54,41
SE17009	ENSRNOG00000013780	Nf1	chr10	+	66806815	66806878	66802582	66802718	66812206	66812365	0.075	0.00129275	0.054553	0.943,0.918,0.931	0.77,0.95,0.847	212	149	210,144,174	9,9,9	157,162,212	33,6,27
SE1645	ENSRNOG00000014076	Mbnl1	chr2	+	150864085	150864121	150858305	150858459	150867718	150867793	0.075	0.0154437	0.298382	0.207,0.349,0.256	0.175,0.23,0.182	185	149	69,90,77	213,135,180	47,52,49	179,140,177
SE16831	ENSRNOG00000036698	Nploc4	chr10	-	109580953	109581025	109580082	109580209	109582976	109583063	0.075	0.0161217	0.305784	1.0,0.947,0.958	0.927,0.752,1.0	221	149	93,80,102	0,3,3	94,36,61	5,8,0
SE4446	ENSRNOG00000005190	Nipal2	chr7	-	73346760	73346849	73342911	73342975	73356985	73357082	0.075	0.0266071	0.424553	0.94,0.873,1.0	0.902,0.916,0.77	238	149	50,22,33	2,2,0	44,35,32	3,2,6
SE399	ENSRNOG00000016023	Kank1	chr1	+	243388110	243388362	243386909	243387018	243389760	243389848	0.076	6.22862e-06	0.000981979	0.87,0.876,0.917	0.792,0.803,0.839	401	149	1138,628,982	63,33,33	1047,890,1024	102,81,73
SE7638	ENSRNOG00000010737	Mbnl2	chr15	+	105772308	105772403	105764134	105764288	105795143	105797932	0.076	0.00432043	0.129004	0.413,0.377,0.427	0.289,0.348,0.353	244	149	247,203,244	214,205,200	143,151,162	215,173,181
SE3946	ENSRNOG00000005302	Slc2a9	chr14	+	77132550	77132683	77110622	77110768	77143701	77143889	0.076	0.0258978	0.417308	0.939,1.0,1.0	0.805,0.905,1.0	282	149	88,56,46	3,0,0	39,36,29	5,2,0
SE18913	ENSRNOG00000058476	Mast2	chr5	-	135176735	135176756	135173505	135173584	135180264	135180340	0.078	7.52918e-05	0.00650779	0.123,0.092,0.04	0.02,0.0,0.0	170	149	8,3,2	50,26,42	1,0,0	43,38,48
SE8413	ENSRNOG00000013837	Tp53bp1	chr3	-	113190463	113190583	113189507	113189711	113195875	113197193	0.078	0.00474318	0.136436	1.0,0.967,0.893	0.862,0.953,0.812	269	149	90,107,105	0,2,7	124,73,78	11,2,10
SE14732	ENSRNOG00000054294	Rprd2	chr2	-	197909194	197909272	197907922	197907975	197910226	197910327	0.078	0.00474932	0.136436	0.959,0.967,0.885	0.843,0.88,0.853	227	149	108,89,129	3,2,11	147,67,97	18,6,11
SE16022	ENSRNOG00000042717	Ciart	chr2	-	197990123	197990522	197989907	197989983	197991102	197991198	0.078	0.0109315	0.237777	0.352,0.656,1.0	0.521,0.765,0.488	548	149	2,7,6	1,1,0	12,12,7	3,1,2
SE19828	ENSRNOG00000026907	Zbtb37	chr13	-	78847134	78847234	78836586	78837747	78849144	78850101	0.078	0.0163508	0.307843	0.949,0.936,0.97	0.804,0.816,1.0	249	149	62,49,54	2,2,1	55,37,51	8,5,0
SE847	ENSRNOG00000052038	Haus8	chr16	-	19661094	19661167	19660100	19660196	19663358	19663411	0.078	0.0185291	0.334695	1.0,1.0,0.907	0.858,0.951,0.864	222	149	31,40,29	0,0,2	27,29,19	3,1,2
SE8391	ENSRNOG00000017354	Zyx	chr4	+	71741873	71741966	71741526	71741729	71742076	71742571	0.079	6.25042e-08	2.7772e-05	0.944,0.985,0.964	0.862,0.882,0.913	242	149	435,311,434	16,3,10	386,256,442	38,21,26
SE19476	ENSRNOG00000015658	Sorbs1	chr1	-	259481591	259481681	259479326	259479455	259484490	259484569	0.079	0.000734589	0.035395	0.214,0.28,0.241	0.177,0.185,0.135	239	149	53,50,73	121,80,143	96,40,70	279,110,279
SE13634	ENSRNOG00000003174	Tapt1	chr14	+	71436949	71437068	71424082	71424734	71446294	71446457	0.079	0.000778087	0.0372179	1.0,1.0,1.0	0.798,1.0,0.964	268	149	68,60,60	0,0,0	57,53,48	8,0,1
SE17923	ENSRNOG00000012664	Polr1e	chr5	+	60581043	60581141	60580432	60580491	60581251	60581396	0.079	0.00195263	0.0727679	0.079,0.116,0.083	0.04,0.0,0.0	247	149	2,5,3	14,23,20	2,0,0	29,11,13
SE4048	ENSRNOG00000021614	Kmt2e	chr4	-	8242637	8242710	8239218	8239403	8255222	8255379	0.079	0.00675371	0.170854	0.276,0.344,0.32	0.274,0.249,0.181	222	149	76,83,99	134,106,141	89,45,58	158,91,176
SE16179	ENSRNOG00000027596	Mbd5	chr3	+	33472322	33473531	33467688	33467909	33491315	33491389	0.079	0.0376339	0.53181	1.0,1.0,0.752	0.812,0.905,0.798	1358	149	113,91,83	0,0,3	118,87,108	3,1,3
SE11668	ENSRNOG00000003330	Acsf2	chr10	-	82297902	82298060	82297547	82297639	82298203	82298299	0.08	0.00112537	0.0495039	1.0,1.0,1.0	0.937,0.897,0.925	307	149	71,56,69	0,0,0	92,54,76	3,3,3
SE14610	ENSRNOG00000015085	Dmpk	chr1	+	79998080	79998170	79997731	79997778	79998490	79999364	0.08	0.00381845	0.117762	0.932,0.946,0.822	0.812,0.848,0.801	239	149	132,85,89	6,3,12	215,107,206	31,12,32
SE11148	ENSRNOG00000001796	Dgkg	chr11	+	82030549	82030715	82021729	82021806	82031268	82031322	0.08	0.0230648	0.388163	0.81,0.902,0.922	0.825,0.734,0.835	315	149	36,39,75	4,2,3	179,105,118	18,18,11
SE3460	ENSRNOG00000024027	Lemd3	chr7	-	63019722	63019760	63016693	63016760	63044197	63045728	0.081	2.25529e-05	0.00267741	1.0,1.0,0.958	0.907,0.888,0.921	187	149	104,55,57	0,0,2	61,60,73	5,6,5
SE17291	ENSRNOG00000025285	Gfm2	chr2	+	27972710	27972851	27971653	27971802	27972934	27973034	0.081	0.0021457	0.0778734	1.0,1.0,1.0	0.854,1.0,0.904	290	149	67,62,75	0,0,0	57,53,55	5,0,3
SE9223	ENSRNOG00000033119	Plcb4	chr3	+	128922548	128922584	128919216	128919317	128924472	128924614	0.081	0.0023011	0.0817078	0.306,0.272,0.219	0.191,0.175,0.187	185	149	98,66,38	179,142,109	44,25,36	150,95,126
SE6686	ENSRNOG00000013517	Phtf2	chr4	+	10847966	10848046	10823280	10823380	10878543	10878600	0.081	0.0335746	0.490477	0.912,1.0,0.853	0.835,0.89,0.796	229	149	80,56,98	5,0,11	117,99,90	15,8,15
SE941	ENSRNOG00000000466	Hsd17b8	chr20	-	3817841	3817884	3817211	3817649	3818008	3818045	0.082	0.00058342	0.0306427	0.918,0.936,0.976	0.833,0.858,0.893	192	149	158,113,157	11,6,3	109,70,75	17,9,7
SE9585	ENSRNOG00000021096	Tmem143	chr1	+	101886174	101886279	101884275	101884710	101891724	101891919	0.082	0.00286804	0.0962699	1.0,0.891,1.0	0.646,1.0,1.0	254	149	26,14,33	0,1,0	28,28,36	9,0,0
SE4715	ENSRNOG00000027422	Fastkd3	chr1	-	37737830	37738005	37736942	37737012	37739993	37740079	0.082	0.0193308	0.345066	1.0,1.0,0.954	0.887,0.902,0.918	324	149	59,30,45	0,0,1	34,20,49	2,1,2
SE7152	ENSRNOG00000026985	Phldb1	chr8	-	49009515	49009560	49008610	49008905	49010003	49010106	0.082	0.0203161	0.354938	0.405,0.494,0.465	0.399,0.342,0.378	194	149	149,145,155	168,114,137	102,65,88	118,96,111
SE19070	ENSRNOG00000058866	Myo5a	chr8	+	82120628	82120709	82118222	82118323	82122154	82122353	0.082	0.0376793	0.53191	0.79,0.803,0.734	0.733,0.618,0.73	230	149	262,201,204	45,32,48	123,80,121	29,32,29
SE9446	ENSRNOG00000010964	Akap13	chr1	+	137242275	137242329	137239527	137239898	137247123	137247319	0.082	0.0443057	0.589994	0.635,0.695,0.661	0.617,0.609,0.518	203	149	230,155,210	97,50,79	160,89,76	73,42,52
SE11167	ENSRNOG00000021808	Tecr	chr19	-	24707187	24707232	24706996	24707100	24707642	24707694	0.083	0.00543353	0.148308	0.842,0.945,0.884	0.786,0.811,0.824	194	149	125,112,149	18,5,15	124,112,116	26,20,19
SE7730	ENSRNOG00000060821	Rnf114	chr3	+	164252538	164252689	164248730	164248897	164256310	164256417	0.083	0.0187928	0.337481	0.874,0.841,0.867	0.864,0.767,0.703	300	149	445,256,329	32,24,25	255,86,148	20,13,31
SE3085	ENSRNOG00000011307	Slmap	chr16	-	2115373	2115463	2113977	2114075	2117270	2117405	0.084	0.000210932	0.0139961	0.709,0.734,0.78	0.64,0.696,0.634	239	149	712,585,479	182,132,84	978,647,743	343,176,267
SE17909	ENSRNOG00000015488	Tead1	chr1	+	177654013	177654076	177651556	177651621	177668215	177668350	0.084	0.000477339	0.0267242	1.0,1.0,1.0	0.834,1.0,0.913	212	149	46,37,38	0,0,0	43,28,45	6,0,3
SE6012	ENSRNOG00000037967	Thap7	chr11	-	87401702	87401858	87399482	87400229	87402251	87402331	0.084	0.0108974	0.237561	1.0,1.0,0.975	0.914,0.81,1.0	305	149	71,56,81	0,0,1	65,35,73	3,4,0
SE18961	ENSRNOG00000010877	Alg9	chr8	+	55211049	55211120	55206282	55206417	55214675	55214764	0.084	0.0427966	0.577271	0.859,1.0,1.0	0.78,0.826,1.0	220	149	18,12,10	2,0,0	21,7,13	4,1,0
SE20422	ENSRNOG00000003234	Mgrn1	chr10	-	10843214	10843280	10841652	10841879	10844831	10844941	0.085	0.0141543	0.283764	0.459,0.487,0.513	0.395,0.421,0.387	215	149	98,89,134	80,65,88	110,62,80	117,59,88
SE19252	ENSRNOG00000048250	Tmem159	chr1	+	189871133	189871176	189870621	189870761	189872914	189873114	0.085	0.0240494	0.397273	0.806,0.99,0.829	0.848,0.784,0.738	192	149	171,122,119	32,1,19	122,70,116	17,15,32
SE1899	ENSRNOG00000028659	Szt2	chr5	-	137215744	137215991	137214520	137214662	137216084	137216200	0.085	0.0283308	0.440918	0.933,1.0,1.0	0.907,1.0,0.772	396	149	37,22,20	1,0,0	26,24,36	1,0,4
SE857	ENSRNOG00000038597	Dlg1	chr11	-	72274422	72274521	72264165	72264219	72314236	72314401	0.085	0.0296982	0.452958	0.761,0.877,0.802	0.746,0.692,0.746	248	149	154,130,155	29,11,23	147,101,137	30,27,28
SE4289	ENSRNOG00000003936	Pwwp2a	chr10	+	29330336	29330456	29318808	29319752	29333212	29334478	0.085	0.0331115	0.486235	0.257,0.348,0.38	0.215,0.301,0.213	269	149	63,50,51	101,52,46	47,45,47	95,58,96
SE11283	ENSRNOG00000009001	Mtss1	chr7	-	98826697	98826892	98825336	98825510	98830789	98831000	0.085	0.0478972	0.616129	0.916,0.854,0.978	0.796,0.945,0.752	344	149	101,81,103	4,6,1	63,80,56	7,2,8
SE20480	ENSRNOG00000016087	Hars2	chr18	+	29635076	29635204	29634491	29634585	29636032	29636149	0.086	0.0029354	0.097716	1.0,1.0,0.943	0.896,1.0,0.79	277	149	72,38,61	0,0,2	48,39,35	3,0,5
SE18947	ENSRNOG00000020102	Sirt2	chr1	+	86949783	86949830	86948917	86949030	86954153	86954202	0.087	0.012179	0.257247	0.258,0.318,0.257	0.117,0.217,0.237	196	149	42,27,50	92,44,110	23,23,38	132,63,93
SE1524	ENSRNOG00000033527	Pappa	chr5	+	80970804	80970891	80953555	80954618	80973381	80973527	0.088	0.000640868	0.0324668	0.122,0.198,0.101	0.0,0.112,0.046	236	149	11,16,10	50,41,56	0,2,1	13,10,13
SE10118	ENSRNOG00000004520	Wdr60	chr6	-	144118066	144118120	144116636	144117069	144123327	144123429	0.088	0.000803134	0.0380465	1.0,1.0,0.885	0.761,0.898,0.961	203	149	23,24,21	0,0,2	39,24,34	9,2,1
SE9379	ENSRNOG00000039666	Srpx	chrX	-	14177981	14178041	14173333	14173525	14220501	14220662	0.088	0.0011212	0.0495027	0.59,0.61,0.619	0.493,0.561,0.5	209	149	656,449,564	325,205,247	218,172,205	160,96,146
SE2183	ENSRNOG00000016356	Got1	chr1	-	263250811	263250962	263250560	263250726	263252613	263252718	0.088	0.00666359	0.170737	0.968,1.0,1.0	0.965,0.781,0.959	300	149	60,31,61	1,0,0	55,36,47	1,5,1
SE12863	ENSRNOG00000013587	Fam135a	chr9	-	30277910	30278065	30275344	30277109	30279923	30279997	0.088	0.0109564	0.238058	1.0,1.0,0.936	1.0,0.933,0.74	304	149	62,53,60	0,0,2	49,57,29	0,2,5
SE10129	ENSRNOG00000009968	Ercc8	chr2	+	39444766	39444868	39439308	39439404	39446591	39446715	0.088	0.0124637	0.261335	0.238,0.171,0.297	0.235,0.111,0.095	251	149	21,8,27	40,23,38	16,12,9	31,57,51
SE7595	ENSRNOG00000057335	Clec1b	chr4	+	163165342	163165438	163162210	163162472	163168774	163168881	0.089	3.52293e-05	0.00371264	0.138,0.094,0.101	0.0,0.0,0.067	245	149	15,9,14	57,53,76	0,0,2	23,8,17
SE15986	ENSRNOG00000002055	Noa1	chr14	+	33121112	33121230	33117583	33117700	33123787	33124171	0.089	0.002008	0.0742431	0.899,1.0,1.0	0.962,0.709,0.961	267	149	32,27,41	2,0,0	45,35,44	1,8,1
SE12756	ENSRNOG00000007120	Mtmr3	chr14	-	84705931	84706020	84701558	84703633	84707810	84709215	0.089	0.0115643	0.247984	1.0,0.886,0.893	0.921,0.858,0.733	238	149	95,62,80	0,5,6	56,29,57	3,3,13
SE19132	ENSRNOG00000015428	Mff	chr9	+	90898146	90898305	90893518	90893593	90903419	90903479	0.09	3.13316e-05	0.00337823	1.0,1.0,0.972	0.737,0.966,1.0	308	149	117,81,71	0,0,1	81,58,82	14,1,0
SE1282	ENSRNOG00000012564	RGD1564541	chrX	-	123465910	123466049	123464954	123465044	123468754	123468796	0.09	0.000661484	0.0332814	0.93,1.0,0.988	0.949,0.844,0.855	288	149	231,106,159	9,0,1	145,94,137	4,9,12
SE12174	ENSRNOG00000008797	Tmpo	chr7	-	31853116	31853212	31852636	31852747	31858706	31858804	0.09	0.0156002	0.299353	0.847,0.844,0.686	0.703,0.753,0.65	245	149	237,214,169	26,24,47	191,201,174	49,40,57
SE3725	ENSRNOG00000018746	Slc30a5	chr2	-	30823553	30823683	30821657	30821850	30824823	30824981	0.091	2.09353e-07	7.36734e-05	0.975,0.979,1.0	0.836,0.952,0.894	279	149	219,176,200	3,2,0	134,111,110	14,3,7
SE2051	ENSRNOG00000012397	Zmym4	chr5	-	144920057	144920173	144919411	144919690	144924320	144924533	0.091	0.00797176	0.19016	0.929,1.0,1.0	0.969,0.874,0.812	265	149	93,52,52	4,0,0	55,37,46	1,3,6
SE10737	ENSRNOG00000062170	Pvt1	chr7	+	102790958	102791044	102723272	102723586	102862025	102862050	0.091	0.015371	0.298147	0.948,1.0,0.792	0.466,1.0,1.0	235	149	29,12,6	1,0,1	11,6,11	8,0,0
SE17070	ENSRNOG00000006094	Cd44	chr3	-	92721552	92721678	92712363	92712432	92723096	92723225	0.091	0.0277368	0.435545	0.119,0.184,0.387	0.0,0.153,0.265	275	149	3,5,7	12,12,6	0,1,2	3,3,3
SE15211	ENSRNOG00000047456	Ccdc94	chr9	-	11105713	11105858	11103762	11103897	11107174	11107275	0.092	2.90529e-05	0.0032531	0.94,0.955,1.0	0.908,0.864,0.848	294	149	184,127,176	6,3,0	136,150,132	7,12,12
SE12138	ENSRNOG00000010155	Pcm1	chr16	-	54113881	54113998	54107170	54107348	54114185	54114356	0.092	0.00184953	0.0702288	0.467,0.502,0.546	0.401,0.424,0.413	266	149	291,225,255	186,125,119	253,197,185	212,150,147
SE3997	ENSRNOG00000020423	Apc	chr18	+	27087883	27087937	27086518	27086614	27091183	27091323	0.092	0.00445345	0.131187	0.298,0.28,0.264	0.199,0.231,0.135	203	149	55,35,48	95,66,98	42,29,18	124,71,85
SE19784	ENSRNOG00000027012	Usp54	chr15	+	4174423	4174619	4173366	4173486	4177373	4178770	0.092	0.0223068	0.378357	0.886,0.938,0.958	0.807,0.776,0.922	345	149	54,35,53	3,1,1	58,56,55	6,7,2
SE1801	ENSRNOG00000020532	Kcnq1	chr1	+	216335829	216335920	216293086	216293541	216370169	216370296	0.092	0.0323569	0.477646	0.922,0.554,1.0	0.725,0.592,0.882	240	149	19,4,11	1,2,0	17,7,12	4,3,1
SE16127	ENSRNOG00000036960	Abcc9	chr4	-	176862403	176862442	176860632	176860734	176868012	176868118	0.093	8.91236e-07	0.000228099	0.931,0.891,0.962	0.848,0.809,0.847	188	149	338,238,288	20,23,9	240,182,168	34,34,24
SE2650	ENSRNOG00000001276	Pcnt	chr20	+	13032442	13032562	13030491	13030665	13033144	13033377	0.093	5.83673e-05	0.00537497	0.978,1.0,1.0	0.926,0.875,0.897	269	149	79,45,58	1,0,0	90,63,79	4,5,5
SE16414	ENSRNOG00000055779	Tdrd7	chr5	+	61591965	61592183	61589816	61589890	61603852	61604436	0.093	0.0194865	0.346902	0.913,0.89,0.777	0.717,0.88,0.704	367	149	234,199,189	9,10,22	150,127,129	24,7,22
SE11080	ENSRNOG00000055344	Trnau1ap	chr5	-	150499376	150499508	150494229	150494392	150505870	150505968	0.093	0.0490323	0.626235	0.761,1.0,1.0	0.65,1.0,0.832	281	149	30,30,51	5,0,0	28,20,28	8,0,3
SE1052	ENSRNOG00000010840	Adamtsl3	chr1	+	144540507	144540690	144522841	144522970	144542925	144543042	0.094	0.0154347	0.298382	0.818,1.0,0.938	0.905,0.893,0.676	332	149	50,52,102	5,0,3	128,111,107	6,6,23
SE10349	ENSRNOG00000002852	Myo19	chr10	+	72212469	72212546	72212259	72212356	72214173	72214264	0.094	0.0259797	0.418285	0.913,1.0,1.0	0.874,0.758,1.0	226	149	32,13,14	2,0,0	21,19,27	2,4,0
SE2674	ENSRNOG00000006870	Mtdh	chr7	+	72801012	72801189	72788559	72788661	72803981	72804218	0.094	0.043644	0.584484	1.0,1.0,1.0	0.719,1.0,1.0	326	149	25,21,29	0,0,0	28,13,15	5,0,0
SE659	ENSRNOG00000011847	Grk4	chr14	-	81295693	81295884	81280124	81280162	81302700	81302841	0.094	0.0472685	0.610437	1.0,1.0,1.0	0.718,1.0,1.0	340	149	23,24,17	0,0,0	29,23,10	5,0,0
SE5579	ENSRNOG00000018375	Eif2b3	chr5	+	135915195	135915307	135908764	135908924	135921650	135921740	0.095	0.00201756	0.0744569	1.0,1.0,0.883	0.873,0.811,0.914	261	149	81,69,53	0,0,4	60,30,56	5,4,3
SE1013	ENSRNOG00000003673	Nup85	chr10	+	104133927	104134011	104131202	104131309	104134155	104134221	0.095	0.0420199	0.569846	0.97,0.9,0.822	0.843,0.754,0.809	233	149	51,28,36	1,2,5	42,24,53	5,5,8
SE15871	ENSRNOG00000011931	Smarca2	chr1	+	244765375	244765429	244757629	244757847	244776013	244776119	0.096	0.00058868	0.0307722	0.586,0.546,0.568	0.512,0.446,0.453	203	149	324,226,285	168,138,159	348,236,259	243,215,230
SE7246	ENSRNOG00000020577	Pip5k1c	chr7	-	11269820	11269898	11267217	11269414	11272115	11272242	0.097	4.95287e-05	0.00480819	0.152,0.183,0.167	0.086,0.097,0.029	227	149	21,16,26	77,47,85	11,9,4	77,55,88
SE14537	ENSRNOG00000014465	Oca2	chr1	+	114773001	114773059	114768929	114769077	114780929	114781038	0.097	0.000156789	0.0112358	1.0,1.0,1.0	1.0,0.899,0.809	207	149	8,7,4	0,0,0	84,37,106	0,3,18
SE6215	ENSRNOG00000008118	Sync	chr5	+	147495787	147495864	147495530	147495655	147498271	147498902	0.097	0.0122047	0.257287	0.734,0.892,0.903	0.769,0.775,0.695	226	149	92,75,127	22,6,9	131,68,138	26,13,40
SE19407	ENSRNOG00000011613	Ppip5k2	chr9	+	111237488	111237579	111235198	111235394	111238494	111238580	0.098	5.18158e-06	0.000865368	0.947,1.0,1.0	1.0,0.84,0.813	240	149	201,148,149	7,0,0	121,93,119	0,11,17
SE11199	ENSRNOG00000006285	Tlk2	chr10	+	93439728	93439798	93438714	93438786	93451476	93451644	0.098	0.00564255	0.15177	0.934,0.912,1.0	0.745,0.918,0.888	219	149	62,61,87	3,4,0	30,33,70	7,2,6
SE4687	ENSRNOG00000057040	Spns2	chr10	-	59012777	59012948	59010427	59012342	59013326	59013490	0.098	0.0127807	0.26429	1.0,1.0,1.0	0.706,1.0,1.0	320	149	46,32,28	0,0,0	31,19,31	6,0,0
SE3470	ENSRNOG00000003998	Sgca	chr10	-	82780194	82780349	82779949	82780022	82780439	82780559	0.099	0.00564506	0.15177	0.974,1.0,0.844	0.832,0.875,0.813	304	149	77,43,55	1,0,5	81,57,80	8,4,9
SE14622	ENSRNOG00000010267	Klhdc10	chr4	+	57745692	57745779	57715945	57716278	57758310	57758532	0.099	0.0292608	0.449448	0.424,0.419,0.516	0.316,0.437,0.308	236	149	84,72,98	72,63,58	55,48,36	75,39,51
SE16542	ENSRNOG00000009681	Flot2	chr10	-	65310755	65310846	65309732	65309856	65312280	65312371	0.099	0.0353464	0.50772	0.784,0.66,0.884	0.729,0.664,0.638	240	149	111,47,123	19,15,10	91,54,71	21,17,25
SE9158	ENSRNOG00000008415	Nab2	chr7	-	70966222	70966414	70961574	70965267	70966622	70966755	0.1	0.0020063	0.0742431	0.896,0.872,0.852	0.78,0.807,0.734	341	149	257,187,224	13,12,17	154,96,126	19,10,20
SE18441	ENSRNOG00000024907	Tnrc6b	chr7	+	121971240	121971309	121930614	121930836	122005042	122005110	0.1	0.00509724	0.14261	1.0,1.0,1.0	0.953,0.748,1.0	218	149	70,50,58	0,0,0	60,26,62	2,6,0
SE14947	ENSRNOG00000051889	Usp34	chr14	+	108251262	108251386	108249954	108250059	108259610	108259690	0.1	0.0286598	0.443676	0.668,0.629,0.642	0.522,0.535,0.581	273	149	118,56,82	32,18,25	82,38,56	41,18,22
SE19136	ENSRNOG00000015428	Mff	chr9	+	90901832	90901865	90893518	90893593	90903419	90903479	0.102	4.46679e-05	0.00446837	1.0,1.0,0.973	0.715,0.952,1.0	182	149	33,42,44	0,0,1	43,24,42	14,1,0
SE1598	ENSRNOG00000025881	Rbms3	chr8	-	124933642	124933693	124892607	124892718	124936099	124936196	0.102	0.000211675	0.0139983	0.775,0.762,0.765	0.694,0.65,0.651	200	149	323,223,323	70,52,74	234,209,180	77,84,72
SE19150	ENSRNOG00000047137	Erbin	chr2	-	33889462	33889579	33886334	33886541	33895498	33897032	0.102	0.00050799	0.0278082	0.525,0.514,0.478	0.419,0.4,0.392	266	149	349,277,291	177,147,178	169,139,189	131,117,164
SE3805	ENSRNOG00000025619	Ap1g2	chr15	-	33765639	33765764	33765357	33765499	33766236	33766438	0.102	0.00597981	0.157756	1.0,1.0,1.0	1.0,0.759,0.936	274	149	71,59,53	0,0,0	41,29,54	0,5,2
SE3780	ENSRNOG00000033101	Myo18a	chr10	-	65021762	65021774	65020994	65021171	65023157	65023302	0.102	0.00969044	0.219002	0.261,0.224,0.11	0.0,0.224,0.066	161	149	8,5,4	21,16,30	0,5,2	48,16,26
SE13861	ENSRNOG00000028016	Ncf2	chr13	+	70229117	70229194	70226646	70226820	70236246	70236355	0.102	0.0417657	0.568031	1.0,1.0,1.0	0.918,1.0,0.776	226	149	35,26,75	0,0,0	17,10,21	1,0,4
SE6350	ENSRNOG00000000799	Abcf1	chr20	+	3314291	3314338	3309898	3310052	3315181	3315268	0.103	4.05578e-05	0.0041413	0.921,0.895,0.877	0.776,0.8,0.809	196	149	184,169,327	12,15,35	169,126,195	37,24,35
SE20015	ENSRNOG00000020716	Axl	chr1	-	82566746	82566773	82563906	82564039	82566983	82567134	0.103	9.29015e-05	0.00757828	0.675,0.647,0.703	0.593,0.592,0.531	176	149	498,366,544	203,169,195	308,190,205	179,111,153
SE6697	ENSRNOG00000007117	Cluap1	chr10	-	11872685	11872770	11871511	11871691	11877420	11877584	0.103	0.0124811	0.261386	0.768,0.845,0.833	0.661,0.787,0.689	234	149	166,146,102	32,17,13	95,93,80	31,16,23
SE12510	ENSRNOG00000002948	Abcc3	chr10	-	82088223	82088290	82087881	82088008	82088955	82089102	0.103	0.0236801	0.393809	0.884,1.0,1.0	0.746,1.0,0.828	216	149	11,17,21	1,0,0	17,9,7	4,0,1
SE9576	ENSRNOG00000017408	Fam160a2	chr1	-	170223267	170223347	170222874	170223080	170226073	170226241	0.104	0.000783929	0.0374065	1.0,0.894,0.97	0.931,0.877,0.745	229	149	59,39,49	0,3,1	62,44,45	3,4,10
SE3006	ENSRNOG00000016627	Eya4	chr1	+	23418769	23418862	23409407	23409534	23423040	23423107	0.104	0.00287241	0.0962699	1.0,1.0,1.0	1.0,0.687,1.0	242	149	37,20,16	0,0,0	20,25,16	0,7,0
SE5635	ENSRNOG00000009491	Phc3	chr2	+	116040711	116040784	116036992	116037148	116051314	116051473	0.104	0.0037333	0.116493	0.91,0.924,1.0	0.77,0.87,0.881	222	149	30,18,31	2,1,0	30,20,44	6,2,4
SE16015	ENSRNOG00000026023	Taf4b	chr18	+	6218153	6218299	6207279	6207563	6220176	6220284	0.105	0.0011878	0.0515593	1.0,1.0,0.916	0.858,0.789,0.955	295	149	30,24,43	0,0,2	48,37,42	4,5,1
SE4980	ENSRNOG00000009783	Camk2g	chr15	+	3988948	3989062	3987652	3987701	3990995	3991071	0.105	0.00176798	0.067785	0.326,0.104,0.127	0.12,0.06,0.061	263	149	29,21,18	34,102,70	20,20,8	83,177,70
SE17034	ENSRNOG00000002926	Uap1	chr13	-	88469794	88469842	88464907	88464974	88471357	88471546	0.105	0.00269804	0.0918312	0.643,0.666,0.673	0.604,0.535,0.527	197	149	319,251,360	134,95,132	129,76,90	64,50,61
SE6852	ENSRNOG00000005133	Mapt	chr10	+	92359108	92359306	92356281	92356337	92360524	92360657	0.105	0.00276293	0.0935549	1.0,0.0,1.0	0.563,0.659,0.462	347	149	2,0,4	0,1,0	12,9,4	4,2,2
SE15679	ENSRNOG00000017133	LOC306766	chr17	+	10586715	10586822	10586042	10586146	10593672	10593797	0.105	0.026013	0.41848	1.0,0.599,1.0	0.767,0.84,0.676	256	149	75,59,52	0,23,0	79,36,43	14,4,12
SE14153	ENSRNOG00000037518	Hyi	chr5	+	137191593	137191663	137191017	137191132	137191748	137191883	0.105	0.0443985	0.589994	0.932,1.0,0.952	0.784,1.0,0.784	219	149	20,12,29	1,0,1	16,20,16	3,0,3
SE14836	ENSRNOG00000005788	Cdk5rap2	chr5	-	86452387	86452483	86450455	86450640	86459087	86459216	0.105	0.0452212	0.596902	0.441,0.284,0.396	0.291,0.24,0.275	245	149	57,28,41	44,43,38	31,13,20	46,25,32
SE1975	ENSRNOG00000020541	Nprl3	chr10	+	15637110	15637240	15629973	15630043	15638685	15638760	0.106	0.0477888	0.615538	1.0,1.0,1.0	0.746,1.0,0.937	279	149	47,19,24	0,0,0	22,15,28	4,0,1
SE13973	ENSRNOG00000018829	RGD1308134	chr10	-	56847127	56847229	56846268	56846456	56847778	56847873	0.107	2.63763e-05	0.00302621	0.981,0.981,0.956	0.868,0.911,0.817	251	149	89,86,73	1,1,2	89,86,60	8,5,8
SE19796	ENSRNOG00000016545	Ift140	chr10	+	14404988	14405116	14400589	14400681	14405453	14405571	0.107	0.000630568	0.0320273	0.934,1.0,0.959	0.855,0.898,0.818	277	149	53,51,44	2,0,1	55,49,50	5,3,6
SE13843	ENSRNOG00000023375	Rab34	chr10	+	65449749	65449815	65449205	65449297	65449908	65450010	0.107	0.00154124	0.0612362	0.901,0.906,0.819	0.766,0.796,0.742	215	149	144,97,144	11,7,22	118,79,104	25,14,25
SE11772	ENSRNOG00000002171	Phldb2	chr11	+	57460540	57460681	57454353	57454443	57462008	57462108	0.107	0.00302227	0.0997651	0.784,1.0,0.788	0.695,0.817,0.738	290	149	339,240,304	48,0,42	342,348,312	77,40,57
SE3711	ENSRNOG00000017116	Zfp532	chr18	+	61335535	61335698	61328527	61328704	61340352	61340634	0.107	0.012832	0.264796	0.827,1.0,0.956	0.823,0.797,0.842	312	149	40,39,46	4,0,1	68,41,56	7,5,5
SE1377	ENSRNOG00000003078	Dcaf6	chr13	-	83634262	83634520	83606921	83607039	83636127	83636247	0.107	0.014995	0.293743	0.904,0.866,0.867	0.692,0.696,0.927	407	149	256,194,213	10,11,12	147,150,207	24,24,6
SE5300	ENSRNOG00000013351	Stxbp5	chr1	-	3886243	3886291	3879151	3879202	3886394	3886454	0.107	0.0212613	0.365616	0.888,0.971,0.901	0.858,0.872,0.709	197	149	42,45,60	4,1,5	32,36,29	4,4,9
SE7521	ENSRNOG00000004415	Fam179b	chr6	+	86743336	86743486	86739052	86739150	86744781	86744877	0.108	0.00939123	0.213218	0.571,0.571,0.524	0.494,0.408,0.44	299	149	139,107,104	52,40,47	104,72,82	53,52,52
SE10949	ENSRNOG00000008970	Pcdh17	chr15	+	67588476	67588535	67556038	67558670	67588668	67588841	0.108	0.0165729	0.309988	0.84,1.0,1.0	0.851,0.883,0.782	208	149	22,8,15	3,0,0	8,21,30	1,2,6
SE15595	ENSRNOG00000058920	Apopt1	chr6	+	136290999	136291197	136279495	136279618	136293087	136293151	0.108	0.0376378	0.53181	1.0,0.462,1.0	0.139,1.0,1.0	347	149	9,2,5	0,1,0	3,2,7	8,0,0
SE16789	ENSRNOG00000012295	Pla2g6	chr7	-	120558736	120558808	120549094	120549344	120559175	120559234	0.111	0.00451291	0.132106	0.918,0.928,1.0	0.752,0.894,0.868	221	149	33,19,20	2,1,0	27,25,39	6,2,4
SE10363	ENSRNOG00000034013	Acaca	chr10	+	71616514	71616538	71606476	71606595	71619062	71619206	0.112	2.60625e-06	0.000546399	1.0,0.983,0.906	0.812,0.798,0.943	173	149	106,66,78	0,1,7	115,78,77	23,17,4
SE14468	ENSRNOG00000026044	Prrg1	chrX	-	45732452	45732525	45718963	45719124	45753730	45753782	0.112	0.0270028	0.428846	0.377,0.483,0.292	0.272,0.276,0.267	222	149	45,46,16	50,33,26	29,17,32	52,30,59
SE17124	ENSRNOG00000019085	Xpo5	chr9	-	17127891	17127999	17126838	17127003	17128316	17128399	0.113	1.80104e-05	0.00226071	1.0,1.0,1.0	0.923,0.885,0.853	257	149	57,56,50	0,0,0	62,40,60	3,3,6
SE4532	ENSRNOG00000033697	Casp4	chr8	+	2647687	2647797	2641717	2641861	2651000	2651104	0.113	0.000153843	0.0111054	0.875,0.918,0.916	0.812,0.873,0.684	259	149	535,332,340	44,17,18	210,203,177	28,17,47
SE17278	ENSRNOG00000016180	Pdp1	chr5	-	25583494	25583529	25577450	25580007	25584178	25584288	0.113	0.000273326	0.0173197	0.167,0.223,0.193	0.056,0.063,0.124	184	149	27,34,26	109,96,88	4,2,10	55,24,57
SE814	ENSRNOG00000021536	Plxdc1	chr10	-	85904637	85904707	85903956	85904079	85904980	85905124	0.113	0.0052858	0.145035	1.0,0.971,0.983	1.0,0.905,0.71	219	149	167,99,166	0,2,2	43,28,18	0,2,5
SE13659	ENSRNOG00000055641	Dnase1l1	chrX	+	156435178	156435267	156434565	156434869	156436827	156436928	0.114	8.01032e-05	0.00674612	1.0,1.0,0.974	1.0,0.764,0.868	238	149	102,70,118	0,0,2	41,31,42	0,6,4
SE16166	ENSRNOG00000010843	Nhlrc3	chr2	-	142684702	142684850	142681654	142681855	142685398	142685551	0.114	0.0062044	0.161733	0.888,0.986,0.91	0.688,0.959,0.794	297	149	237,140,201	15,1,10	101,94,77	23,2,10
SE8966	ENSRNOG00000026299	Mysm1	chr5	-	113931267	113931291	113929774	113929853	113931378	113931456	0.114	0.0179859	0.327122	0.579,0.387,0.532	0.355,0.429,0.372	173	149	131,66,115	82,90,87	69,83,68	108,95,99
SE14053	ENSRNOG00000000108	Aga	chr16	-	41231158	41231271	41228205	41228317	41233961	41234095	0.115	0.00172458	0.06625	1.0,1.0,0.799	1.0,0.758,0.695	262	149	26,7,14	0,0,2	28,11,20	0,2,5
SE491	ENSRNOG00000034240	Bcor	chrX	+	11672674	11672728	11669103	11671944	11673208	11673395	0.115	0.023148	0.388887	0.907,0.86,0.804	0.706,0.844,0.677	203	149	40,42,56	3,5,10	49,59,60	15,8,21
SE18294	ENSRNOG00000015382	Arid5a	chr9	+	42881103	42881224	42880146	42880265	42881504	42881557	0.116	0.0406009	0.557965	0.683,0.891,0.684	0.683,0.585,0.641	270	149	90,89,114	23,6,29	113,97,107	29,38,33
SE1509	ENSRNOG00000013925	Nox4	chr1	+	150873520	150873583	150873220	150873385	150887400	150887461	0.117	0.0128032	0.264479	0.927,1.0,0.913	1.0,0.773,0.715	212	149	91,47,60	5,0,4	23,29,25	0,6,7
SE2788	ENSRNOG00000014002	St7l	chr2	+	207368499	207368578	207360162	207360278	207377913	207378011	0.117	0.0199632	0.352581	1.0,1.0,1.0	0.649,1.0,1.0	228	149	16,18,21	0,0,0	17,34,19	6,0,0
SE16580	ENSRNOG00000053334	Stmn4	chr15	+	43022960	43023013	43022126	43022318	43025262	43025852	0.117	0.0277288	0.435545	0.376,0.102,0.17	0.134,0.164,0.0	202	149	9,2,5	11,13,18	4,4,0	19,15,27
SE8958	ENSRNOG00000011241	Tfdp2	chr8	+	104117856	104118005	104106739	104106805	104128474	104128578	0.118	5.3007e-05	0.00502216	0.107,0.185,0.061	0.0,0.0,0.0	298	149	6,10,4	25,22,31	0,0,0	4,6,3
SE13400	ENSRNOG00000020848	Coq8b	chr1	+	84045395	84045462	84045150	84045270	84048297	84048375	0.118	0.000113221	0.00871584	0.939,1.0,1.0	0.937,0.78,0.869	216	149	90,64,79	4,0,0	86,36,48	4,7,5
SE2578	ENSRNOG00000008479	Slc8a1	chr6	-	4315575	4315682	4311871	4311889	4518805	4520604	0.118	0.01482	0.291766	1.0,1.0,0.7	0.615,0.731,1.0	256	149	25,5,12	0,0,3	11,14,5	4,3,0
SE6914	ENSRNOG00000005101	Mia2	chr6	+	80237035	80237062	80235399	80235471	80237536	80237647	0.118	0.0155491	0.299353	0.488,0.593,0.44	0.374,0.44,0.354	176	149	100,67,65	89,39,70	55,38,42	78,41,65
SE19884	ENSRNOG00000027630	Casc1	chr4	-	179472420	179472502	179470384	179470476	179474449	179474467	0.119	0.00178525	0.0681819	1.0,1.0,1.0	0.876,0.838,0.928	231	149	25,12,24	0,0,0	22,24,40	2,3,2
SE13890	ENSRNOG00000001811	Fgfr1op2	chr4	+	180901627	180901741	180898940	180899083	180904265	180904379	0.119	0.00254121	0.0875518	0.781,0.826,0.72	0.65,0.751,0.568	263	149	352,318,350	56,38,77	243,181,204	74,34,88
SE6873	ENSRNOG00000015271	Zfp418	chr1	+	69616191	69616230	69615602	69615629	69618774	69618901	0.119	0.00492948	0.139979	0.165,0.241,0.137	0.0,0.0,0.185	188	149	2,2,4	8,5,20	0,0,2	9,9,7
SE10559	ENSRNOG00000020297	Gon4l	chr2	+	188180281	188180305	188174856	188174897	188184540	188184644	0.119	0.00783902	0.188824	0.772,0.917,0.883	0.693,0.797,0.724	173	149	59,51,70	15,4,8	55,50,58	21,11,19
SE13424	ENSRNOG00000001823	St6gal1	chr11	-	80978667	80978746	80977208	80977854	80981289	80981422	0.12	4.38201e-07	0.000134932	0.117,0.269,0.144	0.024,0.049,0.096	228	149	34,58,32	167,103,124	3,5,7	79,64,43
SE1646	ENSRNOG00000014076	Mbnl1	chr2	+	150864801	150864896	150858305	150858459	150867718	150867775	0.12	2.17871e-05	0.00261804	0.593,0.621,0.574	0.479,0.458,0.49	244	149	508,362,397	213,135,180	269,194,279	179,140,177
SE16826	ENSRNOG00000006067	Aifm1	chrX	-	135333580	135333723	135327894	135327994	135342885	135343087	0.12	4.46447e-05	0.00446837	0.968,0.966,0.92	0.841,0.87,0.783	292	149	117,111,136	2,2,6	93,79,106	9,6,15
SE75	ENSRNOG00000017959	Cfap100	chr4	-	122324019	122324183	122323692	122323773	122324268	122324336	0.12	0.00102834	0.046163	0.873,1.0,1.0	0.669,1.0,0.844	313	149	29,30,29	2,0,0	17,12,34	4,0,3
SE6178	ENSRNOG00000000312	Fig4	chr20	-	46023570	46023669	46013856	46014013	46044467	46044738	0.12	0.0383965	0.539714	0.876,0.688,0.919	0.768,0.773,0.581	248	149	59,22,38	5,6,2	22,17,30	4,3,13
SE20646	ENSRNOG00000005711	Ptprd	chr5	-	93020698	93020725	93017383	93017501	93024445	93024639	0.122	5.36923e-05	0.00503864	1.0,1.0,1.0	0.778,0.88,0.976	176	149	31,18,25	0,0,0	29,26,48	7,3,1
SE200	ENSRNOG00000014071	Ddb2	chr3	-	80037623	80037769	80036222	80036322	80050566	80050758	0.122	8.46728e-05	0.00701112	1.0,1.0,1.0	1.0,0.82,0.813	295	149	31,16,33	0,0,0	37,36,43	0,4,5
SE8755	ENSRNOG00000017151	Rnf214	chr8	-	50168039	50168144	50167675	50167771	50168937	50169070	0.122	0.0294675	0.451716	0.836,0.701,0.746	0.622,0.736,0.558	254	149	61,20,40	7,5,8	42,19,28	15,4,13
SE7170	ENSRNOG00000055527	Arap3	chr18	-	31113527	31113566	31112622	31113093	31113790	31113928	0.123	5.74165e-05	0.00536128	0.975,0.958,0.915	0.73,0.824,0.924	188	149	99,87,81	2,3,6	58,65,61	17,11,4
SE15970	ENSRNOG00000000165	Pfkfb1	chrX	-	23124507	23124633	23116789	23116883	23144178	23144324	0.123	0.000158151	0.0112923	1.0,0.765,1.0	0.765,0.632,1.0	275	149	18,6,18	0,1,0	24,19,20	4,6,0
SE9568	ENSRNOG00000017114	Synj2	chr1	+	46900697	46900748	46899284	46899450	46901270	46901462	0.123	0.000269985	0.0172188	0.268,0.271,0.351	0.199,0.193,0.13	200	149	28,20,53	57,40,73	29,18,19	87,56,95
SE11245	ENSRNOG00000022800	Sp140	chr9	+	92643133	92643184	92641554	92641656	92644772	92644838	0.123	0.000955844	0.043503	0.509,0.515,0.487	0.366,0.444,0.331	200	149	181,117,143	130,82,112	72,92,71	93,86,107
SE8329	ENSRNOG00000037851	Spidr	chr11	-	89180194	89180448	89155749	89155969	89239633	89239797	0.123	0.0091386	0.209412	0.875,0.85,1.0	0.649,0.838,0.868	403	149	57,46,61	3,3,0	60,56,71	12,4,4
SE19590	ENSRNOG00000000524	RGD735065	chr20	+	6877772	6877864	6869766	6869896	6895321	6895367	0.123	0.0376343	0.53181	0.884,1.0,0.887	0.666,1.0,0.736	241	149	37,30,51	3,0,4	29,22,18	9,0,4
SE16972	ENSRNOG00000047089	Alkbh7	chr9	-	10046235	10046409	10045374	10045836	10047277	10047507	0.124	0.0264079	0.422737	0.379,0.425,0.454	0.253,0.316,0.316	323	149	41,32,27	31,20,15	22,18,28	30,18,28
SE13271	ENSRNOG00000049724	B3gntl1	chr10	-	110840919	110840984	110834287	110834353	110860757	110860857	0.124	0.0290381	0.447833	0.964,0.83,0.835	0.755,0.765,0.736	214	149	38,21,29	1,3,4	31,28,12	7,6,3
SE10264	ENSRNOG00000016955	Fam188a	chr17	-	79783658	79783829	79777137	79777211	79785517	79785578	0.124	0.0403154	0.55619	0.712,0.74,0.692	0.535,0.596,0.642	320	149	85,49,58	16,8,12	42,38,50	17,12,13
SE18704	ENSRNOG00000001454	Eif4h	chr12	+	25105162	25105222	25104178	25104275	25107448	25107586	0.125	1.1946e-06	0.000298	0.424,0.505,0.462	0.353,0.32,0.344	209	149	369,346,495	358,242,411	243,215,257	317,325,349
SE5934	ENSRNOG00000012036	Pcsk5	chr1	+	236254270	236254374	236229466	236229567	236276392	236276510	0.126	7.0496e-10	5.92662e-07	0.93,0.891,0.908	0.759,0.826,0.766	253	149	720,540,735	32,39,44	252,185,167	47,23,30
SE17885	ENSRNOG00000015294	RGD1306215	chr3	-	2680167	2680228	2679957	2680007	2680299	2680622	0.127	9.02562e-05	0.00744217	1.0,0.97,1.0	0.873,0.839,0.876	210	149	54,45,62	0,1,0	29,22,30	3,3,3
SE13394	ENSRNOG00000012084	Xpnpep1	chr1	-	273750841	273750930	273743234	273743359	273758212	273758442	0.127	0.00487992	0.13912	0.517,0.535,0.556	0.44,0.318,0.469	238	149	173,123,172	101,67,86	79,50,69	63,67,49
SE321	ENSRNOG00000055567	Fmnl2	chr3	+	38674179	38674273	38670569	38670693	38675679	38675878	0.128	0.000523762	0.0283501	0.7,0.784,0.747	0.656,0.64,0.551	243	149	285,243,255	75,41,53	140,122,114	45,42,57
SE12608	ENSRNOG00000001479	Gtf2i	chr12	+	25453978	25454041	25452050	25452107	25459954	25460068	0.13	9.24501e-05	0.00757828	1.0,1.0,1.0	0.61,1.0,1.0	212	149	37,49,38	0,0,0	40,27,43	18,0,0
SE18638	ENSRNOG00000020605	Pstk	chr1	+	201952551	201952846	201950143	201950399	201953080	201953279	0.13	0.018671	0.336296	0.969,0.943,0.767	0.745,0.686,0.858	444	149	92,49,49	1,1,5	61,39,72	7,6,4
SE17310	ENSRNOG00000052157	Nav3	chr7	-	52254534	52254576	52252791	52252952	52258463	52258952	0.131	0.000713249	0.0347062	0.93,1.0,1.0	0.732,1.0,0.806	191	149	17,4,16	1,0,0	14,5,16	4,0,3
SE2288	ENSRNOG00000010369	Dhx29	chr2	+	44835015	44835112	44833539	44833671	44837542	44837831	0.133	2.84493e-08	1.40163e-05	1.0,0.977,1.0	0.884,0.745,0.949	246	149	115,71,101	0,1,0	88,58,61	7,12,2
SE5111	ENSRNOG00000006450	Erbb2	chr10	+	86383638	86383771	86382751	86382842	86383860	86383951	0.133	0.00112284	0.0495027	1.0,0.864,1.0	1.0,0.715,0.75	282	149	24,12,15	0,1,0	22,19,17	0,4,3
SE10136	ENSRNOG00000046493	Pnpo	chr10	-	84878144	84878244	84877149	84877203	84879578	84879703	0.133	0.00692212	0.174269	0.97,0.956,0.937	0.631,0.833,1.0	249	149	54,36,50	1,1,2	20,25,28	7,3,0
SE15683	ENSRNOG00000017133	LOC306766	chr17	+	10591288	10591415	10586042	10586146	10593672	10593797	0.133	0.0102249	0.228459	1.0,0.589,1.0	0.705,0.785,0.701	276	149	60,61,68	0,23,0	62,27,52	14,4,12
SE16565	ENSRNOG00000026336	Tmem255b	chr16	+	81199129	81199219	81191896	81191959	81202978	81203059	0.134	0.000802775	0.0380465	0.932,0.926,0.963	0.824,0.822,0.774	239	149	44,40,42	2,2,1	60,37,44	8,5,8
SE10743	ENSRNOG00000062170	Pvt1	chr7	+	102827119	102827195	102790958	102791044	102862025	102862043	0.134	0.040346	0.55619	0.295,0.398,0.284	0.221,0.249,0.105	225	149	12,10,3	19,10,5	6,3,3	14,6,17
SE14076	ENSRNOG00000020623	Aldh16a1	chr1	-	101146045	101146148	101144726	101144853	101151173	101151308	0.136	0.000870823	0.0403796	0.755,0.722,0.823	0.642,0.646,0.605	252	149	146,132,142	28,30,18	97,68,96	32,22,37
SE20364	ENSRNOG00000015568	Plpp5	chr16	-	71123076	71123247	71121174	71121994	71123844	71123969	0.136	0.00853793	0.198416	0.857,0.758,0.774	0.614,0.695,0.672	320	149	103,74,118	8,11,16	58,49,44	17,10,10
SE14367	ENSRNOG00000024545	Ccdc18	chr14	-	2602071	2602178	2597602	2597731	2607537	2607696	0.137	0.00608644	0.159502	0.814,1.0,0.949	0.675,0.94,0.736	256	149	30,51,32	4,0,1	25,27,24	7,1,5
SE974	ENSRNOG00000018642	Leng8	chr1	-	73727585	73727636	73727197	73727476	73727860	73728064	0.138	7.66026e-08	3.21193e-05	0.279,0.337,0.344	0.192,0.175,0.18	200	149	111,101,110	214,148,156	96,41,55	301,144,187
SE13076	ENSRNOG00000006645	Ryr3	chr3	-	104143180	104143262	104141200	104142525	104145303	104145408	0.138	2.77653e-06	0.000569969	1.0,1.0,1.0	0.914,0.858,0.813	231	149	39,19,15	0,0,0	66,28,74	4,3,11
SE16644	ENSRNOG00000003762	Smarca1	chrX	-	134665207	134665340	134662275	134662394	134667648	134667771	0.139	7.88531e-05	0.00672709	0.919,1.0,1.0	0.734,0.841,0.927	282	149	43,35,29	2,0,0	47,30,48	9,3,2
SE5694	ENSRNOG00000014316	Rapgef1	chr3	+	8236999	8237113	8236381	8236518	8241451	8241630	0.139	0.00477438	0.136869	0.639,0.714,0.743	0.497,0.644,0.538	263	149	125,75,133	40,17,26	82,67,76	47,21,37
SE14573	ENSRNOG00000015783	Abca16	chr1	+	190223294	190223405	190221844	190222104	190224317	190224435	0.139	0.0298822	0.453974	0.301,0.125,0.276	0.16,0.0,0.125	260	149	3,2,4	4,8,6	2,0,1	6,3,4
SE8974	ENSRNOG00000019451	Smtn	chr14	-	83758453	83758618	83755141	83755445	83758962	83759114	0.14	1.95635e-06	0.000443148	0.478,0.507,0.446	0.353,0.334,0.324	314	149	201,145,180	104,67,106	373,164,352	324,155,349
SE15288	ENSRNOG00000029466	RGD1562608	chr18	+	17409260	17409355	17404076	17404219	17428150	17428280	0.141	7.21769e-10	5.92662e-07	1.0,0.885,1.0	0.863,0.743,0.857	244	149	236,176,169	0,14,0	175,204,187	17,43,19
SE2727	ENSRNOG00000020736	Nadsyn1	chr1	-	217009737	217009854	217007840	217007894	217011804	217011865	0.141	0.000103367	0.00818095	1.0,1.0,1.0	0.926,0.818,0.834	266	149	44,25,32	0,0,0	45,32,27	2,4,3
SE4082	ENSRNOG00000014168	Xylb	chr8	+	128047929	128047999	128045543	128045626	128051406	128051487	0.141	0.00364832	0.11432	1.0,1.0,1.0	1.0,1.0,0.576	219	149	28,5,17	0,0,0	19,10,14	0,0,7
SE2575	ENSRNOG00000008479	Slc8a1	chr6	-	4312303	4312324	4311871	4311889	4315575	4315682	0.141	0.0262442	0.420825	0.127,0.226,0.208	0.137,0.0,0.0	170	149	1,1,3	6,3,10	2,0,0	11,5,2
SE6723	ENSRNOG00000028166	Asmtl	chr12	+	18534078	18534140	18533934	18533999	18534243	18534352	0.142	0.0131544	0.268222	1.0,0.682,0.724	0.526,0.682,0.773	211	149	130,88,134	0,29,36	80,76,101	51,25,21
SE15255	ENSRNOG00000013855	Zmym1	chr5	-	145110259	145110388	145105996	145108878	145110938	145111089	0.143	0.0323356	0.477646	0.961,1.0,0.855	0.922,0.58,0.885	278	149	46,18,44	1,0,4	22,18,43	1,7,3
SE19841	ENSRNOG00000010397	Agbl3	chr4	+	62355712	62355758	62352797	62352869	62356993	62357184	0.143	0.037779	0.532554	1.0,1.0,1.0	0.859,0.713,1.0	195	149	16,25,9	0,0,0	8,13,19	1,4,0
SE8234	ENSRNOG00000013201	Tex264	chr8	-	115387289	115387356	115376231	115376453	115388028	115388266	0.144	0.00799232	0.19016	0.927,0.941,0.959	0.775,0.756,0.865	216	149	55,23,34	3,1,1	20,18,37	4,4,4
SE15220	ENSRNOG00000013878	Hmgxb4	chr19	+	14357238	14357342	14352410	14352742	14357947	14358096	0.144	0.0202307	0.354073	0.697,0.739,0.712	0.661,0.596,0.458	253	149	86,48,63	22,10,15	73,35,46	22,14,32
SE7519	ENSRNOG00000047314	Tk1	chr10	-	106828644	106828676	106827699	106827810	106828756	106828884	0.144	0.0296146	0.452415	0.96,0.912,1.0	0.658,1.0,0.781	181	149	59,38,46	2,3,0	7,2,13	3,0,3
SE20601	ENSRNOG00000014642	Morn1	chr5	+	172492018	172492117	172490019	172490091	172493514	172493625	0.145	0.0482446	0.619788	1.0,1.0,0.701	0.66,1.0,0.607	248	149	51,36,39	0,0,10	42,52,36	13,0,14
SE10752	ENSRNOG00000052707	Cacna1a	chr19	+	25711851	25711917	25711462	25711579	25712025	25712141	0.146	0.00142174	0.0582501	1.0,1.0,1.0	1.0,0.757,0.806	215	149	16,15,18	0,0,0	21,9,30	0,2,5
SE10873	ENSRNOG00000020353	Sh3pxd2a	chr1	-	267098817	267098862	267092643	267092775	267122312	267122341	0.148	1.81701e-05	0.00226632	0.154,0.255,0.296	0.097,0.093,0.071	194	149	18,21,29	76,47,53	16,8,5	115,60,50
SE12635	ENSRNOG00000005021	Orc4	chr3	-	33055463	33055512	33053495	33053647	33058458	33058544	0.148	0.00126739	0.053713	0.668,0.745,0.722	0.63,0.53,0.53	198	149	166,128,121	62,33,35	95,45,60	42,30,40
SE7012	ENSRNOG00000004755	Commd9	chr3	+	91475367	91475402	91463659	91463719	91476316	91476420	0.148	0.0352875	0.50772	0.866,0.854,0.96	0.887,0.581,0.769	184	149	40,29,30	5,4,1	29,12,37	3,7,9
SE8346	ENSRNOG00000014501	Zfp638	chr4	+	115653165	115653249	115650480	115650531	115653860	115653929	0.149	3.82589e-05	0.00396825	0.638,0.64,0.576	0.487,0.513,0.407	233	149	207,153,153	75,55,72	166,155,130	112,94,121
SE4620	ENSRNOG00000027376	Il17rc	chr4	+	145428691	145428801	145428541	145428604	145431037	145431149	0.15	8.2331e-05	0.00687498	1.0,1.0,1.0	0.782,1.0,0.768	259	149	26,18,16	0,0,0	25,16,23	4,0,4
SE6084	ENSRNOG00000061050	Mboat2	chr6	+	44097734	44097830	44059951	44060029	44107523	44107579	0.15	0.00248031	0.0862073	0.81,1.0,1.0	0.81,1.0,0.549	245	149	14,9,13	2,0,0	14,12,8	2,0,4
SE3211	ENSRNOG00000022417	Prickle3	chrX	-	15684045	15684345	15682652	15683497	15685302	15685489	0.151	2.47058e-06	0.000525304	1.0,0.932,1.0	0.9,0.775,0.805	449	149	85,41,74	0,1,0	54,52,87	2,5,7
SE11741	ENSRNOG00000031536	Syndig1	chr3	+	145092633	145092719	145032199	145032259	145097792	145098350	0.151	0.000584648	0.0306427	1.0,1.0,1.0	0.546,1.0,1.0	235	149	13,16,29	0,0,0	19,12,13	10,0,0
SE17613	ENSRNOG00000013565	Zfp507	chr1	-	92110490	92112574	92108828	92108943	92118420	92118511	0.151	0.005133	0.142674	1.0,1.0,1.0	1.0,0.614,0.934	2233	149	129,184,200	0,0,0	185,119,213	0,5,1
SE16552	ENSRNOG00000022491	Wdr76	chr3	+	113457374	113457430	113454940	113455033	113463226	113463353	0.151	0.0264416	0.422737	1.0,1.0,1.0	0.667,1.0,0.879	205	149	13,18,14	0,0,0	11,14,10	4,0,1
SE2801	ENSRNOG00000000082	Hltf	chr2	+	104883028	104883115	104882224	104882269	104885874	104885972	0.152	4.66621e-05	0.00457497	0.813,0.749,0.789	0.682,0.651,0.563	236	149	200,189,225	29,40,38	160,130,94	47,44,46
SE12705	ENSRNOG00000011879	Nfat5	chr19	-	38531132	38531186	38498384	38498510	38532856	38533735	0.152	0.013098	0.267985	0.792,1.0,1.0	1.0,0.688,0.647	203	149	26,25,31	5,0,0	16,12,20	0,4,8
SE19829	ENSRNOG00000026907	Zbtb37	chr13	-	78851447	78851643	78849144	78850101	78852124	78852160	0.154	8.00931e-05	0.00674612	1.0,0.888,1.0	0.934,0.741,0.751	345	149	53,55,47	0,3,0	66,53,56	2,8,8
SE16990	ENSRNOG00000010392	Nrg1	chr16	+	64055275	64055417	64052926	64053130	64055788	64057434	0.154	0.000281802	0.0176862	0.312,0.306,0.281	0.058,0.161,0.218	291	149	54,50,39	61,58,51	3,6,6	25,16,11
SE15663	ENSRNOG00000007604	Igsf8	chr13	+	90693387	90693490	90692665	90692693	90696884	90697262	0.154	0.000673814	0.0335292	0.805,1.0,1.0	0.703,1.0,0.639	252	149	14,14,34	2,0,0	8,14,18	2,0,6
SE14078	ENSRNOG00000020027	Arhgef2	chr2	+	187986963	187987081	187978685	187978830	187987948	187987988	0.155	5.8327e-06	0.000934512	1.0,1.0,1.0	0.696,0.887,0.951	267	149	33,35,21	0,0,0	37,28,35	9,2,1
SE2078	ENSRNOG00000005564	Ubn2	chr4	+	66216646	66216697	66214542	66214585	66217732	66219277	0.156	0.0143343	0.286206	0.585,0.583,0.762	0.45,0.533,0.48	200	149	36,30,43	19,16,10	44,23,31	40,15,25
SE19296	ENSRNOG00000006828	Baz1a	chr6	-	75822504	75822600	75822158	75822383	75827403	75827550	0.157	0.00191332	0.0718206	0.959,0.945,0.883	0.897,0.613,0.807	245	149	114,84,87	3,3,7	57,26,48	4,10,7
SE20247	ENSRNOG00000027257	Gmip	chr16	-	21354030	21354227	21353351	21353739	21354319	21354457	0.158	0.0391317	0.546483	0.9,0.795,1.0	0.633,0.721,0.866	346	149	63,36,43	3,4,0	20,18,30	5,3,2
SE11966	ENSRNOG00000019005	Pde8a	chr1	+	143121016	143121105	143109069	143109260	143127017	143127096	0.16	0.0058195	0.154562	0.79,1.0,0.758	0.693,0.715,0.661	238	149	84,67,85	14,0,17	54,48,56	15,12,18
SE19383	ENSRNOG00000056703	Atrx	chrX	-	76908489	76908603	76904245	76904355	76911995	76912120	0.16	0.0156709	0.300224	0.957,1.0,0.847	0.505,0.872,0.946	263	149	197,21,88	5,0,9	193,108,154	107,9,5
SE19234	ENSRNOG00000008345	Clcn6	chr5	-	164825203	164825370	164824616	164824743	164825619	164825733	0.161	0.0144564	0.287791	0.832,0.767,0.938	0.647,0.654,0.754	316	149	42,14,32	4,2,1	35,16,13	9,4,2
SE4297	ENSRNOG00000054557	Lsm14b	chr3	+	175415535	175415613	175415126	175415294	175415784	175415946	0.162	6.62777e-06	0.00102845	0.758,0.804,0.868	0.696,0.609,0.638	227	149	129,94,191	27,15,19	129,114,126	37,48,47
SE16092	ENSRNOG00000019254	Dyrk1b	chr1	+	85119263	85119299	85118848	85118989	85119383	85119579	0.162	0.0320628	0.474371	0.446,0.491,0.498	0.344,0.276,0.33	185	149	9,12,16	9,10,13	13,9,11	20,19,18
SE5854	ENSRNOG00000008706	Tbx3	chr12	-	42489061	42489121	42488666	42488813	42490007	42490275	0.165	0.00300346	0.099424	0.305,0.337,0.163	0.037,0.192,0.082	209	149	8,5,3	13,7,11	3,6,7	56,18,56
SE6622	ENSRNOG00000007046	Cfap70	chr15	+	4335986	4336055	4332221	4332434	4336369	4336528	0.165	0.00354094	0.112176	1.0,0.812,1.0	0.601,1.0,0.715	218	149	18,19,9	0,3,0	11,2,11	5,0,3
SE12159	ENSRNOG00000016560	Card19	chr17	+	15857683	15857743	15845930	15846002	15857902	15857974	0.165	0.00828179	0.194528	0.922,1.0,0.868	0.833,0.65,0.811	209	149	50,45,37	3,0,4	28,13,12	4,5,2
SE6283	ENSRNOG00000043410	LOC654482	chr8	-	6220573	6220640	6218392	6219023	6223029	6223202	0.166	0.0016747	0.0648753	0.929,1.0,1.0	0.791,0.892,0.749	216	149	19,19,9	1,0,0	11,12,13	2,1,3
SE9625	ENSRNOG00000033921	Als2cl	chr8	+	119170622	119170719	119170339	119170513	119170902	119171060	0.168	0.040673	0.558177	0.7,0.538,0.968	0.613,0.631,0.459	246	149	54,25,50	14,13,1	55,31,35	21,11,25
SE10119	ENSRNOG00000004520	Wdr60	chr6	-	144118066	144118120	144116636	144117069	144123581	144123596	0.169	0.00440493	0.130147	0.561,0.623,0.587	0.475,0.399,0.391	203	149	40,27,31	23,12,16	37,29,35	30,32,40
SE13735	ENSRNOG00000018980	Tjap1	chr9	+	17097124	17097254	17087047	17087150	17104078	17104176	0.171	0.00707028	0.176372	0.526,0.391,0.393	0.303,0.232,0.263	279	149	27,18,23	13,15,19	35,17,22	43,30,33
SE9262	ENSRNOG00000020000	Tmem219	chr1	-	198334582	198334780	198333408	198333610	198335212	198335339	0.171	0.0385203	0.540999	0.857,1.0,0.904	0.803,0.682,0.763	347	149	28,9,22	2,0,1	19,10,15	2,2,2
SE7956	ENSRNOG00000000546	Nt5dc1	chr20	-	41191709	41191794	41128718	41128893	41193200	41193280	0.172	0.0213838	0.366762	0.758,0.753,0.619	0.4,0.644,0.57	234	149	64,48,46	13,10,18	23,37,25	22,13,12
SE5402	ENSRNOG00000050645	LOC103690067	chr4	+	117594799	117594888	117589590	117589615	117597527	117597689	0.174	4.63998e-05	0.004572	1.0,1.0,1.0	1.0,0.952,0.525	238	149	22,34,3	0,0,0	14,32,30	0,1,17
SE20016	ENSRNOG00000020716	Axl	chr1	-	82566746	82566773	82563906	82564039	82568169	82568380	0.178	0.00110832	0.0492839	0.39,0.475,0.51	0.334,0.327,0.18	176	149	59,46,70	78,43,57	35,23,14	59,40,54
SE17908	ENSRNOG00000015488	Tead1	chr1	+	177654013	177654076	177651556	177651621	177654165	177654228	0.18	0.0012469	0.0532401	0.788,0.861,0.725	0.574,0.577,0.682	212	149	74,44,60	14,5,16	69,35,61	36,18,20
SE7724	ENSRNOG00000009019	Slc6a6	chr4	-	123685847	123685964	123674747	123674987	123698762	123698806	0.18	0.0020414	0.0750558	0.313,0.337,0.252	0.151,0.048,0.164	266	149	13,10,9	16,11,15	13,2,7	41,22,20
SE15838	ENSRNOG00000061607	Lmbr1l	chr7	-	140597582	140597667	140595177	140595317	140600548	140600818	0.181	2.01973e-05	0.00246418	1.0,1.0,1.0	0.793,0.87,0.793	234	149	24,24,34	0,0,0	18,21,24	3,2,4
SE18477	ENSRNOG00000042059	Rccd1	chr1	-	142109831	142109861	142109251	142109403	142110799	142110970	0.181	0.00841765	0.197061	0.946,1.0,1.0	0.744,0.854,0.806	179	149	21,12,8	1,0,0	7,14,5	2,2,1
SE10636	ENSRNOG00000011228	Layn	chr8	-	55454404	55454440	55453358	55453430	55458283	55458441	0.182	0.0144604	0.287791	0.847,0.773,0.7	0.788,0.43,0.555	185	149	96,55,58	14,13,20	37,29,31	8,31,20
SE4614	ENSRNOG00000056826	Arap2	chr14	+	48878619	48878688	48876923	48877071	48880989	48881064	0.183	0.0373426	0.529432	0.812,0.732,0.761	0.655,0.461,0.64	218	149	19,12,14	3,3,3	25,10,26	9,8,10
SE19450	ENSRNOG00000013387	Tpcn2	chr1	-	218433477	218433542	218431840	218431922	218434482	218434548	0.184	0.00220918	0.079591	1.0,1.0,1.0	0.798,1.0,0.65	214	149	12,6,21	0,0,0	17,9,8	3,0,3
SE14758	ENSRNOG00000014513	Exnef	chr1	+	189556460	189556557	189550352	189550473	189560180	189560324	0.185	1.65429e-05	0.00214481	0.217,0.206,0.202	0.07,0.0,0.0	246	149	11,3,5	24,7,12	1,0,0	8,4,4
SE17113	ENSRNOG00000033397	Adamts20	chr7	-	135480145	135480275	135479849	135479944	135481026	135481230	0.185	0.00134749	0.0562904	1.0,1.0,1.0	0.874,0.681,0.889	279	149	5,5,4	0,0,0	13,16,15	1,4,1
SE16109	ENSRNOG00000061040	Herc4	chr20	+	26795941	26796018	26793335	26793496	26797652	26797712	0.186	0.0106712	0.234754	0.836,0.95,0.852	0.676,0.678,0.725	226	149	31,29,35	4,1,4	19,16,12	6,5,3
SE9807	ENSRNOG00000014080	Kif23	chr8	-	66882374	66882419	66881231	66881344	66884309	66884480	0.189	4.73015e-07	0.000141238	0.187,0.186,0.194	0.0,0.0,0.0	194	149	15,14,11	50,47,35	0,0,0	12,7,4
SE14613	ENSRNOG00000045924	RT1-T24-3	chr20	+	3231727	3232000	3230049	3230346	3232305	3232428	0.189	0.0172337	0.318896	0.861,0.641,0.463	0.469,0.507,0.423	422	149	246,86,278	14,17,114	15,35,56	6,12,27
SE2388	ENSRNOG00000009830	Fam204a	chr1	-	281370814	281370902	281370387	281370487	281371387	281371644	0.19	0.0197452	0.349926	0.741,0.772,0.806	0.77,0.512,0.468	237	149	50,27,33	11,5,5	32,20,28	6,12,20
SE9238	ENSRNOG00000046667	Fosb	chr1	-	80218346	80218454	80214690	80217062	80218898	80219219	0.192	0.00447469	0.131616	1.0,0.927,1.0	0.607,1.0,0.744	257	149	30,22,15	0,1,0	8,4,10	3,0,2
SE4398	ENSRNOG00000058545	Arhgap4	chrX	+	156885877	156886111	156885681	156885787	156886186	156886260	0.193	0.00289449	0.0968449	0.891,0.934,1.0	0.847,0.62,0.778	383	149	105,73,80	5,2,0	57,21,27	4,5,3
SE16545	ENSRNOG00000009681	Flot2	chr10	-	65312280	65312371	65309732	65309856	65329160	65329312	0.193	0.0123681	0.260126	1.0,0.848,0.674	0.509,0.608,0.826	240	149	18,9,10	0,1,3	15,15,23	9,6,3
SE6263	ENSRNOG00000002644	Utp18	chr10	-	81580630	81580719	81578169	81578295	81582459	81582530	0.195	1.2858e-09	1.01357e-06	0.941,1.0,1.0	0.729,0.79,0.838	238	149	127,90,88	5,0,0	56,54,58	13,9,7
SE1836	ENSRNOG00000019612	Haghl	chr10	-	15154525	15154590	15154328	15154446	15154852	15155038	0.195	8.72157e-06	0.00128266	1.0,1.0,0.874	0.918,0.665,0.705	214	149	40,24,20	0,0,2	32,20,24	2,7,7
SE15858	ENSRNOG00000015641	Exoc3l1	chr19	-	37247441	37247542	37247106	37247217	37247641	37247767	0.196	0.0362207	0.517248	0.862,0.704,0.817	0.725,0.564,0.505	250	149	21,16,15	2,4,2	31,13,12	7,6,7
SE2558	ENSRNOG00000054605	Unkl	chr10	+	14587921	14588149	14587263	14587347	14588873	14589076	0.196	0.0392532	0.547462	0.813,1.0,0.602	0.613,0.664,0.551	377	149	44,39,46	4,0,12	32,25,28	8,5,9
SE5156	ENSRNOG00000054468	Fam219b	chr8	+	62318973	62319022	62318534	62318612	62320488	62322883	0.197	0.000625103	0.0319231	0.894,0.951,0.958	0.799,0.637,0.775	198	149	45,52,61	4,2,2	37,7,32	7,3,7
SE3335	ENSRNOG00000019413	Atg16l2	chr1	-	166406554	166406617	166405617	166405726	166407701	166407815	0.199	0.00787374	0.189229	0.828,1.0,0.923	0.773,0.628,0.753	212	149	41,24,17	6,0,1	34,12,26	7,5,6
SE17935	ENSRNOG00000017023	Tcf25	chr19	+	56210183	56210297	56209746	56209819	56212626	56213310	0.2	3.22659e-07	0.00010424	0.946,0.798,0.802	0.681,0.578,0.688	263	149	247,146,258	8,21,36	185,111,175	49,46,45
SE231	ENSRNOG00000013844	Fam172a	chr2	+	5031701	5031767	4991164	4991265	5110988	5111076	0.201	0.00137372	0.0568739	1.0,1.0,1.0	1.0,1.0,0.397	215	149	19,21,31	0,0,0	31,9,19	0,0,20
SE15979	ENSRNOG00000020332	Tnnt3	chr1	+	215673416	215673431	215673196	215673208	215676230	215676249	0.202	0.00218066	0.078997	0.421,0.377,0.185	0.0,0.0,0.377	164	149	4,2,1	5,3,4	0,0,2	4,9,3
SE13276	ENSRNOG00000003041	Smg6	chr10	+	61777813	61778006	61775468	61777224	61778538	61778649	0.202	0.010329	0.22958	1.0,1.0,1.0	1.0,0.395,1.0	342	149	2,2,8	0,0,0	14,9,7	0,6,0
SE20181	ENSRNOG00000013866	Usp49	chr9	-	15322184	15322293	15321252	15321458	15326853	15327058	0.202	0.0404227	0.556681	0.776,0.79,0.864	0.6,0.565,0.658	258	149	18,13,11	3,2,1	13,9,10	5,4,3
SE5819	ENSRNOG00000015434	Midn	chr7	-	12418890	12419019	12418476	12418794	12420950	12421013	0.204	0.000386444	0.0228014	0.427,0.349,0.53	0.196,0.287,0.211	278	149	39,13,42	28,13,20	10,6,15	22,8,30
SE285	ENSRNOG00000014075	Clybl	chr15	+	108806725	108806914	108743558	108743745	108811415	108811517	0.208	0.00767914	0.187289	1.0,1.0,1.0	0.688,1.0,0.688	338	149	10,2,10	0,0,0	15,10,10	3,0,2
SE12340	ENSRNOG00000026432	Syt7	chr1	+	226475583	226475706	226471435	226471804	226480820	226480956	0.209	0.0106008	0.23368	1.0,1.0,1.0	0.622,0.751,1.0	272	149	2,6,2	0,0,0	9,11,12	3,2,0
SE2387	ENSRNOG00000009830	Fam204a	chr1	-	281370670	281370701	281370387	281370487	281371387	281371644	0.215	0.0103447	0.22958	0.662,0.738,0.879	0.701,0.567,0.367	180	149	26,17,44	11,5,5	17,19,14	6,12,20
SE19449	ENSRNOG00000013387	Tpcn2	chr1	-	218432488	218432589	218431840	218431922	218434482	218434548	0.216	0.00145828	0.0590108	1.0,1.0,1.0	0.665,1.0,0.686	250	149	19,13,11	0,0,0	10,17,11	3,0,3
SE11953	ENSRNOG00000014019	Tbc1d7	chr17	-	23789878	23789959	23786111	23786299	23790751	23790903	0.217	0.000145677	0.0106723	0.941,0.93,1.0	0.618,1.0,0.602	230	149	49,41,30	2,2,0	30,22,21	12,0,9
SE7560	ENSRNOG00000017975	Dnajb13	chr1	-	165521160	165521318	165520001	165520115	165524446	165524608	0.218	0.0309387	0.463471	0.327,0.66,0.327	0.0,0.0,0.66	307	149	1,4,5	1,1,5	0,0,4	2,3,1
SE9861	ENSRNOG00000014476	Evl	chr6	+	132585372	132585435	132585218	132585285	132587917	132587984	0.221	0.000257217	0.0164577	0.902,0.811,0.695	0.513,0.698,0.533	212	149	92,55,55	7,9,17	45,46,39	30,14,24
SE8000	ENSRNOG00000009970	Dfna5	chr4	-	79956594	79956766	79954597	79954718	79977050	79977243	0.223	0.00014892	0.0108695	1.0,1.0,1.0	1.0,0.736,0.595	321	149	23,11,24	0,0,0	11,6,19	0,1,6
SE9079	ENSRNOG00000003285	Mpv17l	chr10	+	3356716	3356746	3342497	3342568	3356913	3357278	0.225	0.026786	0.426595	1.0,1.0,0.581	0.294,0.806,0.806	179	149	7,2,5	0,0,3	3,5,5	6,1,1
SE864	ENSRNOG00000021324	RGD1565059	chr2	-	154507246	154507306	154505251	154505399	154508746	154508877	0.228	0.000120393	0.00916053	0.853,0.73,0.758	0.608,0.571,0.478	209	149	73,57,44	9,15,10	37,28,27	17,15,21
SE18558	ENSRNOG00000004456	Clhc1	chr14	+	113994091	113994266	113988221	113988328	113996518	113996721	0.228	0.00981712	0.221104	0.0,1.0,1.0	1.0,0.0,0.315	324	149	0,1,1	1,0,0	3,0,2	0,3,2
SE17381	ENSRNOG00000000439	Ager	chr20	+	4365467	4365494	4365010	4365152	4365611	4365738	0.228	0.0145993	0.289445	0.903,0.717,0.772	0.809,0.414,0.485	176	149	11,6,8	1,2,2	5,5,10	1,6,9
SE12109	ENSRNOG00000003283	Rcsd1	chr13	-	83869773	83869863	83865673	83865745	83871423	83871525	0.23	0.000836401	0.0391519	0.696,0.613,0.506	0.331,0.428,0.367	239	149	44,28,46	12,11,28	23,18,26	29,15,28
SE18569	ENSRNOG00000020906	Pola2	chr1	-	221303566	221303640	221300580	221300689	221304492	221304531	0.23	0.00798961	0.19016	1.0,1.0,1.0	0.641,0.8,0.87	223	149	24,20,13	0,0,0	8,6,10	3,1,1
SE727	ENSRNOG00000007993	Sh3tc1	chr14	+	80202457	80202532	80200173	80200401	80204878	80205006	0.232	0.00153165	0.0611018	1.0,0.754,1.0	0.618,0.571,0.869	224	149	39,23,19	0,5,0	17,10,10	7,5,1
SE11393	ENSRNOG00000012831	Slc25a26	chr4	+	126610909	126610983	126610164	126610229	126614998	126615314	0.234	0.00293228	0.097716	0.877,0.919,0.897	0.433,0.706,0.853	223	149	32,17,26	3,1,2	16,18,26	14,5,3
SE12336	ENSRNOG00000026432	Syt7	chr1	+	226471435	226471804	226466997	226467129	226480820	226480956	0.236	0.00823653	0.194017	1.0,1.0,1.0	1.0,1.0,0.291	518	149	9,5,1	0,0,0	16,14,10	0,0,7
SE10864	ENSRNOG00000007632	Mss51	chr15	+	4251304	4251398	4249750	4250317	4251713	4252072	0.24	3.59751e-06	0.000668832	0.952,1.0,1.0	0.657,1.0,0.574	243	149	32,22,21	1,0,0	25,9,11	8,0,5
SE7605	ENSRNOG00000027250	Rbm27	chr18	+	36634087	36634252	36626485	36626620	36637822	36637972	0.24	4.0246e-05	0.00413087	0.862,0.866,0.735	0.587,0.5,0.655	314	149	79,82,82	6,6,14	87,40,76	29,19,19
SE18340	ENSRNOG00000053574	Tarbp1	chr19	-	59378944	59379014	59373372	59373521	59380320	59380418	0.241	7.31232e-07	0.000194735	1.0,1.0,1.0	0.593,1.0,0.683	219	149	6,18,14	0,0,0	15,7,19	7,0,6
SE16551	ENSRNOG00000022491	Wdr76	chr3	+	113457374	113457430	113449508	113449895	113463226	113463353	0.241	0.0456799	0.600359	1.0,0.384,1.0	0.548,0.522,0.592	205	149	6,6,11	0,7,0	5,6,4	3,4,2
SE3392	ENSRNOG00000000774	Gabbr1	chr20	-	1981109	1981254	1979745	1979906	1982307	1982493	0.242	0.0159523	0.303448	0.67,0.767,0.67	0.491,0.503,0.388	294	149	16,13,16	4,2,4	19,6,10	10,3,8
SE16332	ENSRNOG00000004200	Sybu	chr7	-	83611444	83611547	83606152	83606356	83640309	83640507	0.245	0.00164612	0.0641109	0.892,0.918,0.859	0.557,0.816,0.562	252	149	28,19,31	2,1,3	17,15,13	8,2,6
SE17910	ENSRNOG00000015488	Tead1	chr1	+	177654165	177654228	177651556	177651621	177668215	177668350	0.246	1.11679e-05	0.00153906	1.0,1.0,1.0	0.678,1.0,0.584	212	149	11,1,10	0,0,0	18,8,6	6,0,3
SE4165	ENSRNOG00000006515	Klhl15	chrX	+	63357401	63357487	63343545	63343834	63358278	63358383	0.246	0.000210393	0.0139961	0.47,0.137,0.388	0.174,0.083,0.0	235	149	7,2,5	5,8,5	1,1,0	3,7,3
SE11988	ENSRNOG00000061182	Gabre	chrX	-	152220817	152221017	152218706	152220570	152221133	152221286	0.247	0.00111287	0.0492839	0.562,1.0,1.0	0.599,0.222,1.0	349	149	3,5,2	1,0,0	7,2,2	2,3,0
SE15442	ENSRNOG00000003794	Nmral1	chr10	+	11053059	11053250	11052241	11052491	11054876	11055056	0.248	1.73216e-06	0.000411273	0.93,0.956,1.0	0.754,0.713,0.674	340	149	61,50,25	2,1,0	56,34,33	8,6,7
SE4873	ENSRNOG00000015523	RGD1308147	chr17	-	53084185	53084261	53080637	53082521	53087259	53087274	0.249	0.0148701	0.292109	0.884,0.93,0.581	0.548,0.507,0.593	225	149	23,20,23	2,1,11	11,14,22	6,9,10
SE6102	ENSRNOG00000042679	Lcor	chr1	+	260791755	260791888	260775086	260775166	260824977	260826323	0.252	3.04515e-07	0.000100018	1.0,0.867,1.0	0.806,0.555,0.75	282	149	63,37,44	0,3,0	55,26,34	7,11,6
SE812	ENSRNOG00000059276	LOC498265	chr13	-	82293870	82293959	82291811	82291916	82294893	82294933	0.252	0.000939847	0.042874	1.0,0.914,0.814	0.484,0.758,0.731	238	149	20,17,14	0,1,2	6,10,13	4,2,3
SE1411	ENSRNOG00000011589	Camk2d	chr2	+	231076432	231076474	231074178	231074238	231078899	231078948	0.253	1.126e-05	0.00154098	1.0,1.0,1.0	1.0,0.484,0.757	191	149	9,15,9	0,0,0	9,6,20	0,5,5
SE13991	ENSRNOG00000009204	Il17re	chr4	+	145414497	145414513	145413563	145414163	145417431	145417529	0.254	8.57956e-09	4.97286e-06	1.0,1.0,1.0	0.634,0.89,0.713	165	149	24,7,27	0,0,0	23,18,22	12,2,8
SE19830	ENSRNOG00000026907	Zbtb37	chr13	-	78851447	78851643	78849144	78850104	78852124	78852160	0.254	5.80095e-07	0.00016568	1.0,1.0,1.0	0.515,0.722,1.0	345	149	36,40,34	0,0,0	27,30,33	11,5,0
SE17903	ENSRNOG00000042726	RGD1560775	chr8	-	96464817	96464931	96464427	96464498	96469031	96469069	0.257	0.0304487	0.457602	0.665,1.0,1.0	0.531,1.0,0.362	263	149	7,3,1	2,0,0	4,3,2	2,0,2
SE5583	ENSRNOG00000006241	March7	chr3	+	46321232	46321281	46319639	46319753	46323840	46323976	0.26	8.88178e-16	2.50048e-12	0.804,0.748,0.75	0.511,0.561,0.451	198	149	322,248,315	59,63,79	161,141,129	116,83,118
SE12334	ENSRNOG00000026432	Syt7	chr1	+	226468028	226468256	226466997	226467129	226480820	226480956	0.26	0.012207	0.257287	1.0,1.0,1.0	1.0,1.0,0.22	377	149	5,3,1	0,0,0	10,3,5	0,0,7
SE20643	ENSRNOG00000005711	Ptprd	chr5	-	92962806	92962848	92962207	92962305	92974695	92974808	0.266	0.00260936	0.0891208	0.732,0.637,0.628	0.243,0.494,0.463	191	149	28,9,13	8,4,6	7,15,21	17,12,19
SE15910	ENSRNOG00000039076	LOC688452	chr1	+	59713478	59713502	59712833	59712902	59714794	59714951	0.267	4.64474e-06	0.000795947	1.0,1.0,1.0	0.501,1.0,0.697	173	149	18,9,8	0,0,0	7,4,8	6,0,3
SE11060	ENSRNOG00000021704	Atp8b5p	chr5	+	58789090	58789287	58779709	58779798	58792580	58792789	0.268	0.00670223	0.170737	1.0,0.732,1.0	0.703,0.392,0.832	346	149	24,19,25	0,3,0	11,3,23	2,2,2
SE17705	ENSRNOG00000049452	Nebl	chr17	-	84205727	84205832	84200937	84201042	84210693	84210807	0.269	0.00149895	0.0601176	0.281,0.105,0.701	0.281,0.0,0.0	254	149	2,1,4	3,5,1	2,0,0	3,12,13
SE11897	ENSRNOG00000007440	Dzank1	chr3	-	138628915	138629043	138625652	138625727	138629517	138629598	0.272	0.0159073	0.302884	0.557,0.659,0.79	0.377,0.435,0.377	277	149	7,18,7	3,5,1	9,10,9	8,7,8
SE4414	ENSRNOG00000010141	Ttll1	chr7	-	124362594	124362642	124362170	124362287	124363237	124363285	0.273	0.0129526	0.265893	0.752,0.773,0.577	0.318,0.654,0.312	197	149	8,9,9	2,2,5	8,5,9	13,2,15
SE6164	ENSRNOG00000018778	Cadm1	chr8	+	52168546	52168579	52158115	52158205	52186846	52186978	0.274	0.01129	0.243426	0.539,0.522,0.214	0.154,0.059,0.239	182	149	10,4,4	7,3,12	4,1,5	18,13,13
SE232	ENSRNOG00000013844	Fam172a	chr2	+	5053318	5053510	4991164	4991265	5110988	5111076	0.279	0.00521667	0.144592	1.0,1.0,1.0	1.0,1.0,0.164	341	149	17,8,20	0,0,0	7,4,9	0,0,20
SE4657	ENSRNOG00000015117	Lrrc39	chr2	+	219605807	219605944	219605012	219605169	219610316	219610462	0.287	2.46855e-09	1.73742e-06	1.0,1.0,1.0	0.816,0.765,0.557	286	149	27,20,29	0,0,0	85,75,53	10,12,22
SE16257	ENSRNOG00000013927	Jag2	chr6	-	137719441	137719555	137719304	137719351	137719705	137719819	0.287	0.00649606	0.168002	1.0,0.498,1.0	0.716,0.378,0.544	263	149	27,14,14	0,8,0	40,15,40	9,14,19
SE9509	ENSRNOG00000032472	Adgrg2	chrX	-	36935337	36935490	36930185	36931887	36936861	36936963	0.29	0.013956	0.280071	0.787,0.497,0.874	0.434,0.357,0.497	302	149	15,10,14	2,5,1	14,9,8	9,8,4
SE1999	ENSRNOG00000051085	Rn50_2_1764.2	chr2	-	157068301	157068489	157066616	157066850	157068874	157068984	0.292	0.000396123	0.0231827	0.657,0.68,0.78	0.384,0.537,0.32	337	149	39,24,32	9,5,4	31,21,16	22,8,15
SE6851	ENSRNOG00000005133	Mapt	chr10	+	92352246	92353008	92349222	92349288	92356281	92356337	0.296	0.00010983	0.00848794	0.662,1.0,1.0	0.803,0.276,0.696	911	149	12,5,7	1,0,0	25,14,14	1,6,1
SE15112	ENSRNOG00000030149	Adgrl3	chr14	-	28662398	28662413	28659307	28660108	28713569	28713679	0.297	0.0246884	0.405107	1.0,0.476,0.565	0.447,0.206,0.496	164	149	12,4,10	0,4,7	16,4,13	18,14,12
SE2021	ENSRNOG00000008082	Rgs6	chr6	+	106578508	106578562	106574852	106574942	106597783	106602139	0.298	0.0111518	0.241505	0.746,1.0,0.746	0.386,0.688,0.524	203	149	4,1,8	1,0,2	6,6,3	7,2,2
SE10319	ENSRNOG00000049397	LOC103689941	chr5	+	142312469	142312657	142311790	142311907	142313820	142313932	0.3	0.0362533	0.517338	1.0,1.0,1.0	1.0,0.1,1.0	337	149	1,2,1	0,0,0	1,1,1	0,4,0
SE2586	ENSRNOG00000059402	Itgb1bp1	chr6	-	43360158	43360187	43356909	43357038	43363147	43363335	0.301	4.53786e-05	0.00451655	0.746,0.973,0.736	0.484,0.613,0.456	178	149	49,43,40	14,1,12	28,17,17	25,9,17
SE18184	ENSRNOG00000059142	Dtwd2	chr18	-	43867209	43867338	43857969	43858990	43901230	43901423	0.306	0.00377684	0.116913	1.0,0.855,0.707	0.58,0.3,0.763	278	149	7,11,9	0,1,2	18,4,18	7,5,3
SE11973	ENSRNOG00000053968	AABR07019086.1	chr15	-	87464199	87464307	87456813	87456933	87470757	87470859	0.307	0.00211951	0.077065	0.635,0.179,0.199	0.0,0.069,0.023	257	149	3,3,3	1,8,7	0,6,2	25,47,50
SE3241	ENSRNOG00000023760	Plekhm3	chr9	-	71646540	71646599	71631161	71631985	71651412	71651512	0.309	0.0175285	0.321933	0.33,0.589,0.667	0.384,0.082,0.193	208	149	11,12,14	16,6,5	20,1,5	23,8,15
SE15919	ENSRNOG00000011211	Pex5l	chr2	-	119405704	119405809	119396165	119396277	119537678	119537837	0.31	0.000189289	0.0128632	1.0,0.746,1.0	0.638,0.638,0.54	254	149	4,5,3	0,1,0	6,6,4	2,2,2
SE98	ENSRNOG00000014900	Crem	chr17	+	57079357	57079393	57033574	57033692	57082569	57082726	0.31	0.00691533	0.174269	0.729,0.79,0.858	0.573,0.257,0.617	185	149	30,14,30	9,3,4	10,3,6	6,7,3
SE10383	ENSRNOG00000017577	Bphl	chr17	-	31508416	31508540	31498882	31499269	31511616	31511748	0.312	2.35808e-06	0.000510668	1.0,0.923,1.0	1.0,0.41,0.577	273	149	20,22,41	0,1,0	30,14,25	0,11,10
SE12333	ENSRNOG00000026432	Syt7	chr1	+	226468028	226468256	226466997	226467129	226471435	226471804	0.327	0.000369695	0.0219445	1.0,0.664,1.0	0.735,0.283,0.664	377	149	2,5,1	0,1,0	7,3,5	1,3,1
SE980	ENSRNOG00000046566	Tub	chr1	+	173619749	173619917	173618522	173618666	173620828	173620947	0.331	1.31974e-05	0.00174551	1.0,1.0,1.0	0.451,0.876,0.679	317	149	2,7,11	0,0,0	7,15,9	4,1,2
SE7172	ENSRNOG00000030515	Nfasc	chr13	-	49377662	49377707	49375940	49376042	49379144	49379269	0.333	0.0332531	0.487952	0.434,1.0,0.0	0.434,0.0,0.0	194	149	1,4,0	1,0,1	2,0,0	2,3,1
SE5541	ENSRNOG00000021780	Rad51d	chr10	-	70230421	70230512	70228851	70229019	70233403	70233499	0.337	6.2438e-07	0.000173305	0.909,1.0,0.939	0.704,0.598,0.536	240	149	16,12,25	1,0,1	23,12,13	6,5,7
SE10468	ENSRNOG00000061070	Irf4	chr17	-	34899087	34899195	34896572	34896926	34900772	34900917	0.337	0.00747336	0.183867	0.596,0.699,0.613	0.367,0.367,0.162	257	149	28,16,30	11,4,11	6,4,1	6,4,3
SE4977	ENSRNOG00000009783	Camk2g	chr15	+	3983819	3983888	3974330	3974374	3985004	3985049	0.349	0.00777144	0.188147	1.0,0.127,0.492	0.351,0.092,0.13	218	149	39,32,88	0,151,62	61,29,17	77,195,78
SE4166	ENSRNOG00000006515	Klhl15	chrX	+	63357401	63357487	63350687	63350738	63358278	63358383	0.353	6.07471e-05	0.00546641	0.559,0.241,0.613	0.113,0.241,0.0	235	149	6,2,5	3,4,2	1,1,0	5,2,4
SE9578	ENSRNOG00000030932	Zfp82	chr1	-	88356845	88356972	88350360	88353125	88361618	88361712	0.371	0.0155085	0.299047	0.73,1.0,0.856	0.474,1.0,0.0	276	149	10,1,11	2,0,1	5,9,0	3,0,5
SE4483	ENSRNOG00000019667	Ppfibp2	chr1	+	171861556	171861656	171815873	171816314	171876200	171876415	0.374	2.87124e-06	0.000583335	1.0,1.0,1.0	1.0,0.333,0.545	249	149	19,7,14	0,0,0	22,10,6	0,12,3
SE6468	ENSRNOG00000004736	Ralgps2	chr13	-	74437473	74437551	74435997	74436103	74440056	74440111	0.375	0.00027283	0.0173197	0.544,1.0,0.926	0.38,0.587,0.378	227	149	20,21,19	11,0,1	28,13,25	30,6,27
SE3506	ENSRNOG00000004208	Crim1	chr6	+	872806	872927	828601	828775	904490	904673	0.378	0.000885702	0.0408771	0.878,0.603,1.0	0.285,0.705,0.356	270	149	13,11,18	1,4,0	13,13,8	18,3,8
SE15911	ENSRNOG00000039076	LOC688452	chr1	+	59714375	59714485	59712833	59712902	59714794	59714951	0.391	5.05188e-06	0.000851703	1.0,1.0,1.0	0.463,1.0,0.365	259	149	4,4,1	0,0,0	9,6,3	6,0,3
SE10082	ENSRNOG00000007410	Dab1	chr5	+	124266648	124266759	124266207	124266335	124275838	124280115	0.391	0.0108422	0.236881	1.0,1.0,1.0	0.364,0.462,1.0	260	149	5,8,6	0,0,0	2,3,2	2,2,0
SE7966	ENSRNOG00000037124	Fam227b	chr3	-	118399577	118399679	118383106	118383241	118402742	118402841	0.397	1.03853e-05	0.00147239	0.842,1.0,1.0	0.64,0.64,0.372	251	149	9,1,2	1,0,0	9,3,3	3,1,3
SE10105	ENSRNOG00000055229	LOC108348118	chr1	+	68486685	68486826	68479307	68479469	68487410	68487492	0.418	9.81644e-06	0.00141206	0.804,1.0,1.0	0.653,0.507,0.391	290	149	8,2,8	1,0,0	11,2,5	3,1,4
SE1407	ENSRNOG00000011589	Camk2d	chr2	+	231074178	231074238	231063261	231063299	231076432	231076474	0.42	0.00526633	0.144747	1.0,1.0,1.0	0.588,0.151,1.0	209	149	6,4,2	0,0,0	2,1,12	1,4,0
SE2298	ENSRNOG00000059876	Fsd1l	chr5	+	70473689	70473811	70464013	70464115	70486712	70486922	0.43	4.99665e-11	5.4705e-08	1.0,1.0,0.877	0.458,0.49,0.638	271	149	21,30,13	0,0,1	20,21,16	13,12,5
SE3489	ENSRNOG00000012932	Ccdc146	chr4	+	10372774	10373002	10371368	10371442	10373996	10374183	0.434	0.00373725	0.116493	1.0,0.613,0.664	0.283,0.409,0.283	377	149	5,8,5	0,2,1	4,7,2	4,4,2
SE7965	ENSRNOG00000037124	Fam227b	chr3	-	118392840	118392967	118383106	118383241	118402742	118402841	0.439	1.18079e-05	0.00160482	0.829,1.0,1.0	0.519,0.519,0.474	276	149	9,1,5	1,0,0	6,2,5	3,1,3
SE10989	ENSRNOG00000004140	Pacrgl	chr14	-	66765673	66765764	66762706	66762814	66767461	66767529	0.471	0.0011109	0.0492839	1.0,0.651,1.0	1.0,0.237,0.0	240	149	3,3,4	0,1,0	8,1,0	0,2,2
SE11994	ENSRNOG00000013011	Dnajb4	chr2	-	257418310	257418430	257406604	257406664	257425057	257425242	0.491	0.000241573	0.0155684	0.381,1.0,0.156	0.0,0.0,0.065	269	149	10,2,1	9,0,3	0,0,1	4,2,8
SE8736	ENSRNOG00000007850	Mok	chr6	-	135245735	135245825	135235704	135235783	135250917	135251032	0.497	4.72012e-05	0.00460492	1.0,1.0,1.0	0.272,1.0,0.238	239	149	11,4,5	0,0,0	3,7,1	5,0,2
SE17457	ENSRNOG00000005015	Rabep1	chr10	+	57553040	57553157	57549451	57549919	57563545	57563686	0.522	2.70771e-05	0.00308444	1.0,0.797,1.0	1.0,0.232,0.0	266	149	4,7,1	0,1,0	8,7,0	0,13,3
SE17643	ENSRNOG00000030667	Ppm1b	chr6	+	8279174	8279222	8261002	8261060	8279836	8280124	0.523	1.22912e-05	0.00164778	1.0,1.0,0.431	0.431,0.0,0.431	197	149	2,5,1	0,0,1	4,0,3	4,2,3
SE1376	ENSRNOG00000003078	Dcaf6	chr13	-	83624240	83624414	83616628	83616688	83634262	83634520	0.536	5.37275e-07	0.000155707	1.0,1.0,1.0	0.156,0.235,1.0	323	149	12,7,2	0,0,0	2,2,2	5,3,0
SE12202	ENSRNOG00000026914	Dnah1	chr16	-	7399427	7399584	7398413	7398546	7399870	7400045	0.538	2.35734e-06	0.000510668	1.0,1.0,0.796	0.109,0.327,0.745	306	149	5,6,8	0,0,1	1,3,6	4,3,1
SE9259	ENSRNOG00000002827	Rbfox1	chr10	-	8393697	8393778	8371169	8371302	8416157	8416211	0.569	4.0822e-08	1.91543e-05	1.0,1.0,1.0	0.633,0.66,0.0	230	149	2,4,2	0,0,0	8,9,0	3,3,4
SE1259	ENSRNOG00000004534	Spdya	chr6	-	23539018	23539268	23536657	23536716	23543105	23543172	0.662	8.54283e-12	1.20253e-08	1.0,1.0,1.0	0.428,0.157,0.428	399	149	1,3,3	0,0,0	2,3,4	1,6,2
SE2466	ENSRNOG00000012073	Abhd14b	chr8	+	115151516	115151744	115150513	115150573	115152923	115153165	0.682	0	0	1.0,1.0,1.0	0.422,0.327,0.206	377	149	53,19,31	0,0,0	48,27,19	26,22,29
SE8439	ENSRNOG00000024468	Traf3ip1	chr9	+	98636429	98636531	98633985	98634061	98637848	98637944	0.769	1.02581e-07	3.99001e-05	0.308,1.0,1.0	0.0,0.0,0.0	251	149	3,2,3	4,0,0	0,0,0	6,3,2
