# Supplementary material for: Whole-Genome Uterine Artery Transcriptome Profiling and Alternative Splicing Analysis in Rat Pregnancy
Source: Int J Mol Sci. 2020 Mar 18;21(6):2079. doi: 10.3390/ijms21062079 (PMC7139363; doi:10.3390/ijms21062079)
Supplement: Supplementary file 1 [file ijms-21-02079-s001.zip › Supplementary tables and figures/Supplementary table 11.xlsx]

## Sheet: AS _ GO_ biological process
Go Biological process	Overlap	P-value	Adjusted P-value	Old P-value	Old Adjusted P-value	Odds Ratio	Combined Score	Genes
regulation of microtubule-based process (GO:0032886)	2020-12-27	1.38649e-07	0.000707528	0	0	6.0758	95.9448	ATAT1;MACF1;DIAPH1;CYLD;PHLDB1;APC;TRAF3IP1;ERBB2;MAPT;PHLDB2;EPHA3;CLASP2
ubiquitin-dependent protein catabolic process (GO:0006511)	52/342	3.81431e-07	0.000973221	0	0	2.07856	30.7198	UBE3C;UBXN2A;RNF14;UBE2D3;OTUD7B;RNF19B;UBE3A;ARRB1;UBE2L3;HERC2;CDC27;ARIH1;FBXO8;RNF111;RNF44;NHLRC3;ARRDC1;ARMC8;PPP2R5C;SIRT2;TOM1L1;PSMA4;PSME4;RBCK1;SQSTM1;PSMD11;UBA7;KLHL15;UHRF1;UBR4;AGAP3;ARNTL;BAG6;RNF213;RNF217;PCBP2;UBR5;SPOP;RBBP6;RFFL;ATE1;HACE1;UBE2I;CSNK1A1;PSMB9;NPLOC4;APC;RFWD2;CDC16;TTC3;RLIM;ERCC8
phosphorylation (GO:0016310)	55/387	1.58464e-06	0.00269548	0	0	1.94284	25.9469	DGKG;PANK2;DGKD;DGKB;GMFG;LRRK2;MAST2;TESK2;ATP5C1;PPP4R1;RPS6KA5;TLK2;NEK1;XYLB;CDKL2;MORC3;DYRK1B;IRAK3;NRBP1;CDC25B;FGR;PEAK1;PICK1;FAM20C;IDNK;BIRC6;ERG;CAMK2D;PRKDC;ROCK2;STK3;MAPK8;FGGY;ERBB2;PTK2B;FYN;FNIP2;NADK;MARK2;SRPK2;DMPK;GK;CSNK1A1;TNK2;INSR;CDC42BPA;HIPK3;DCLK1;RPS6KB1;WNK1;RPS6KB2;AAK1;ATM;CDK12;FGFR1
vesicle-mediated transport (GO:0016192)	56/411	4.76214e-06	0.00607531	0	0	1.86265	22.8265	DENND1C;VPS29;DENND1A;LRRK2;INPPL1;GCC2;PIK3C2A;EEA1;GOLGA4;ZFYVE27;AP1G2;TOM1;KIF1C;VPS35;KIF1B;ERC1;TRIM27;KIF1A;APLP2;AKTIP;ARAP2;ARAP3;SCRIB;RBSN;DNM1;SYTL2;DNM2;RABEP1;KIF16B;VAMP4;RAB7B;SEC22A;SNAP47;NAPB;MGRN1;GOSR2;ASAP1;AGAP3;SNX4;HMGXB4;RAB6A;ATP9B;EPS15;SNX5;SPAG9;RIC1;CCZ1B;CACFD1;GBF1;MYO5A;SYT7;AHI1;FAM160A2;PIKFYVE;VIPAS39;PICALM
regulation of microtubule cytoskeleton organization (GO:0070507)	2020-09-23	1.86463e-05	0.0190304	0	0	5.34934	58.2536	ATAT1;CYLD;PHLDB1;TRAF3IP1;MAPT;PHLDB2;EPHA3;SKA2;CLASP2
cellular protein modification process (GO:0006464)	108/1002	2.78749e-05	0.0237076	0	0	1.47347	15.4534	GMFG;UBE2D3;MPI;TNC;TESK2;PLOD2;UBE2L3;DCAF6;C4A;PPP4R1;RPS6KA5;NEK1;SBF1;CDKL2;ATG3;MORC3;APLP2;DYRK1B;NRBP1;CDC25B;PSME4;ERG;MTMR3;PSMD11;UBA7;PRKDC;LTBP1;TIMM50;STK3;HLCS;ARSK;MARK2;WDTC1;UBE2F;SRPK2;MGEA5;UBE2I;DMPK;INSR;PMM2;FN1;ABCA7;CP;DCLK1;PTPRD;PTPRC;UBLCP1;WNK1;AAK1;FBXL3;ATM;CDK12;FBXL5;FGFR1;PTPRS;LRRK2;MAST2;PTPRO;NGLY1;PTPRM;PTPN21;CHRDL1;PPP3CC;SENP8;TLK2;TIMP1;MAN2C1;PPP1R12A;ANO…
protein phosphorylation (GO:0006468)	58/471	6.59592e-05	0.0480842	0	0	1.68342	16.2054	GMFG;LRRK2;FLT4;MAST2;TESK2;PPP4R1;RPS6KA5;EEF2K;TLK2;NEK1;ERC1;CDKL2;PDGFRB;MORC3;DYRK1B;IRAK3;BAZ1B;NRBP1;CDC25B;FGR;PEAK1;PICK1;ULK2;FAM20C;PRKCQ;MAPKAPK5;BIRC6;ERG;EPHA3;CAMK2D;USP15;PRKDC;ROCK2;TTBK2;STK3;MAPK8;ERBB2;PTK2B;FYN;FNIP2;CAMK2G;MARK2;SRPK2;SMAD2;DMPK;CSNK1A1;INSR;CDC42BPA;HIPK3;DCLK1;RPS6KB1;WNK1;ABI1;RPS6KB2;AAK1;ATM;CDK12;FGFR1
lipid translocation (GO:0034204)	2020-08-22	0.000101514	0.0647533	0	0	4.97111	45.7109	ABCA1;ATP8B4;ABCC1;ABCA4;RFT1;ABCA7;ATP10A;ATP9B
protein polyubiquitination (GO:0000209)	39/284	0.000106405	0.0603317	0	0	1.87729	17.174	LRSAM1;PSMD11;UBE3C;RNF14;UBE2D3;RNF19B;UBE3A;TANK;UBE2L3;RNF114;RNF213;TNKS2;UBE2Q2;CDC27;RNF217;UBR5;RBBP6;TRIM27;ARIH1;RFFL;UNKL;RNF111;HERC6;SHPRH;HACE1;NHLRC3;MARCH8;DDB2;PSMB9;PSMA4;PSME4;CDC16;TTC3;MKRN1;RLIM;ERCC8;FBXL3;RBCK1;FBXL5
regulation of cilium assembly (GO:1902017)	2020-09-28	0.0001128	0.0575616	0	0	4.3941	39.9419	ATG3;CYLD;CCDC88A;IFT88;IFT140;CEP120;TBC1D7;FUZ;TAPT1
cytosolic transport (GO:0016482)	21/119	0.000137254	0.0636732	0	0	2.41245	21.4555	SPAG9;VPS29;RIC1;VPS13C;AKTIP;GOSR2;GBF1;GCC2;RBSN;SYT7;EEA1;GAK;FAM160A2;PIKFYVE;KIF16B;VPS35;TRIM27;ERC1;RAB6A;EPS15;SNX5
membrane assembly (GO:0071709)	2020-08-23	0.000145711	0.0619634	0	0	4.75497	42.0049	NLGN3;GAK;PTPRD;NRXN1;RFTN1;FLOT1;FLOT2;ANK3
endosomal transport (GO:0016197)	33/230	0.000153142	0.0601143	0	0	1.96143	17.2294	DENND1C;VPS29;SDCCAG3;MGRN1;DENND1A;GOSR2;GCC2;EEA1;SNX4;HMGXB4;TOM1;VPS35;TRIM27;ERC1;RAB6A;EPS15;SNX5;ABCA1;SPAG9;RIC1;VPS13C;AKTIP;GBF1;SCRIB;RBSN;DCLK1;FAM160A2;PIKFYVE;KIF16B;VIPAS39;RAB7B;SQSTM1;PICALM
DNA methylation (GO:0006306)	2020-07-18	0.000171258	0.0624234	0	0	5.31632	46.105	ATF7IP;KMT2E;EHMT2;ATRX;DNMT3B;EHMT1;PICK1
negative regulation of cell migration (GO:0030336)	21/122	0.000197007	0.0670218	0	0	2.35313	20.0775	KANK1;NDRG4;MCTP1;ZMYND8;TPM1;ARAP3;FUZ;ADARB1;SULF1;ARHGAP4;ADAM15;NAV3;NF1;ITGB1BP1;EVL;TIMP1;SLIT2;PHLDB2;VCL;ENG;CLASP2
protein localization to plasma membrane (GO:0072659)	22/131	0.000202716	0.0646538	0	0	2.29582	19.5229	MACF1;ROCK2;PTCH1;MYO5A;ANK3;TTC7A;GAK;GOLGA4;DLG1;GOLPH3;ZFYVE27;RAB31;RAB26;RAB34;SLMAP;BSG;EPB41L3;FCHO2;FLOT1;INPP5K;FLOT2;CLASP2
regulation of mitochondrial fission (GO:0090140)	2020-07-19	0.000254089	0.0762717	0	0	5.03651	41.6914	LRRK2;VPS35;MIEF1;MAPT;MFF;DNM1L;MYO19
modification-dependent protein catabolic process (GO:0019941)	23/142	0.000254727	0.0722152	0	0	2.21424	18.3236	PSMD11;UBE2I;HACE1;UBA7;ARRDC1;KLHL15;UHRF1;UBE2D3;UBR4;ARRB1;UBE2L3;BAG6;RNF213;NPLOC4;RNF217;UBR5;TTC3;RLIM;RBBP6;ARIH1;FBXO8;RFFL;SQSTM1
protein transport (GO:0015031)	42/327	0.000262534	0.070511	0	0	1.75585	14.4772	VPS29;MACF1;NAPB;LRSAM1;STEAP3;HIKESHI;VLDLR;TCIRG1;HID1;SNX4;GOLGA4;HERC2;RAP1A;RAB26;RAB23;RAB24;SYNDIG1;TOM1;VPS35;CD36;RAB6A;ATP6V1C1;SEC31A;ARRDC4;ATP6V0E1;RIC1;TICAM2;ARRDC1;ANK3;ZDHHC17;DNM2;TBC1D1;GOLPH3;RAB31;CTTN;RAB34;SGSM2;PICK1;ITGB1BP1;VIPAS39;ARHGEF2;RAB7B
protein ubiquitination (GO:0016567)	59/507	0.000268399	0.0684821	0	0	1.59085	13.0816	LRSAM1;UBE3C;RNF14;UBE2D3;RNF19B;ARRB1;UBE3A;UBE2L3;HERC4;RNF114;HERC2;UBE2Q2;TRIM68;ARIH1;UNKL;RNF111;HERC6;ARRDC4;ATG3;SHPRH;RNF44;NHLRC3;ARRDC1;DDB2;PSMA4;PSME4;PEX5;BIRC6;RBCK1;PSMD11;UHRF2;UBA7;PRKDC;MGRN1;UHRF1;KLHL15;UBR4;TANK;RNF213;TNKS2;RNF217;UBR5;HLTF;SPOP;RBBP6;KLHL29;HACE1;KLHL26;MARCH8;PSMB9;KLHL5;TSPAN17;MKRN1;RLIM;ERCC8;FBXL3;ASB5;FBXL5;TRIM33
smooth muscle contraction (GO:0006939)	2020-06-14	0.000272724	0.0662719	0	0	5.8588	48.0835	SMTN;ROCK2;MYH11;PIK3C2A;SLC8A1;TPCN2
protein localization to membrane (GO:0072657)	25/161	0.000275608	0.0639284	0	0	2.12275	17.3992	ROCK2;NRXN1;ZFYVE27;PDZD11;BSG;EPB41L3;FCHO2;FLOT1;INPP5K;FLOT2;CLASP2;SH3GLB1;PTCH1;RFTN1;MYO5A;SCRIB;ANK3;TTC7A;GAK;DLG1;DLG3;RAB34;SLMAP;PICK1;ITGB1BP1
regulation of anatomical structure morphogenesis (GO:0022603)	16/83	0.000296439	0.0657708	0	0	2.63528	21.4082	PHLDB1;POGLUT1;LRRK2;FLT4;VASH1;MYO19;AKAP13;ZMYM1;FMNL2;ZMYM4;ZMYM5;ERBB2;NF1;MAPT;PHLDB2;CLASP2
cellular response to DNA damage stimulus (GO:0006974)	42/330	0.00031913	0.067855	0	0	1.73989	14.0059	RPAIN;UBA7;PRKDC;BOD1L1;SMC5;ASH2L;CIB1;SMC6;ALKBH7;TANK;ALKBH8;HPF1;HERC2;UBR5;TLK2;NEK1;RBBP6;TP53BP1;TOPBP1;POLK;FNIP2;SHPRH;SLF1;BAZ1B;ZDHHC16;SPIDR;INIP;DDB2;RAD52;RAD51D;NSMCE4A;IRF3;APC;IRF4;TDP1;PSME4;APLF;SPDYA;ERCC8;ATM;MNDA;CEP63
cytoskeleton organization (GO:0007010)	21/127	0.000348126	0.0710595	0	0	2.26048	18.0001	SH3KBP1;MAST2;TPM1;MICAL2;ARAP3;PRPF40A;ANK3;SYNE2;ARHGAP4;SYNE1;DIAPH1;ARHGAP10;ZMYM1;FMNL2;ZMYM4;ZMYM5;EPB41L3;PACSIN2;PTK2B;FLNB;BRWD1
plasma membrane bounded cell projection assembly (GO:0120031)	33/242	0.000396089	0.07774	0	0	1.86416	14.6036	TRAF3IP1;PTPRO;ASAP1;TTBK2;PPP1R9B;IFT74;SEPT6;ARL13B;RAB23;INPP5K;BBS9;NEK1;POC1B;BBS7;PCNT;OFD1;CARMIL1;IFT122;OCRL;FUZ;SEPT4;MTSS1;CD2AP;ATAT1;CCDC88A;AHI1;IFT88;GOLPH3;IFT43;WDR60;TMEM237;CLUAP1;VCL
phospholipid translocation (GO:0045332)	2020-07-21	0.000514989	0.0973329	0	0	4.55685	34.5015	ABCA1;ATP8B4;ABCC1;ABCA4;ABCA7;ATP10A;ATP9B
regulation of organelle assembly (GO:1902115)	1948-11-01	0.000560431	0.102139	0	0	3.13283	23.4549	SENP6;AKAP13;ATG3;CYLD;IFT88;PIKFYVE;MTMR3;IFT140;CEP295;NPRL3;CEP76
cilium assembly (GO:0060271)	37/289	0.000629097	0.110699	0	0	1.75021	12.9012	CEP57;DYNC1I2;TRAF3IP1;ASAP1;TTBK2;IFT74;SEPT6;HAUS8;ARL13B;HAUS7;RAB23;CNTRL;BBS9;NEK1;POC1B;BBS7;KIFAP3;PCNT;CEP76;CDK5RAP2;OFD1;IFT140;ODF2;IFT122;OCRL;FUZ;HAUS6;SEPT4;MSS51;ATAT1;AHI1;IFT88;IFT43;WDR60;TMEM237;CEP63;CLUAP1
DNA methylation or demethylation (GO:0044728)	2020-06-16	0.000640275	0.108911	0	0	5.12645	37.6979	ATF7IP;KMT2E;EHMT2;ATRX;DNMT3B;EHMT1
DNA alkylation (GO:0006305)	2020-06-16	0.000640275	0.105398	0	0	5.12645	37.6979	ATF7IP;KMT2E;EHMT2;ATRX;DNMT3B;EHMT1
regulation of protein targeting to membrane (GO:0090313)	2020-08-28	0.000664649	0.105991	0	0	3.90587	28.5763	ERBB2;INPP5K;CIB1;FYN;ITGB1BP1;MIEF1;ANK3;MFF
regulation of mitochondrion organization (GO:0010821)	1949-11-01	0.000675522	0.10446	0	0	3.0689	22.403	GOLPH3;HAX1;RHOT1;LRRK2;CTSK;VPS35;MAPT;DNM1L;MFF;SQSTM1;MYO19
positive regulation of protein targeting to membrane (GO:0090314)	2020-07-22	0.000707945	0.106254	0	0	4.34972	31.5491	ERBB2;CIB1;ITGB1BP1;FYN;ANK3;MIEF1;MFF
regulation of axon extension (GO:0030516)	1935-09-01	0.00072372	0.105518	0	0	3.51528	25.4194	MACF1;GOLGA4;PTPRS;ZFYVE27;CTTN;NRCAM;MAPT;L1CAM;DNM2
proteasome-mediated ubiquitin-dependent protein catabolic process (GO:0043161)	37/292	0.000764069	0.108307	0	0	1.73223	12.4319	PSMD11;UBXN2A;KLHL15;FAF2;UBE2D3;SEL1L;UBE3A;ARRB1;AGAP3;ARNTL;BAG6;HERC2;CDC27;PCBP2;SPOP;UBQLN1;RFFL;RNF111;ANKZF1;RNF44;NHLRC3;CSNK1A1;ARMC8;PPP2R5C;SIRT2;PSMB9;NPLOC4;PSMA4;APC;RFWD2;PSME4;CDC16;RLIM;ERCC8;FBXL3;RBCK1;FBXL5
regulation of synapse assembly (GO:0051963)	1936-09-01	0.000903052	0.124548	0	0	3.41763	23.9567	NLGN3;ROBO2;PTPRD;SRPX2;NRXN1;SYNDIG1;VPS35;PDLIM5;EIF4G1
retrograde transport, endosome to Golgi (GO:0042147)	15/83	0.000919145	0.123431	0	0	2.47058	17.2745	SPAG9;VPS29;RIC1;GOSR2;GBF1;GCC2;RBSN;PIKFYVE;SGSM2;VPS35;ERC1;TRIM27;RAB7B;RAB6A;SNX5
protein localization to Golgi apparatus (GO:0034067)	2020-07-23	0.000953924	0.124817	0	0	4.1606	28.9367	GAK;GOLPH3;VPS13C;GBF1;VPS13D;GCC2;RAB6A
establishment of protein localization to membrane (GO:0090150)	15/84	0.00104467	0.133274	0	0	2.44117	16.7563	ATG3;MACF1;ZDHHC20;RFTN1;ZDHHC21;ANK3;ZDHHC3;ZDHHC15;GOLGA4;ZDHHC18;GOLPH3;RAB31;RAB26;RAB34;ATG4B
viral RNA genome replication (GO:0039694)	2020-05-12	0.00106547	0.132612	0	0	5.69606	38.9858	EEA1;ATG16L2;ROCK2;ATG16L1;PCBP2
proteasomal protein catabolic process (GO:0010498)	31/238	0.00125834	0.152888	0	0	1.78062	11.8909	PSMD11;UBXN2A;UBE2D3;SEL1L;UBE3A;ARRB1;AGAP3;ARNTL;BAG6;HERC2;CDC27;PCBP2;SPOP;RFFL;RNF111;ATE1;RNF44;NHLRC3;CSNK1A1;ARMC8;PPP2R5C;SIRT2;PSMB9;PSMA4;APC;RFWD2;PSME4;CDC16;RLIM;ERCC8;RBCK1
negative regulation of microtubule depolymerization (GO:0007026)	2020-06-18	0.00130726	0.155139	0	0	4.55685	30.2566	NAV3;APC;CIB1;ARHGEF2;TTBK2;CLASP2
muscle organ development (GO:0007517)	1961-12-01	0.00136111	0.157858	0	0	2.68929	17.7478	SGCE;MEF2A;SMTN;SGCA;FHL1;TCF12;COL6A3;DMD;NEB;CHD2;UTRN;MEF2D
Golgi organization (GO:0007030)	19/122	0.00136981	0.155336	0	0	2.12902	14.0368	PI4K2B;ATP8B4;TICAM2;HACE1;UBXN2A;CSNK1A1;LRRK2;GBF1;COG2;GCC2;SYNE1;GAK;GOLPH3;NPLOC4;GOLGB1;MYO18A;DYM;VAMP4;CLASP2
organelle assembly (GO:0070925)	44/377	0.00144041	0.159792	0	0	1.5955	10.4391	TRAF3IP1;UBXN2A;ASAP1;AMBRA1;TTBK2;IFT74;SEPT6;SH3PXD2A;HAUS8;ARL13B;HAUS7;RAB23;UBQLN1;BBS9;NEK1;POC1B;BBS7;MYOZ1;PCNT;OFD1;ATG3;DBNL;TMOD3;STARD9;IFT122;OCRL;FUZ;HAUS6;WIPI2;SEPT4;ATAT1;AHI1;IFT88;IFT43;ATG16L2;WDR60;ATG16L1;TMEM237;ULK2;ATG4B;CEP63;MAPT;LSM14A;CLUAP1
Golgi to plasma membrane protein transport (GO:0043001)	2020-07-25	0.00164387	0.178482	0	0	3.82775	24.5386	MACF1;GOLGA4;GOLPH3;RAB31;RAB26;RAB34;ANK3
positive regulation of proteasomal ubiquitin-dependent protein catabolic process (GO:0032436)	13/71	0.00174217	0.185215	0	0	2.50306	15.901	BCAP31;RNF14;CSNK1A1;LRRK2;RNF19B;CBFA2T3;SIRT2;RNF114;RFWD2;RNF217;UBQLN1;BBS7;ARIH1
positive regulation of axon extension (GO:0045773)	2020-06-19	0.00179334	0.186764	0	0	4.31701	27.2994	MACF1;GOLGA4;ZFYVE27;MAPT;L1CAM;VEGFA
dephosphorylation (GO:0016311)	19/125	0.00183205	0.186979	0	0	2.07792	13.0957	MTMR3;PTPRS;PPP1R12A;CTDP1;PTPRO;PTPN21;PTPRM;THNSL2;TIMM50;PTPRD;DUSP22;PLPP5;PPM1B;PTPRC;PPP3CC;UBLCP1;INPP5K;SBF1;PLPP1
actomyosin structure organization (GO:0031032)	13/72	0.00198644	0.198761	0	0	2.46829	15.3563	EPB41;TMOD3;TPM1;ARRB1;SORBS1;CDC42BPA;EPB41L4B;TNNT3;EPB41L3;MYO18A;ZYX;MYH14;MYOZ1
protein dephosphorylation (GO:0006470)	19/126	0.00201281	0.197527	0	0	2.06143	12.7978	MTMR3;PTPRS;PPP1R12A;CTDP1;PTPRO;EYA4;PTPN21;PTPRM;PTPN11;RPAP2;TIMM50;PTPRD;DUSP22;PDP1;PPM1B;PTPRC;PPP3CC;UBLCP1;SBF1
Golgi to plasma membrane transport (GO:0006893)	1940-09-01	0.00201312	0.193829	0	0	3.07587	19.0952	MACF1;GOLGA4;GOLPH3;RAB31;RAB26;RAB34;GOPC;ANK3;EXOC5
positive regulation of organelle assembly (GO:1902117)	1948-10-01	0.00214082	0.202308	0	0	2.84803	17.5056	SH3GLB1;GPSM2;CCDC88A;LRSAM1;CEP295;CNOT2;CEP120;ASAP1;FUZ;TAPT1
phosphatidylinositol biosynthetic process (GO:0006661)	16/99	0.00215006	0.199486	0	0	2.20938	13.5706	PI4K2B;MTMR3;MTMR14;INPPL1;OCRL;SYNJ2;PLEKHA4;PIK3C2A;DPM1;FIG4;PIKFYVE;INPP5K;PIP5K1B;PIP5K1C;SBF1;CDIPT
protein localization to cell periphery (GO:1990778)	18/118	0.00228936	0.208618	0	0	2.08534	12.6778	ROCK2;PTCH1;MYO5A;ANK3;TTC7A;GAK;DLG1;ZFYVE27;PDZD11;RAB34;SLMAP;BSG;EPB41L3;FCHO2;FLOT1;INPP5K;FLOT2;CLASP2
cell-matrix adhesion (GO:0007160)	15/91	0.0023935	0.214281	0	0	2.25339	13.5992	ITGB4;ACTN1;TESK2;SORBS1;NPNT;L1CAM;FBLN5;SGCE;ADAM15;CTTN;PPFIA1;ZYX;ITGB1BP1;CD44;VCL
negative regulation of protein depolymerization (GO:1901880)	2020-06-20	0.00240492	0.211592	0	0	4.10116	24.731	NAV3;APC;CIB1;ARHGEF2;TTBK2;CLASP2
intraciliary transport involved in cilium assembly (GO:0035735)	1941-09-01	0.0024146	0.208842	0	0	3.00085	18.0838	IFT74;IFT88;IFT43;TRAF3IP1;IFT140;WDR60;IFT122;KIFAP3;CLUAP1
mitochondrial fragmentation involved in apoptotic process (GO:0043653)	2020-04-09	0.00266476	0.226638	0	0	6.0758	36.0151	ATG3;VPS35;MFF;DNM1L
protein autoubiquitination (GO:0051865)	1950-10-01	0.00294327	0.246222	0	0	2.73411	15.935	LRSAM1;RNF213;UHRF2;UHRF1;UBE2D3;TRIM68;ERCC8;UBE3A;TANK;DDB2
actin filament organization (GO:0007015)	18/121	0.00303013	0.249399	0	0	2.03363	11.7933	CARMIL1;TPM3;NEBL;ACTN1;TMOD3;TPM1;INPPL1;ARHGAP17;AKAP2;CD2AP;PPP1R9B;DLG1;MYO1B;ABI1;FAT1;EVL;ARHGEF2;DBN1
positive regulation of protein localization to membrane (GO:1905477)	15/96	0.00405717	0.328631	0	0	2.13602	11.7636	CIB1;ANK3;MIEF1;SORBS1;MFF;MAPK8;DLG1;PPP3CC;YWHAQ;TFDP2;ERBB2;ITGB1BP1;FYN;SQSTM1;EPHA3
regulation of microtubule depolymerization (GO:0031114)	2020-06-22	0.00408076	0.325377	0	0	3.72833	20.5113	NAV3;APC;CIB1;ARHGEF2;TTBK2;CLASP2
negative regulation of B cell proliferation (GO:0030889)	2020-04-10	0.00418542	0.328588	0	0	5.46822	29.9448	CD300A;MNDA;ATM;FCGR2B
actin filament-based transport (GO:0099515)	2020-04-10	0.00418542	0.323609	0	0	5.46822	29.9448	MLPH;MYO5A;MYO19;SYNE2
protein deglycosylation (GO:0006517)	2020-04-10	0.00418542	0.318779	0	0	5.46822	29.9448	MGEA5;NGLY1;MAN2C1;AGA
regulation of stress fiber assembly (GO:0051492)	1961-11-01	0.0043313	0.325038	0	0	2.46518	13.4152	CARMIL1;ARHGEF15;ROCK2;TPM1;PPFIA1;INPP5K;ITGB1BP1;EVL;PHLDB2;CTGF;CLASP2
endosome organization (GO:0007032)	1937-08-01	0.00458649	0.339201	0	0	2.95579	15.9159	PI4K2B;FAM160A2;ALS2CL;AKTIP;DNAJC13;CLCN3;SQSTM1;DNM1
negative regulation of type I interferon production (GO:0032480)	1945-09-01	0.00469371	0.342172	0	0	2.73411	14.659	CYLD;PPM1B;PTPRS;NPLOC4;UBA7;IRF3;TRAF3IP1;PCBP2;NLRC5
negative regulation of cell motility (GO:2000146)	15/98	0.00494395	0.355338	0	0	2.09243	11.1099	KANK1;MCTP1;ZMYND8;TPM1;ARAP3;FUZ;ADARB1;SULF1;ARHGAP4;ADAM15;NAV3;NF1;SLIT2;VCL;ENG
protein localization to organelle (GO:0033365)	15/98	0.00494395	0.350403	0	0	2.09243	11.1099	TUB;IFT140;LRRK2;GBF1;IFT122;GCC2;ABCA7;GAK;PIKFYVE;CNEP1R1;TSPAN17;PACSIN2;BBS9;RAB6A;CNTLN
Golgi vesicle transport (GO:0048193)	32/272	0.00530126	0.37058	0	0	1.6083	8.42718	DYNC1I2;DCTN5;GOSR2;GCC2;MYO18A;KIFAP3;RAB6A;SPTAN1;ATP9B;SEC31A;BCAP31;TICAM2;TRAPPC4;GBF1;COG2;MYO5A;KIF23;ANK3;RBSN;NRBP1;F8;GOLPH3;MYO1B;GOLGB1;SGSM2;PICK1;GOPC;EXOC5;RAB7B;SEC22A;ERGIC1;COPE
protein modification by small protein removal (GO:0070646)	31/262	0.00552205	0.380798	0	0	1.61751	8.40943	INO80C;USP14;USP15;PSMD11;USP34;OTUD7B;WDR20;TANK;MYSM1;SENP6;RHOT1;TNKS2;OTUD6B;SENP8;USP1;USP30;NFRKB;SMAD2;MBD5;USP49;USP20;USP4;DDB2;PSMB9;CYLD;PSMA4;APC;DMWD;PSME4;ASXL2;MDM4
muscle contraction (GO:0006936)	19/138	0.00563035	0.383089	0	0	1.88218	9.74889	TPM3;ROCK2;TMOD3;TPM1;MYOF;DYSF;NEB;SORBS1;SLC8A1;TPCN2;MYL6;SMTN;SGCA;CALD1;TNNT3;MYH11;DMD;UTRN;VCL
nucleic acid metabolic process (GO:0090304)	13/81	0.00571765	0.38391	0	0	2.19404	11.3304	HNRNPR;PTBP1;HNRNPK;HNRNPH1;ERI2;XRN2;ERI3;PCBP2;HNRNPA2B1;POLR2E;TOPBP1;TK1;DNASE1L1
positive regulation of NF-kappaB transcription factor activity (GO:0051092)	18/129	0.00602689	0.399419	0	0	1.90752	9.75032	CIB1;IRAK3;IRAK4;CFLAR;AGER;TANK;NFKB1;MALT1;MTDH;RPS6KA5;PRKCQ;TAB2;LGALS9;RBCK1;CD36;ERC1;ARHGEF2;RAB7B
protein palmitoylation (GO:0018345)	2020-07-31	0.00611733	0.400215	0	0	3.0869	15.7328	ZDHHC18;ZDHHC20;ZDHHC21;ZDHHC16;ZDHHC17;ZDHHC3;ZDHHC15
peptidyl-lysine methylation (GO:0018022)	2020-05-17	0.00611857	0.395229	0	0	4.02075	20.4914	SETD3;EHMT2;EEF2KMT;EHMT1;ETFBKMT
regulation of cardiac muscle contraction by regulation of the release of sequestered calcium ion (GO:0010881)	2020-05-17	0.00611857	0.390288	0	0	4.02075	20.4914	CAMK2D;FKBP1B;DMD;CACNA1C;SLC8A1
endocytosis (GO:0006897)	31/264	0.00616112	0.38815	0	0	1.60525	8.16993	DENND1C;LMBR1L;NLGN3;COLEC12;LRSAM1;DENND1A;LRRK2;INPPL1;VLDLR;PIK3C2A;EEA1;SNX4;TOM1;PACSIN2;PIP5K1C;CD36;ATP9B;SNX5;CD163;CSNK1A1;DNAJC13;ARHGAP27;RBSN;SYT7;DNM1;DNM2;GAK;CTTN;AXL;FCGR2B;PICALM
mitochondrion distribution (GO:0048311)	2020-04-11	0.00619924	0.385789	0	0	4.97111	25.2698	MEF2A;LRRK2;MAPT;DNM1L
cell part morphogenesis (GO:0032990)	2020-04-11	0.00619924	0.381141	0	0	4.97111	25.2698	PACSIN2;MYH14;MFF;DNM1L
camera-type eye morphogenesis (GO:0048593)	2020-04-11	0.00619924	0.376604	0	0	4.97111	25.2698	KDM2B;NF1;IFT122;VEGFA
glycerol metabolic process (GO:0006071)	2020-04-11	0.00619924	0.372173	0	0	4.97111	25.2698	COQ3;COQ2;GK;GOT1
aspartate family amino acid biosynthetic process (GO:0009067)	2020-04-11	0.00619924	0.367845	0	0	4.97111	25.2698	GOT1;PLOD2;MTR;THNSL2
Golgi ribbon formation (GO:0090161)	2020-04-11	0.00619924	0.363617	0	0	4.97111	25.2698	GOLPH3;MYO18A;GCC2;VAMP4
regulation of ventricular cardiac muscle cell action potential (GO:0098911)	2020-04-11	0.00619924	0.359485	0	0	4.97111	25.2698	DLG1;CACNA1C;DSC2;TRPM4
intraciliary transport (GO:0042073)	1947-09-01	0.00632981	0.362933	0	0	2.61776	13.2524	IFT74;IFT88;IFT43;TRAF3IP1;IFT140;WDR60;IFT122;KIFAP3;CLUAP1
neutrophil mediated immunity (GO:0002446)	51/488	0.0063976	0.362744	0	0	1.42868	7.21747	GMFG;FAF2;TCIRG1;APEH;SRP14;GLIPR1;ADGRE5;CLEC5A;TOM1;CTSH;SIRPA;CD36;SPTAN1;TICAM2;DBNL;NHLRC3;APAF1;CD300A;ARMC8;AMPD3;IRAK4;FGR;RAB31;PKM;TMBIM1;CD47;CD44;VCL;DNASE1L1;KMT2E;PSMD11;STXBP3;GSTP1;UBR4;NCSTN;RAP1A;COMMD9;RAB24;AGA;RAB6A;ATP8B4;DNAJC13;PRDX6;NFKB1;DIAPH1;NFASC;PTPRC;P2RX1;LAMTOR2;MNDA;SIGLEC5
mitotic cell cycle phase transition (GO:0044772)	27/222	0.00641161	0.359543	0	0	1.66263	8.39571	CEP57;DYNC1I2;CTDP1;KDM8;ORC4;HAUS8;HAUS7;CDC27;CNTRL;ORC2;PCNT;CEP76;LCMT1;CDK5RAP2;CLASP2;OFD1;PPP1R12A;ODF2;HAUS6;CDC25B;DNM2;POLA2;CCNE2;NASP;RPS6KB1;SPDYA;CEP63
regulation of extent of cell growth (GO:0061387)	2020-03-06	0.00660328	0.366267	0	0	6.83527	34.3143	CTTN;NRCAM;DNM2
muscle tissue development (GO:0060537)	2020-03-06	0.00660328	0.362328	0	0	6.83527	34.3143	POGLUT1;NF1;ENG
negative regulation of neural precursor cell proliferation (GO:2000178)	2020-03-06	0.00660328	0.358474	0	0	6.83527	34.3143	KDM2B;NF1;SIRT2
negative regulation of coenzyme metabolic process (GO:0051198)	2020-03-06	0.00660328	0.3547	0	0	6.83527	34.3143	HDAC4;PFKFB1;CBFA2T3
regulation of wound healing, spreading of epidermal cells (GO:1903689)	2020-03-06	0.00660328	0.351006	0	0	6.83527	34.3143	PHLDB2;RREB1;CLASP2
regulation of histone deacetylase activity (GO:1901725)	2020-03-06	0.00660328	0.347387	0	0	6.83527	34.3143	KDM5A;CAMK2D;VEGFA
membrane raft assembly (GO:0001765)	2020-03-06	0.00660328	0.343842	0	0	6.83527	34.3143	RFTN1;FLOT1;FLOT2
negative regulation of leukocyte degranulation (GO:0043301)	2020-03-06	0.00660328	0.340369	0	0	6.83527	34.3143	CD300A;LGALS9;FCGR2B
pyrimidine deoxyribonucleotide biosynthetic process (GO:0009221)	2020-03-06	0.00660328	0.336965	0	0	6.83527	34.3143	DCTD;DTYMK;DUT
dendritic spine maintenance (GO:0097062)	2020-03-06	0.00660328	0.333629	0	0	6.83527	34.3143	INSR;PICK1;FYN
negative regulation of glycolytic process (GO:0045820)	2020-03-06	0.00660328	0.330358	0	0	6.83527	34.3143	HDAC4;PFKFB1;CBFA2T3
phagosome-lysosome fusion (GO:0090385)	2020-03-06	0.00660328	0.327151	0	0	6.83527	34.3143	RAB34;RAB7B;SYT7
retinal ganglion cell axon guidance (GO:0031290)	2020-03-06	0.00660328	0.324005	0	0	6.83527	34.3143	ROBO2;PTPRM;SLIT2
negative regulation of cytokine production (GO:0001818)	16/111	0.00681714	0.331313	0	0	1.97053	9.82962	UBA7;TRAF3IP1;NLRC5;OTUD7B;ARRB1;IRAK3;AGER;CYLD;RPS6KA5;NPLOC4;NAV3;IRF3;AXL;PCBP2;LGALS9;FCGR2B
protein modification by small protein conjugation (GO:0032446)	43/399	0.00693549	0.333885	0	0	1.47327	7.32376	UHRF2;UBE3C;UBA7;PRKDC;RNF14;UHRF1;KLHL15;UBE2D3;ARRB1;UBE3A;UBE2L3;HERC4;RNF213;HERC2;NUP85;UBE2Q2;UBR5;HLTF;TP53BP1;ARIH1;RNF111;HERC6;TRPM4;ARRDC4;UBE2F;KLHL29;ATG3;SHPRH;RNF44;HACE1;UBE2I;ARRDC1;KLHL26;RANGAP1;KLHL5;TSPAN17;PEX5;RLIM;BIRC6;FBXL3;ASB5;FBXL5;TRIM33
regulation of small GTPase mediated signal transduction (GO:0051056)	19/141	0.00709101	0.338181	0	0	1.84213	9.11657	ARHGEF12;FAM13B;FAM13A;ARAP2;ARAP3;OCRL;ARHGAP17;MYO9B;GMIP;MYO9A;CD2AP;ARHGAP4;AKAP13;ARHGAP10;RHOT1;ARHGEF2;SLIT2;SQSTM1;SOS2
positive regulation of proteasomal protein catabolic process (GO:1901800)	1974-12-01	0.00714331	0.337521	0	0	2.21684	10.9547	BAG6;RNF114;RNF14;CSNK1A1;RFWD2;LRRK2;RNF217;RNF19B;BBS7;ARIH1;CBFA2T3;SIRT2
negative regulation of extrinsic apoptotic signaling pathway via death domain receptors (GO:1902042)	1932-07-01	0.00734555	0.343893	0	0	2.99043	14.694	TMBIM1;TNFSF10;FAS;CFLAR;ARHGEF2;RFFL;TANK
cilium organization (GO:0044782)	24/193	0.00748533	0.347251	0	0	1.69996	8.321	OFD1;TRAF3IP1;IFT122;OCRL;FUZ;ASAP1;SEPT4;TTBK2;ATAT1;AHI1;IFT74;IFT88;SEPT6;IFT43;ARL13B;WDR60;TMEM237;RAB23;BBS9;NEK1;POC1B;BBS7;PCNT;CLUAP1
regulation of extrinsic apoptotic signaling pathway via death domain receptors (GO:1902041)	1940-08-01	0.00752069	0.345748	0	0	2.73411	13.3701	TMBIM1;MADD;TNFSF10;FAS;CFLAR;ARHGEF2;RFFL;TANK
autophagosome organization (GO:1905037)	1957-10-01	0.00778084	0.354514	0	0	2.39834	11.6466	ATG3;ATG16L2;UBXN2A;ATG16L1;RAB23;UBQLN1;ATG4B;ULK2;WIPI2;AMBRA1
mitotic recombination (GO:0006312)	2020-05-18	0.00796908	0.359878	0	0	3.79737	18.3496	RAD52;RAD51D;NSMCE2;SMC5;SMC6
negative regulation of fibroblast proliferation (GO:0048147)	2020-05-18	0.00796908	0.356721	0	0	3.79737	18.3496	PARP10;MORC3;CD300A;GSTP1;NF1
establishment or maintenance of apical/basal cell polarity (GO:0035088)	2020-05-18	0.00796908	0.353619	0	0	3.79737	18.3496	DLG1;DLG3;ERBIN;SCRIB;MARK2
positive regulation of carbohydrate metabolic process (GO:0045913)	2020-05-18	0.00796908	0.350571	0	0	3.79737	18.3496	PFKFB2;PFKFB1;INSR;ENTPD5;NFKB1
protein deubiquitination (GO:0016579)	30/258	0.00797302	0.347746	0	0	1.5896	7.68045	INO80C;USP14;USP15;PSMD11;USP34;OTUD7B;WDR20;TANK;MYSM1;RHOT1;TNKS2;OTUD6B;SENP8;USP1;USP30;NFRKB;SMAD2;MBD5;USP49;USP20;USP4;DDB2;PSMB9;CYLD;PSMA4;APC;DMWD;PSME4;ASXL2;MDM4
receptor clustering (GO:0043113)	2020-06-25	0.00802253	0.346941	0	0	3.28093	15.8321	DLG1;DLG3;NRXN1;PICK1;SCRIB;ITGB1BP1
regulation of cardiac muscle cell action potential (GO:0098901)	2020-06-25	0.00802253	0.344025	0	0	3.28093	15.8321	CAMK2D;DLG1;SLMAP;CACNA1C;DSC2;TRPM4
phosphatidylinositol metabolic process (GO:0046488)	16/113	0.00808266	0.343715	0	0	1.93565	9.32604	PDGFRB;PI4K2B;MTMR3;MTMR14;INPPL1;OCRL;SYNJ2;PLEKHA4;PIK3C2A;FIG4;PIKFYVE;INPP5K;PIP5K1B;PIP5K1C;SBF1;CDIPT
cytoplasmic translational initiation (GO:0002183)	2020-04-12	0.00876613	0.369699	0	0	4.55685	21.5851	MCTS1;RBM4;EIF4H;EIF4G1
positive regulation of apoptotic signaling pathway (GO:2001235)	1977-12-01	0.00978577	0.409318	0	0	2.13047	9.85733	BCAP31;CYLD;BCLAF1;TNFSF10;CTSH;FAS;APOPT1;LGALS9;DNM1L;SEPT4;MFF;TANK
lamellipodium organization (GO:0097581)	2020-06-26	0.00979656	0.406438	0	0	3.15474	14.593	CARMIL1;CCDC88A;GOLPH3;CTTN;PTPRO;VCL
response to amyloid-beta (GO:1904645)	2020-06-26	0.00979656	0.40316	0	0	3.15474	14.593	CASP4;CACNA1A;FYN;CD36;FCGR2B;AGER
negative regulation of cellular protein localization (GO:1903828)	2020-06-26	0.00979656	0.399935	0	0	3.15474	14.593	OTUD7B;GOPC;MAPT;LILRB4;TTBK2;PICALM
regulation of apoptotic signaling pathway (GO:2001233)	2020-06-26	0.00979656	0.396761	0	0	3.15474	14.593	NR4A2;CYLD;SGMS1;MADD;CTSH;FAS
regulation of cytoskeleton organization (GO:0051493)	14/96	0.00990326	0.397924	0	0	1.99362	9.20034	PDGFRB;PHLDB1;TRAF3IP1;ROCK2;STMN4;ARHGAP17;ATAT1;CYLD;DIAPH1;CCDC88A;MAPT;PHLDB2;EPHA3;MARK2
autophagosome assembly (GO:0000045)	1959-10-01	0.00992098	0.395522	0	0	2.31704	10.6887	ATG3;ATG16L2;UBXN2A;ATG16L1;RAB23;UBQLN1;ATG4B;ULK2;WIPI2;AMBRA1
post-Golgi vesicle-mediated transport (GO:0006892)	1959-10-01	0.00992098	0.392456	0	0	2.31704	10.6887	MYO1B;KIF16B;VPS13C;GOSR2;GBF1;MYO5A;GOPC;EXOC5;RBSN;EPS15
protein ADP-ribosylation (GO:0006471)	2020-05-19	0.0101747	0.399396	0	0	3.59751	16.5048	PARP10;HPF1;TNKS2;PARP14;SIRT2
negative regulation of double-strand break repair (GO:2000780)	2020-05-19	0.0101747	0.396347	0	0	3.59751	16.5048	KLHL15;UBR5;HSF1;POLK;TP53BP1
regulation of autophagosome assembly (GO:2000785)	1934-07-01	0.010335	0.39954	0	0	2.81452	12.8686	SH3GLB1;LRSAM1;IFT88;PIKFYVE;MTMR3;LRRK2;NPRL3
establishment or maintenance of epithelial cell apical/basal polarity (GO:0045197)	1934-07-01	0.010335	0.396536	0	0	2.81452	12.8686	DLG1;DLG3;PDZD11;ERBIN;SCRIB;MYO9A;MARK2
positive regulation of apoptotic process (GO:0043065)	34/308	0.0107613	0.409811	0	0	1.50909	6.83888	MTCH1;STK3;AKAP13;NCSTN;BCLAF1;MAPK8;ING3;AIFM1;TNFSF10;CASP1;CTSH;APOPT1;SLIT2;DNM1L;RBM5;UNC13B;SRPK2;BCAP31;ARHGEF12;APAF1;SCRIB;SEPT4;SIRT2;DNM2;FAP;APC;NF1;TRIM35;FAS;ATM;MNDA;ARHGEF2;SQSTM1;SOS2
ciliary basal body-plasma membrane docking (GO:0097711)	14/97	0.0108176	0.408904	0	0	1.97307	8.93126	CEP57;OFD1;DYNC1I2;ODF2;HAUS6;TTBK2;AHI1;HAUS8;HAUS7;CNTRL;CEP63;PCNT;CEP76;CDK5RAP2
morphogenesis of a polarized epithelium (GO:0001738)	2020-03-07	0.0109303	0.410129	0	0	5.8588	26.4596	AHI1;TRAF3IP1;FUZ
peptidyl-lysine deacetylation (GO:0034983)	2020-03-07	0.0109303	0.407135	0	0	5.8588	26.4596	HDAC4;SIRT2;SIRT3
regulation of dendritic cell differentiation (GO:2001198)	2020-03-07	0.0109303	0.404185	0	0	5.8588	26.4596	LGALS9;FCGR2B;AGER
pentose metabolic process (GO:0019321)	2020-03-07	0.0109303	0.401277	0	0	5.8588	26.4596	FGGY;RPE;XYLB
alditol metabolic process (GO:0019400)	2020-03-07	0.0109303	0.398411	0	0	5.8588	26.4596	COQ3;COQ2;GK
regulation of protein heterodimerization activity (GO:0043497)	2020-03-07	0.0109303	0.395585	0	0	5.8588	26.4596	HSF1;NRG1;CD36
regulation of dendritic spine maintenance (GO:1902950)	2020-03-07	0.0109303	0.392799	0	0	5.8588	26.4596	VPS35;FYN;FCGR2B
positive regulation of cellular component organization (GO:0051130)	15/107	0.0110638	0.394817	0	0	1.91643	8.63174	SH3GLB1;NLGN3;SLF1;INSR;NRXN1;ASAP1;SPIDR;ADD1;VEGFA;PTPRD;SRPX2;SYNDIG1;FLOT1;ATM;FNIP2
G2/M transition of mitotic cell cycle (GO:0000086)	17/127	0.0111747	0.396004	0	0	1.82991	8.22382	CEP57;OFD1;DYNC1I2;PPP1R12A;ODF2;KDM8;HAUS6;CDC25B;DNM2;HAUS8;HAUS7;CNTRL;CEP63;PCNT;CEP76;LCMT1;CDK5RAP2
neutrophil degranulation (GO:0043312)	49/480	0.0112814	0.397028	0	0	1.39553	6.25841	GMFG;FAF2;TCIRG1;APEH;SRP14;GLIPR1;ADGRE5;CLEC5A;TOM1;CTSH;SIRPA;CD36;SPTAN1;TICAM2;DBNL;NHLRC3;APAF1;CD300A;ARMC8;AMPD3;FGR;RAB31;PKM;TMBIM1;CD47;CD44;VCL;DNASE1L1;PSMD11;STXBP3;GSTP1;UBR4;NCSTN;RAP1A;COMMD9;RAB24;AGA;RAB6A;ATP8B4;DNAJC13;PRDX6;NFKB1;DIAPH1;NFASC;PTPRC;P2RX1;LAMTOR2;MNDA;SIGLEC5
response to growth factor (GO:0070848)	2020-06-27	0.0118328	0.413579	0	0	3.0379	13.4788	STAT5B;RPS6KB1;ERBB2;TBC1D7;CIB1;MAP2K5
cytoskeleton-dependent intracellular transport (GO:0030705)	2020-06-27	0.0118328	0.410766	0	0	3.0379	13.4788	DYNC1I2;CCDC88A;KIF13B;KIF1C;KIF1B;KIF1A
nucleotide metabolic process (GO:0009117)	2020-04-13	0.0119388	0.411648	0	0	4.20632	18.6254	DCTD;GUK1;NUDT5;PDE8A
protein kinase C-activating G-protein coupled receptor signaling pathway (GO:0007205)	2020-04-13	0.0119388	0.408885	0	0	4.20632	18.6254	DGKD;PICK1;PLPP1;DGKH
vesicle organization (GO:0016050)	17/128	0.0120353	0.409442	0	0	1.81562	8.02487	PI4K2B;SNAP47;AKTIP;DNAJC13;SYT7;DNM1;SYTL2;EEA1;SNX4;FAM160A2;ALS2CL;VAMP4;SQSTM1;SEC22A;EPS15;SNX5;PICALM
cell cycle G2/M phase transition (GO:0044839)	17/128	0.0120353	0.40673	0	0	1.81562	8.02487	CEP57;OFD1;DYNC1I2;PPP1R12A;ODF2;KDM8;HAUS6;CDC25B;DNM2;HAUS8;HAUS7;CNTRL;CEP63;PCNT;CEP76;LCMT1;CDK5RAP2
peptidyl-tyrosine modification (GO:0018212)	1952-09-01	0.0123252	0.413786	0	0	2.36605	10.4014	PDGFRB;FGR;FLT4;INSR;ABI1;PTK2B;FYN;EPHA3;FGFR1
regulation of mRNA splicing, via spliceosome (GO:0048024)	1961-10-01	0.0124823	0.41632	0	0	2.24107	9.82362	SRPK2;PTBP1;RBM4;RBFOX1;MBNL1;MBNL2;YTHDC1;SRSF3;PRDX6;RBM5
regulation of proteasomal ubiquitin-dependent protein catabolic process (GO:0032434)	13/89	0.0124978	0.414131	0	0	1.99682	8.75047	RNF14;CSNK1A1;LRRK2;RNF19B;CBFA2T3;SIRT2;BAG6;RNF114;RFWD2;RNF217;TLK2;BBS7;ARIH1
Golgi to endosome transport (GO:0006895)	2020-05-20	0.0127646	0.420245	0	0	3.41763	14.9046	KIF16B;VPS13C;GBF1;RBSN;EPS15
positive regulation of interleukin-2 production (GO:0032743)	2020-05-20	0.0127646	0.417551	0	0	3.41763	14.9046	CD4;IRF4;TANK;MALT1;RUNX1
negative regulation of intracellular protein transport (GO:0090317)	2020-05-20	0.0127646	0.414891	0	0	3.41763	14.9046	LRRK2;INPP5K;ITGB1BP1;CABP1;RANGAP1
neutrophil activation involved in immune response (GO:0002283)	49/484	0.0130262	0.420713	0	0	1.384	6.00766	GMFG;FAF2;TCIRG1;APEH;SRP14;GLIPR1;ADGRE5;CLEC5A;TOM1;CTSH;SIRPA;CD36;SPTAN1;TICAM2;DBNL;NHLRC3;APAF1;CD300A;ARMC8;AMPD3;FGR;RAB31;PKM;TMBIM1;CD47;CD44;VCL;DNASE1L1;PSMD11;STXBP3;GSTP1;UBR4;NCSTN;RAP1A;COMMD9;RAB24;AGA;RAB6A;ATP8B4;DNAJC13;PRDX6;NFKB1;DIAPH1;NFASC;PTPRC;P2RX1;LAMTOR2;MNDA;SIGLEC5
calcium-mediated signaling (GO:0019722)	1971-11-01	0.0136359	0.437635	0	0	2.11797	9.09679	BCAP31;SELP;MCTP1;DMPK;LRRK2;FKBP1B;CACNA1C;SLC8A1;TPCN2;PPP1R9B;TRPM4
regulation of cell-matrix adhesion (GO:0001952)	1953-09-01	0.0139098	0.443637	0	0	2.32141	9.92441	MACF1;ADAM15;ROCK2;NF1;PTK2B;CIB1;CD36;UTRN;EPHA3
regulation of neuron projection development (GO:0010975)	16/120	0.0140512	0.445363	0	0	1.82274	7.77406	KANK1;NDRG4;PTPRS;KIDINS220;PTPRO;CIB1;GAK;CCDC88A;RAP1A;KIF13B;NPTN;RAPGEF1;PTK2B;EPHA3;MARK2;DBN1
membrane protein proteolysis (GO:0033619)	1936-07-01	0.0141227	0.444866	0	0	2.65816	11.3237	MBTPS1;BACE2;NCSTN;ERAP1;CTSH;PRKCQ;NFKB1
protein targeting to vacuole (GO:0006623)	2020-06-28	0.0141494	0.442973	0	0	2.9294	12.4736	LARS;GOSR2;TMEM50B;VPS13C;VPS13D;GCC2
negative regulation of microtubule polymerization or depolymerization (GO:0031111)	2020-06-28	0.0141494	0.440272	0	0	2.9294	12.4736	NAV3;APC;CIB1;ARHGEF2;TTBK2;CLASP2
ERBB signaling pathway (GO:0038127)	1981-12-01	0.0144185	0.445926	0	0	2.02527	8.58559	DGKD;RPS6KA5;KIF16B;NRG4;ERBB2;REPS2;ERBIN;PTK2B;NRG1;PTPN11;PIK3C2A;EPS15
negative regulation of intracellular signal transduction (GO:1902532)	20/162	0.0148188	0.455544	0	0	1.68772	7.10844	MGRN1;GSTP1;NPRL3;ITPR1;ATP2B4;OTUD7B;CIB1;PPP2R5C;TANK;CD2AP;ARNTL;PPM1B;CARD19;TBC1D7;NF1;INPP5K;MAPKAPK5;SLIT2;RFFL;MARK3
regulation of Ras protein signal transduction (GO:0046578)	13/91	0.0149028	0.455382	0	0	1.95293	8.21445	DENND1A;APLP2;MAPKAP1;ARAP2;ARAP3;ASAP1;ARHGAP17;MYO9B;AGAP3;MADD;NF1;ARHGEF2;SQSTM1
RNA processing (GO:0006396)	23/194	0.0149436	0.453912	0	0	1.62073	6.81271	SRPK2;MBNL1;RBPMS;CELF2;HNRNPR;SUPT5H;TSEN54;PPP1R9B;EFTUD2;RBM3;PTBP1;RBM4;HNRNPK;HNRNPH1;XRN2;HNRNPA2B1;RBMS1;DROSHA;CDK12;DHX29;HNRNPH3;RBM5;RBMS2
cellular response to insulin stimulus (GO:0032869)	15/111	0.0152119	0.459329	0	0	1.84737	7.73249	ATP6V0E1;GOT1;PRKDC;INSR;MYO5A;TCIRG1;SORBS1;PIK3C2A;RAB31;PKM;APC;RPS6KB1;INPP5K;AP3S1;ATP6V1C1
regulation of focal adhesion assembly (GO:0051893)	1945-08-01	0.0152665	0.458264	0	0	2.43032	10.1638	MACF1;COL16A1;ROCK2;ITGB1BP1;PHLDB2;EPHA3;CLASP2;VEGFA
positive regulation of mitochondrial fission (GO:0090141)	2020-04-14	0.0157623	0.470379	0	0	3.90587	16.2099	VPS35;MIEF1;MFF;DNM1L
regulation of gastrulation (GO:0010470)	2020-04-14	0.0157623	0.467645	0	0	3.90587	16.2099	PHLDB1;POGLUT1;PHLDB2;CLASP2
clathrin coat assembly (GO:0048268)	2020-04-14	0.0157623	0.464942	0	0	3.90587	16.2099	FCHO2;PIK3C2A;EPS15;PICALM
mitochondrial fission (GO:0000266)	2020-05-21	0.0157658	0.462373	0	0	3.25489	13.5075	MIEF1;MFF;DNM1L;DNM1;DNM2
positive regulation of receptor internalization (GO:0002092)	2020-05-21	0.0157658	0.459731	0	0	3.25489	13.5075	ATAD1;AHI1;PICK1;ARRB1;VEGFA
embryonic skeletal system development (GO:0048706)	2020-05-21	0.0157658	0.457119	0	0	3.25489	13.5075	DEAF1;WDR60;FUZ;SULF1;PCSK5
cellular protein localization (GO:0034613)	35/328	0.0158619	0.457306	0	0	1.45875	6.04481	VPS29;NAPB;LRRK2;FBLN5;HID1;SEPT6;HERC2;RAB26;RAB23;EPB41L3;RAB24;SYNDIG1;VPS35;DMD;RAB6A;SEC31A;CNTLN;RIC1;TICAM2;USP4;WIPI2;SEPT4;AHI1;TBC1D1;DLG1;RAB31;CTTN;RAB34;SGSM2;PICK1;LAMTOR2;VIPAS39;ARHGEF2;RAB7B;VCL
protein acylation (GO:0043543)	1937-07-01	0.0163478	0.468669	0	0	2.58632	10.6392	ZDHHC18;ZDHHC20;ZDHHC21;ZDHHC16;ZDHHC17;ZDHHC3;ZDHHC15
regulation of kinase activity (GO:0043549)	14/102	0.0164171	0.468024	0	0	1.87635	7.71073	PDGFRB;TSPYL2;KIDINS220;INSR;FLT4;NLRC5;RBL2;FGR;CD4;AXL;ERBB2;MAPT;EPHA3;FGFR1
stress-induced premature senescence (GO:0090400)	2020-03-08	0.0165459	0.469075	0	0	5.12645	21.0268	MAPKAPK5;PLA2R1;ARNTL
regulation of striated muscle cell differentiation (GO:0051153)	2020-03-08	0.0165459	0.466483	0	0	5.12645	21.0268	AKAP13;DMPK;NRG1
cellular response to epinephrine stimulus (GO:0071872)	2020-03-08	0.0165459	0.46392	0	0	5.12645	21.0268	KCNQ1;ATP2B4;SIRT2
positive regulation of monocyte differentiation (GO:0045657)	2020-03-08	0.0165459	0.461385	0	0	5.12645	21.0268	CD4;CTNNBIP1;ACIN1
peripheral nervous system axon ensheathment (GO:0032292)	2020-03-08	0.0165459	0.458878	0	0	5.12645	21.0268	ADGRG6;NF1;SIRT2
negative regulation of double-strand break repair via homologous recombination (GO:2000042)	2020-03-08	0.0165459	0.456397	0	0	5.12645	21.0268	KLHL15;POLK;TP53BP1
regulation of stress-activated protein kinase signaling cascade (GO:0070302)	2020-03-08	0.0165459	0.453943	0	0	5.12645	21.0268	GSTP1;NBR1;FAS
positive regulation of extracellular matrix assembly (GO:1901203)	2020-03-08	0.0165459	0.451516	0	0	5.12645	21.0268	PHLDB1;PHLDB2;CLASP2
regulation of amyloid precursor protein catabolic process (GO:1902991)	2020-03-08	0.0165459	0.449114	0	0	5.12645	21.0268	ROCK2;FLOT2;PICALM
response to epinephrine (GO:0071871)	2020-03-08	0.0165459	0.446738	0	0	5.12645	21.0268	KCNQ1;ATP2B4;SIRT2
negative regulation of leukocyte mediated cytotoxicity (GO:0001911)	2020-03-08	0.0165459	0.444387	0	0	5.12645	21.0268	PTPRC;LGALS9;FCGR2B
Schwann cell development (GO:0014044)	2020-03-08	0.0165459	0.44206	0	0	5.12645	21.0268	ADGRG6;NF1;SIRT2
lysosomal transport (GO:0007041)	1973-11-01	0.0166006	0.441212	0	0	2.05994	8.44231	GAK;FAM160A2;HMGXB4;MGRN1;LARS;AKTIP;GCC2;VPS35;VIPAS39;RAB7B;RBSN
organelle fission (GO:0048285)	2020-06-29	0.016764	0.443247	0	0	2.82839	11.5639	PEX11B;MIEF1;MFF;DNM1L;DNM1;DNM2
lytic vacuole organization (GO:0080171)	2020-06-29	0.016764	0.440962	0	0	2.82839	11.5639	ABCA1;MBTPS1;FAM160A2;LRRK2;AKTIP;TPCN2
regulation of receptor internalization (GO:0002090)	2020-06-29	0.016764	0.4387	0	0	2.82839	11.5639	ATAD1;AHI1;FLOT1;PICK1;ARRB1;VEGFA
positive regulation of cell projection organization (GO:0031346)	1964-10-01	0.0172165	0.448245	0	0	2.13602	8.67627	CARMIL1;NDRG4;RAP1A;NAV3;KIDINS220;NPTN;RAPGEF1;PTK2B;EPHA3;MARK2
negative regulation of cellular component organization (GO:0051129)	1955-09-01	0.0175233	0.453916	0	0	2.237	9.04692	CARMIL1;LRSAM1;MCTP1;FAP;TRAF3IP1;IRAK3;LCMT1;EPHA3;DNM2
membrane fusion (GO:0061025)	1955-09-01	0.0175233	0.451624	0	0	2.237	9.04692	NAPB;RABEP1;HACE1;UBXN2A;USP30;DNM1L;MFF;DNM1;DNM2
negative regulation of supramolecular fiber organization (GO:1902904)	1955-09-01	0.0175233	0.449354	0	0	2.237	9.04692	KANK2;KANK1;NAV3;APC;CIB1;ARHGEF2;SLIT2;TTBK2;CLASP2
regulation of protein complex assembly (GO:0043254)	1974-11-01	0.0182518	0.465696	0	0	2.03211	8.13552	SENP6;SELP;NAPB;SLF1;TRAF3IP1;PTPN11;DNM1L;SPIDR;FNIP2;LCMT1;VEGFA
positive regulation of phosphorylation (GO:0042327)	24/209	0.0187611	0.476307	0	0	1.56982	6.24157	PDGFRB;PFKFB2;PFKFB1;ROCK2;ENTPD5;INSR;LRRK2;FLT4;AKTIP;CIB1;ARRB1;AGER;VEGFA;CD4;KCTD20;AXL;ERBB2;FLOT1;NPTN;FAS;PDE8A;EPHA3;ENG;FGFR1
positive regulation of axonogenesis (GO:0050772)	1938-07-01	0.0188099	0.475184	0	0	2.51826	10.006	ROBO2;MACF1;GOLGA4;ZFYVE27;SLIT2;MAPT;L1CAM
myelination (GO:0042552)	1938-07-01	0.0188099	0.472843	0	0	2.51826	10.006	NFASC;ADGRG6;EPB41L3;NF1;MBP;SBF2;SIRT2
cellular response to nerve growth factor stimulus (GO:1990090)	2020-05-22	0.0192026	0.480347	0	0	3.10694	12.2808	RAP1A;KIDINS220;RAPGEF1;CIB1;MAPT
peptidyl-S-diacylglycerol-L-cysteine biosynthetic process from peptidyl-cysteine (GO:0018231)	2020-05-22	0.0192026	0.478004	0	0	3.10694	12.2808	ZDHHC18;ZDHHC20;ZDHHC21;ZDHHC3;ZDHHC15
peptidyl-L-cysteine S-palmitoylation (GO:0018230)	2020-05-22	0.0192026	0.475684	0	0	3.10694	12.2808	ZDHHC18;ZDHHC20;ZDHHC21;ZDHHC3;ZDHHC15
regulation of cardiac muscle contraction by calcium ion signaling (GO:0010882)	2020-05-22	0.0192026	0.473386	0	0	3.10694	12.2808	CAMK2D;FKBP1B;DMD;CACNA1C;SLC8A1
regulation of transcription from RNA polymerase III promoter (GO:0006359)	2020-05-22	0.0192026	0.47111	0	0	3.10694	12.2808	POLR3C;CHD8;NAB2;ERBB2;MAF1
regulation of RNA splicing (GO:0043484)	1956-09-01	0.0195664	0.477738	0	0	2.19705	8.64307	SRPK2;CLK1;PTBP1;MBNL1;MBNL2;HNRNPH1;YTHDC1;SRSF3;PTBP2
regulation of DNA metabolic process (GO:0051052)	1947-08-01	0.0195865	0.475952	0	0	2.3269	9.1515	CCDC88A;UHRF2;ESCO1;UHRF1;EHMT2;USP1;RBBP6;SMG6
protein methylation (GO:0006479)	1947-08-01	0.0195865	0.473696	0	0	2.3269	9.1515	EHMT2;PRMT3;EEF2KMT;EHMT1;ETFBKMT;FAM98A;RAB6A;LCMT1
positive regulation of glycolytic process (GO:0045821)	2020-04-15	0.0202732	0.487992	0	0	3.64548	14.2117	PFKFB2;PFKFB1;INSR;ENTPD5
positive regulation of coenzyme metabolic process (GO:0051197)	2020-04-15	0.0202732	0.485701	0	0	3.64548	14.2117	PFKFB2;PFKFB1;INSR;ENTPD5
regulation of clathrin-dependent endocytosis (GO:2000369)	2020-04-15	0.0202732	0.483431	0	0	3.64548	14.2117	TNK2;AAK1;ARAP3;PICALM
positive regulation of cysteine-type endopeptidase activity involved in apoptotic signaling pathway (GO:2001269)	2020-04-15	0.0202732	0.481183	0	0	3.64548	14.2117	TNFSF10;FAS;LGALS9;TANK
regulation of cell junction assembly (GO:1901888)	2020-04-15	0.0202732	0.478955	0	0	3.64548	14.2117	RAP1A;FLOT1;RAPGEF1;RUNX1
regulation of cell cycle G2/M phase transition (GO:1902749)	1985-12-01	0.0205535	0.483339	0	0	1.92996	7.49735	CEP57;OFD1;DYNC1I2;HAUS8;HAUS7;ODF2;CNTRL;HAUS6;CEP63;PCNT;CEP76;CDK5RAP2
mitochondrion disassembly (GO:0061726)	1939-07-01	0.0215204	0.503755	0	0	2.45369	9.4191	ATG3;ATG4B;AMBRA1;USP30;WIPI2;SQSTM1;MARK2
protein complex assembly (GO:0006461)	22/190	0.0217496	0.506795	0	0	1.5829	6.05961	SH3GLB1;CAMK2D;COL16A1;DBNL;CSNK1A1;TRAPPC4;LRRK2;GOSR2;FN1;ASH2L;TANK;MALT1;F8;SH3PXD2A;APC;NBR1;ITGB1BP1;MAPT;DNM1L;CAMK2G;DGKH;SEC31A
protein homooligomerization (GO:0051260)	22/191	0.0229443	0.532204	0	0	1.57462	5.94368	COLEC12;DGKD;PEX11B;SEPT4;MFF;TANK;ACACA;CLYBL;RYR3;RAD52;RNF213;APC;ATG16L1;HSF1;FLOT1;GOPC;TP53BP1;TK1;POLK;DNM1L;DECR1;TRPM4
regulation of developmental growth (GO:0048638)	1931-06-01	0.0229509	0.529947	0	0	2.64591	9.98673	STAT5B;MBD5;CTTN;INSR;NRCAM;DNM2
regulation of cell migration involved in sprouting angiogenesis (GO:0090049)	1931-06-01	0.0229509	0.527559	0	0	2.64591	9.98673	SRPX2;CIB1;ITGB1BP1;PIK3C2A;MAP2K5;VEGFA
regulation of telomere capping (GO:1904353)	2020-05-23	0.0230966	0.528528	0	0	2.97186	11.1982	TNKS2;MAPKAPK5;ATM;PRKCQ;SMG6
lamellipodium assembly (GO:0030032)	2020-05-23	0.0230966	0.526169	0	0	2.97186	11.1982	CARMIL1;CCDC88A;GOLPH3;PTPRO;VCL
regulation of release of sequestered calcium ion into cytosol by sarcoplasmic reticulum (GO:0010880)	2020-05-23	0.0230966	0.52383	0	0	2.97186	11.1982	CAMK2D;FKBP1B;DMD;CACNA1C;SLC8A1
cellular response to amyloid-beta (GO:1904646)	2020-05-23	0.0230966	0.521512	0	0	2.97186	11.1982	CASP4;CACNA1A;CD36;FCGR2B;AGER
cellular response to catecholamine stimulus (GO:0071870)	2020-05-23	0.0230966	0.519215	0	0	2.97186	11.1982	LRRK2;KCNQ1;ATP2B4;SIRT2;GABPA
integrin activation (GO:0033622)	2020-03-09	0.0234864	0.525663	0	0	4.55685	17.0942	COL16A1;FN1;ITGB1BP1
regulation of amyloid precursor protein biosynthetic process (GO:0042984)	2020-03-09	0.0234864	0.523368	0	0	4.55685	17.0942	BACE2;SOAT1;ABCA7
phagolysosome assembly (GO:0001845)	2020-03-09	0.0234864	0.521092	0	0	4.55685	17.0942	RAB34;RAB7B;SYT7
Golgi vesicle budding (GO:0048194)	2020-03-09	0.0234864	0.518836	0	0	4.55685	17.0942	GOLPH3;MYO18A;SEC31A
regulation of sequestering of calcium ion (GO:0051282)	2020-03-09	0.0234864	0.5166	0	0	4.55685	17.0942	DIAPH1;FKBP1B;PTK2B
peroxisome fission (GO:0016559)	2020-03-09	0.0234864	0.514383	0	0	4.55685	17.0942	PEX11B;MFF;DNM1L
dynamin family protein polymerization involved in mitochondrial fission (GO:0003374)	2020-03-09	0.0234864	0.512185	0	0	4.55685	17.0942	DNM1L;DNM1;DNM2
cytoskeletal anchoring at plasma membrane (GO:0007016)	2020-03-09	0.0234864	0.510005	0	0	4.55685	17.0942	EPB41L3;FLNB;ANK3
neuronal ion channel clustering (GO:0045161)	2020-03-09	0.0234864	0.507844	0	0	4.55685	17.0942	MTCH1;PICK1;NRCAM
regulation of ER-associated ubiquitin-dependent protein catabolic process (GO:1903069)	2020-03-09	0.0234864	0.505701	0	0	4.55685	17.0942	BCAP31;USP14;UBQLN1
mature B cell differentiation involved in immune response (GO:0002313)	2020-03-09	0.0234864	0.503576	0	0	4.55685	17.0942	DOCK10;PTK2B;FCGR2B
mitochondrion morphogenesis (GO:0070584)	2020-03-09	0.0234864	0.501469	0	0	4.55685	17.0942	MYH14;MFF;DNM1L
positive regulation of programmed cell death (GO:0043068)	28/258	0.0235218	0.500132	0	0	1.48362	5.56334	MTCH1;LRRK2;STK3;AKAP13;NCSTN;BCLAF1;MAPK8;ING3;AIFM1;TNFSF10;SLIT2;DNM1L;RBM5;UNC13B;ARHGEF12;APAF1;SCRIB;SEPT4;DNM2;APC;NF1;TRIM35;FAS;ATM;MNDA;ARHGEF2;SQSTM1;SOS2
chromatin remodeling (GO:0006338)	15/117	0.023562	0.498909	0	0	1.75263	6.56908	INO80C;HDAC4;PBRM1;CBX3;SP140;CHD8;ATRX;BAZ1A;NUDT5;SMARCA1;SMARCA2;MYSM1;HMGXB4;TNRC18;BPTF
regulation of apoptotic process (GO:0042981)	75/816	0.023687	0.499482	0	0	1.25648	4.7028	ANKRD13C;MTCH1;STEAP3;FLT4;CIB1;AKAP13;ING3;AIFM1;CLEC5A;TNFSF10;MYO18A;CASP1;NEK1;CTSH;ERC1;DNM1L;RBM5;PDGFRB;UNC13B;ARHGEF12;APAF1;ACTN1;SCRIB;SEPT4;ATAD3A;DNM2;ARHGAP10;HAX1;DDAH2;MADD;TMEM219;BIRC6;ARHGEF2;SQSTM1;SOS2;EPHA3;CD44;PRKDC;GLS2;MAGED1;GSTP1;TANK;MALT1;MTDH;STK3;NCSTN;BCLAF1;MAPK8;ERBB2;PTK2B;FYN;SLIT2;RELT;LCMT1;MAP2K5;ANGPT4;PRELID1;INSR;CFLAR;NFKB1;TBX3;HIPK3;VEGFA;AHI1;GOLPH3;H…
negative regulation of extrinsic apoptotic signaling pathway (GO:2001237)	1977-11-01	0.0239373	0.502683	0	0	1.95293	7.28897	GSTP1;TMBIM1;EYA4;TNFSF10;FAS;BIRC6;ARHGEF2;CFLAR;RFFL;TANK;MAP2K5
regulation of Rho protein signal transduction (GO:0035023)	1958-09-01	0.0241593	0.505266	0	0	2.12129	7.89775	ABCA1;AKAP13;KANK1;ARAP2;ARAP3;ARRB1;MYO9B;ARHGEF2;LPAR4
epidermal growth factor receptor signaling pathway (GO:0007173)	1958-09-01	0.0241593	0.503204	0	0	2.12129	7.89775	DGKD;RPS6KA5;KIF16B;REPS2;ERBIN;PTK2B;PTPN11;PIK3C2A;EPS15
RNA metabolic process (GO:0016070)	22/192	0.024189	0.501775	0	0	1.56642	5.82998	EIF4A2;DDX59;RBPMS;CELF2;PARN;HNRNPR;DDX50;RBM3;PTBP1;RBM4;HNRNPK;HNRNPH1;XRN2;PCBP2;HNRNPA2B1;POLR2E;RBMS1;DROSHA;DHX29;HNRNPH3;RBM5;RBMS2
transmembrane receptor protein tyrosine kinase signaling pathway (GO:0007169)	40/397	0.0246904	0.510102	0	0	1.37738	5.09817	CEP57;NCF2;ROCK2;FLT4;TCIRG1;PIK3C2A;PTBP1;NCSTN;ZFYVE27;ERBB2;POLR2E;PTK2B;FYN;AP3S1;ATP6V1C1;PDGFRB;ANGPT2;ATP6V0E1;TNK2;INSR;VEGFB;NRG1;PTPN11;SORBS1;SULF1;SIRT2;MTSS1;DNM1;VEGFA;FGR;AHI1;CD4;APC;HNRNPH1;AXL;KIF16B;ABI1;RAPGEF1;EPHA3;FGFR1
negative regulation of programmed cell death (GO:0043069)	41/409	0.0249544	0.513478	0	0	1.3704	5.05773	KANK2;PRKDC;GSTP1;FLT4;CIB1;TM7SF3;MALT1;MTDH;MAPK8;MECOM;CLEC5A;ERBB2;MYO18A;CTSH;PTK2B;ERC1;PDGFRB;ANGPT4;PRELID1;INSR;CFLAR;ATAD3A;HIPK3;NFKB1;TBX3;VEGFA;AHI1;ARHGAP10;GOLPH3;HNRNPK;HAX1;RPS6KB1;AXL;DDAH2;FAS;BIRC6;ARHGEF2;SQSTM1;EPHA3;CD44;FGFR1
regulation of autophagy (GO:0010506)	23/204	0.0254928	0.522448	0	0	1.54129	5.65554	SH3GLB1;ATP6V0E1;LRRK2;ITPR1;SIRT2;TPCN2;MTDH;MAPK8;HAX1;LARS;CTSK;TLK2;ULK2;VPS35;ATM;LAMTOR2;TAB2;MAPT;DNM1L;ATP6V1C1;SNX5;EIF4G2;EIF4G1
protein deacylation (GO:0035601)	2020-04-16	0.0255003	0.520512	0	0	3.41763	12.5395	HDAC4;LYPLA1;SIRT2;SIRT3
positive regulation of cilium assembly (GO:0045724)	2020-04-16	0.0255003	0.518438	0	0	3.41763	12.5395	CCDC88A;CEP120;FUZ;TAPT1
positive regulation of cell migration involved in sprouting angiogenesis (GO:0090050)	2020-04-16	0.0255003	0.516381	0	0	3.41763	12.5395	SRPX2;CIB1;PIK3C2A;VEGFA
linoleic acid metabolic process (GO:0043651)	2020-04-16	0.0255003	0.51434	0	0	3.41763	12.5395	ELOVL1;PNPLA8;GSTP1;GSTA1
programmed necrotic cell death (GO:0097300)	2020-04-16	0.0255003	0.512315	0	0	3.41763	12.5395	CYLD;TICAM2;ALKBH7;DNM1L
regulation of cell migration (GO:0030334)	33/317	0.0257577	0.515457	0	0	1.42312	5.20721	MACF1;KANK1;MCTP1;ZMYND8;CIB1;ADARB1;SEMA3F;SYNE2;TTBK2;ARHGAP4;DOCK10;CTSH;PTK2B;SLIT2;RFFL;PDGFRB;SPAG9;CARMIL1;HACE1;INSR;TPM1;ARAP3;FUZ;ELP5;SULF1;VEGFA;FGR;ADAM15;NAV3;APC;NF1;VCL;ENG
regulation of cytokinesis (GO:0032465)	1978-11-01	0.0260913	0.520094	0	0	1.9279	7.0294	SH3GLB1;SVIL;AHCTF1;SDCCAG3;CSPP1;PRPF40A;KIF23;PKP4;BIRC6;MYO19;CDC25B
positive regulation of cellular component biogenesis (GO:0044089)	1988-12-01	0.0262923	0.522062	0	0	1.86416	6.78272	NLGN3;PTPRD;SLF1;SRPX2;CEP295;NRXN1;FLOT1;SYNDIG1;ATM;SPIDR;FNIP2;VEGFA
cofactor biosynthetic process (GO:0051188)	1932-06-01	0.0265521	0.525175	0	0	2.56323	9.30104	NFU1;PANK2;MOCOS;GPHN;COASY;CIAO1
lysosome organization (GO:0007040)	1932-06-01	0.0265521	0.523148	0	0	2.56323	9.30104	ABCA1;MBTPS1;FAM160A2;LRRK2;AKTIP;TPCN2
phospholipid transport (GO:0015914)	1959-09-01	0.0267222	0.524475	0	0	2.08534	7.55363	ABCA1;ABCC1;PRELID1;ATP8B4;ABCA4;PCTP;ATP10A;ABCA7;ATP9B
cellular response to growth factor stimulus (GO:0071363)	17/140	0.0269454	0.526828	0	0	1.65999	5.99913	STAT5B;KIDINS220;FLT4;CIB1;PTPN11;SIRT2;VEGFA;RAP1A;RPS6KB1;ERBB2;RAPGEF1;INPP5K;ITGB1BP1;MAPT;PDE8A;MAP2K5;CD44
regulation of megakaryocyte differentiation (GO:0045652)	1950-08-01	0.0275977	0.537524	0	0	2.18729	7.8524	KMT2E;CIB1;ASH2L;PRKCQ;RAB7B;TNRC6A;RUNX1;TNRC6B
negative regulation of cytokine-mediated signaling pathway (GO:0001960)	1941-07-01	0.0277289	0.538025	0	0	2.33399	8.36802	PTPRC;GSTP1;NLRC5;IRAK3;SLIT2;RFFL;PARP14
neuron migration (GO:0001764)	1941-07-01	0.0277289	0.535987	0	0	2.33399	8.36802	NR4A2;NRCAM;NAV1;MARK2;VEGFA;FGFR1;ADGRL3
autophagy of mitochondrion (GO:0000422)	1941-07-01	0.0277289	0.533965	0	0	2.33399	8.36802	ATG3;ATG4B;AMBRA1;USP30;WIPI2;SQSTM1;MARK2
regulation of protein phosphorylation (GO:0001932)	28/262	0.0280638	0.538382	0	0	1.46097	5.22046	TRAF3IP1;PRKDC;ROCK2;LRRK2;FLT4;CIB1;ARRB1;AGER;ERBB2;FLOT1;NPTN;INPP5K;FYN;SLIT2;PDE8A;FNIP2;TSPYL2;KIDINS220;INSR;AKTIP;FN1;VEGFA;FGR;CCDC88A;CD4;FAS;PPIL4;ENG
positive regulation of neuron differentiation (GO:0045666)	13/99	0.0281731	0.538454	0	0	1.79512	6.40748	NDRG4;KIDINS220;TCF12;RAP1A;NPTN;RAPGEF1;PTK2B;NRCAM;TCF4;ARHGEF2;EPHA3;MARK2;FGFR1
positive regulation of protein complex assembly (GO:0031334)	1989-12-01	0.0284421	0.541568	0	0	1.84322	6.56164	SH3GLB1;UNC13B;BCLAF1;SLF1;ASAP1;CD36;GTF2H2;SPIDR;FNIP2;DDB2;VEGFA;EIF4G1
protein oligomerization (GO:0051259)	24/218	0.0293753	0.557257	0	0	1.50501	5.30909	SH3GLB1;COLEC12;CAMK2D;DGKD;UXS1;PEX11B;SEPT4;MFF;MALT1;RAD52;RNF213;APC;ATG16L1;HSF1;NBR1;FLOT1;GOPC;TRIM27;TP53BP1;MAPT;POLK;DNM1L;CAMK2G;DGKH
regulation of endothelial cell migration (GO:0010594)	1970-10-01	0.0304588	0.575671	0	0	1.95293	6.81844	ANGPT4;ROCK2;FLT4;NF1;PTPRM;PTK2B;ITGB1BP1;VASH1;SLIT2;VEGFA
positive regulation of telomere maintenance (GO:0032206)	1933-06-01	0.0305088	0.574488	0	0	2.48555	8.67394	TNKS2;ATRX;HNRNPA2B1;MAPKAPK5;ATM;PRKCQ
wound healing (GO:0042060)	1951-08-01	0.0307082	0.576118	0	0	2.1444	7.46942	EPB41L4B;MACF1;MYOF;TPM1;ERBB2;NF1;NRG1;SYT7
receptor internalization (GO:0031623)	1951-08-01	0.0307082	0.574008	0	0	2.1444	7.46942	RAB31;GRK4;ARRB1;CD36;GTF2H2;DNM1;DNM2;PICALM
regulation of cellular protein metabolic process (GO:0032268)	1951-08-01	0.0307082	0.571913	0	0	2.1444	7.46942	RBM3;PM20D2;UHRF1;VPS35;MAPKAPK5;NFKB1;PUM3;EIF4G1
regulation of cellular metabolic process (GO:0031323)	1942-07-01	0.0312462	0.579816	0	0	2.27842	7.89669	ANKRD13C;PM20D2;PANK2;KIF16B;FLOT1;VPS35;ACACA
peptide transport (GO:0015833)	1942-07-01	0.0312462	0.577715	0	0	2.27842	7.89669	ARRDC4;SNX4;RAP1A;ARRDC1;TOM1;HIKESHI;ITGB1BP1
positive regulation of receptor-mediated endocytosis (GO:0048260)	1942-07-01	0.0312462	0.57563	0	0	2.27842	7.89669	ATAD1;AHI1;HNRNPK;PICK1;ARRB1;VEGFA;PICALM
negative regulation of immune effector process (GO:0002698)	2020-04-17	0.0314639	0.577555	0	0	3.2166	11.1259	PPM1B;CD300A;TRAF3IP1;PCBP2
negative regulation of B cell activation (GO:0050869)	2020-04-17	0.0314639	0.575485	0	0	3.2166	11.1259	CD300A;MNDA;ATM;FCGR2B
negative regulation of interleukin-8 production (GO:0032717)	2020-04-17	0.0314639	0.57343	0	0	3.2166	11.1259	OTUD7B;SSC5D;ARRB1;MAP2K5
negative regulation of stress fiber assembly (GO:0051497)	2020-04-17	0.0314639	0.571389	0	0	3.2166	11.1259	PPFIA1;INPP5K;PHLDB2;CLASP2
neurotrophin signaling pathway (GO:0038179)	2020-04-17	0.0314639	0.569363	0	0	3.2166	11.1259	RAP1A;ZFYVE27;KIDINS220;RAPGEF1
regulation of telomere maintenance via telomere lengthening (GO:1904356)	2020-04-17	0.0314639	0.567351	0	0	3.2166	11.1259	TNKS2;HNRNPA2B1;ATM;SMG6
nerve growth factor signaling pathway (GO:0038180)	2020-03-10	0.0317583	0.570643	0	0	4.10116	14.1474	RAP1A;KIDINS220;RAPGEF1
peptidyl-lysine dimethylation (GO:0018027)	2020-03-10	0.0317583	0.56864	0	0	4.10116	14.1474	SETD3;EHMT2;EHMT1
primary miRNA processing (GO:0031053)	2020-03-10	0.0317583	0.566652	0	0	4.10116	14.1474	SMAD2;HNRNPA2B1;DROSHA
IRES-dependent viral translational initiation (GO:0075522)	2020-03-10	0.0317583	0.564678	0	0	4.10116	14.1474	MCTS1;PTBP1;PCBP2
intraciliary retrograde transport (GO:0035721)	2020-03-10	0.0317583	0.562717	0	0	4.10116	14.1474	IFT43;IFT140;IFT122
telomere maintenance via recombination (GO:0000722)	2020-03-10	0.0317583	0.56077	0	0	4.10116	14.1474	NSMCE2;SMC5;SMC6
stress fiber assembly (GO:0043149)	2020-03-10	0.0317583	0.558836	0	0	4.10116	14.1474	ZYX;ARRB1;SORBS1
regulation of neuroblast proliferation (GO:1902692)	2020-03-10	0.0317583	0.556916	0	0	4.10116	14.1474	LRRK2;NF1;VEGFA
negative regulation of response to cytokine stimulus (GO:0060761)	2020-03-10	0.0317583	0.555009	0	0	4.10116	14.1474	PTPRC;IRAK3;MAP2K5
membrane raft organization (GO:0031579)	2020-03-10	0.0317583	0.553114	0	0	4.10116	14.1474	RFTN1;FLOT1;FLOT2
dynamin family protein polymerization involved in membrane fission (GO:0003373)	2020-03-10	0.0317583	0.551233	0	0	4.10116	14.1474	DNM1L;DNM1;DNM2
regulation of cellular respiration (GO:0043457)	2020-03-10	0.0317583	0.549365	0	0	4.10116	14.1474	PRELID1;NOA1;CBFA2T3
contractile actin filament bundle assembly (GO:0030038)	2020-03-10	0.0317583	0.547509	0	0	4.10116	14.1474	ZYX;ARRB1;SORBS1
negative regulation of protein localization to membrane (GO:1905476)	2020-05-25	0.0323272	0.555441	0	0	2.73411	9.38304	TMBIM1;PPFIA1;INPP5K;ITGB1BP1;PICALM
intrinsic apoptotic signaling pathway in response to endoplasmic reticulum stress (GO:0070059)	2020-05-25	0.0323272	0.553577	0	0	2.73411	9.38304	BAG6;AIFM1;CASP4;ITPR1;TANK
positive regulation of endopeptidase activity (GO:0010950)	2020-05-25	0.0323272	0.551725	0	0	2.73411	9.38304	PRELID1;ROCK2;MBP;FYN;PICALM
cellular senescence (GO:0090398)	2020-05-25	0.0323272	0.549886	0	0	2.73411	9.38304	NSMCE2;SMC5;MAPKAPK5;SMC6;TBX3
vascular endothelial growth factor receptor signaling pathway (GO:0048010)	1971-10-01	0.0332166	0.563138	0	0	1.92543	6.55551	NCF2;ROCK2;AXL;FLT4;ABI1;VEGFB;PTK2B;FYN;SULF1;VEGFA
protein ubiquitination involved in ubiquitin-dependent protein catabolic process (GO:0042787)	1971-10-01	0.0332166	0.561273	0	0	1.92543	6.55551	HACE1;UBE3C;RNF14;UBR5;RNF217;UBR4;SPOP;RNF19B;UBE3A;ARIH1
regulation of protein binding (GO:0043393)	14/112	0.0339216	0.571294	0	0	1.70882	5.78213	HDAC4;EPB41;LRRK2;AKTIP;CTNNBIP1;NRG1;ADD1;STK3;MAPK8;HSF1;FLOT1;ITGB1BP1;CD36;AIDA
regulation of telomere maintenance via telomerase (GO:0032210)	1952-08-01	0.0340506	0.57158	0	0	2.10316	7.10849	XRN1;TNKS2;PAPD5;PARN;MAPKAPK5;PRKCQ;ATM;SMG6
positive regulation of cell-matrix adhesion (GO:0001954)	1934-06-01	0.0348317	0.582775	0	0	2.41245	8.09913	COL16A1;PTK2B;CIB1;CD36;UTRN;VEGFA
positive regulation of cytokine-mediated signaling pathway (GO:0001961)	1934-06-01	0.0348317	0.58087	0	0	2.41245	8.09913	TICAM2;AXL;CASP4;NLRC5;CASP1;PARP14
protein targeting to membrane (GO:0006612)	1962-09-01	0.0355487	0.590896	0	0	1.98443	6.62176	ATG3;ZDHHC18;ZDHHC20;PEX5;ATG4B;ZDHHC21;SRP14;ZDHHC3;ZDHHC15
positive regulation of cell-substrate adhesion (GO:0010811)	1953-08-01	0.0376312	0.62348	0	0	2.06348	6.76805	CARMIL1;FN1;PTK2B;CIB1;CD36;NPNT;UTRN;RREB1
cellular response to epidermal growth factor stimulus (GO:0071364)	2020-05-26	0.0376917	0.622462	0	0	2.62895	8.61853	STAT5B;ERBB2;INPP5K;PTPN11;PDE8A
regulation of nervous system development (GO:0051960)	2020-05-26	0.0376917	0.620454	0	0	2.62895	8.61853	LRRK2;DOCK7;PDLIM5;SIRT2;ARNTL
misfolded or incompletely synthesized protein catabolic process (GO:0006515)	2020-05-26	0.0376917	0.618459	0	0	2.62895	8.61853	BAG6;KLHL15;NGLY1;UGGT1;ANKZF1
peptide catabolic process (GO:0043171)	2020-05-26	0.0376917	0.616476	0	0	2.62895	8.61853	RNPEPL1;XPNPEP1;ERAP1;CTSH;ECE1
regulation of adherens junction organization (GO:1903391)	2020-04-18	0.0381767	0.622415	0	0	3.0379	9.92034	MACF1;ROCK2;ADD1;EPHA3
cell-substrate adherens junction assembly (GO:0007045)	2020-04-18	0.0381767	0.620433	0	0	3.0379	9.92034	CTTN;ACTN1;TESK2;SORBS1
focal adhesion assembly (GO:0048041)	2020-04-18	0.0381767	0.618463	0	0	3.0379	9.92034	CTTN;ACTN1;TESK2;SORBS1
membrane protein ectodomain proteolysis (GO:0006509)	2020-04-18	0.0381767	0.616506	0	0	3.0379	9.92034	BACE2;NCSTN;ERAP1;PRKCQ
receptor localization to synapse (GO:0097120)	2020-04-18	0.0381767	0.614561	0	0	3.0379	9.92034	DLG1;DLG3;SCRIB;GPHN
release of cytochrome c from mitochondria (GO:0001836)	2020-04-18	0.0381767	0.612628	0	0	3.0379	9.92034	GGCT;MFF;DNM1L;TIMM50
peptidyl-serine phosphorylation (GO:0018105)	17/146	0.0382536	0.611938	0	0	1.59178	5.19479	MORC3;CAMK2D;DMPK;PRKDC;ROCK2;CSNK1A1;LRRK2;MAST2;DCLK1;HIPK3;TTBK2;MAPK8;TLK2;MAPKAPK5;PRKCQ;ATM;CAMK2G
positive regulation of cellular metabolic process (GO:0031325)	1993-12-01	0.0383192	0.611071	0	0	1.76394	5.75363	PDGFRB;ATAD1;AHI1;PRELID1;UHRF1;PICK1;ECE1;ARRB1;SCRIB;ACACA;VEGFA;EIF4G1
regulation of organelle organization (GO:0033043)	14/114	0.0386215	0.613973	0	0	1.67884	5.46285	PDE4DIP;STMN4;MFF;RBSN;DIAPH1;TBC1D1;GOLPH3;RHOT1;SGSM2;VPS35;MAPT;DNM1L;SQSTM1;MARK2
positive regulation of kinase activity (GO:0033674)	14/114	0.0386215	0.612067	0	0	1.67884	5.46285	PDGFRB;INSR;FLT4;CD4;RAP1A;PTPRC;AXL;ERBB2;SPDYA;PTK2B;TAB2;MAPT;EPHA3;FGFR1
regulation of multicellular organismal development (GO:2000026)	1944-07-01	0.0391489	0.618504	0	0	2.17486	7.04738	PHLDB1;DEAF1;OAS2;INSR;PHLDB2;EPHA3;CLASP2
apoptotic mitochondrial changes (GO:0008637)	1935-06-01	0.0395302	0.622601	0	0	2.34352	7.57119	GGCT;ATG3;VPS35;MFF;DNM1L;TIMM50
positive regulation of telomere maintenance via telomere lengthening (GO:1904358)	1935-06-01	0.0395302	0.620685	0	0	2.34352	7.57119	TNKS2;HNRNPA2B1;PARN;MAPKAPK5;ATM;PRKCQ
cellular macromolecular complex assembly (GO:0034622)	1935-06-01	0.0395302	0.618781	0	0	2.34352	7.57119	HSF1;PDE4DIP;DMD;TCF4;TANK;PICALM
positive regulation of ERK1 and ERK2 cascade (GO:0070374)	22/202	0.0396525	0.618798	0	0	1.48887	4.80548	PDGFRB;NDRG4;INSR;FLT4;ABCA7;CIB1;ARRB1;PTPN11;NPNT;AGER;CTGF;CD4;RAP1A;AXL;ERBB2;PTK2B;LGALS9;CD36;PDE8A;EPHA3;CD44;FGFR1
regulation of ERK1 and ERK2 cascade (GO:0070372)	26/248	0.0407163	0.633462	0	0	1.4332	4.58786	NDRG4;GSTP1;FLT4;CIB1;ARRB1;AGER;CTGF;RAP1A;ERBB2;PTK2B;LGALS9;CD36;PDE8A;PDGFRB;INSR;FN1;ABCA7;PTPN11;NPNT;DLG1;CD4;AXL;ITGB1BP1;EPHA3;CD44;FGFR1
negative regulation of defense response to virus (GO:0050687)	2020-03-11	0.0413429	0.641256	0	0	3.72833	11.8779	PPM1B;TRAF3IP1;PCBP2
negative regulation of JUN kinase activity (GO:0043508)	2020-03-11	0.0413429	0.639312	0	0	3.72833	11.8779	GSTP1;AIDA;HIPK3
biotin metabolic process (GO:0006768)	2020-03-11	0.0413429	0.637381	0	0	3.72833	11.8779	HLCS;PDZD11;ACACA
activation of cysteine-type endopeptidase activity involved in apoptotic signaling pathway (GO:0097296)	2020-03-11	0.0413429	0.635461	0	0	3.72833	11.8779	TNFSF10;FAS;TANK
negative regulation of amyloid precursor protein catabolic process (GO:1902992)	2020-03-11	0.0413429	0.633553	0	0	3.72833	11.8779	FLOT2;ABCA7;PICALM
positive regulation of chromosome segregation (GO:0051984)	2020-03-11	0.0413429	0.631656	0	0	3.72833	11.8779	SMC5;SMC6;SIRT2
histone mRNA catabolic process (GO:0071044)	2020-03-11	0.0413429	0.62977	0	0	3.72833	11.8779	XRN1;PAPD5;ATM
negative regulation of chemotaxis (GO:0050922)	2020-03-11	0.0413429	0.627896	0	0	3.72833	11.8779	ROBO2;ANGPT2;SLIT2
negative regulation of morphogenesis of an epithelium (GO:1905331)	2020-03-11	0.0413429	0.626033	0	0	3.72833	11.8779	SULF1;PHLDB2;CLASP2
negative regulation of protein localization to nucleus (GO:1900181)	2020-03-11	0.0413429	0.624181	0	0	3.72833	11.8779	OTUD7B;CABP1;LILRB4
regulation of lamellipodium morphogenesis (GO:2000392)	2020-03-11	0.0413429	0.622339	0	0	3.72833	11.8779	KANK1;RREB1;CD44
negative regulation of bone mineralization (GO:0030502)	2020-03-11	0.0413429	0.620509	0	0	3.72833	11.8779	PTK2B;BCOR;TRPM4
negative regulation of protein modification process (GO:0031400)	1964-09-01	0.0424345	0.635024	0	0	1.92242	6.07445	TRAF3IP1;PRKDC;LRRK2;ATP2B4;INPP5K;CIB1;DMD;MAPT;SLIT2
negative regulation of signal transduction (GO:0009968)	29/284	0.0430404	0.642209	0	0	1.39594	4.39108	KANK2;KANK1;NDRG4;MGRN1;CHD8;LRRK2;FLT4;ARRB1;HMGXB4;ERBB2;INPP5K;PDGFRB;ARRDC1;INSR;PTCH1;CTNNBIP1;IFT122;NRG1;IRAK3;SULF1;NR4A2;PTPRC;RPS6KB1;AXL;NRG4;TMBIM1;PRKCQ;EPHA3;FGFR1
posttranscriptional regulation of gene expression (GO:0010608)	1945-07-01	0.0435483	0.647891	0	0	2.12653	6.6643	RBM3;ZC3H7A;YTHDC1;TDRD7;MAPKAPK5;MATR3;PUM3
positive regulation of synapse assembly (GO:0051965)	2020-05-27	0.0435687	0.646312	0	0	2.53158	7.9325	NLGN3;PTPRD;SRPX2;NRXN1;SYNDIG1
tRNA methylation (GO:0030488)	2020-05-27	0.0435687	0.644438	0	0	2.53158	7.9325	NSUN2;TRMT5;TRDMT1;ALKBH8;TARBP1
regulation of cardiac muscle cell contraction (GO:0086004)	2020-05-27	0.0435687	0.642576	0	0	2.53158	7.9325	CAMK2D;DLG1;CACNA1C;DSC2;TRPM4
lipid modification (GO:0030258)	2020-05-27	0.0435687	0.640724	0	0	2.53158	7.9325	DGKG;PLPP5;DGKD;DGKB;PLPP1
peptidyl-lysine modification (GO:0018205)	14/116	0.0437682	0.641808	0	0	1.64989	5.16226	HDAC4;UBE2I;ESCO1;PLOD2;RANGAP1;SIRT2;SIRT3;SENP6;NUP85;SENP8;ETFBKMT;VIPAS39;TP53BP1;TRPM4
cellular response to oxidative stress (GO:0034599)	14/116	0.0437682	0.639969	0	0	1.64989	5.16226	NCF2;PYROXD1;LRRK2;GSTP1;MPV17L;TPM1;PRDX6;SIRT2;ARNTL;RAD52;MAPK8;NOX4;MAPT;PLA2R1
lipid phosphorylation (GO:0046834)	1936-06-01	0.0446117	0.650438	0	0	2.27842	7.08535	DGKG;PI4K2B;PIKFYVE;DGKD;DGKB;PIK3C2A
positive regulation of sequence-specific DNA binding transcription factor activity (GO:0051091)	23/216	0.0447784	0.65101	0	0	1.45566	4.52132	HDAC4;CIB1;IRAK3;IRAK4;CFLAR;TANK;AGER;NFKB1;MALT1;MTDH;VEGFA;STK3;RPS6KA5;PRKCQ;TAB2;LGALS9;TRIM27;RBCK1;TP53BP1;CD36;ARHGEF2;ERC1;RAB7B
peptidyl-serine modification (GO:0018209)	19/171	0.0447983	0.649448	0	0	1.51895	4.71723	MORC3;CAMK2D;POGLUT1;DMPK;PRKDC;ROCK2;CSNK1A1;MAST2;LRRK2;DCLK1;HIPK3;TTBK2;HPF1;MAPK8;TLK2;MAPKAPK5;PRKCQ;ATM;CAMK2G
morphogenesis of an epithelium (GO:0002009)	2020-04-19	0.0456439	0.659833	0	0	2.87801	8.88408	AHI1;KDM2B;TRAF3IP1;VCL
nucleotide-sugar biosynthetic process (GO:0009226)	2020-04-19	0.0456439	0.657969	0	0	2.87801	8.88408	NAGK;MPI;PMM2;UAP1
negative regulation of cell junction assembly (GO:1901889)	2020-04-19	0.0456439	0.656116	0	0	2.87801	8.88408	ROCK2;ITGB1BP1;PHLDB2;CLASP2
regulation of heterotypic cell-cell adhesion (GO:0034114)	2020-04-19	0.0456439	0.654273	0	0	2.87801	8.88408	FLOT1;MBP;MAP2K5;CD44
positive regulation of epithelial cell migration (GO:0010634)	1975-10-01	0.0459896	0.65738	0	0	1.82274	5.61283	EPB41L4B;ANGPT4;ROCK2;FLT4;CTSH;PTK2B;ITGB1BP1;RREB1;CLASP2;VEGFA
regulation of heart contraction (GO:0008016)	1996-12-01	0.0471569	0.672184	0	0	1.70882	5.2192	CAMK2D;DMPK;CELF2;KCNQ1;NPR2;TPM1;FKBP1B;ITPR1;ATP2B4;ABCC9;RYR3;SLC8A1
regulation of transcription from RNA polymerase II promoter (GO:0006357)	125/1479	0.0473599	0.673197	0	0	1.15539	3.52391	EHMT2;UBE2D3;DCAF6;RPS6KA5;TRIM27;RNF111;GTF2I;MEF2A;LMO1;MLIP;KDM2B;ARID5A;RUNX1;ERG;SQSTM1;PRKDC;CREM;GLIS3;RPAP2;PHF21A;CIAO1;MTDH;HELZ2;DEAF1;ORC2;CAMTA1;TP53BP1;RREB1;MAP2K5;BPTF;SMAD2;STAT5B;UBE2I;PTCH1;PHF12;SUPT5H;SMARCA2;NFKB1;MED13L;NR4A2;MLLT10;AHI1;DLG1;HNRNPK;CNOT2;CREBRF;TAF4B;MDM4;TCF4;CDK12;RCOR3;BRWD1;SETD3;TCF25;RNF14;CHD8;OTUD7B;ARRB1;ZC3H6;VLDLR;CHD2;N4BP2L2;CHRDL1;MYSM1;PHF6;…
heart development (GO:0007507)	17/150	0.0474935	0.673221	0	0	1.54933	4.72105	MEF2A;NDRG4;TCF25;INSR;MICAL2;IFT122;ECE1;PTPN11;CACNA1C;ZDHHC16;PCSK5;VEGFA;AKAP13;NF1;TAB2;BCOR;MEF2D
regulation of G2/M transition of mitotic cell cycle (GO:0010389)	17/150	0.0474935	0.671356	0	0	1.54933	4.72105	CEP57;OFD1;DYNC1I2;PSMD11;ODF2;FHL1;HAUS6;PSMB9;PSMA4;HAUS8;HAUS7;PSME4;CNTRL;CEP63;PCNT;CEP76;CDK5RAP2
regulation of type I interferon production (GO:0032479)	1986-11-01	0.0485704	0.684682	0	0	1.74856	5.28893	CYLD;NPLOC4;IRF3;UBA7;TRAF3IP1;PRKDC;POLR3C;PCBP2;NLRC5;POLR2E;NFKB1
central nervous system development (GO:0007417)	23/218	0.0488177	0.686272	0	0	1.4423	4.35527	ROBO2;SZT2;NDRG4;GSTP1;PTCH1;CHD8;UBE3A;PTPN11;SMARCA1;SPATA5;EML1;DCLK1;BAG6;NR4A2;AHI1;VCAN;NF1;NRCAM;MBP;FYN;CDK5RAP2;BPTF;FGFR1
negative regulation of phosphorylation (GO:0042326)	1976-10-01	0.0496372	0.695875	0	0	1.79876	5.40169	HDAC4;PFKFB1;TRAF3IP1;PRKDC;LRRK2;INPP5K;CIB1;MAPT;SLIT2;CBFA2T3
cardiac muscle cell development (GO:0055013)	2020-05-28	0.0499642	0.698541	0	0	2.44117	7.31483	PDGFRB;MYH11;PDLIM5;SLC8A1;VEGFA
regulation of receptor-mediated endocytosis (GO:0048259)	1937-06-01	0.0500821	0.698276	0	0	2.21684	6.63743	HNRNPK;TNK2;FLOT1;AAK1;ARAP3;PICALM
regulation of blood circulation (GO:1903522)	1937-06-01	0.0500821	0.696373	0	0	2.21684	6.63743	CAMK2D;DMPK;CELF2;KCNQ1;TPM1;ECE1
plasma membrane organization (GO:0007009)	1937-06-01	0.0500821	0.694481	0	0	2.21684	6.63743	EPB41L3;MYOF;PLSCR4;PACSIN2;ANK3;SYT7
cardiac muscle contraction (GO:0060048)	1937-06-01	0.0500821	0.692599	0	0	2.21684	6.63743	CAMK2D;KCNQ1;TPM1;TNNT3;DMD;SLC8A1
positive regulation of protein modification by small protein conjugation or removal (GO:1903322)	1966-09-01	0.0501639	0.691855	0	0	1.86416	5.57844	HDAC4;LRRK2;TBC1D7;UBQLN1;UBE3A;SEPT4;TANK;MALT1;UBE2L3
regulation of cell division (GO:0051302)	1966-09-01	0.0501639	0.68999	0	0	1.86416	5.57844	SH3GLB1;AHCTF1;SDCCAG3;CSPP1;CIB1;PRPF40A;BIRC6;MYO19;SIRT2
regulation of mitotic cell cycle phase transition (GO:1901990)	20/185	0.0511902	0.702215	0	0	1.4779	4.39261	CEP57;OFD1;DYNC1I2;PSMD11;ODF2;HAUS6;SIRT2;PPP1R9B;PSMB9;PSMA4;HAUS8;HAUS7;CDC27;PSME4;CDC16;CNTRL;CEP63;PCNT;CEP76;CDK5RAP2
fatty acid elongation (GO:0030497)	2020-03-12	0.0522019	0.714172	0	0	3.41763	10.091	ELOVL1;TECR;HACD2
regulation of bone remodeling (GO:0046850)	2020-03-12	0.0522019	0.712263	0	0	3.41763	10.091	NF1;SUCO;SYT7
regulation of cell communication by electrical coupling (GO:0010649)	2020-03-12	0.0522019	0.710363	0	0	3.41763	10.091	CAMK2D;ANK3;SLC8A1
positive regulation of peptidase activity (GO:0010952)	2020-03-12	0.0522019	0.708474	0	0	3.41763	10.091	PRELID1;CTSH;TANK
negative regulation of ATP metabolic process (GO:1903579)	2020-03-12	0.0522019	0.706595	0	0	3.41763	10.091	HDAC4;PFKFB1;CBFA2T3
regulation of antigen receptor-mediated signaling pathway (GO:0050854)	2020-03-12	0.0522019	0.704726	0	0	3.41763	10.091	PTPRC;CD300A;RUNX1
eye photoreceptor cell differentiation (GO:0001754)	2020-03-12	0.0522019	0.702866	0	0	3.41763	10.091	AGTPBP1;PROM1;VEGFA
positive regulation of protein localization to cell periphery (GO:1904377)	1947-07-01	0.0532709	0.715373	0	0	2.03604	5.9704	GPSM2;DLG1;EPB41;CIB1;SORBS1;SQSTM1;EPHA3
regulation of cellular component movement (GO:0051270)	1947-07-01	0.0532709	0.713495	0	0	2.03604	5.9704	DIAPH1;ROCK2;NRG4;ACTN1;ERBB2;NRG1;VEGFA
negative regulation of autophagy (GO:0010507)	1947-07-01	0.0532709	0.711627	0	0	2.03604	5.9704	LARS;LRRK2;TLK2;TAB2;SIRT2;EIF4G2;EIF4G1
positive regulation of neuron projection development (GO:0010976)	1998-12-01	0.0537712	0.716434	0	0	1.67394	4.89297	ITSN2;ROBO2;NDRG4;RAP1A;KIDINS220;NPTN;RAPGEF1;PTK2B;VLDLR;SLIT2;EPHA3;MARK2
regulation of vacuole organization (GO:0044088)	2020-04-20	0.0538638	0.715799	0	0	2.73411	7.98714	IFT88;PIKFYVE;MTMR3;NPRL3
regulation of epidermal cell differentiation (GO:0045604)	2020-04-20	0.0538638	0.71394	0	0	2.73411	7.98714	ROCK2;CTSL;CTSK;RUNX1
negative regulation of actin filament bundle assembly (GO:0032232)	2020-04-20	0.0538638	0.71209	0	0	2.73411	7.98714	PPFIA1;INPP5K;PHLDB2;CLASP2
negative regulation of response to biotic stimulus (GO:0002832)	2020-04-20	0.0538638	0.71025	0	0	2.73411	7.98714	PPM1B;TRAF3IP1;PCBP2;SIRT2
striated muscle cell development (GO:0055002)	2020-04-20	0.0538638	0.70842	0	0	2.73411	7.98714	TMOD3;DMD;MYOZ1;SLC8A1
eye morphogenesis (GO:0048592)	2020-04-20	0.0538638	0.706599	0	0	2.73411	7.98714	AGTPBP1;NF1;IFT122;VEGFA
negative regulation of plasma membrane bounded cell projection assembly (GO:0120033)	2020-04-20	0.0538638	0.704787	0	0	2.73411	7.98714	KANK1;TBC1D7;EVL;SLIT2
neuromuscular junction development (GO:0007528)	2020-04-20	0.0538638	0.702984	0	0	2.73411	7.98714	UNC13B;LRRK2;ANK3;GPHN
regulation of calcium ion transmembrane transport (GO:1903169)	2020-04-20	0.0538638	0.701191	0	0	2.73411	7.98714	DIAPH1;CAMK2D;PTK2B;FYN
axon extension (GO:0048675)	2020-04-20	0.0538638	0.699407	0	0	2.73411	7.98714	NLGN3;ULK2;SEMA3F;SLIT2
negative regulation of cellular catabolic process (GO:0031330)	1957-08-01	0.054441	0.705108	0	0	1.91867	5.58456	RIC1;LARS;TLK2;TAB2;TIMP1;SIRT2;EIF4G2;EIF4G1
regulation of tumor necrosis factor-mediated signaling pathway (GO:0010803)	1957-08-01	0.054441	0.703323	0	0	1.91867	5.58456	CYLD;GSTP1;CASP4;MADD;CASP1;RBCK1;RFFL;TANK
positive regulation of protein modification process (GO:0031401)	18/164	0.0549257	0.707792	0	0	1.50043	4.3539	ROCK2;INSR;LRRK2;FLT4;AKTIP;CIB1;ARRB1;AGER;ARNTL;VEGFA;CD4;CNEP1R1;ERBB2;FLOT1;NPTN;FAS;PDE8A;ENG
regulation of MAP kinase activity (GO:0043405)	1988-11-01	0.0557737	0.71691	0	0	1.70882	4.93242	PDGFRB;CD300A;LRRK2;GSTP1;ERBB2;NF1;INPP5K;IRAK3;CDK12;VEGFA;FGFR1
positive regulation of stress fiber assembly (GO:0051496)	1938-06-01	0.0559457	0.717313	0	0	2.15851	6.22378	CARMIL1;ARHGEF15;TPM1;ITGB1BP1;EVL;CTGF
negative regulation of G0 to G1 transition (GO:0070317)	1938-06-01	0.0559457	0.715516	0	0	2.15851	6.22378	APAF1;TFDP2;CBX3;EHMT2;EHMT1;PHC3
protein peptidyl-prolyl isomerization (GO:0000413)	1938-06-01	0.0559457	0.713727	0	0	2.15851	6.22378	FKBP11;FKBP14;FKBP1B;FKBP7;CWC27;PPIL4
negative regulation of endocytosis (GO:0045806)	2020-05-29	0.0568809	0.723849	0	0	2.35699	6.75701	LRSAM1;MCTP1;FCGR2B;EPHA3;PICALM
regulation of mRNA processing (GO:0050684)	2020-05-29	0.0568809	0.722048	0	0	2.35699	6.75701	RBM27;SRPK2;SLTM;YTHDC1;SRSF3
regulation of cell morphogenesis (GO:0022604)	2020-05-29	0.0568809	0.720257	0	0	2.35699	6.75701	ZMYM1;FMNL2;ZMYM4;ZMYM5;CD44
protein autophosphorylation (GO:0046777)	19/176	0.0569006	0.718722	0	0	1.4758	4.2303	PDGFRB;CAMK2D;INSR;TNK2;LRRK2;FLT4;FGR;EEF2K;PEAK1;ERBB2;AAK1;ULK2;PTK2B;MAPKAPK5;ATM;FYN;CDK12;MARK2;FGFR1
positive regulation of cysteine-type endopeptidase activity involved in apoptotic process (GO:0043280)	13/110	0.0582334	0.733741	0	0	1.61561	4.59366	BCAP31;MTCH1;APAF1;CFLAR;TANK;AIFM1;CASP4;TNFSF10;CASP1;FAS;APOPT1;LGALS9;MAPT
circulatory system development (GO:0072359)	13/110	0.0582334	0.731933	0	0	1.61561	4.59366	MEF2A;TCF25;MICAL2;ECE1;PTPN11;CACNA1C;ZDHHC16;PCSK5;AKAP13;NF1;TAB2;BCOR;MEF2D
regulation of intrinsic apoptotic signaling pathway (GO:2001242)	1948-07-01	0.0586023	0.73476	0	0	1.99362	5.65586	BCAP31;CYLD;BCLAF1;SGMS1;UBQLN1;DNM1L;SEPT4
macromolecular complex assembly (GO:0065003)	14/121	0.0587004	0.734187	0	0	1.58172	4.48465	PDE4DIP;EPRS;TANK;CD2AP;APC;HSF1;REPS2;PTK2B;FAS;MDM4;DMD;KIFAP3;TEAD1;PICALM
enzyme linked receptor protein signaling pathway (GO:0007167)	14/121	0.0587004	0.732392	0	0	1.58172	4.48465	NPR2;TNK2;FLT4;MTSS1;AKAP2;PTPRD;FGR;AHI1;CD4;ERBB2;ABI1;RAPGEF1;PTK2B;FYN
regulation of cardiac conduction (GO:1903779)	1968-09-01	0.0587656	0.731417	0	0	1.80934	5.12802	CAMK2D;DMPK;NPR2;FKBP1B;ITPR1;ATP2B4;ABCC9;RYR3;SLC8A1
gene expression (GO:0010467)	39/412	0.0589303	0.731682	0	0	1.29406	3.66399	CELF2;ASH2L;RRBP1;SMG6;RBM3;MRPL42;RBM4;FIP1L1;NUP85;POLR2E;DROSHA;MRPL9;RBM5;BPTF;ABCF1;MEF2A;RBPMS;MRPS18B;BAZ1A;BAZ1B;SMARCA1;HARS2;NR4A2;XAB2;GOLPH3;HNRNPK;HNRNPH1;SARNP;XRN2;HNRNPA2B1;RPS6KB2;NOX4;SRSF3;RBMS1;DHX29;HNRNPH3;RPS24;RBMS2;EIF4G1
positive regulation of cell death (GO:0010942)	1958-08-01	0.0592861	0.734313	0	0	1.88559	5.32751	APC;LRRK2;FYN;CD36;MAPT;FCGR2B;PICALM;EIF4G1
muscle filament sliding (GO:0030049)	1939-06-01	0.0622048	0.768598	0	0	2.10316	5.84115	MYL6;TPM3;TPM1;TNNT3;DMD;NEB
actin-myosin filament sliding (GO:0033275)	1939-06-01	0.0622048	0.766742	0	0	2.10316	5.84115	MYL6;TPM3;TPM1;TNNT3;DMD;NEB
positive regulation of neuron death (GO:1901216)	1939-06-01	0.0622048	0.764894	0	0	2.10316	5.84115	SRPK2;NF1;FYN;MAPT;FCGR2B;PICALM
histone lysine demethylation (GO:0070076)	2020-04-21	0.062828	0.7707	0	0	2.60391	7.20595	KDM5A;KDM4C;KDM8;JMJD1C
regulation of cardiac muscle hypertrophy (GO:0010611)	2020-04-21	0.062828	0.768852	0	0	2.60391	7.20595	MEF2A;CAMK2D;MLIP;PDE9A
regulation of interleukin-2 production (GO:0032663)	2020-04-21	0.062828	0.767013	0	0	2.60391	7.20595	NAV3;TANK;MALT1;RUNX1
limb morphogenesis (GO:0035108)	2020-04-21	0.062828	0.765182	0	0	2.60391	7.20595	MBNL1;PTCH1;PCSK5;TBX3
cellular response to misfolded protein (GO:0071218)	2020-04-21	0.062828	0.76336	0	0	2.60391	7.20595	BAG6;KLHL15;UGGT1;ANKZF1
cellular response to alkaloid (GO:0071312)	2020-04-21	0.062828	0.761547	0	0	2.60391	7.20595	SPIDR;RYR3;NFKB1;SLC8A1
positive regulation of leukocyte cell-cell adhesion (GO:1903039)	2020-04-21	0.062828	0.759742	0	0	2.60391	7.20595	SIRPA;PRKCQ;CD47;CD44
peptidyl-threonine phosphorylation (GO:0018107)	1969-09-01	0.0634005	0.764853	0	0	1.78311	4.91833	CAMK2D;MAPK8;ROCK2;WNK1;LRRK2;CAMK2G;MARK2;HIPK3;DCLK1
cytoplasmic microtubule organization (GO:0031122)	1949-07-01	0.0642506	0.773281	0	0	1.95293	5.36073	ATAD1;CCDC88A;DLG1;TUBGCP6;CIB1;TUBGCP3;MAPT
protein K48-linked ubiquitination (GO:0070936)	1949-07-01	0.0642506	0.771461	0	0	1.95293	5.36073	HACE1;UBE2Q2;UBE2D3;UBR5;TTC3;UBE3A;RFFL
regulation of plasma membrane bounded cell projection organization (GO:0120035)	2020-03-13	0.0642808	0.770012	0	0	3.15474	8.65816	CCDC88A;VPS35;FCGR2B
very long-chain fatty acid biosynthetic process (GO:0042761)	2020-03-13	0.0642808	0.768209	0	0	3.15474	8.65816	ELOVL1;TECR;HACD2
myelination in peripheral nervous system (GO:0022011)	2020-03-13	0.0642808	0.766414	0	0	3.15474	8.65816	ADGRG6;NF1;SIRT2
positive regulation of cholesterol efflux (GO:0010875)	2020-03-13	0.0642808	0.764627	0	0	3.15474	8.65816	ABCA1;PTCH1;ABCA7
synaptic vesicle localization (GO:0097479)	2020-03-13	0.0642808	0.762849	0	0	3.15474	8.65816	SYNDIG1;SPG11;DNM2
protein localization to endoplasmic reticulum (GO:0070972)	2020-03-13	0.0642808	0.761079	0	0	3.15474	8.65816	BCAP31;GBF1;TAPT1
positive regulation of ERAD pathway (GO:1904294)	2020-03-13	0.0642808	0.759317	0	0	3.15474	8.65816	BCAP31;BAG6;UBQLN1
regulation of T cell cytokine production (GO:0002724)	2020-03-13	0.0642808	0.757564	0	0	3.15474	8.65816	TANK;MALT1;TRPM4
negative regulation of chemokine production (GO:0032682)	2020-03-13	0.0642808	0.755818	0	0	3.15474	8.65816	GSTP1;LGALS9;MAP2K5
glycerolipid catabolic process (GO:0046503)	2020-03-13	0.0642808	0.754081	0	0	3.15474	8.65816	GPCPD1;PRDX6;MGLL
DNA replication-independent nucleosome organization (GO:0034724)	2020-03-13	0.0642808	0.752351	0	0	3.15474	8.65816	NASP;ATRX;UBN1
viral translation (GO:0019081)	2020-03-13	0.0642808	0.75063	0	0	3.15474	8.65816	MCTS1;PTBP1;PCBP2
synaptic vesicle endocytosis (GO:0048488)	2020-05-30	0.0643186	0.749356	0	0	2.27842	6.25178	NLGN3;GAK;PIP5K1C;DNM1;DNM2
protein alkylation (GO:0008213)	2020-05-30	0.0643186	0.747649	0	0	2.27842	6.25178	PRMT3;EEF2KMT;ETFBKMT;FAM98A;LCMT1
regulation of embryonic development (GO:0045995)	2020-05-30	0.0643186	0.74595	0	0	2.27842	6.25178	PHLDB1;POGLUT1;INSR;PHLDB2;CLASP2
skeletal muscle organ development (GO:0060538)	2020-05-30	0.0643186	0.744258	0	0	2.27842	6.25178	IGSF8;SVIL;MYL6;MYH14;CFLAR
striated muscle tissue development (GO:0014706)	2020-05-30	0.0643186	0.742574	0	0	2.27842	6.25178	IGSF8;SVIL;MYL6;MYH14;CFLAR
receptor metabolic process (GO:0043112)	1959-08-01	0.0643942	0.741768	0	0	1.85363	5.08402	SH3GLB1;RAB31;KIF16B;GRK4;CD36;DNM1;DNM2;PICALM
integrin-mediated signaling pathway (GO:0007229)	1959-08-01	0.0643942	0.740098	0	0	1.85363	5.08402	FGR;COL16A1;ADAM15;ERBIN;ZYX;PTK2B;ITGB1BP1;CD47
protein targeting (GO:0006605)	15/134	0.0653247	0.749105	0	0	1.53028	4.17521	ATG3;ZDHHC20;TMEM50B;VPS13C;GOSR2;PMM2;VPS13D;ZDHHC21;SRP14;MFF;ZDHHC3;ZDHHC15;ZDHHC18;KIF13B;ATG4B
negative regulation of membrane potential (GO:0045837)	2020-02-06	0.06582	0.753093	0	0	4.55685	12.3984	PRELID1;MAPT
smooth muscle tissue development (GO:0048745)	2020-02-06	0.06582	0.751408	0	0	4.55685	12.3984	NF1;ENG
response to granulocyte macrophage colony-stimulating factor (GO:0097012)	2020-02-06	0.06582	0.749731	0	0	4.55685	12.3984	CD4;NPR2
positive regulation of aspartic-type peptidase activity (GO:1905247)	2020-02-06	0.06582	0.748061	0	0	4.55685	12.3984	ROCK2;PICALM
peripheral nervous system neuron development (GO:0048935)	2020-02-06	0.06582	0.746399	0	0	4.55685	12.3984	ETV1;RUNX1
cellular hyperosmotic response (GO:0071474)	2020-02-06	0.06582	0.744744	0	0	4.55685	12.3984	ARHGEF2;RCSD1
negative regulation of acute inflammatory response (GO:0002674)	2020-02-06	0.06582	0.743096	0	0	4.55685	12.3984	GSTP1;FCGR2B
negative regulation of protein targeting to membrane (GO:0090315)	2020-02-06	0.06582	0.741456	0	0	4.55685	12.3984	INPP5K;ITGB1BP1
vascular smooth muscle cell development (GO:0097084)	2020-02-06	0.06582	0.739823	0	0	4.55685	12.3984	ENG;VEGFA
protein localization to endoplasmic reticulum exit site (GO:0070973)	2020-02-06	0.06582	0.738197	0	0	4.55685	12.3984	BCAP31;GBF1
glomerular epithelial cell differentiation (GO:0072311)	2020-02-06	0.06582	0.736578	0	0	4.55685	12.3984	PTPRO;PROM1
renal filtration cell differentiation (GO:0061318)	2020-02-06	0.06582	0.734966	0	0	4.55685	12.3984	PTPRO;PROM1
iron ion import across plasma membrane (GO:0098711)	2020-02-06	0.06582	0.733361	0	0	4.55685	12.3984	STEAP3;PICALM
positive regulation of granulocyte differentiation (GO:0030854)	2020-02-06	0.06582	0.731763	0	0	4.55685	12.3984	HAX1;RUNX1
regulation of blood vessel remodeling (GO:0060312)	2020-02-06	0.06582	0.730173	0	0	4.55685	12.3984	FLT4;TMBIM1
regulation of protein localization to cell cortex (GO:1904776)	2020-02-06	0.06582	0.728589	0	0	4.55685	12.3984	GPSM2;EPB41
chemical homeostasis within a tissue (GO:0048875)	2020-02-06	0.06582	0.727012	0	0	4.55685	12.3984	CTSH;VEGFA
interphase microtubule nucleation by interphase microtubule organizing center (GO:0051415)	2020-02-06	0.06582	0.725442	0	0	4.55685	12.3984	TUBGCP6;TUBGCP3
positive regulation of action potential (GO:0045760)	2020-02-06	0.06582	0.723878	0	0	4.55685	12.3984	ANK3;TRPM4
regulation of mitotic spindle checkpoint (GO:1903504)	2020-02-06	0.06582	0.722321	0	0	4.55685	12.3984	LCMT1;CDK5RAP2
vesicle fusion with Golgi apparatus (GO:0048280)	2020-02-06	0.06582	0.720771	0	0	4.55685	12.3984	GOSR2;SEC22A
plus-end-directed organelle transport along microtubule (GO:0072386)	2020-02-06	0.06582	0.719228	0	0	4.55685	12.3984	MAPT;KIFAP3
positive regulation of cardiac muscle contraction (GO:0060452)	2020-02-06	0.06582	0.717691	0	0	4.55685	12.3984	KCNQ1;TRPM4
regulation of respiratory system process (GO:0044065)	2020-02-06	0.06582	0.716161	0	0	4.55685	12.3984	NLGN3;MTG2
aggrephagy (GO:0035973)	2020-02-06	0.06582	0.714637	0	0	4.55685	12.3984	UBQLN1;SQSTM1
GDP-mannose metabolic process (GO:0019673)	2020-02-06	0.06582	0.71312	0	0	4.55685	12.3984	MPI;PMM2
positive regulation of phospholipid transport (GO:2001140)	2020-02-06	0.06582	0.711609	0	0	4.55685	12.3984	PRELID1;ABCA7
positive regulation of sodium ion transmembrane transport (GO:1902307)	2020-02-06	0.06582	0.710104	0	0	4.55685	12.3984	DMD;ANK3
regulation of cardiac muscle hypertrophy in response to stress (GO:1903242)	2020-02-06	0.06582	0.708606	0	0	4.55685	12.3984	MLIP;ATP2B4
cellular response to magnesium ion (GO:0071286)	2020-02-06	0.06582	0.707115	0	0	4.55685	12.3984	ANK3;RYR3
monoubiquitinated protein deubiquitination (GO:0035520)	2020-02-06	0.06582	0.705629	0	0	4.55685	12.3984	USP15;USP1
venous blood vessel morphogenesis (GO:0048845)	2020-02-06	0.06582	0.70415	0	0	4.55685	12.3984	ENG;VEGFA
surfactant homeostasis (GO:0043129)	2020-02-06	0.06582	0.702677	0	0	4.55685	12.3984	CTSH;VEGFA
cellular response to granulocyte macrophage colony-stimulating factor stimulus (GO:0097011)	2020-02-06	0.06582	0.70121	0	0	4.55685	12.3984	CD4;NPR2
single strand break repair (GO:0000012)	2020-02-06	0.06582	0.699749	0	0	4.55685	12.3984	TDP1;APLF
positive regulation of aspartic-type endopeptidase activity involved in amyloid precursor protein catabolic process (GO:1902961)	2020-02-06	0.06582	0.698294	0	0	4.55685	12.3984	ROCK2;PICALM
positive regulation of deacetylase activity (GO:0090045)	2020-02-06	0.06582	0.696845	0	0	4.55685	12.3984	MAPK8;VEGFA
positive regulation of amyloid-beta clearance (GO:1900223)	2020-02-06	0.06582	0.695403	0	0	4.55685	12.3984	ABCA7;PICALM
regulation of skeletal muscle contraction (GO:0014819)	2020-02-06	0.06582	0.693966	0	0	4.55685	12.3984	DMPK;DMD
peptidyl-tyrosine phosphorylation (GO:0018108)	1980-10-01	0.0661347	0.695847	0	0	1.70882	4.64125	PDGFRB;FGR;FLT4;INSR;TNK2;ABI1;PTK2B;FYN;EPHA3;FGFR1
activation of cysteine-type endopeptidase activity involved in apoptotic process (GO:0006919)	1980-10-01	0.0661347	0.694415	0	0	1.70882	4.64125	MTCH1;AIFM1;APAF1;CASP4;CASP1;TNFSF10;FAS;MAPT;CFLAR;TANK
mitochondrion organization (GO:0007005)	18/168	0.0662806	0.694517	0	0	1.4647	3.97499	MEF2A;AGTPBP1;LRRK2;VPS13C;MIEF1;MFF;ATAD3A;DNM1;TIMM50;SIRT3;DNM2;PIKFYVE;RHOT1;MYH14;USP30;DNM1L;GABPA;EIF4G1
regulation of canonical Wnt signaling pathway (GO:0060828)	22/214	0.0665871	0.696299	0	0	1.40538	3.80752	INVS;PSMD11;CSNK1A1;CHD8;LRRK2;PTPRO;CTNND1;USP34;FUZ;NFKB1;ARNTL;PSMB9;STK3;CYLD;PSMA4;TNKS2;APC;WNK1;PSME4;UBR5;TRPM4;RBMS3
regulation of endocytosis (GO:0030100)	1970-09-01	0.0682607	0.712341	0	0	1.75764	4.71825	FGR;LRSAM1;MCTP1;FLOT1;PACSIN2;AAK1;EPHA3;SYT7;PICALM
regulation of alternative mRNA splicing, via spliceosome (GO:0000381)	1940-06-01	0.0688604	0.717131	0	0	2.05058	5.48669	PTBP1;RBM4;MBNL1;RBFOX1;MBNL2;RBM5
positive regulation of phagocytosis (GO:0050766)	1940-06-01	0.0688604	0.715671	0	0	2.05058	5.48669	TUB;C4A;MYO18A;SIRPA;ABCA7;FCGR2B
regulation of G0 to G1 transition (GO:0070316)	1940-06-01	0.0688604	0.714216	0	0	2.05058	5.48669	APAF1;TFDP2;CBX3;EHMT2;EHMT1;PHC3
cellular response to amino acid starvation (GO:0034198)	1940-06-01	0.0688604	0.712768	0	0	2.05058	5.48669	SH3GLB1;MAPK8;SZT2;LARS;NPRL3;FAS
renal system development (GO:0072001)	1960-08-01	0.069767	0.72069	0	0	1.82274	4.85321	BAG6;TRAF3IP1;ITGB4;IFT140;PTCH1;SULF1;PCSK5;VEGFA
regulation of extrinsic apoptotic signaling pathway (GO:2001236)	1960-08-01	0.069767	0.719234	0	0	1.82274	4.85321	CYLD;GSTP1;MADD;TNFSF10;FAS;BIRC6;CFLAR;TANK
negative regulation of transcription from RNA polymerase II promoter (GO:0000122)	51/566	0.0712952	0.733507	0	0	1.2318	3.25309	TCF25;EHMT2;ZMYND8;CHD8;UBE2D3;OTUD7B;VLDLR;PHF6;N4BP2L2;DNMT3B;TRIM27;MEF2A;MLIP;KLF12;KDM2B;ATRX;ARID5A;SIRT2;DUSP22;KANK2;HDAC4;UHRF1;CREM;GLIS3;PHF21A;MTDH;DEAF1;ORC2;HSF1;RREB1;FNIP2;MAP2K5;BPTF;SMAD2;UBE2I;PHF12;PTCH1;SUPT5H;SMARCA2;LILRB4;NFKB1;TBX3;VEGFA;NR4A2;DLG1;CNOT2;FOSB;MDM4;BCOR;RCOR3;TRIM33
activation of protein kinase B activity (GO:0032148)	2020-05-31	0.0722739	0.74208	0	0	2.20493	5.79298	CCDC88A;MAPKAP1;INSR;NRG1;ITGB1BP1
fatty-acyl-CoA biosynthetic process (GO:0046949)	2020-05-31	0.0722739	0.74059	0	0	2.20493	5.79298	ELOVL1;TECR;HACD2;HSD17B8;ACACA
regulation of ARF protein signal transduction (GO:0032012)	2020-05-31	0.0722739	0.739106	0	0	2.20493	5.79298	APLP2;ARAP2;ARAP3;ASAP1;AGAP3
regulation of sodium ion transmembrane transport (GO:1902305)	2020-05-31	0.0722739	0.737628	0	0	2.20493	5.79298	CAMK2D;DLG1;SLMAP;ATP2B4;UTRN
GTP metabolic process (GO:0046039)	2020-04-22	0.0725225	0.738688	0	0	2.48555	6.52174	LRRK2;RAB23;MOCOS;GPHN
establishment of protein localization to vacuole (GO:0072666)	2020-04-22	0.0725225	0.737216	0	0	2.48555	6.52174	TMEM50B;GOSR2;VPS13C;VPS13D
glutathione derivative biosynthetic process (GO:1901687)	2020-04-22	0.0725225	0.735751	0	0	2.48555	6.52174	GSTM4;HPGDS;GSTP1;GSTA1
early endosome to late endosome transport (GO:0045022)	2020-04-22	0.0725225	0.734291	0	0	2.48555	6.52174	EEA1;FAM160A2;KIF16B;AKTIP
negative regulation of protein import into nucleus (GO:0042308)	2020-04-22	0.0725225	0.732837	0	0	2.48555	6.52174	PARP10;RAB23;NF1;CABP1
glutathione derivative metabolic process (GO:1901685)	2020-04-22	0.0725225	0.731388	0	0	2.48555	6.52174	GSTM4;HPGDS;GSTP1;GSTA1
positive regulation of GTPase activity (GO:0043547)	20/193	0.0726166	0.730892	0	0	1.41664	3.71522	RIC1;RALGAPA1;RALGAPA2;DOCK7;SCRIB;ARHGAP27;RANGAP1;DOCK10;TBC1D1;RALGAPB;RAP1A;LARS;SGSM2;TBC1D7;ERBB2;RAPGEF1;NF1;PKP4;RGS6;PICALM
axon guidance (GO:0007411)	17/159	0.0738186	0.741529	0	0	1.46163	3.80922	ROBO2;SH3KBP1;NRXN1;PTPRO;PTPRM;PTPN11;VLDLR;SEMA3F;L1CAM;VEGFA;RPS6KA5;DAB1;PRKCQ;EVL;FYN;SLIT2;SPTAN1
organonitrogen compound biosynthetic process (GO:1901566)	19/182	0.0742272	0.744168	0	0	1.42714	3.71147	GSTM4;ELOVL1;GOT1;SGMS1;GLS2;GSTP1;MOCOS;PCTP;HACD2;PCSK5;NMRAL1;GPHN;HPGDS;COL4A3BP;GOLPH3;ACER3;GSTA1;DMD;PLPP1
negative regulation of TOR signaling (GO:0032007)	1941-06-01	0.0759115	0.759561	0	0	2.00057	5.15784	SZT2;NPRL3;TBC1D7;MAPKAPK5;ATM;ARNTL
peptidyl-proline modification (GO:0018208)	1941-06-01	0.0759115	0.758075	0	0	2.00057	5.15784	FKBP11;FKBP14;FKBP1B;FKBP7;CWC27;PPIL4
negative regulation of catabolic process (GO:0009895)	1941-06-01	0.0759115	0.756594	0	0	2.00057	5.15784	HDAC4;PFKFB1;IRAK3;MDM4;CBFA2T3;SIRT2
negative regulation of transport (GO:0051051)	1941-06-01	0.0759115	0.755119	0	0	2.00057	5.15784	PXK;LRSAM1;MCTP1;INPP5K;NRG1;EPHA3
retrograde transport, endosome to plasma membrane (GO:1990126)	2020-03-14	0.0775132	0.769552	0	0	2.9294	7.49138	VPS29;SDCCAG3;VPS35
regulation of secretion (GO:0051046)	2020-03-14	0.0775132	0.768058	0	0	2.9294	7.49138	OAS2;KCNQ1;NRG1
regulation of monocyte differentiation (GO:0045655)	2020-03-14	0.0775132	0.766569	0	0	2.9294	7.49138	CD4;CTNNBIP1;ACIN1
cell communication by electrical coupling involved in cardiac conduction (GO:0086064)	2020-03-14	0.0775132	0.765087	0	0	2.9294	7.49138	FKBP1B;CACNA1C;SLC8A1
negative regulation of focal adhesion assembly (GO:0051895)	2020-03-14	0.0775132	0.76361	0	0	2.9294	7.49138	ITGB1BP1;PHLDB2;CLASP2
regulation of defense response to virus (GO:0050688)	2020-03-14	0.0775132	0.762138	0	0	2.9294	7.49138	PPM1B;TRAF3IP1;PCBP2
negative regulation of biomineral tissue development (GO:0070168)	2020-03-14	0.0775132	0.760673	0	0	2.9294	7.49138	PTK2B;BCOR;TRPM4
amyloid-beta metabolic process (GO:0050435)	2020-03-14	0.0775132	0.759213	0	0	2.9294	7.49138	BACE2;NCSTN;APEH
quinone biosynthetic process (GO:1901663)	2020-03-14	0.0775132	0.757758	0	0	2.9294	7.49138	COQ3;COQ2;COQ8B
Golgi to vacuole transport (GO:0006896)	2020-03-14	0.0775132	0.756309	0	0	2.9294	7.49138	GAK;GOSR2;RBSN
necroptotic process (GO:0070266)	2020-03-14	0.0775132	0.754866	0	0	2.9294	7.49138	CYLD;TICAM2;DNM1L
cellular response to nitrogen compound (GO:1901699)	2020-03-14	0.0775132	0.753428	0	0	2.9294	7.49138	ATRX;HSF1;SPIDR
negative regulation of smooth muscle cell migration (GO:0014912)	2020-03-14	0.0775132	0.751996	0	0	2.9294	7.49138	NDRG4;TPM1;SLIT2
positive regulation of heart rate (GO:0010460)	2020-03-14	0.0775132	0.750569	0	0	2.9294	7.49138	KCNQ1;TPM1;TRPM4
positive regulation of muscle hypertrophy (GO:0014742)	2020-03-14	0.0775132	0.749147	0	0	2.9294	7.49138	MEF2A;CAMK2D;PDE9A
ubiquinone metabolic process (GO:0006743)	2020-03-14	0.0775132	0.747731	0	0	2.9294	7.49138	COQ3;COQ2;COQ8B
stem cell development (GO:0048864)	2020-03-14	0.0775132	0.74632	0	0	2.9294	7.49138	PTPRC;NRG1;TAPT1
regulation of phosphate metabolic process (GO:0019220)	2020-03-14	0.0775132	0.744915	0	0	2.9294	7.49138	SRPX2;SIRT2;SMG6
regulated exocytosis (GO:0045055)	16/149	0.0785915	0.753858	0	0	1.46798	3.73379	TEX264;APLP2;ACTN1;FN1;VEGFB;ARHGAP17;VEGFA;SELP;F8;RAB31;RAB26;PHACTR2;FAM3C;TIMP1;CD36;VCL
response to insulin (GO:0032868)	1972-09-01	0.0786625	0.753124	0	0	1.70882	4.34482	RAB31;PKM;GOT1;RPS6KB1;PRKDC;INSR;INPP5K;MYO5A;SORBS1
extracellular matrix organization (GO:0030198)	23/230	0.0786665	0.751751	0	0	1.36705	3.47579	POSTN;COL16A1;ITGB4;LAMB2;ELN;FN1;TNC;NPNT;COL19A1;FBLN5;VCAN;SH3PXD2A;ADAM15;CTSL;CTSK;BSG;NF1;FLOT1;COL6A3;TIMP1;CD47;TGFBI;CD44
positive regulation of transferase activity (GO:0051347)	15/138	0.0797784	0.760952	0	0	1.48593	3.75717	PDGFRB;ARRDC4;PARM1;UBE2I;INSR;FLT4;PARN;UBE2L3;CD4;AXL;ERBB2;MAPKAPK5;PRKCQ;EPHA3;FGFR1
positive regulation of signal transduction (GO:0009967)	21/207	0.0799364	0.761037	0	0	1.38687	3.50395	UNC13B;JAG2;NLGN3;MACF1;KANK1;MBD5;POGLUT1;NRXN1;SULF1;VEGFA;PTPRC;AXL;RAB34;TSPAN17;ASXL2;AAK1;NPTN;CTSH;FAS;PTK2B;ITGB1BP1
phosphate-containing compound metabolic process (GO:0006796)	19/184	0.0807131	0.767	0	0	1.41163	3.55287	PFKFB1;PANK2;GK;TNK2;LRRK2;MOCOS;INPPL1;OCRL;THNSL2;PTPRD;PLPP5;PTPRC;PLCB4;PPIP5K2;INPP5K;FAM20C;XYLB;PLPP1;NADK
nucleobase-containing small molecule interconversion (GO:0015949)	1932-05-01	0.080741	0.765838	0	0	2.13602	5.37532	DCTD;DTYMK;DUT;GUK1;NUDT13
vesicle-mediated transport to the plasma membrane (GO:0098876)	1932-05-01	0.080741	0.764418	0	0	2.13602	5.37532	VPS29;SDCCAG3;VPS35;GOPC;EXOC5
negative regulation of toll-like receptor signaling pathway (GO:0034122)	1932-05-01	0.080741	0.763002	0	0	2.13602	5.37532	PTPRS;TICAM2;CD300A;IRAK3;RAB7B
negative regulation of blood vessel endothelial cell migration (GO:0043537)	1932-05-01	0.080741	0.761592	0	0	2.13602	5.37532	ANGPT4;ANGPT2;ITGB1BP1;VASH1;MAP2K5
negative regulation of MAP kinase activity (GO:0043407)	1962-08-01	0.0813103	0.765547	0	0	1.76394	4.42658	DUSP22;CD300A;GSTP1;NF1;INPP5K;IRAK3;AIDA;HIPK3
proteolysis involved in cellular protein catabolic process (GO:0051603)	1994-11-01	0.0814985	0.765906	0	0	1.59974	4.01083	BAG6;SCPEP1;ATE1;PSMA4;FAP;CTSL;CTSK;NGLY1;OTUD7B;CTSH;PSMB9
protein localization to cilium (GO:0061512)	2020-04-23	0.082928	0.777908	0	0	2.37749	5.91942	TUB;IFT140;IFT122;BBS9
vesicle-mediated transport between endosomal compartments (GO:0098927)	2020-04-23	0.082928	0.77648	0	0	2.37749	5.91942	EEA1;FAM160A2;KIF16B;AKTIP
positive regulation of ATP metabolic process (GO:1903580)	2020-04-23	0.082928	0.775058	0	0	2.37749	5.91942	PFKFB2;PFKFB1;INSR;ENTPD5
cellular response to ammonium ion (GO:0071242)	2020-04-23	0.082928	0.773641	0	0	2.37749	5.91942	DIAPH1;LRRK2;GABPA;PPP1R9B
regulation of monooxygenase activity (GO:0032768)	2020-04-23	0.082928	0.772229	0	0	2.37749	5.91942	LYPLA1;DDAH2;ZDHHC21;DNM2
negative regulation of transcription factor import into nucleus (GO:0042992)	2020-04-23	0.082928	0.770823	0	0	2.37749	5.91942	CYLD;PPM1B;RAB23;NF1
regulation of ion homeostasis (GO:2000021)	2020-04-23	0.082928	0.769421	0	0	2.37749	5.91942	CAMK2D;WNK1;SLC30A5;FHL1
TOR signaling (GO:0031929)	2020-04-23	0.082928	0.768025	0	0	2.37749	5.91942	CCDC88A;RPS6KB1;MAPKAP1;NPRL3
positive regulation of developmental growth (GO:0048639)	1952-07-01	0.0831066	0.768285	0	0	1.84026	4.5779	ITSN2;MACF1;GOLGA4;ZFYVE27;INSR;MAPT;L1CAM
regulation of phagocytosis (GO:0050764)	1942-06-01	0.0833557	0.769194	0	0	1.95293	4.85234	TUB;FGR;SIRPA;ABCA7;FCGR2B;SYT7
regulation of calcium-mediated signaling (GO:0050848)	1942-06-01	0.0833557	0.767805	0	0	1.95293	4.85234	CAMK2D;LRRK2;FKBP1B;ITPR1;DMD;MAPT
negative regulation of cell projection organization (GO:0031345)	1942-06-01	0.0833557	0.766422	0	0	1.95293	4.85234	GAK;KANK1;PTPRS;PTPRO;CIB1;FYN
cellular response to peptide (GO:1901653)	1942-06-01	0.0833557	0.765043	0	0	1.95293	4.85234	CASP4;CACNA1A;CD36;ARHGEF2;FCGR2B;AGER
positive regulation of cell division (GO:0051781)	1942-06-01	0.0833557	0.76367	0	0	1.95293	4.85234	SVIL;CSPP1;KIF23;PKP4;SIRT2;CDC25B
positive regulation of protein phosphorylation (GO:0001934)	38/413	0.0851811	0.778995	0	0	1.25782	3.09798	ROCK2;LRRK2;FLT4;DOCK7;CREBL2;ARRB1;CIB1;AGER;RAP1A;RPS6KA5;ERBB2;FLOT1;NPTN;PTK2B;FNIP2;PDE8A;PDGFRB;ANGPT4;RBPMS;TNK2;INSR;AKTIP;ATP2B4;VEGFA;TOM1L1;CD4;PTPRC;HAX1;AXL;SPDYA;FAS;TAB2;ARHGEF2;EPHA3;CD44;ENG;EIF4G1;FGFR1
regulation of macroautophagy (GO:0016241)	13/117	0.0857955	0.78321	0	0	1.51895	3.73022	SH3GLB1;ATP6V0E1;MTMR3;LRRK2;NPRL3;SUPT5H;IFT88;MAPK8;PIKFYVE;VPS35;LAMTOR2;ATP6V1C1;SNX5
second-messenger-mediated signaling (GO:0019932)	1963-08-01	0.0874808	0.797169	0	0	1.73594	4.22934	MCTP1;DGKD;DDAH2;LRRK2;CD36;TPCN2;PPP1R9B;TRPM4
regulation of translational initiation (GO:0006446)	1963-08-01	0.0874808	0.795748	0	0	1.73594	4.22934	EIF4A2;RBM4;RPS6KB1;RPS6KB2;EIF4H;EIF4EBP3;EIF4G2;EIF4G1
adherens junction assembly (GO:0034333)	2020-02-07	0.0877759	0.797011	0	0	3.90587	9.50286	PIP5K1C;VCL
AV node cell action potential (GO:0086016)	2020-02-07	0.0877759	0.795596	0	0	3.90587	9.50286	CACNA1C;TRPM4
regulation of myosin-light-chain-phosphatase activity (GO:0035507)	2020-02-07	0.0877759	0.794185	0	0	3.90587	9.50286	PPP1R12A;ROCK2
ribonucleoside bisphosphate biosynthetic process (GO:0034030)	2020-02-07	0.0877759	0.792779	0	0	3.90587	9.50286	PANK2;COASY
elastic fiber assembly (GO:0048251)	2020-02-07	0.0877759	0.791379	0	0	3.90587	9.50286	MYH11;FBLN5
positive regulation of protein kinase C signaling (GO:0090037)	2020-02-07	0.0877759	0.789983	0	0	3.90587	9.50286	FLT4;VEGFA
positive regulation of apoptotic cell clearance (GO:2000427)	2020-02-07	0.0877759	0.788592	0	0	3.90587	9.50286	C4A;ABCA7
translational readthrough (GO:0006451)	2020-02-07	0.0877759	0.787206	0	0	3.90587	9.50286	SECISBP2L;TRNAU1AP
negative regulation of synapse organization (GO:1905809)	2020-02-07	0.0877759	0.785825	0	0	3.90587	9.50286	ROBO2;ARHGEF15
molybdopterin cofactor metabolic process (GO:0043545)	2020-02-07	0.0877759	0.784449	0	0	3.90587	9.50286	MOCOS;GPHN
AMP metabolic process (GO:0046033)	2020-02-07	0.0877759	0.783077	0	0	3.90587	9.50286	AMPD3;ADSS
regulation of toll-like receptor 9 signaling pathway (GO:0034163)	2020-02-07	0.0877759	0.781711	0	0	3.90587	9.50286	PTPRS;RAB7B
formation of translation preinitiation complex (GO:0001731)	2020-02-07	0.0877759	0.780349	0	0	3.90587	9.50286	MCTS1;EIF4H
positive regulation of ER-associated ubiquitin-dependent protein catabolic process (GO:1903071)	2020-02-07	0.0877759	0.778992	0	0	3.90587	9.50286	BCAP31;UBQLN1
vascular endothelial growth factor signaling pathway (GO:0038084)	2020-02-07	0.0877759	0.777639	0	0	3.90587	9.50286	FLT4;VEGFA
cellular response to hydroxyurea (GO:0072711)	2020-02-07	0.0877759	0.776292	0	0	3.90587	9.50286	ATRX;SPIDR
positive regulation of tumor necrosis factor-mediated signaling pathway (GO:1903265)	2020-02-07	0.0877759	0.774949	0	0	3.90587	9.50286	CASP4;CASP1
auditory receptor cell differentiation (GO:0042491)	2020-02-07	0.0877759	0.77361	0	0	3.90587	9.50286	JAG2;SLC4A7
regulation of establishment of protein localization (GO:0070201)	2020-02-07	0.0877759	0.772276	0	0	3.90587	9.50286	GAPVD1;SPIDR
mannose metabolic process (GO:0006013)	2020-02-07	0.0877759	0.770947	0	0	3.90587	9.50286	PMM2;MAN2C1
vascular smooth muscle contraction (GO:0014829)	2020-02-07	0.0877759	0.769623	0	0	3.90587	9.50286	PIK3C2A;SLC8A1
molybdopterin cofactor biosynthetic process (GO:0032324)	2020-02-07	0.0877759	0.768302	0	0	3.90587	9.50286	MOCOS;GPHN
purine nucleoside bisphosphate biosynthetic process (GO:0034033)	2020-02-07	0.0877759	0.766987	0	0	3.90587	9.50286	PANK2;COASY
positive regulation of membrane depolarization (GO:1904181)	2020-02-07	0.0877759	0.765676	0	0	3.90587	9.50286	ANK3;TRPM4
response to caffeine (GO:0031000)	2020-02-07	0.0877759	0.764369	0	0	3.90587	9.50286	RYR3;SLC8A1
negative regulation of glycoprotein biosynthetic process (GO:0010561)	2020-02-07	0.0877759	0.763067	0	0	3.90587	9.50286	BACE2;ABCA7
marginal zone B cell differentiation (GO:0002315)	2020-02-07	0.0877759	0.761769	0	0	3.90587	9.50286	DOCK10;PTK2B
positive regulation of CD4-positive, alpha-beta T cell activation (GO:2000516)	2020-02-07	0.0877759	0.760476	0	0	3.90587	9.50286	PRKCQ;LGALS9
selenocysteine incorporation (GO:0001514)	2020-02-07	0.0877759	0.759187	0	0	3.90587	9.50286	SECISBP2L;TRNAU1AP
hyperosmotic response (GO:0006972)	2020-02-07	0.0877759	0.757902	0	0	3.90587	9.50286	ARHGEF2;RCSD1
cellular response to caffeine (GO:0071313)	2020-02-07	0.0877759	0.756622	0	0	3.90587	9.50286	RYR3;SLC8A1
coenzyme A biosynthetic process (GO:0015937)	2020-02-07	0.0877759	0.755346	0	0	3.90587	9.50286	PANK2;COASY
progesterone receptor signaling pathway (GO:0050847)	2020-02-07	0.0877759	0.754075	0	0	3.90587	9.50286	UBR5;UBE3A
negative regulation of leukocyte migration (GO:0002686)	2020-02-07	0.0877759	0.752807	0	0	3.90587	9.50286	CD300A;SLIT2
regulation of chromatin assembly or disassembly (GO:0001672)	2020-02-07	0.0877759	0.751544	0	0	3.90587	9.50286	PARP10;TLK2
regulation of monocyte chemotactic protein-1 production (GO:0071637)	2020-02-07	0.0877759	0.750285	0	0	3.90587	9.50286	GSTP1;LGALS9
positive regulation of mast cell degranulation (GO:0043306)	2020-02-07	0.0877759	0.749031	0	0	3.90587	9.50286	FGR;SNX4
vesicle transport along actin filament (GO:0030050)	2020-02-07	0.0877759	0.74778	0	0	3.90587	9.50286	MLPH;MYO5A
nucleic acid transport (GO:0050657)	2020-02-07	0.0877759	0.746534	0	0	3.90587	9.50286	RBFOX1;HNRNPA2B1
negative regulation of telomere capping (GO:1904354)	2020-02-07	0.0877759	0.745292	0	0	3.90587	9.50286	ATM;SMG6
regulation of programmed cell death (GO:0043067)	26/269	0.088675	0.751675	0	0	1.32132	3.20126	KANK2;STEAP3;MAGED1;GLS2;LRRK2;TM7SF3;TANK;MALT1;STK3;MECOM;CASP1;NEK1;FYN;LCMT1;RELT;MAP2K5;PRELID1;APAF1;ACTN1;CFLAR;SEPT4;HAX1;MADD;FAS;TMEM219;ATM
positive regulation of mitochondrion organization (GO:0010822)	14/129	0.0891394	0.754359	0	0	1.48362	3.58674	SH3GLB1;CDKL2;GLS2;UBE2D3;NRG1;MIEF1;MFF;UBE2L3;DTWD2;CTSK;TNFSF10;VPS35;APOPT1;DNM1L
phagosome maturation (GO:0090382)	1933-05-01	0.089711	0.757939	0	0	2.07129	4.99423	ATP6V0E1;RAB31;RAB34;TCIRG1;ATP6V1C1
positive regulation of telomere maintenance via telomerase (GO:0032212)	1933-05-01	0.089711	0.756686	0	0	2.07129	4.99423	TNKS2;PARN;MAPKAPK5;ATM;PRKCQ
positive regulation of myeloid leukocyte differentiation (GO:0002763)	1933-05-01	0.089711	0.755438	0	0	2.07129	4.99423	CD4;HAX1;CTNNBIP1;ACIN1;RUNX1
regulation of signal transduction (GO:0009966)	23/234	0.0908836	0.764051	0	0	1.34369	3.22239	TSPYL2;PDGFRB;MTCH1;USP20;INSR;PTCH1;FLT4;FUZ;SULF1;RUNX1;AXL;GRK4;TMEM237;ERBB2;BIRC6;ITGB1BP1;RGS12;TIMP1;CD36;EPHA3;MGLL;RGS6;FGFR1
regulation of mRNA metabolic process (GO:1903311)	2020-03-15	0.0918232	0.77068	0	0	2.73411	6.52875	RBM27;SRPK2;SLTM
ubiquinone biosynthetic process (GO:0006744)	2020-03-15	0.0918232	0.769415	0	0	2.73411	6.52875	COQ3;COQ2;COQ8B
substrate-dependent cell migration (GO:0006929)	2020-03-15	0.0918232	0.768154	0	0	2.73411	6.52875	PTPRC;ITGB1BP1;CD2AP
regulation of establishment of cell polarity (GO:2000114)	2020-03-15	0.0918232	0.766896	0	0	2.73411	6.52875	KANK1;ROCK2;PTK2B
cardiac muscle cell differentiation (GO:0055007)	2020-03-15	0.0918232	0.765643	0	0	2.73411	6.52875	AKAP13;NRG1;SLC8A1
glycerophospholipid catabolic process (GO:0046475)	2020-03-15	0.0918232	0.764394	0	0	2.73411	6.52875	PNPLA8;GPCPD1;PRDX6
mitochondrion localization (GO:0051646)	2020-03-15	0.0918232	0.763149	0	0	2.73411	6.52875	MEF2A;LRRK2;MARK2
regulation of cell-substrate junction assembly (GO:0090109)	2020-03-15	0.0918232	0.761908	0	0	2.73411	6.52875	MACF1;ROCK2;EPHA3
positive regulation of phosphoprotein phosphatase activity (GO:0032516)	2020-03-15	0.0918232	0.760672	0	0	2.73411	6.52875	PDGFRB;PPP1R12A;CD300A
positive regulation of interleukin-4 production (GO:0032753)	2020-03-15	0.0918232	0.759439	0	0	2.73411	6.52875	IRF4;PRKCQ;LGALS9
positive regulation of potassium ion transport (GO:0043268)	2020-03-15	0.0918232	0.75821	0	0	2.73411	6.52875	DLG1;KCNQ1;FHL1
regulation of mast cell degranulation (GO:0043304)	2020-03-15	0.0918232	0.756985	0	0	2.73411	6.52875	FGR;CD300A;LGALS9
negative regulation of peptidyl-threonine phosphorylation (GO:0010801)	2020-03-15	0.0918232	0.755764	0	0	2.73411	6.52875	INPP5K;SIRT2;EIF4G1
selective autophagy (GO:0061912)	2020-03-15	0.0918232	0.754547	0	0	2.73411	6.52875	UBQLN1;AMBRA1;SQSTM1
negative regulation of adherens junction organization (GO:1903392)	2020-03-15	0.0918232	0.753334	0	0	2.73411	6.52875	ITGB1BP1;PHLDB2;CLASP2
embryonic axis specification (GO:0000578)	2020-03-15	0.0918232	0.752125	0	0	2.73411	6.52875	SMAD2;PTCH1;TBX3
positive regulation of Wnt signaling pathway (GO:0030177)	15/141	0.0918803	0.751387	0	0	1.45431	3.47183	MACF1;KANK1;PSMD11;LRRK2;USP34;SULF1;NFKB1;ARNTL;PSMB9;PSMA4;TNKS2;WNK1;PSME4;UBR5;TRPM4
regulation of cellular component organization (GO:0051128)	15/141	0.0918803	0.750185	0	0	1.45431	3.47183	ABCA1;CAMK2D;IRAK3;PTPN11;ZMYM1;RAP1A;FMNL2;ZMYM4;ZMYM5;PACSIN2;AAK1;RAPGEF1;PRKCQ;LAMTOR2;PICALM
kidney development (GO:0001822)	1964-08-01	0.093916	0.76558	0	0	1.70882	4.04196	ROBO2;BAG6;TRAF3IP1;NF1;CTSH;SULF1;PCSK5;VEGFA
phospholipid dephosphorylation (GO:0046839)	2020-04-24	0.0940204	0.765209	0	0	2.27842	5.38675	PLPP5;MTMR3;INPP5K;PLPP1
positive regulation of intracellular protein transport (GO:0090316)	16/153	0.0941169	0.764775	0	0	1.4296	3.37845	SH3GLB1;CDKL2;GLS2;UBE2D3;CIB1;NRG1;ANK3;MIEF1;MFF;UBE2L3;DTWD2;CTSK;ERBB2;ITGB1BP1;FYN;PCNT
glycerophospholipid biosynthetic process (GO:0046474)	17/165	0.0959288	0.778259	0	0	1.40848	3.30169	PI4K2B;MTMR3;MTMR14;INPPL1;OCRL;PCTP;ABHD5;SYNJ2;PLEKHA4;PIK3C2A;FIG4;PIKFYVE;INPP5K;PIP5K1B;PIP5K1C;SBF1;CDIPT
regulation of G-protein coupled receptor protein signaling pathway (GO:0008277)	1975-09-01	0.0959744	0.777393	0	0	1.64046	3.84471	USP20;MGRN1;GRK4;LRRK2;NMT2;RGS12;RGS6;MGLL;PPP1R9B
positive regulation of cell cycle process (GO:0090068)	12/108	0.0960656	0.776898	0	0	1.51895	3.55848	PDGFRB;GPSM2;SVIL;UHRF2;FAP;CSPP1;INSR;ATRX;PKP4;KIF23;SIRT2;CDC25B
receptor-mediated endocytosis (GO:0006898)	19/189	0.0985266	0.79554	0	0	1.37429	3.18481	LMBR1L;NLGN3;COLEC12;CD163;DNAJC13;ARHGAP27;VLDLR;DNM1;DNM2;GAK;RAB31;CTTN;GRK4;FCHO2;PIP5K1C;CD36;FCGR2B;EPS15;PICALM
positive regulation of cell-cell adhesion (GO:0022409)	1934-05-01	0.0991729	0.799494	0	0	2.01037	4.64575	FLOT1;SIRPA;ANK3;CD47;CD44
neural tube closure (GO:0001843)	1934-05-01	0.0991729	0.798233	0	0	2.01037	4.64575	KDM2B;DEAF1;IFT122;FUZ;SCRIB
transcription initiation from RNA polymerase I promoter (GO:0006361)	1934-05-01	0.0991729	0.796976	0	0	2.01037	4.64575	RRN3;TAF1C;POLR2E;POLR1E;GTF2H2
transcription from RNA polymerase I promoter (GO:0006360)	1934-05-01	0.0991729	0.795722	0	0	2.01037	4.64575	RRN3;TAF1C;POLR2E;POLR1E;GTF2H2
positive regulation of Notch signaling pathway (GO:0045747)	1934-05-01	0.0991729	0.794473	0	0	2.01037	4.64575	JAG2;POGLUT1;TSPAN17;AAK1;ITGB1BP1
negative regulation of multi-organism process (GO:0043901)	1934-05-01	0.0991729	0.793228	0	0	2.01037	4.64575	PPM1B;TRAF3IP1;PCBP2;TIMP1;SIRT2
activation of MAPKK activity (GO:0000186)	1934-05-01	0.0991729	0.791987	0	0	2.01037	4.64575	RAP1A;KIDINS220;LRRK2;RAPGEF1;STK3
negative regulation of ERBB signaling pathway (GO:1901185)	1944-06-01	0.0994058	0.792606	0	0	1.86416	4.30351	SH3KBP1;NRG4;ERBB2;NRG1;EPS15L1;EPS15
brain development (GO:0007420)	13/120	0.0997546	0.794146	0	0	1.48098	3.41371	ROBO2;NDRG4;PTCH1;CHD8;UBE3A;PTPN11;SPATA5;SMARCA1;EML1;BAG6;NF1;CDK5RAP2;BPTF
positive regulation of cell adhesion (GO:0045785)	1965-08-01	0.100614	0.799741	0	0	1.68253	3.86386	EPB41L4B;TPM1;ERBB2;SIRPA;CIB1;CD47;NPNT;VEGFA
post-translational protein modification (GO:0043687)	33/358	0.100774	0.799769	0	0	1.26013	2.89184	PSMD11;TNC;CHRDL1;LTBP1;DCAF6;C4A;SENP8;ARSK;TIMP1;WDTC1;UBE2F;MBTPS1;ESCO1;LAMB2;APLP2;FN1;ANO8;CP;DDB2;PSMB9;KTN1;PTP4A2;VCAN;PSMA4;KLHL5;RFWD2;PSME4;FAM20C;ERCC8;FBXL3;ASB5;FBXL5;MFGE8
RNA splicing, via transesterification reactions with bulged adenosine as nucleophile (GO:0000377)	23/237	0.100821	0.798898	0	0	1.32668	3.04394	USP49;RBPMS;GPKOW;CSTF2;PRPF40B;CDC5L;HNRNPR;PRPF40A;CWC27;U2SURP;EFTUD2;XAB2;PTBP1;HNRNPK;FIP1L1;HNRNPH1;PCBP2;HNRNPA2B1;POLR2E;SRSF3;PRPF31;HNRNPH3;RBM5
toll-like receptor signaling pathway (GO:0002224)	1987-10-01	0.102593	0.811677	0	0	1.57133	3.57789	COLEC12;TICAM2;CTSL;CTSK;UBE2D3;RFTN1;IRAK3;TAB2;CD36;IRAK4
regulation of peptidyl-serine phosphorylation (GO:0033135)	1987-10-01	0.102593	0.810421	0	0	1.57133	3.57789	HAX1;DOCK7;ATP2B4;INPP5K;CREBL2;DMD;FNIP2;CD44;VEGFA;EIF4G1
action potential (GO:0001508)	1955-07-01	0.104805	0.826615	0	0	1.73989	3.92458	KCNQ1;CACNA1A;MYH14;DMD;ANK3;CACNA1C;TPCN2
dendritic spine organization (GO:0097061)	2020-04-25	0.105771	0.83295	0	0	2.18729	4.91368	DOCK10;INSR;PICK1;FYN
negative regulation of G1/S transition of mitotic cell cycle (GO:2000134)	2020-04-25	0.105771	0.831667	0	0	2.18729	4.91368	KANK2;RBL2;PRKDC;FHL1
positive regulation of microtubule polymerization or depolymerization (GO:0031112)	2020-04-25	0.105771	0.830387	0	0	2.18729	4.91368	CLIP1;NAV3;MAPT;CDK5RAP2
DNA replication initiation (GO:0006270)	2020-04-25	0.105771	0.829112	0	0	2.18729	4.91368	ORC4;POLA2;ORC2;TOPBP1
positive regulation of microtubule polymerization (GO:0031116)	2020-04-25	0.105771	0.82784	0	0	2.18729	4.91368	CLIP1;NAV3;MAPT;CDK5RAP2
membrane protein intracellular domain proteolysis (GO:0031293)	2020-04-25	0.105771	0.826572	0	0	2.18729	4.91368	JAG2;MBTPS1;NCSTN;NFKB1
histone monoubiquitination (GO:0010390)	2020-04-25	0.105771	0.825309	0	0	2.18729	4.91368	KDM2B;UHRF1;BCOR;DDB2
camera-type eye development (GO:0043010)	2020-04-25	0.105771	0.824049	0	0	2.18729	4.91368	NF1;IFT122;CACNA1C;VEGFA
positive regulation of cardiac muscle hypertrophy (GO:0010613)	2020-03-16	0.107128	0.833349	0	0	2.56323	5.72555	MEF2A;CAMK2D;PDE9A
negative regulation of DNA recombination (GO:0045910)	2020-03-16	0.107128	0.83208	0	0	2.56323	5.72555	KLHL15;POLK;TP53BP1
regulation of protein homodimerization activity (GO:0043496)	2020-03-16	0.107128	0.830816	0	0	2.56323	5.72555	NRG1;AIDA;TANK
artery development (GO:0060840)	2020-03-16	0.107128	0.829555	0	0	2.56323	5.72555	NF1;VEGFA;ENG
regulation of necroptotic process (GO:0060544)	2020-03-16	0.107128	0.828298	0	0	2.56323	5.72555	CFLAR;ARHGEF2;TANK
endoplasmic reticulum to cytosol transport (GO:1903513)	2020-03-16	0.107128	0.827045	0	0	2.56323	5.72555	NPLOC4;SEL1L;FAF2
ruffle organization (GO:0031529)	2020-03-16	0.107128	0.825796	0	0	2.56323	5.72555	CARMIL1;TPM1;INPP5K
inner dynein arm assembly (GO:0036159)	2020-03-16	0.107128	0.82455	0	0	2.56323	5.72555	DNAH1;CFAP100;MSS51
postsynaptic membrane organization (GO:0001941)	2020-03-16	0.107128	0.823308	0	0	2.56323	5.72555	NLGN3;NRXN1;GPHN
histone H2A acetylation (GO:0043968)	2020-03-16	0.107128	0.82207	0	0	2.56323	5.72555	ING3;EP400;BRD8
positive regulation of actin filament bundle assembly (GO:0032233)	1945-06-01	0.107999	0.827508	0	0	1.82274	4.05674	CARMIL1;ARHGEF15;TPM1;ITGB1BP1;EVL;CTGF
sprouting angiogenesis (GO:0002040)	1945-06-01	0.107999	0.826268	0	0	1.82274	4.05674	RNF213;FLT4;PTK2B;ITGB1BP1;SLIT2;VEGFA
nucleic acid-templated transcription (GO:0097659)	1977-09-01	0.108648	0.829985	0	0	1.59786	3.54667	MEF2A;NR4A2;XAB2;POLR2E;ASH2L;BAZ1A;BAZ1B;SMARCA1;BPTF
response to peptide (GO:1901652)	1935-05-01	0.109113	0.832295	0	0	1.95293	4.32647	EIF2B3;ERBIN;CACNA1A;FYN;AGER
positive regulation of cytokinesis (GO:0032467)	1935-05-01	0.109113	0.831053	0	0	1.95293	4.32647	SVIL;CSPP1;KIF23;PKP4;CDC25B
negative regulation of endothelial cell migration (GO:0010596)	1935-05-01	0.109113	0.829815	0	0	1.95293	4.32647	ANGPT4;ANGPT2;PTPRM;SLIT2;VASH1
regulation of interferon-beta production (GO:0032648)	1935-05-01	0.109113	0.82858	0	0	1.95293	4.32647	PPM1B;PTPRS;IRF3;POLR3C;FLOT1
macromolecule catabolic process (GO:0009057)	1935-05-01	0.109113	0.827349	0	0	1.95293	4.32647	SH3GLB1;BACE2;LRSAM1;KIF16B;CTSE
embryonic limb morphogenesis (GO:0030326)	1935-05-01	0.109113	0.826121	0	0	1.95293	4.32647	MBNL1;PTCH1;ECE1;CACNA1C;TBX3
regulation of intracellular signal transduction (GO:1902531)	38/423	0.110051	0.831984	0	0	1.22809	2.71016	SGMS1;FAM13B;EHMT2;LRRK2;FAM13A;EHMT1;ARHGAP17;AGER;ARHGAP4;AKAP13;RHOT1;AKAP11;PIP5K1B;PIP5K1C;TOPBP1;RFFL;BANP;BRPF1;ARHGEF12;ENTPD5;ARAP2;ARAP3;MYO9B;OCRL;PPP2R5C;GMIP;MYO9A;CYLD;ARHGAP10;PEX5L;TAF4B;MAPKAPK5;MDM4;ATM;MAPT;ARHGEF2;SQSTM1;SOS2
Golgi to lysosome transport (GO:0090160)	2020-02-08	0.111519	0.841838	0	0	3.41763	7.49678	GAK;RBSN
lipoprotein transport (GO:0042953)	2020-02-08	0.111519	0.840595	0	0	3.41763	7.49678	CD36;ZDHHC17
regulation of establishment of protein localization to mitochondrion (GO:1903747)	2020-02-08	0.111519	0.839355	0	0	3.41763	7.49678	HAX1;MAPT
response to magnesium ion (GO:0032026)	2020-02-08	0.111519	0.838119	0	0	3.41763	7.49678	ANK3;RYR3
cytoskeletal anchoring at nuclear membrane (GO:0090286)	2020-02-08	0.111519	0.836886	0	0	3.41763	7.49678	SYNE2;SYNE1
regulation of T cell mediated immunity (GO:0002709)	2020-02-08	0.111519	0.835657	0	0	3.41763	7.49678	AGER;TRPM4
regulation of cytoplasmic transport (GO:1903649)	2020-02-08	0.111519	0.834432	0	0	3.41763	7.49678	LRRK2;DNAJC13
desensitization of G-protein coupled receptor protein signaling pathway (GO:0002029)	2020-02-08	0.111519	0.83321	0	0	3.41763	7.49678	ARRB1;GTF2H2
positive regulation of catenin import into nucleus (GO:0035413)	2020-02-08	0.111519	0.831992	0	0	3.41763	7.49678	KANK1;UBR5
peptidyl-lysine hydroxylation (GO:0017185)	2020-02-08	0.111519	0.830778	0	0	3.41763	7.49678	PLOD2;VIPAS39
regulation of positive chemotaxis (GO:0050926)	2020-02-08	0.111519	0.829567	0	0	3.41763	7.49678	ANGPT2;VEGFA
response to hydroxyurea (GO:0072710)	2020-02-08	0.111519	0.828359	0	0	3.41763	7.49678	ATRX;SPIDR
histone H4 deacetylation (GO:0070933)	2020-02-08	0.111519	0.827155	0	0	3.41763	7.49678	HDAC4;SIRT2
diol biosynthetic process (GO:0034312)	2020-02-08	0.111519	0.825955	0	0	3.41763	7.49678	ASAH2;ACER3
regulation of aspartic-type endopeptidase activity involved in amyloid precursor protein catabolic process (GO:1902959)	2020-02-08	0.111519	0.824758	0	0	3.41763	7.49678	ROCK2;PICALM
sphingosine biosynthetic process (GO:0046512)	2020-02-08	0.111519	0.823564	0	0	3.41763	7.49678	ASAH2;ACER3
cellular response to purine-containing compound (GO:0071415)	2020-02-08	0.111519	0.822374	0	0	3.41763	7.49678	RYR3;SLC8A1
ventricular trabecula myocardium morphogenesis (GO:0003222)	2020-02-08	0.111519	0.821187	0	0	3.41763	7.49678	NRG1;ENG
positive regulation of interleukin-2 biosynthetic process (GO:0045086)	2020-02-08	0.111519	0.820004	0	0	3.41763	7.49678	CD4;IRF4
actin filament network formation (GO:0051639)	2020-02-08	0.111519	0.818824	0	0	3.41763	7.49678	CARMIL1;ACTN1
asymmetric protein localization (GO:0008105)	2020-02-08	0.111519	0.817648	0	0	3.41763	7.49678	ERBIN;GOPC
regulation of long term synaptic depression (GO:1900452)	2020-02-08	0.111519	0.816474	0	0	3.41763	7.49678	MAPT;AGER
mitochondrial tRNA modification (GO:0070900)	2020-02-08	0.111519	0.815305	0	0	3.41763	7.49678	TRMU;TRMT5
positive regulation of viral entry into host cell (GO:0046598)	2020-02-08	0.111519	0.814138	0	0	3.41763	7.49678	CD4;LGALS9
peptidyl-lysine acetylation (GO:0018394)	2020-02-08	0.111519	0.812975	0	0	3.41763	7.49678	BAG6;ESCO1
regulation of dopamine receptor signaling pathway (GO:0060159)	2020-02-08	0.111519	0.811816	0	0	3.41763	7.49678	LRRK2;VPS35
peptidyl-lysine monomethylation (GO:0018026)	2020-02-08	0.111519	0.810659	0	0	3.41763	7.49678	SETD3;EHMT1
ribosome disassembly (GO:0032790)	2020-02-08	0.111519	0.809506	0	0	3.41763	7.49678	MCTS1;GFM2
histone H3-K36 demethylation (GO:0070544)	2020-02-08	0.111519	0.808356	0	0	3.41763	7.49678	KDM4C;KDM8
lipoprotein localization (GO:0044872)	2020-02-08	0.111519	0.80721	0	0	3.41763	7.49678	CD36;ZDHHC17
interleukin-1 beta secretion (GO:0050702)	2020-02-08	0.111519	0.806066	0	0	3.41763	7.49678	ABCA1;CD36
cellular response to interleukin-17 (GO:0097398)	2020-02-08	0.111519	0.804926	0	0	3.41763	7.49678	IL17RE;IL17RC
pantothenate metabolic process (GO:0015939)	2020-02-08	0.111519	0.803789	0	0	3.41763	7.49678	PANK2;PDZD11
polyol biosynthetic process (GO:0046173)	2020-02-08	0.111519	0.802655	0	0	3.41763	7.49678	PPIP5K2;ACER3
regulation of vascular associated smooth muscle cell migration (GO:1904752)	2020-02-08	0.111519	0.801525	0	0	3.41763	7.49678	DOCK7;TPM1
neuron projection extension involved in neuron projection guidance (GO:1902284)	2020-02-08	0.111519	0.800398	0	0	3.41763	7.49678	SLIT2;SEMA3F
microtubule nucleation by microtubule organizing center (GO:0051418)	2020-02-08	0.111519	0.799273	0	0	3.41763	7.49678	TUBGCP6;TUBGCP3
amyloid fibril formation (GO:1990000)	2020-02-08	0.111519	0.798152	0	0	3.41763	7.49678	MAPT;CD36
negative regulation of monooxygenase activity (GO:0032769)	2020-02-08	0.111519	0.797035	0	0	3.41763	7.49678	ATP2B4;NFKB1
axon extension involved in axon guidance (GO:0048846)	2020-02-08	0.111519	0.79592	0	0	3.41763	7.49678	SLIT2;SEMA3F
protein desumoylation (GO:0016926)	2020-02-08	0.111519	0.794808	0	0	3.41763	7.49678	SENP6;SENP8
positive regulation of establishment of protein localization to mitochondrion (GO:1903749)	12/111	0.111835	0.795949	0	0	1.4779	3.23767	SH3GLB1;CDKL2;DTWD2;MAPK8;PPP3CC;YWHAQ;TFDP2;GLS2;CTSK;UBE2D3;NRG1;UBE2L3
regulation of axonogenesis (GO:0050770)	1956-07-01	0.112655	0.800665	0	0	1.70882	3.73108	ROBO2;CTTN;KIF13B;NRCAM;SLIT2;MARK2;DNM2
positive regulation of DNA biosynthetic process (GO:2000573)	1956-07-01	0.112655	0.799551	0	0	1.70882	3.73108	PDGFRB;PARM1;TNKS2;PARN;MAPKAPK5;PRKCQ;ATM
ER to Golgi vesicle-mediated transport (GO:0006888)	18/181	0.113747	0.806179	0	0	1.3595	2.95526	BCAP31;DYNC1I2;DCTN5;TICAM2;TRAPPC4;GOSR2;GBF1;COG2;ANK3;NRBP1;F8;GOLGB1;GOPC;SPTAN1;SEC22A;COPE;ERGIC1;SEC31A
regulation of protein targeting to mitochondrion (GO:1903214)	1989-10-01	0.114794	0.812473	0	0	1.53602	3.32489	DTWD2;SH3GLB1;CDKL2;HAX1;GLS2;LRRK2;CTSK;UBE2D3;NRG1;UBE2L3
regulation of I-kappaB kinase/NF-kappaB signaling (GO:0043122)	20/205	0.114891	0.812034	0	0	1.33371	2.88585	TICAM2;GSTP1;OTUD7B;IRAK4;CFLAR;ZDHHC17;TANK;MALT1;MTDH;AKAP13;PPM1B;CD4;EEF1D;CARD19;TNFSF10;CASP1;TAB2;LGALS9;RBCK1;SQSTM1
positive regulation of blood vessel endothelial cell migration (GO:0043536)	1946-06-01	0.116961	0.825522	0	0	1.78311	3.82641	ANGPT4;SRPX2;CIB1;PIK3C2A;VEGFA;FGFR1
modulation of excitatory postsynaptic potential (GO:0098815)	2020-04-26	0.11815	0.832759	0	0	2.10316	4.49194	NLGN3;LRRK2;NRXN1;PTK2B
negative regulation of insulin receptor signaling pathway (GO:0046627)	2020-04-26	0.11815	0.83161	0	0	2.10316	4.49194	KANK1;RPS6KB1;INPP5K;PRKCQ
signal transduction in response to DNA damage (GO:0042770)	2020-04-26	0.11815	0.830465	0	0	2.10316	4.49194	ATRX;CDC5L;MDM4;CEP63
positive regulation of phosphatidylinositol 3-kinase activity (GO:0043552)	2020-04-26	0.11815	0.829323	0	0	2.10316	4.49194	PDGFRB;FGR;PTK2B;AMBRA1
inorganic cation import across plasma membrane (GO:0098659)	2020-04-26	0.11815	0.828183	0	0	2.10316	4.49194	ATP2B4;SLC8A1;TRPM4;PICALM
regulation of heart rate by cardiac conduction (GO:0086091)	1936-05-01	0.119517	0.836618	0	0	1.89869	4.03337	CAMK2D;KCNQ1;CACNA1C;DSC2;TRPM4
regulation of sodium ion transport (GO:0002028)	1936-05-01	0.119517	0.835472	0	0	1.89869	4.03337	DLG1;WNK1;SLMAP;ATP2B4;ANK3
positive regulation of telomerase activity (GO:0051973)	1936-05-01	0.119517	0.834329	0	0	1.89869	4.03337	PARM1;HNRNPA2B1;PARN;MAPKAPK5;PRKCQ
DNA-dependent DNA replication (GO:0006261)	1957-07-01	0.120805	0.842167	0	0	1.67884	3.54836	RPAIN;ORC4;POLA2;ORC2;TOPBP1;POLK;BAZ1A
chordate embryonic development (GO:0043009)	1957-07-01	0.120805	0.841018	0	0	1.67884	3.54836	MBNL1;DEAF1;PTCH1;SULF1;PCSK5;VEGFA;FGFR1
phosphatidylinositol-mediated signaling (GO:0048015)	1957-07-01	0.120805	0.839872	0	0	1.67884	3.54836	PDGFRB;RPS6KB1;ERBB2;NF1;PIK3C2A;SIRT2;FGFR1
MAPK cascade (GO:0000165)	26/279	0.121155	0.841161	0	0	1.27396	2.68892	CAMK2D;PSMD11;LRRK2;CSF2RA;MAPK8;HSF1;ERBB2;CTSH;MBP;FYN;LGALS9;SPTAN1;MARK3;CAMK2G;MEF2A;PDGFRB;NRG1;NFKB1;PSMB9;PSMA4;NRG4;PSME4;NF1;LAMTOR2;MAPKAPK5;FGFR1
extracellular matrix disassembly (GO:0022617)	1979-09-01	0.122211	0.847339	0	0	1.5574	3.27368	ADAM15;CTSL;ELN;CTSK;BSG;FLOT1;FN1;TIMP1;CD44
positive regulation of synaptic transmission (GO:0050806)	1968-08-01	0.122259	0.846521	0	0	1.6083	3.38003	UNC13B;NLGN3;NRXN1;FLOT1;NPTN;PTK2B;SQSTM1;AGER
insulin receptor signaling pathway (GO:0008286)	1968-08-01	0.122259	0.845373	0	0	1.6083	3.38003	ATP6V0E1;APC;INSR;TCIRG1;AP3S1;SORBS1;PIK3C2A;ATP6V1C1
regulation of protein localization to plasma membrane (GO:1903076)	1968-08-01	0.122259	0.84423	0	0	1.6083	3.38003	DLG1;TMBIM1;PPFIA1;CIB1;SORBS1;SQSTM1;EPHA3;PICALM
cardiac myofibril assembly (GO:0055003)	2020-03-17	0.123342	0.850562	0	0	2.41245	5.04875	MEF2A;PDGFRB;NEBL
positive regulation of cholesterol transport (GO:0032376)	2020-03-17	0.123342	0.849414	0	0	2.41245	5.04875	ABCA1;PTCH1;ABCA7
regulation of tissue remodeling (GO:0034103)	2020-03-17	0.123342	0.848269	0	0	2.41245	5.04875	FLT4;SUCO;SYT7
regulation of membrane depolarization (GO:0003254)	2020-03-17	0.123342	0.847128	0	0	2.41245	5.04875	CAMK2D;LRRK2;FHL1
ureteric bud development (GO:0001657)	2020-03-17	0.123342	0.845989	0	0	2.41245	5.04875	ROBO2;SLIT2;NPNT
negative regulation of telomere maintenance (GO:0032205)	2020-03-17	0.123342	0.844854	0	0	2.41245	5.04875	TNKS2;ATM;SMG6
histone H2A ubiquitination (GO:0033522)	2020-03-17	0.123342	0.843721	0	0	2.41245	5.04875	KDM2B;BCOR;DDB2
pigment granule transport (GO:0051904)	2020-03-17	0.123342	0.842592	0	0	2.41245	5.04875	MLPH;MYO5A;BBS7
histone H2A monoubiquitination (GO:0035518)	2020-03-17	0.123342	0.841465	0	0	2.41245	5.04875	KDM2B;BCOR;DDB2
positive regulation of stem cell proliferation (GO:2000648)	2020-03-17	0.123342	0.840342	0	0	2.41245	5.04875	PTPRC;N4BP2L2;VEGFA
negative regulation of intracellular transport (GO:0032387)	2020-03-17	0.123342	0.839221	0	0	2.41245	5.04875	CD300A;MPV17L;LGALS9
negative regulation of cellular carbohydrate metabolic process (GO:0010677)	2020-03-17	0.123342	0.838104	0	0	2.41245	5.04875	HDAC4;PFKFB1;CBFA2T3
peptidyl-lysine trimethylation (GO:0018023)	2020-03-17	0.123342	0.836989	0	0	2.41245	5.04875	SETD3;EEF2KMT;ETFBKMT
regulation of receptor recycling (GO:0001919)	2020-03-17	0.123342	0.835878	0	0	2.41245	5.04875	KIF16B;ECE1;SCRIB
regulation of establishment or maintenance of cell polarity (GO:0032878)	2020-03-17	0.123342	0.834769	0	0	2.41245	5.04875	KANK1;ROCK2;PTK2B
synaptic vesicle transport (GO:0048489)	2020-03-17	0.123342	0.833663	0	0	2.41245	5.04875	SPG11;SYT7;DNM2
purine-containing compound metabolic process (GO:0072521)	2020-03-17	0.123342	0.832561	0	0	2.41245	5.04875	SLC2A9;CARMIL1;GUK1
positive regulation of telomere capping (GO:1904355)	2020-03-17	0.123342	0.831461	0	0	2.41245	5.04875	TNKS2;MAPKAPK5;PRKCQ
mesonephric tubule development (GO:0072164)	2020-03-17	0.123342	0.830364	0	0	2.41245	5.04875	ROBO2;SLIT2;NPNT
melanosome transport (GO:0032402)	2020-03-17	0.123342	0.82927	0	0	2.41245	5.04875	MLPH;MYO5A;BBS7
cellular response to inorganic substance (GO:0071241)	2020-03-17	0.123342	0.828179	0	0	2.41245	5.04875	ATRX;MTR;SPIDR
membrane depolarization during cardiac muscle cell action potential (GO:0086012)	2020-03-17	0.123342	0.827091	0	0	2.41245	5.04875	CACNA1C;SLC8A1;TRPM4
negative regulation of axon guidance (GO:1902668)	2020-03-17	0.123342	0.826005	0	0	2.41245	5.04875	PTPRO;SEMA3F;SLIT2
DNA catabolic process (GO:0006308)	2020-03-17	0.123342	0.824923	0	0	2.41245	5.04875	ERI2;XRN2;DNASE1L1
microtubule nucleation (GO:0007020)	2020-03-17	0.123342	0.823843	0	0	2.41245	5.04875	TUBGCP6;TUBGCP3;CLASP2
positive regulation of nitrogen compound metabolic process (GO:0051173)	2020-03-17	0.123342	0.822766	0	0	2.41245	5.04875	MAPK8;NFKB1;MAP2K5
regulation of protein ubiquitination (GO:0031396)	11/102	0.125643	0.837016	0	0	1.47427	3.05811	USP4;LRRK2;PRMT3;TBC1D7;UBQLN1;PTK2B;UBE3A;ARRB1;SEPT4;MALT1;UBE2L3
platelet degranulation (GO:0002576)	13/125	0.125896	0.837609	0	0	1.42174	2.94627	TEX264;APLP2;ACTN1;FN1;VEGFB;VEGFA;SELP;F8;PHACTR2;FAM3C;TIMP1;CD36;VCL
regulation of fibroblast proliferation (GO:0048145)	1947-06-01	0.126282	0.839082	0	0	1.74518	3.61119	PARP10;MORC3;CD300A;GSTP1;FN1;NF1
cellular response to ionizing radiation (GO:0071479)	1947-06-01	0.126282	0.837991	0	0	1.74518	3.61119	EEF1D;HSF1;TLK2;ATM;TANK;SPIDR
regulation of cytokine-mediated signaling pathway (GO:0001959)	1991-10-01	0.127771	0.846772	0	0	1.50226	3.09092	IFNAR2;CYLD;PTPRC;AXL;MADD;IRAK3;PTPN11;RBCK1;TANK;RUNX1
positive regulation of canonical Wnt signaling pathway (GO:0090263)	12/114	0.129018	0.853928	0	0	1.439	2.9468	PSMD11;PSMA4;TNKS2;WNK1;LRRK2;PSME4;UBR5;USP34;NFKB1;TRPM4;ARNTL;PSMB9
I-kappaB kinase/NF-kappaB signaling (GO:0007249)	1958-07-01	0.129248	0.854346	0	0	1.64989	3.37571	TICAM2;ROCK2;TAB2;ERC1;RBCK1;TANK;NFKB1
regulation of glycolytic process (GO:0006110)	1958-07-01	0.129248	0.85324	0	0	1.64989	3.37571	PFKFB2;HDAC4;PFKFB1;NUP85;ENTPD5;INSR;CBFA2T3
regulation of smoothened signaling pathway (GO:0008589)	1937-05-01	0.130366	0.859507	0	0	1.84737	3.76385	MGRN1;PTCH1;RAB34;IFT122;FUZ
regulation of response to DNA damage stimulus (GO:2001020)	1937-05-01	0.130366	0.858398	0	0	1.84737	3.76385	BCLAF1;NSMCE4A;USP1;MAPT;WDR76
organophosphate biosynthetic process (GO:0090407)	1937-05-01	0.130366	0.857291	0	0	1.84737	3.76385	GK;PPIP5K2;MOCOS;PNPO;GPHN
heart looping (GO:0001947)	1937-05-01	0.130366	0.856188	0	0	1.84737	3.76385	AHI1;NDRG4;MICAL2;BBS7;ENG
vesicle-mediated transport in synapse (GO:0099003)	1937-05-01	0.130366	0.855088	0	0	1.84737	3.76385	NLGN3;UNC13B;PIP5K1C;SPG11;DNM2
ferric iron transport (GO:0015682)	1937-05-01	0.130366	0.85399	0	0	1.84737	3.76385	STEAP3;ATP6V0E1;TCIRG1;ATP6V1C1;DNM2
regulation of muscle cell differentiation (GO:0051147)	1937-05-01	0.130366	0.852895	0	0	1.84737	3.76385	MEF2A;SPAG9;PTBP1;RBM4;FLOT2
regulation of nitric-oxide synthase activity (GO:0050999)	1937-05-01	0.130366	0.851803	0	0	1.84737	3.76385	LYPLA1;DDAH2;ATP2B4;ZDHHC21;DNM2
transferrin transport (GO:0033572)	1937-05-01	0.130366	0.850714	0	0	1.84737	3.76385	STEAP3;ATP6V0E1;TCIRG1;ATP6V1C1;DNM2
regulation of NF-kappaB import into nucleus (GO:0042345)	2020-04-27	0.13112	0.854542	0	0	2.02527	4.11461	CYLD;PPM1B;LGALS9;AGER
negative regulation of cellular response to insulin stimulus (GO:1900077)	2020-04-27	0.13112	0.853452	0	0	2.02527	4.11461	KANK1;RPS6KB1;INPP5K;PRKCQ
phosphatidylethanolamine acyl-chain remodeling (GO:0036152)	2020-04-27	0.13112	0.852365	0	0	2.02527	4.11461	ABHD4;PNPLA8;MBOAT2;PLA2G6
positive regulation of release of cytochrome c from mitochondria (GO:0090200)	2020-04-27	0.13112	0.85128	0	0	2.02527	4.11461	TNFSF10;APOPT1;MFF;DNM1L
positive regulation of glucose import (GO:0046326)	2020-04-27	0.13112	0.850199	0	0	2.02527	4.11461	INSR;CREBL2;PTPN11;SORBS1
transcription, DNA-templated (GO:0006351)	32/357	0.13564	0.878393	0	0	1.22537	2.44798	KDM5A;NFAT5;CTDP1;GLIS3;ASH2L;ARRB1;PMF1;TAF1C;SNAPC3;HSF1;POLR2E;NFRKB;RREB1;GABPA;GTF2I;BPTF;MEF2A;BAZ1A;GTF2H2;SMARCA1;BAZ1B;SUPT5H;POU2F2;USF2;HIPK3;NFKB1;NR4A2;XAB2;IRF3;TAF4B;TCF4;ERCC6
positive regulation of cellular process (GO:0048522)	45/520	0.135894	0.878918	0	0	1.18303	2.36118	HDAC4;COLEC12;FLT4;SMC5;ASH2L;CIB1;SMC6;TCIRG1;ACACA;CIAO1;CTGF;BCLAF1;CSPP1;HSF1;ERBB2;FLOT1;CTSH;PTK2B;TIMP1;CD36;TRPM4;MCTS1;SRPK2;PDGFRB;KDM4C;INSR;FN1;NRG1;SIRT2;TBX3;CDC25B;VEGFA;NSMCE4A;APC;KCNQ1;ACER3;FKBP1B;SPDYA;ITGB1BP1;CD47;FAM98A;FCGR2B;EIF4G2;EIF4G1;FGFR1
negative regulation of I-kappaB kinase/NF-kappaB signaling (GO:0043124)	1948-06-01	0.13595	0.878169	0	0	1.70882	3.40989	CYLD;PPM1B;GSTP1;CARD19;OTUD7B;TANK
fatty acid biosynthetic process (GO:0006633)	1948-06-01	0.13595	0.877059	0	0	1.70882	3.40989	ELOVL1;ASAH2;TECR;HACD2;HSD17B8;ACACA
myofibril assembly (GO:0030239)	1948-06-01	0.13595	0.875951	0	0	1.70882	3.40989	PDGFRB;TMOD3;TPM1;TNNT3;CFLAR;MYOZ1
regulation of phosphatidylinositol 3-kinase signaling (GO:0014066)	1981-09-01	0.13664	0.879289	0	0	1.51895	3.02332	PDGFRB;FGR;SELP;HAX1;ENTPD5;PIP5K1B;PPP2R5C;PIP5K1C;FGFR1
negative regulation of phagocytosis (GO:0050765)	2020-02-09	0.136671	0.878381	0	0	3.0379	6.04595	CD300A;FCGR2B
neuron maturation (GO:0042551)	2020-02-09	0.136671	0.877276	0	0	3.0379	6.04595	MTCH1;PICK1
interleukin-17-mediated signaling pathway (GO:0097400)	2020-02-09	0.136671	0.876174	0	0	3.0379	6.04595	IL17RE;IL17RC
postsynaptic membrane assembly (GO:0097104)	2020-02-09	0.136671	0.875075	0	0	3.0379	6.04595	NLGN3;NRXN1
embryonic forelimb morphogenesis (GO:0035115)	2020-02-09	0.136671	0.873978	0	0	3.0379	6.04595	CACNA1C;TBX3
nuclear migration (GO:0007097)	2020-02-09	0.136671	0.872884	0	0	3.0379	6.04595	DOCK7;SYNE2
maintenance of protein localization in endoplasmic reticulum (GO:0035437)	2020-02-09	0.136671	0.871793	0	0	3.0379	6.04595	ANKRD13C;TAPT1
response to dopamine (GO:1903350)	2020-02-09	0.136671	0.870705	0	0	3.0379	6.04595	LRRK2;GABPA
response to muscle stretch (GO:0035994)	2020-02-09	0.136671	0.869619	0	0	3.0379	6.04595	DMD;SLC8A1
sphingoid biosynthetic process (GO:0046520)	2020-02-09	0.136671	0.868536	0	0	3.0379	6.04595	ASAH2;ACER3
protein polyglutamylation (GO:0018095)	2020-02-09	0.136671	0.867456	0	0	3.0379	6.04595	TTLL5;TTLL1
heterochromatin organization (GO:0070828)	2020-02-09	0.136671	0.866378	0	0	3.0379	6.04595	HP1BP3;TNRC18
interleukin-1 secretion (GO:0050701)	2020-02-09	0.136671	0.865304	0	0	3.0379	6.04595	ABCA1;CD36
early endosome to Golgi transport (GO:0034498)	2020-02-09	0.136671	0.864231	0	0	3.0379	6.04595	RAB6A;RBSN
positive regulation of autophagosome assembly (GO:2000786)	2020-02-09	0.136671	0.863162	0	0	3.0379	6.04595	SH3GLB1;LRSAM1
negative regulation of histone methylation (GO:0031061)	2020-02-09	0.136671	0.862095	0	0	3.0379	6.04595	DNMT3B;BCOR
protein localization to vacuole (GO:0072665)	2020-02-09	0.136671	0.86103	0	0	3.0379	6.04595	SH3GLB1;SZT2
regulation of protein ADP-ribosylation (GO:0010835)	2020-02-09	0.136671	0.859969	0	0	3.0379	6.04595	HPF1;PUM3
podosome assembly (GO:0071800)	2020-02-09	0.136671	0.85891	0	0	3.0379	6.04595	DBNL;SH3PXD2A
myeloid leukocyte mediated immunity (GO:0002444)	2020-02-09	0.136671	0.857853	0	0	3.0379	6.04595	KMT2E;IRAK4
pinocytosis (GO:0006907)	2020-02-09	0.136671	0.856799	0	0	3.0379	6.04595	CARMIL1;SNX5
positive regulation of cell activation (GO:0050867)	2020-02-09	0.136671	0.855748	0	0	3.0379	6.04595	SELP;AGER
negative regulation of heterotypic cell-cell adhesion (GO:0034115)	2020-02-09	0.136671	0.854699	0	0	3.0379	6.04595	MBP;MAP2K5
regulation of cell-cell adhesion involved in gastrulation (GO:0070587)	2020-02-09	0.136671	0.853653	0	0	3.0379	6.04595	MBP;MAP2K5
regulation of methylation-dependent chromatin silencing (GO:0090308)	2020-02-09	0.136671	0.85261	0	0	3.0379	6.04595	UHRF2;UHRF1
toll-like receptor 3 signaling pathway (GO:0034138)	2020-02-09	0.136671	0.851569	0	0	3.0379	6.04595	COLEC12;RFTN1
negative regulation of interferon-beta production (GO:0032688)	2020-02-09	0.136671	0.85053	0	0	3.0379	6.04595	PPM1B;PTPRS
regulation of homotypic cell-cell adhesion (GO:0034110)	2020-02-09	0.136671	0.849494	0	0	3.0379	6.04595	PRKCQ;ANK3
neuron projection organization (GO:0106027)	2020-02-09	0.136671	0.848461	0	0	3.0379	6.04595	INSR;PICK1
tRNA wobble uridine modification (GO:0002098)	2020-02-09	0.136671	0.84743	0	0	3.0379	6.04595	TRMU;ALKBH8
sphingosine metabolic process (GO:0006670)	2020-02-09	0.136671	0.846401	0	0	3.0379	6.04595	ASAH2;ACER3
histone phosphorylation (GO:0016572)	2020-02-09	0.136671	0.845375	0	0	3.0379	6.04595	RPS6KA5;BAZ1B
positive regulation of protein sumoylation (GO:0033235)	2020-02-09	0.136671	0.844352	0	0	3.0379	6.04595	HDAC4;UBE2I
negative regulation of response to reactive oxygen species (GO:1901032)	2020-02-09	0.136671	0.843331	0	0	3.0379	6.04595	LRRK2;PDE8A
negative regulation of mitotic nuclear division (GO:0045839)	2020-02-09	0.136671	0.842312	0	0	3.0379	6.04595	TOM1L1;TOM1L2
regulation of cysteine-type endopeptidase activity involved in apoptotic signaling pathway (GO:2001267)	2020-02-09	0.136671	0.841296	0	0	3.0379	6.04595	FAS;LGALS9
interleukin-1 beta production (GO:0032611)	2020-02-09	0.136671	0.840283	0	0	3.0379	6.04595	ABCA1;CD36
regulation of innate immune response (GO:0045088)	1970-08-01	0.137941	0.847068	0	0	1.56235	3.0949	IFNAR2;FGR;POLR3C;ERAP1;IRAK3;PTPN11;CD36;FCGR2B
mRNA processing (GO:0006397)	26/284	0.139833	0.857654	0	0	1.25153	2.46214	CSTF2;HNRNPR;CWC27;EFTUD2;PTBP1;FIP1L1;PCBP2;POLR2E;RBM5;USP49;RBPMS;GPKOW;PRPF40B;CDC5L;PRPF40A;GTF2H2;SUPT5H;U2SURP;XAB2;HNRNPK;HNRNPH1;SARNP;HNRNPA2B1;SRSF3;PRPF31;HNRNPH3
regulation of multicellular organism growth (GO:0040014)	2020-03-18	0.140375	0.859947	0	0	2.27842	4.47354	STAT5B;MBD5;PTCH1
long-chain fatty-acyl-CoA biosynthetic process (GO:0035338)	2020-03-18	0.140375	0.858916	0	0	2.27842	4.47354	ELOVL1;TECR;HACD2
establishment of melanosome localization (GO:0032401)	2020-03-18	0.140375	0.857887	0	0	2.27842	4.47354	MLPH;MYO5A;BBS7
regulation of amyloid-beta formation (GO:1902003)	2020-03-18	0.140375	0.856861	0	0	2.27842	4.47354	ROCK2;ABCA7;PICALM
cellular response to gamma radiation (GO:0071480)	2020-03-18	0.140375	0.855837	0	0	2.27842	4.47354	HSF1;TLK2;ATM
regulation of dephosphorylation (GO:0035303)	2020-03-18	0.140375	0.854816	0	0	2.27842	4.47354	MTMR3;INPP5K;SMG6
retrograde protein transport, ER to cytosol (GO:0030970)	2020-03-18	0.140375	0.853797	0	0	2.27842	4.47354	NPLOC4;SEL1L;FAF2
regulation of cholesterol efflux (GO:0010874)	2020-03-18	0.140375	0.852781	0	0	2.27842	4.47354	ABCA1;PTCH1;ABCA7
skeletal muscle contraction (GO:0003009)	2020-03-18	0.140375	0.851767	0	0	2.27842	4.47354	TNNT3;MYH14;RCSD1
regulation of microtubule polymerization or depolymerization (GO:0031110)	2020-03-18	0.140375	0.850755	0	0	2.27842	4.47354	MAPT;SKA2;CLASP2
establishment of epithelial cell polarity (GO:0090162)	2020-03-18	0.140375	0.849746	0	0	2.27842	4.47354	GOLPH3;MYO18A;MYO9A
regulation of smooth muscle cell migration (GO:0014910)	2020-03-18	0.140375	0.848739	0	0	2.27842	4.47354	PDGFRB;NDRG4;SLIT2
snRNA metabolic process (GO:0016073)	2020-03-18	0.140375	0.847735	0	0	2.27842	4.47354	SNAPC3;INTS9;RPAP2
positive regulation of morphogenesis of an epithelium (GO:1905332)	2020-03-18	0.140375	0.846733	0	0	2.27842	4.47354	AHI1;RREB1;VEGFA
negative regulation of calcium-mediated signaling (GO:0050849)	2020-03-18	0.140375	0.845733	0	0	2.27842	4.47354	FKBP1B;ATP2B4;ITPR1
positive regulation of synaptic transmission, glutamatergic (GO:0051968)	2020-03-18	0.140375	0.844736	0	0	2.27842	4.47354	NLGN3;NRXN1;PTK2B
regulation of cellular response to transforming growth factor beta stimulus (GO:1903844)	2020-03-18	0.140375	0.843741	0	0	2.27842	4.47354	SMAD2;TRIM33;ENG
calcium-mediated signaling using intracellular calcium source (GO:0035584)	2020-03-18	0.140375	0.842748	0	0	2.27842	4.47354	BCAP31;SELP;FKBP1B
negative regulation of Wnt signaling pathway (GO:0030178)	17/175	0.141159	0.846454	0	0	1.328	2.60004	INVS;PSMD11;CSNK1A1;CHD8;CTNND1;CTNNBIP1;PTPRO;FUZ;STK3;PSMB9;CYLD;RNF213;HMGXB4;PSMA4;APC;PSME4;RBMS3
regulation of sodium ion transmembrane transporter activity (GO:2000649)	1938-05-01	0.141642	0.848355	0	0	1.79876	3.51558	CAMK2D;SLMAP;DMD;ANK3;UTRN
regulation of metal ion transport (GO:0010959)	1938-05-01	0.141642	0.847361	0	0	1.79876	3.51558	CD4;WNK1;IL16;ANK3;CAMK2G
protein lipidation (GO:0006497)	13/128	0.143273	0.856117	0	0	1.38841	2.69769	NTNG2;ZDHHC20;NTM;ZDHHC21;WIPI2;ZDHHC16;ZDHHC17;ZDHHC3;ZDHHC15;DPM1;ZDHHC18;ATG4B;LY6E
negative regulation of cell death (GO:0060548)	1982-09-01	0.144171	0.860475	0	0	1.50043	2.90595	KANK2;MECOM;LRRK2;VPS35;TM7SF3;PDE8A;TANK;CTGF;EIF4G1
protein catabolic process (GO:0030163)	1982-09-01	0.144171	0.85947	0	0	1.50043	2.90595	BAG6;BACE2;ATE1;MGEA5;LRSAM1;PSMA4;NGLY1;CTSE;PSMB9
positive regulation of lipid kinase activity (GO:0090218)	2020-04-28	0.144646	0.861295	0	0	1.95293	3.77593	PDGFRB;FGR;PTK2B;AMBRA1
negative regulation of small GTPase mediated signal transduction (GO:0051058)	2020-04-28	0.144646	0.860291	0	0	1.95293	3.77593	MAPKAP1;NF1;SLIT2;CD2AP
regulation of double-strand break repair via homologous recombination (GO:0010569)	2020-04-28	0.144646	0.859289	0	0	1.95293	3.77593	KLHL15;POLK;TP53BP1;SPIDR
negative regulation of cell-matrix adhesion (GO:0001953)	2020-04-28	0.144646	0.85829	0	0	1.95293	3.77593	ADAM15;ITGB1BP1;PHLDB2;CLASP2
microtubule polymerization (GO:0046785)	2020-04-28	0.144646	0.857293	0	0	1.95293	3.77593	TUBGCP6;TUBGCP3;MAPT;CLASP2
endocytic recycling (GO:0032456)	2020-04-28	0.144646	0.856299	0	0	1.95293	3.77593	DENND1C;SNX4;DENND1A;EPS15
axonogenesis (GO:0007409)	21/224	0.144672	0.855456	0	0	1.28161	2.47773	ROBO2;NLGN3;NTNG2;SH3KBP1;NRXN1;PTPRO;DOCK7;PTPN11;ANK3;VLDLR;SEMA3F;L1CAM;RPS6KA5;DAB1;ULK2;PRKCQ;NRCAM;EVL;FYN;SLIT2;SPTAN1
glycoprotein metabolic process (GO:0009100)	1949-06-01	0.145955	0.862045	0	0	1.67394	3.22144	MGEA5;GOLPH3;NGLY1;MAN2C1;AGA;ST6GALNAC3
negative regulation of mitotic cell cycle (GO:0045930)	1949-06-01	0.145955	0.861048	0	0	1.67394	3.22144	TOM1L1;TOM1L2;DLG1;FAP;TRIM35;SCRIB
endosome to lysosome transport (GO:0008333)	1949-06-01	0.145955	0.860054	0	0	1.67394	3.22144	FAM160A2;HMGXB4;MGRN1;AKTIP;VIPAS39;RAB7B
mRNA splicing, via spliceosome (GO:0000398)	24/262	0.15039	0.88517	0	0	1.25226	2.37244	SRPK2;USP49;RBPMS;GPKOW;CSTF2;PRPF40B;CDC5L;HNRNPR;PRPF40A;CWC27;U2SURP;EFTUD2;XAB2;PTBP1;HNRNPK;FIP1L1;HNRNPH1;PCBP2;HNRNPA2B1;POLR2E;SRSF3;PRPF31;HNRNPH3;RBM5
regulation of GTPase activity (GO:0043087)	18/189	0.151166	0.888708	0	0	1.30196	2.45989	RIC1;LRRK2;OCRL;ARHGAP27;GMIP;DOCK10;RAP1A;LARS;TBC1D7;ERBB2;SGSM2;NF1;RAPGEF1;PKP4;ITGB1BP1;RGS6;EPHA3;PICALM
regulation of cell communication (GO:0010646)	1972-08-01	0.154579	0.907727	0	0	1.51895	2.83596	TSPYL2;NLGN3;MTCH1;CAMK2D;PXK;BIRC6;SLC8A1;MGLL
vesicle fusion (GO:0006906)	1995-10-01	0.155972	0.914856	0	0	1.439	2.67378	EEA1;SNAP47;RAB34;GOSR2;RAB7B;VAMP4;RBSN;SEC22A;SYT7;SYTL2
positive regulation of protein binding (GO:0032092)	1961-07-01	0.156267	0.915535	0	0	1.56875	2.9119	EPB41;LRRK2;AKTIP;FLOT1;TANK;ADD1;STK3
negative regulation of smoothened signaling pathway (GO:0045879)	2020-03-19	0.158138	0.925432	0	0	2.15851	3.98091	MGRN1;PTCH1;IFT122
organelle fusion (GO:0048284)	2020-03-19	0.158138	0.924371	0	0	2.15851	3.98091	EEA1;USP30;MFF
positive regulation of excitatory postsynaptic potential (GO:2000463)	2020-03-19	0.158138	0.923314	0	0	2.15851	3.98091	NLGN3;NRXN1;PTK2B
macromolecule biosynthetic process (GO:0009059)	2020-03-19	0.158138	0.922259	0	0	2.15851	3.98091	PTPRC;EIF4G2;EIF4G1
negative regulation of protein localization to cell periphery (GO:1904376)	2020-03-19	0.158138	0.921206	0	0	2.15851	3.98091	TMBIM1;PPFIA1;PICALM
calcium ion transport into cytosol (GO:0060402)	2020-03-19	0.158138	0.920155	0	0	2.15851	3.98091	ATP2B4;CACNA1C;SLC8A1
positive regulation of adherens junction organization (GO:1903393)	2020-03-19	0.158138	0.919107	0	0	2.15851	3.98091	COL16A1;ADD1;VEGFA
histone methylation (GO:0016571)	2020-03-19	0.158138	0.918062	0	0	2.15851	3.98091	EHMT2;PRMT3;EHMT1
negative regulation of protein localization to plasma membrane (GO:1903077)	2020-03-19	0.158138	0.917019	0	0	2.15851	3.98091	TMBIM1;PPFIA1;PICALM
protein exit from endoplasmic reticulum (GO:0032527)	2020-03-19	0.158138	0.915978	0	0	2.15851	3.98091	NPLOC4;SEL1L;FAF2
positive regulation of sprouting angiogenesis (GO:1903672)	2020-04-29	0.158689	0.918127	0	0	1.88559	3.47102	SRPX2;CIB1;PIK3C2A;VEGFA
protein K11-linked ubiquitination (GO:0070979)	2020-04-29	0.158689	0.917087	0	0	1.88559	3.47102	UBE2D3;CDC27;CDC16;UBE2L3
positive regulation of phospholipid metabolic process (GO:1903727)	2020-04-29	0.158689	0.91605	0	0	1.88559	3.47102	PDGFRB;FGR;PTK2B;AMBRA1
negative regulation of JNK cascade (GO:0046329)	2020-04-29	0.158689	0.915015	0	0	1.88559	3.47102	MECOM;GSTP1;AIDA;HIPK3
production of miRNAs involved in gene silencing by miRNA (GO:0035196)	2020-04-29	0.158689	0.913982	0	0	1.88559	3.47102	SMAD2;ZC3H7A;HNRNPA2B1;DROSHA
primary neural tube formation (GO:0014020)	2020-04-29	0.158689	0.912952	0	0	1.88559	3.47102	DEAF1;IFT122;FUZ;SCRIB
transcription elongation from RNA polymerase I promoter (GO:0006362)	2020-04-29	0.158689	0.911924	0	0	1.88559	3.47102	TAF1C;POLR2E;POLR1E;GTF2H2
carboxylic acid catabolic process (GO:0046395)	2020-04-29	0.158689	0.910898	0	0	1.88559	3.47102	PON3;NAGK;HYAL3;CD44
plasma membrane bounded cell projection organization (GO:0120036)	12/119	0.16069	0.921349	0	0	1.37854	2.52036	CARMIL1;ZFYVE27;CTTN;TPM1;DOCK7;CDH11;PTPRM;STMN4;MAPT;L1CAM;AGER;PPP1R9B
induction of positive chemotaxis (GO:0050930)	2020-02-10	0.1629	0.932972	0	0	2.73411	4.96137	VEGFB;VEGFA
glomerular filtration (GO:0003094)	2020-02-10	0.1629	0.931926	0	0	2.73411	4.96137	MCAM;SULF1
regulation of phospholipase C activity (GO:1900274)	2020-02-10	0.1629	0.930882	0	0	2.73411	4.96137	PDGFRB;FGFR1
superoxide anion generation (GO:0042554)	2020-02-10	0.1629	0.929841	0	0	2.73411	4.96137	NCF2;NOX4
regulation of mammary gland epithelial cell proliferation (GO:0033599)	2020-02-10	0.1629	0.928802	0	0	2.73411	4.96137	DEAF1;RREB1
protein K11-linked deubiquitination (GO:0035871)	2020-02-10	0.1629	0.927765	0	0	2.73411	4.96137	OTUD7B;USP30
positive regulation of receptor recycling (GO:0001921)	2020-02-10	0.1629	0.926731	0	0	2.73411	4.96137	ECE1;SCRIB
positive regulation of amyloid-beta formation (GO:1902004)	2020-02-10	0.1629	0.925699	0	0	2.73411	4.96137	ROCK2;PICALM
mesoderm morphogenesis (GO:0048332)	2020-02-10	0.1629	0.924669	0	0	2.73411	4.96137	SMAD2;TBX3
response to laminar fluid shear stress (GO:0034616)	2020-02-10	0.1629	0.923642	0	0	2.73411	4.96137	ABCA1;MAP2K5
positive regulation of glucose import in response to insulin stimulus (GO:2001275)	2020-02-10	0.1629	0.922617	0	0	2.73411	4.96137	PTPN11;SORBS1
regulation of amyloid-beta clearance (GO:1900221)	2020-02-10	0.1629	0.921594	0	0	2.73411	4.96137	ABCA7;PICALM
regulation of granulocyte differentiation (GO:0030852)	2020-02-10	0.1629	0.920573	0	0	2.73411	4.96137	HAX1;RUNX1
glycoprotein catabolic process (GO:0006516)	2020-02-10	0.1629	0.919555	0	0	2.73411	4.96137	MGEA5;NGLY1
glycerolipid metabolic process (GO:0046486)	2020-02-10	0.1629	0.918539	0	0	2.73411	4.96137	DGKG;DGKB
positive regulation of T cell apoptotic process (GO:0070234)	2020-02-10	0.1629	0.917525	0	0	2.73411	4.96137	PRELID1;LGALS9
negative regulation of reproductive process (GO:2000242)	2020-02-10	0.1629	0.916514	0	0	2.73411	4.96137	TIMP1;SULF1
Rap protein signal transduction (GO:0032486)	2020-02-10	0.1629	0.915504	0	0	2.73411	4.96137	RAP1A;RAPGEF1
protein localization to synapse (GO:0035418)	2020-02-10	0.1629	0.914497	0	0	2.73411	4.96137	NRXN1;SCRIB
response to muramyl dipeptide (GO:0032495)	2020-02-10	0.1629	0.913492	0	0	2.73411	4.96137	ERBIN;ARHGEF2
central nervous system projection neuron axonogenesis (GO:0021952)	2020-02-10	0.1629	0.912489	0	0	2.73411	4.96137	SZT2;SLIT2
positive regulation of smooth muscle cell migration (GO:0014911)	2020-02-10	0.1629	0.911489	0	0	2.73411	4.96137	PDGFRB;DOCK7
negative regulation of intracellular estrogen receptor signaling pathway (GO:0033147)	2020-02-10	0.1629	0.91049	0	0	2.73411	4.96137	KANK2;CNOT2
coenzyme A metabolic process (GO:0015936)	2020-02-10	0.1629	0.909494	0	0	2.73411	4.96137	PANK2;COASY
negative regulation of embryonic development (GO:0045992)	2020-02-10	0.1629	0.9085	0	0	2.73411	4.96137	FUZ;SULF1
positive regulation of interleukin-13 production (GO:0032736)	2020-02-10	0.1629	0.907508	0	0	2.73411	4.96137	IRF4;LGALS9
neurotransmitter receptor internalization (GO:0099590)	2020-02-10	0.1629	0.906519	0	0	2.73411	4.96137	DNM1;DNM2
positive regulation of execution phase of apoptosis (GO:1900119)	2020-02-10	0.1629	0.905531	0	0	2.73411	4.96137	FAP;SIRT2
dicarboxylic acid biosynthetic process (GO:0043650)	2020-02-10	0.1629	0.904546	0	0	2.73411	4.96137	GOT1;GLS2
positive regulation of vacuole organization (GO:0044090)	2020-02-10	0.1629	0.903563	0	0	2.73411	4.96137	SH3GLB1;LRSAM1
regulation of dendritic cell apoptotic process (GO:2000668)	2020-02-10	0.1629	0.902582	0	0	2.73411	4.96137	AXL;LGALS9
forelimb morphogenesis (GO:0035136)	2020-02-10	0.1629	0.901603	0	0	2.73411	4.96137	CACNA1C;TBX3
regulation of T cell apoptotic process (GO:0070232)	2020-02-10	0.1629	0.900626	0	0	2.73411	4.96137	PRELID1;PRKCQ
intracellular cholesterol transport (GO:0032367)	2020-02-10	0.1629	0.899651	0	0	2.73411	4.96137	ABCA1;SYT7
regulation of synapse maturation (GO:0090128)	2020-02-10	0.1629	0.898679	0	0	2.73411	4.96137	ARHGEF15;NRXN1
cellular response to thyroid hormone stimulus (GO:0097067)	2020-02-10	0.1629	0.897708	0	0	2.73411	4.96137	CTSL;CTSH
positive regulation of transcription from RNA polymerase III promoter (GO:0045945)	2020-02-10	0.1629	0.89674	0	0	2.73411	4.96137	CHD8;ERBB2
regulation of attachment of spindle microtubules to kinetochore (GO:0051988)	2020-02-10	0.1629	0.895773	0	0	2.73411	4.96137	APC;SIRT2
presynaptic membrane assembly (GO:0097105)	2020-02-10	0.1629	0.894809	0	0	2.73411	4.96137	PTPRD;NLGN3
N-acetylneuraminate metabolic process (GO:0006054)	2020-02-10	0.1629	0.893847	0	0	2.73411	4.96137	ST6GAL1;NAGK
cellular response to dopamine (GO:1903351)	2020-02-10	0.1629	0.892887	0	0	2.73411	4.96137	LRRK2;GABPA
astrocyte development (GO:0014002)	2020-02-10	0.1629	0.891929	0	0	2.73411	4.96137	NF1;MAPT
regulation of neuron death (GO:1901214)	1973-08-01	0.16324	0.892833	0	0	1.49814	2.71543	LRRK2;VPS35;FYN;MAPT;FCGR2B;TANK;PICALM;EIF4G1
interleukin-1-mediated signaling pathway (GO:0070498)	1996-10-01	0.163471	0.89314	0	0	1.42401	2.57906	RPS6KA5;PSMA4;PSMD11;PSME4;IRAK3;TAB2;IRAK4;SQSTM1;NFKB1;PSMB9
negative regulation of protein catabolic process (GO:0042177)	1940-05-01	0.16539	0.902658	0	0	1.70882	3.07493	RIC1;IRAK3;MDM4;TIMP1;SIRT2
skeletal muscle tissue development (GO:0007519)	1940-05-01	0.16539	0.901694	0	0	1.70882	3.07493	IGSF8;SVIL;MYL6;MYH14;CFLAR
regulation of RNA metabolic process (GO:0051252)	1940-05-01	0.16539	0.900732	0	0	1.70882	3.07493	CLK1;MBNL1;MBNL2;OAS2;HNRNPH1
clathrin-dependent endocytosis (GO:0072583)	1940-05-01	0.16539	0.899771	0	0	1.70882	3.07493	NLGN3;GAK;FCHO2;PIP5K1C;PICALM
striated muscle contraction (GO:0006941)	1962-07-01	0.165807	0.901079	0	0	1.54345	2.77347	KCNQ1;TPM1;TNNT3;MYH14;DMD;RCSD1;SLC8A1
positive regulation of cellular amide metabolic process (GO:0034250)	1962-07-01	0.165807	0.900121	0	0	1.54345	2.77347	RBM3;RPS6KB1;ROCK2;ERBB2;UPF3A;LARP4B;PICALM
regulation of protein secretion (GO:0050708)	11/108	0.165909	0.899719	0	0	1.39237	2.50113	UNC13B;GOLPH3;RAP1A;ITPR1;MYO18A;CACNA1A;STXBP5;CACNA1C;DNM1L;SYT7;ARNTL
regulation of blood vessel endothelial cell migration (GO:0043535)	1951-06-01	0.16692	0.904237	0	0	1.6083	2.87924	ANGPT4;ANGPT2;NF1;VASH1;VEGFA;FGFR1
activation of GTPase activity (GO:0090630)	1985-09-01	0.167974	0.908985	0	0	1.44747	2.5822	TBC1D1;RALGAPB;RALGAPA1;RALGAPA2;DOCK7;TBC1D7;SGSM2;SCRIB;RANGAP1
neuron projection development (GO:0031175)	16/168	0.168253	0.90953	0	0	1.30196	2.32046	DBNL;LRRK2;DOCK7;PTPRM;STMN4;L1CAM;AGER;DCLK1;PPP1R9B;DNM2;DOCK10;ZFYVE27;CTTN;EPB41L3;CDH11;MAPT
negative regulation of transcription, DNA-templated (GO:0045892)	67/814	0.169049	0.912867	0	0	1.12522	2.00014	TCF25;EHMT2;CHD8;UBE2D3;NAB2;EHMT1;OTUD7B;ZC3H6;VLDLR;N4BP2L2;PHF6;RPS6KA5;MECOM;YWHAQ;DNMT3B;TRIM27;MAF1;MEF2A;MLIP;KLF12;KDM2B;ARID5A;NRG1;CBFA2T3;SIRT2;DUSP22;TFDP2;THAP7;KANK2;HDAC4;UHRF1;CREM;GLIS3;PHF21A;MTDH;ARNTL;CIART;BCLAF1;DEAF1;HSF1;ORC2;INPP5K;RREB1;FNIP2;MAP2K5;BPTF;ATF7IP;SMAD2;UBE2I;CBX3;PHF12;PTCH1;SUPT5H;SMARCA2;NFKB1;TBX3;VEGFA;NR4A2;DLG1;CNOT2;RLIM;FOSB;MDM4;BCOR;RCOR3;RBAK;TR…
proteolysis (GO:0006508)	26/292	0.173033	0.933388	0	0	1.21724	2.13537	RNPEPL1;UBE3A;ECE1;APEH;PCSK5;MALT1;SENP6;LACTB;SCPEP1;NCSTN;CTSL;CTSK;CASP1;CTSH;TASP1;CTSE;CPA3;MBTPS1;PTCH1;ERAP1;ADAM33;PM20D2;BACE2;FAP;XPNPEP1;ATG4B
vacuolar transport (GO:0007034)	2020-04-30	0.173207	0.933343	0	0	1.82274	3.19575	GOSR2;TMEM50B;VPS13C;VPS13D
cortical cytoskeleton organization (GO:0030865)	2020-04-30	0.173207	0.932359	0	0	1.82274	3.19575	DLG1;FMNL2;ROCK2;EPB41L3
negative regulation of lymphocyte proliferation (GO:0050672)	2020-04-30	0.173207	0.931376	0	0	1.82274	3.19575	CD300A;MNDA;ATM;FCGR2B
regulation of keratinocyte differentiation (GO:0045616)	2020-04-30	0.173207	0.930396	0	0	1.82274	3.19575	ROCK2;CTSL;CTSK;RUNX1
coenzyme biosynthetic process (GO:0009108)	2020-04-30	0.173207	0.929417	0	0	1.82274	3.19575	PANK2;PNPO;GPHN;COASY
nuclear-transcribed mRNA poly(A) tail shortening (GO:0000289)	2020-04-30	0.173207	0.928441	0	0	1.82274	3.19575	EIF4A2;CNOT2;PARN;EIF4G1
MyD88-dependent toll-like receptor signaling pathway (GO:0002755)	2020-04-30	0.173207	0.927467	0	0	1.82274	3.19575	IRAK3;TAB2;CD36;IRAK4
TRIF-dependent toll-like receptor signaling pathway (GO:0035666)	2020-04-30	0.173207	0.926495	0	0	1.82274	3.19575	TICAM2;IRF3;UBE2D3;TANK
tube closure (GO:0060606)	2020-04-30	0.173207	0.925525	0	0	1.82274	3.19575	DEAF1;IFT122;FUZ;SCRIB
cardiac muscle cell action potential (GO:0086001)	2020-04-30	0.173207	0.924557	0	0	1.82274	3.19575	KCNQ1;DMD;CACNA1C;SLC8A1
DNA replication (GO:0006260)	12/121	0.17437	0.929793	0	0	1.35576	2.36793	RPAIN;ORC4;POLA2;DUT;NASP;ORC2;RBMS1;ATM;NT5M;TOPBP1;POLK;BAZ1A
cellular protein catabolic process (GO:0044257)	1963-07-01	0.175598	0.935361	0	0	1.51895	2.6423	SCPEP1;FAP;CTSL;CTSK;CTSH;VLDLR;TCIRG1
cellular macromolecule biosynthetic process (GO:0034645)	32/368	0.176082	0.936963	0	0	1.18874	2.06461	ASH2L;RRBP1;EFTUD2;MRPL42;ORC4;EEF2K;ORC2;POLR2E;NT5M;MRPL9;TOPBP1;BPTF;ABCF1;MEF2A;DUT;MRPS18B;BAZ1A;SMARCA1;BAZ1B;HARS2;NR4A2;XAB2;POLA2;GOLPH3;NASP;EEF1D;RPS6KB2;RBMS1;ATM;RPS24;EIF4G2;EIF4G1
negative regulation of ion transport (GO:0043271)	2020-03-20	0.176539	0.938415	0	0	2.05058	3.55615	PXK;INPP5K;PTK2B
regulation of DNA-templated transcription, elongation (GO:0032784)	2020-03-20	0.176539	0.937438	0	0	2.05058	3.55615	ERCC6;SUPT5H;HMGN1
regulation of cell development (GO:0060284)	2020-03-20	0.176539	0.936464	0	0	2.05058	3.55615	AKAP13;DOCK7;ARNTL
glial cell development (GO:0021782)	2020-03-20	0.176539	0.935491	0	0	2.05058	3.55615	EIF2B3;NF1;PICK1
regulation of glycogen biosynthetic process (GO:0005979)	2020-03-20	0.176539	0.934521	0	0	2.05058	3.55615	INSR;INPP5K;SORBS1
organelle disassembly (GO:1903008)	2020-03-20	0.176539	0.933552	0	0	2.05058	3.55615	MCTS1;GFM2;GBF1
melanosome localization (GO:0032400)	2020-03-20	0.176539	0.932586	0	0	2.05058	3.55615	MLPH;MYO5A;BBS7
autophagy of nucleus (GO:0044804)	2020-03-20	0.176539	0.931621	0	0	2.05058	3.55615	ATG3;ATG4B;WIPI2
positive regulation of mitotic nuclear division (GO:0045840)	1941-05-01	0.177818	0.9374	0	0	1.66714	2.87914	PDGFRB;SLF1;INSR;NSMCE2;SMC5
tRNA aminoacylation (GO:0043039)	1941-05-01	0.177818	0.936433	0	0	1.66714	2.87914	RARS2;LARS;PPA1;EPRS;HARS2
regulation of release of cytochrome c from mitochondria (GO:0090199)	1941-05-01	0.177818	0.935468	0	0	1.66714	2.87914	PRELID1;TNFSF10;APOPT1;MFF;DNM1L
determination of heart left/right asymmetry (GO:0061371)	1941-05-01	0.177818	0.934504	0	0	1.66714	2.87914	AHI1;NDRG4;MICAL2;BBS7;ENG
embryonic heart tube morphogenesis (GO:0003143)	1941-05-01	0.177818	0.933543	0	0	1.66714	2.87914	AHI1;NDRG4;MICAL2;BBS7;ENG
coenzyme metabolic process (GO:0006732)	1952-06-01	0.177852	0.932763	0	0	1.57737	2.72381	ACBD6;PANK2;PDZD11;MOCOS;COASY;ACSF2
regulation of gene expression, epigenetic (GO:0040029)	1975-08-01	0.181212	0.949412	0	0	1.45819	2.49071	HDAC4;TAF1C;DNMT3B;POLR2E;POLR1E;TRIM27;ERCC6;BAZ1B
histone modification (GO:0016570)	1999-10-01	0.186981	0.978629	0	0	1.38086	2.31536	HDAC4;RPS6KA5;HLCS;UHRF1;EHMT2;KANSL3;EYA4;EHMT1;BAZ1B;SIRT2
positive regulation of cell growth (GO:0030307)	1999-10-01	0.186981	0.977627	0	0	1.38086	2.31536	ITSN2;MACF1;GOLGA4;ZFYVE27;ERBB2;CIB1;MAPT;L1CAM;EIF4G2;EIF4G1
skeletal system development (GO:0001501)	14/147	0.187941	0.981641	0	0	1.30196	2.17639	POSTN;IFT140;SULF1;PCSK5;COL19A1;TBX3;AKAP13;VCAN;DEAF1;HYAL3;CDH11;DYM;CD44;FGFR1
macroautophagy (GO:0016236)	11/111	0.188158	0.981767	0	0	1.35474	2.26306	ATG3;MTMR3;ATG16L1;MTMR14;NBR1;UBQLN1;ATG4B;TCIRG1;WIPI2;AMBRA1;SQSTM1
cellular response to peptide hormone stimulus (GO:0071375)	11/111	0.188158	0.980764	0	0	1.35474	2.26306	NR4A2;RAB31;PKM;GOT1;RPS6KB1;PRKDC;INSR;INPP5K;MYO5A;SORBS1;NFKB1
connective tissue development (GO:0061448)	1931-04-01	0.18816	0.979777	0	0	1.76394	2.94659	HYAL3;DYRK1B;SULF1;CD44
MyD88-independent toll-like receptor signaling pathway (GO:0002756)	1931-04-01	0.18816	0.978778	0	0	1.76394	2.94659	TICAM2;IRF3;UBE2D3;TANK
phosphatidylinositol 3-kinase signaling (GO:0014065)	1931-04-01	0.18816	0.977782	0	0	1.76394	2.94659	ERBB2;NF1;PIK3C2A;SIRT2
artery morphogenesis (GO:0048844)	1931-04-01	0.18816	0.976787	0	0	1.76394	2.94659	PDGFRB;NF1;VEGFA;ENG
positive regulation of protein insertion into mitochondrial membrane involved in apoptotic signaling pathway (GO:1900740)	1931-04-01	0.18816	0.975794	0	0	1.76394	2.94659	MAPK8;PPP3CC;YWHAQ;TFDP2
ATP-dependent chromatin remodeling (GO:0043044)	1931-04-01	0.18816	0.974804	0	0	1.76394	2.94659	PBRM1;NASP;CHD8;SMARCA1
nuclear envelope organization (GO:0006998)	1931-04-01	0.18816	0.973815	0	0	1.76394	2.94659	TMEM43;DMPK;UBXN2A;LEMD3
regulation of protein insertion into mitochondrial membrane involved in apoptotic signaling pathway (GO:1900739)	1931-04-01	0.18816	0.972828	0	0	1.76394	2.94659	MAPK8;PPP3CC;YWHAQ;TFDP2
negative regulation of stress-activated MAPK cascade (GO:0032873)	1931-04-01	0.18816	0.971844	0	0	1.76394	2.94659	DLG1;MECOM;GSTP1;AIDA
negative regulation of endothelial cell proliferation (GO:0001937)	1931-04-01	0.18816	0.970861	0	0	1.76394	2.94659	NF1;PTPRM;VASH1;SULF1
cellular response to cAMP (GO:0071320)	1931-04-01	0.18816	0.96988	0	0	1.76394	2.94659	RAP1A;KCNQ1;RAPGEF1;INPP5K
plasma membrane bounded cell projection morphogenesis (GO:0120039)	1953-06-01	0.189064	0.973554	0	0	1.54761	2.57781	DBNL;CTTN;LRRK2;EPB41L3;DCLK1;DNM2
positive regulation of secretion by cell (GO:1903532)	1953-06-01	0.189064	0.972572	0	0	1.54761	2.57781	UNC13B;GOLPH3;MYO18A;STXBP5;DNM1L;CLASP2
regulation of histone H3-K9 methylation (GO:0051570)	2020-02-11	0.189912	0.975955	0	0	2.48555	4.12898	ATRX;DNMT3B
replicative senescence (GO:0090399)	2020-02-11	0.189912	0.974973	0	0	2.48555	4.12898	ATM;PLA2R1
negative regulation of leukocyte activation (GO:0002695)	2020-02-11	0.189912	0.973993	0	0	2.48555	4.12898	CD300A;FCGR2B
immune response-regulating cell surface receptor signaling pathway (GO:0002768)	2020-02-11	0.189912	0.973015	0	0	2.48555	4.12898	FGR;BAG6
calcineurin-NFAT signaling cascade (GO:0033173)	2020-02-11	0.189912	0.972039	0	0	2.48555	4.12898	NFAT5;PPP3CC
relaxation of cardiac muscle (GO:0055119)	2020-02-11	0.189912	0.971065	0	0	2.48555	4.12898	CAMK2D;SLC8A1
regulation of integrin-mediated signaling pathway (GO:2001044)	2020-02-11	0.189912	0.970093	0	0	2.48555	4.12898	ITGB1BP1;TIMP1
calcium ion regulated exocytosis (GO:0017156)	2020-02-11	0.189912	0.969123	0	0	2.48555	4.12898	ARHGAP17;SYT7
phosphatidylinositol dephosphorylation (GO:0046856)	2020-02-11	0.189912	0.968155	0	0	2.48555	4.12898	MTMR3;INPP5K
negative regulation of myotube differentiation (GO:0010832)	2020-02-11	0.189912	0.967189	0	0	2.48555	4.12898	HDAC4;CFLAR
renal filtration (GO:0097205)	2020-02-11	0.189912	0.966225	0	0	2.48555	4.12898	MCAM;SULF1
transcytosis (GO:0045056)	2020-02-11	0.189912	0.965262	0	0	2.48555	4.12898	VPS35;PICALM
negative regulation of protein localization to cell surface (GO:2000009)	2020-02-11	0.189912	0.964302	0	0	2.48555	4.12898	GOPC;PICALM
cellular response to interleukin-2 (GO:0071352)	2020-02-11	0.189912	0.963343	0	0	2.48555	4.12898	STAT5B;PTK2B
relaxation of muscle (GO:0090075)	2020-02-11	0.189912	0.962387	0	0	2.48555	4.12898	CAMK2D;SLC8A1
negative regulation of nucleocytoplasmic transport (GO:0046823)	2020-02-11	0.189912	0.961432	0	0	2.48555	4.12898	CABP1;RANGAP1
protein kinase C signaling (GO:0070528)	2020-02-11	0.189912	0.960479	0	0	2.48555	4.12898	ADAM15;FLOT1
negative regulation of cardiac muscle hypertrophy (GO:0010614)	2020-02-11	0.189912	0.959528	0	0	2.48555	4.12898	MLIP;ATP2B4
establishment of synaptic vesicle localization (GO:0097480)	2020-02-11	0.189912	0.958579	0	0	2.48555	4.12898	SPG11;DNM2
carbohydrate phosphorylation (GO:0046835)	2020-02-11	0.189912	0.957632	0	0	2.48555	4.12898	FGGY;IDNK
positive regulation of sodium ion transmembrane transporter activity (GO:2000651)	2020-02-11	0.189912	0.956686	0	0	2.48555	4.12898	DMD;ANK3
response to thyroid hormone (GO:0097066)	2020-02-11	0.189912	0.955743	0	0	2.48555	4.12898	CTSL;CTSH
negative regulation of translation, ncRNA-mediated (GO:0040033)	2020-02-11	0.189912	0.954801	0	0	2.48555	4.12898	RBM4;TNRC6A
hemidesmosome assembly (GO:0031581)	2020-02-11	0.189912	0.953861	0	0	2.48555	4.12898	ITGB4;PLEC
carbohydrate derivative catabolic process (GO:1901136)	2020-02-11	0.189912	0.952924	0	0	2.48555	4.12898	MGEA5;NGLY1
presynaptic membrane organization (GO:0097090)	2020-02-11	0.189912	0.951988	0	0	2.48555	4.12898	PTPRD;NLGN3
miRNA mediated inhibition of translation (GO:0035278)	2020-02-11	0.189912	0.951053	0	0	2.48555	4.12898	RBM4;TNRC6A
regulation of chromatin silencing (GO:0031935)	2020-02-11	0.189912	0.950121	0	0	2.48555	4.12898	UHRF2;UHRF1
regulation of mRNA polyadenylation (GO:1900363)	2020-02-11	0.189912	0.94919	0	0	2.48555	4.12898	HSF1;SUPT5H
urate metabolic process (GO:0046415)	2020-02-11	0.189912	0.948262	0	0	2.48555	4.12898	SLC2A9;CARMIL1
UDP-N-acetylglucosamine biosynthetic process (GO:0006048)	2020-02-11	0.189912	0.947335	0	0	2.48555	4.12898	NAGK;UAP1
drug transmembrane transport (GO:0006855)	2020-02-11	0.189912	0.946409	0	0	2.48555	4.12898	ABCC3;ABCC1
postsynapse assembly (GO:0099068)	2020-02-11	0.189912	0.945486	0	0	2.48555	4.12898	NLGN3;NRXN1
positive regulation of superoxide anion generation (GO:0032930)	2020-02-11	0.189912	0.944565	0	0	2.48555	4.12898	GSTP1;MAPT
negative regulation of nuclear division (GO:0051784)	2020-02-11	0.189912	0.943645	0	0	2.48555	4.12898	TOM1L1;TOM1L2
regulation of hydrogen peroxide-induced cell death (GO:1903205)	2020-02-11	0.189912	0.942727	0	0	2.48555	4.12898	LRRK2;PDE8A
cell-substrate junction assembly (GO:0007044)	2020-02-11	0.189912	0.941811	0	0	2.48555	4.12898	ITGB4;PLEC
regulation of protein kinase C signaling (GO:0090036)	2020-02-11	0.189912	0.940896	0	0	2.48555	4.12898	FLT4;VEGFA
internal protein amino acid acetylation (GO:0006475)	2020-02-11	0.189912	0.939984	0	0	2.48555	4.12898	BAG6;MAPT
regulation of substrate adhesion-dependent cell spreading (GO:1900024)	1942-05-01	0.190583	0.942388	0	0	1.62745	2.69776	KANK1;CARMIL1;CIB1;ITGB1BP1;RREB1
regulation of protein kinase activity (GO:0045859)	14/148	0.194583	0.961234	0	0	1.29316	2.11677	TSPYL2;KIDINS220;GSTP1;FGR;CD4;RAP1A;PTPRC;SPDYA;NF1;INPP5K;PTK2B;TAB2;ITGB1BP1;TRIM27
cortical actin cytoskeleton organization (GO:0030866)	2020-03-21	0.195491	0.964786	0	0	1.95293	3.18766	DLG1;FMNL2;ROCK2
positive regulation of BMP signaling pathway (GO:0030513)	2020-03-21	0.195491	0.963854	0	0	1.95293	3.18766	SMAD2;SULF1;ENG
positive regulation of transcription from RNA polymerase II promoter involved in cellular response to chemical stimulus (GO:1901522)	2020-03-21	0.195491	0.962924	0	0	1.95293	3.18766	CREB3;CHD6;VEGFA
regulation of ruffle assembly (GO:1900027)	2020-03-21	0.195491	0.961995	0	0	1.95293	3.18766	KANK1;EVL;FAM98A
positive regulation of protein polymerization (GO:0032273)	1965-07-01	0.195889	0.963029	0	0	1.47221	2.40001	CARMIL1;CLIP1;NAV3;CTTN;PTK2B;MAPT;CDK5RAP2
positive regulation of endocytosis (GO:0045807)	1965-07-01	0.195889	0.962102	0	0	1.47221	2.40001	TUB;HNRNPK;AXL;FLOT1;SIRPA;ABCA7;FCGR2B
cellular response to decreased oxygen levels (GO:0036294)	1965-07-01	0.195889	0.961177	0	0	1.47221	2.40001	ANGPT4;HP1BP3;UBQLN1;PICK1;MDM4;SIRT2;VEGFA
intracellular protein transport (GO:0006886)	30/348	0.198004	0.970619	0	0	1.17849	1.90853	CEP57;RPAIN;VPS29;NAPB;HIKESHI;HID1;HERC2;NUP85;RAB26;XPO6;RAB23;XPO5;RAB24;SYNDIG1;KIF13B;VPS35;CCHCR1;RAB6A;SEC31A;RIC1;TICAM2;TBC1D1;RAB31;CTTN;RAB34;SGSM2;PICK1;VIPAS39;ARHGEF2;RAB7B
positive regulation of protein kinase activity (GO:0045860)	16/173	0.198254	0.970912	0	0	1.26433	2.04594	INSR;NAB2;CIB1;STK3;VEGFA;TOM1L1;CD4;RAP1A;PTPRC;DLG3;SPDYA;NEK1;PTK2B;TAB2;MAP2K5;MARK2
positive regulation of hydrolase activity (GO:0051345)	16/173	0.198254	0.969981	0	0	1.26433	2.04594	RIC1;TPM1;ARHGAP27;DOCK10;MAPK8;RAP1A;LARS;TBC1D7;ERBB2;SGSM2;NF1;RAPGEF1;CTSH;PKP4;RGS6;PICALM
regulation of hematopoietic stem cell differentiation (GO:1902036)	1977-08-01	0.199999	0.977583	0	0	1.42032	2.28592	LMO1;PSMA4;PSMD11;TCF12;PSME4;N4BP2L2;RUNX1;PSMB9
negative regulation of canonical Wnt signaling pathway (GO:0090090)	14/149	0.201332	0.983156	0	0	1.28448	2.05876	INVS;PSMD11;CSNK1A1;CHD8;CTNND1;PTPRO;FUZ;STK3;PSMB9;CYLD;PSMA4;APC;PSME4;RBMS3
regulation of lipid metabolic process (GO:0019216)	10/101	0.20345	0.992546	0	0	1.35352	2.15526	HELZ2;ABCA1;RBL2;LACTB;PANK2;GLIPR1;CD36;RGL1;PLPP1;CTGF
negative regulation of tumor necrosis factor superfamily cytokine production (GO:1903556)	1932-04-01	0.203506	0.991872	0	0	1.70882	2.72054	GSTP1;IRAK3;TRIM27;LGALS9
skeletal system morphogenesis (GO:0048705)	1932-04-01	0.203506	0.990926	0	0	1.70882	2.72054	IFT140;WDR60;FUZ;FGFR1
termination of RNA polymerase I transcription (GO:0006363)	1932-04-01	0.203506	0.989981	0	0	1.70882	2.72054	TAF1C;POLR2E;POLR1E;GTF2H2
gene silencing by miRNA (GO:0035195)	1932-04-01	0.203506	0.989038	0	0	1.70882	2.72054	RBM4;ZC3H7A;XPO5;TNRC6A
regulation of telomerase activity (GO:0051972)	1943-05-01	0.203661	0.98885	0	0	1.5896	2.52952	PARM1;PARN;MAPKAPK5;PRKCQ;SMG6
regulation of myeloid cell differentiation (GO:0045637)	1966-07-01	0.206368	1	0	0	1.44991	2.28809	KMT2E;PTK2B;ASH2L;PRKCQ;TNRC6A;RUNX1;TNRC6B
water-soluble vitamin metabolic process (GO:0006767)	1978-08-01	0.209677	1	0	0	1.40211	2.19035	CYB5A;PANK2;ABCC1;HLCS;PDZD11;PNPO;MTR;ACACA
response to ionizing radiation (GO:0010212)	1978-08-01	0.209677	1	0	0	1.40211	2.19035	RAD51D;EEF1D;RFWD2;ATM;TOPBP1;SPIDR;TANK;INIP
peptidyl-threonine modification (GO:0018210)	1990-09-01	0.211349	1	0	0	1.36705	2.12474	CAMK2D;MAPK8;ROCK2;WNK1;LRRK2;CAMK2G;MARK2;HIPK3;DCLK1
RNA modification (GO:0009451)	1955-06-01	0.212262	1	0	0	1.49133	2.31147	NOP58;NSUN2;TRMT6;PARN;TRDMT1;TARBP1
regulation of DNA biosynthetic process (GO:2000278)	2020-03-22	0.214907	1	0	0	1.86416	2.86625	PDGFRB;ATM;SMG6
negative regulation of cell cycle G1/S phase transition (GO:1902807)	2020-03-22	0.214907	1	0	0	1.86416	2.86625	KANK2;RBL2;FHL1
peripheral nervous system development (GO:0007422)	2020-03-22	0.214907	1	0	0	1.86416	2.86625	NFASC;ADGRG6;NF1
negative regulation of actin filament polymerization (GO:0030837)	2020-03-22	0.214907	1	0	0	1.86416	2.86625	KANK2;KANK1;SLIT2
histone lysine methylation (GO:0034968)	2020-03-22	0.214907	1	0	0	1.86416	2.86625	SETD3;EHMT2;ASH2L
protein localization to cell surface (GO:0034394)	2020-03-22	0.214907	1	0	0	1.86416	2.86625	USP4;FBLN5;VCL
positive regulation of biosynthetic process (GO:0009891)	2020-03-22	0.214907	1	0	0	1.86416	2.86625	CREBL2;SORBS1;CD36
urogenital system development (GO:0001655)	2020-03-22	0.214907	1	0	0	1.86416	2.86625	ITGB4;IFT140;PTCH1
regulation of ERBB signaling pathway (GO:1901184)	2020-03-22	0.214907	1	0	0	1.86416	2.86625	NRG4;ERBB2;NRG1
protein complex localization (GO:0031503)	2020-03-22	0.214907	1	0	0	1.86416	2.86625	IFT74;DLG1;TRAF3IP1
viral genome replication (GO:0019079)	2020-03-22	0.214907	1	0	0	1.86416	2.86625	EEA1;ROCK2;PCBP2
regulation of calcium ion transport into cytosol (GO:0010522)	2020-03-22	0.214907	1	0	0	1.86416	2.86625	DIAPH1;PTK2B;FYN
regulation of calcium ion import (GO:0090279)	2020-03-22	0.214907	1	0	0	1.86416	2.86625	PDGFRB;FYN;TRIM27
negative regulation of protein polymerization (GO:0032272)	2020-03-22	0.214907	1	0	0	1.86416	2.86625	KANK2;KANK1;SLIT2
protein homotrimerization (GO:0070207)	2020-03-22	0.214907	1	0	0	1.86416	2.86625	HSF1;TANK;CLYBL
regulation of B cell proliferation (GO:0030888)	1944-05-01	0.217027	1	0	0	1.55347	2.37329	PTPRC;CD300A;MNDA;ATM;FCGR2B
positive regulation of protein localization to plasma membrane (GO:1903078)	1944-05-01	0.217027	1	0	0	1.55347	2.37329	DLG1;CIB1;SORBS1;SQSTM1;EPHA3
branching morphogenesis of an epithelial tube (GO:0048754)	1944-05-01	0.217027	1	0	0	1.55347	2.37329	CTNNBIP1;SLIT2;NPNT;VEGFA;ENG
negative regulation of protein metabolic process (GO:0051248)	1944-05-01	0.217027	1	0	0	1.55347	2.37329	FLOT2;IRAK3;MDM4;NFKB1;SIRT2
purine ribonucleotide metabolic process (GO:0009150)	1967-07-01	0.217052	1	0	0	1.42827	2.18185	LRRK2;ENTPD5;RAB23;ABHD14B;ADSS;PDE9A;NADK
regulation of myoblast fusion (GO:1901739)	2020-02-12	0.217455	1	0	0	2.27842	3.47634	FLOT1;CFLAR
axonal fasciculation (GO:0007413)	2020-02-12	0.217455	1	0	0	2.27842	3.47634	NRCAM;EPHA3
peptidyl-arginine modification (GO:0018195)	2020-02-12	0.217455	1	0	0	2.27842	3.47634	KRTCAP2;NDUFAF5
establishment of apical/basal cell polarity (GO:0035089)	2020-02-12	0.217455	1	0	0	2.27842	3.47634	SCRIB;MYO9A
interleukin-2-mediated signaling pathway (GO:0038110)	2020-02-12	0.217455	1	0	0	2.27842	3.47634	STAT5B;PTK2B
vesicle budding from membrane (GO:0006900)	2020-02-12	0.217455	1	0	0	2.27842	3.47634	GOLPH3;MYO18A
UDP-N-acetylglucosamine metabolic process (GO:0006047)	2020-02-12	0.217455	1	0	0	2.27842	3.47634	NAGK;UAP1
phospholipid efflux (GO:0033700)	2020-02-12	0.217455	1	0	0	2.27842	3.47634	ABCA1;ABCA7
mitochondrion transport along microtubule (GO:0047497)	2020-02-12	0.217455	1	0	0	2.27842	3.47634	RHOT1;MAPT
protein import into peroxisome matrix (GO:0016558)	2020-02-12	0.217455	1	0	0	2.27842	3.47634	PEX5L;PEX5
regulation of interleukin-2 biosynthetic process (GO:0045076)	2020-02-12	0.217455	1	0	0	2.27842	3.47634	CD4;IRF4
positive regulation of amyloid precursor protein catabolic process (GO:1902993)	2020-02-12	0.217455	1	0	0	2.27842	3.47634	ROCK2;PICALM
negative regulation of substrate adhesion-dependent cell spreading (GO:1900025)	2020-02-12	0.217455	1	0	0	2.27842	3.47634	KANK1;ITGB1BP1
exit from mitosis (GO:0010458)	2020-02-12	0.217455	1	0	0	2.27842	3.47634	CTDP1;CLASP2
histone H3 deacetylation (GO:0070932)	2020-02-12	0.217455	1	0	0	2.27842	3.47634	HDAC4;SIRT2
spliceosomal tri-snRNP complex assembly (GO:0000244)	2020-02-12	0.217455	1	0	0	2.27842	3.47634	USP4;PRPF31
regulation of establishment of endothelial barrier (GO:1903140)	2020-02-12	0.217455	1	0	0	2.27842	3.47634	ROCK2;ADD1
cellular response to fluid shear stress (GO:0071498)	2020-02-12	0.217455	1	0	0	2.27842	3.47634	MAP2K5;MTSS1
positive regulation of heterotypic cell-cell adhesion (GO:0034116)	2020-02-12	0.217455	1	0	0	2.27842	3.47634	FLOT1;CD44
vasoconstriction (GO:0042310)	2020-02-12	0.217455	1	0	0	2.27842	3.47634	PIK3C2A;SLC8A1
regulation of protein import into nucleus, translocation (GO:0033158)	2020-02-12	0.217455	1	0	0	2.27842	3.47634	PARP10;UBR5
regulation of sequestering of triglyceride (GO:0010889)	2020-02-12	0.217455	1	0	0	2.27842	3.47634	ABHD5;OSBPL11
cardiac muscle fiber development (GO:0048739)	2020-02-12	0.217455	1	0	0	2.27842	3.47634	MYH11;VEGFA
regulation of angiotensin levels in blood (GO:0002002)	2020-02-12	0.217455	1	0	0	2.27842	3.47634	CPA3;ECE1
protein hydroxylation (GO:0018126)	2020-02-12	0.217455	1	0	0	2.27842	3.47634	PLOD2;VIPAS39
positive regulation of cyclase activity (GO:0031281)	2020-02-12	0.217455	1	0	0	2.27842	3.47634	MAPK8;NF1
pyrimidine deoxyribonucleotide catabolic process (GO:0009223)	2020-02-12	0.217455	1	0	0	2.27842	3.47634	DUT;NT5M
negative regulation of fibroblast growth factor receptor signaling pathway (GO:0040037)	2020-02-12	0.217455	1	0	0	2.27842	3.47634	FUZ;SULF1
positive regulation of T cell cytokine production (GO:0002726)	2020-02-12	0.217455	1	0	0	2.27842	3.47634	TANK;MALT1
calcineurin-mediated signaling (GO:0097720)	2020-02-12	0.217455	1	0	0	2.27842	3.47634	NFAT5;PPP3CC
microtubule anchoring (GO:0034453)	2020-02-12	0.217455	1	0	0	2.27842	3.47634	GCC2;CLASP2
regulation of mesenchymal cell proliferation (GO:0010464)	2020-02-12	0.217455	1	0	0	2.27842	3.47634	CTNNBIP1;VEGFA
histone H3-K9 demethylation (GO:0033169)	2020-02-12	0.217455	1	0	0	2.27842	3.47634	KDM4C;JMJD1C
regulation of protein glycosylation (GO:0060049)	2020-02-12	0.217455	0.999703	0	0	2.27842	3.47634	HPF1;PUM3
skeletal myofibril assembly (GO:0014866)	2020-02-12	0.217455	0.998804	0	0	2.27842	3.47634	MYH11;CFLAR
amino sugar biosynthetic process (GO:0046349)	2020-02-12	0.217455	0.997905	0	0	2.27842	3.47634	NAGK;UAP1
regulation of actomyosin structure organization (GO:0110020)	2020-02-12	0.217455	0.997009	0	0	2.27842	3.47634	AKAP13;ROCK2
pre-mRNA cleavage required for polyadenylation (GO:0098789)	2020-02-12	0.217455	0.996114	0	0	2.27842	3.47634	FIP1L1;CSTF2
protein trimerization (GO:0070206)	1933-04-01	0.219202	1	0	0	1.65704	2.51499	HSF1;TRIM27;TANK;CLYBL
purine ribonucleoside triphosphate metabolic process (GO:0009205)	1933-04-01	0.219202	1	0	0	1.65704	2.51499	LRRK2;RAB23;ENTPD5;NADK
regulation of nitric oxide biosynthetic process (GO:0045428)	1933-04-01	0.219202	1	0	0	1.65704	2.51499	DDAH2;INSR;ATP2B4;CD36
vasculogenesis (GO:0001570)	1933-04-01	0.219202	1	0	0	1.65704	2.51499	PDGFRB;FLT4;VEGFA;ENG
global genome nucleotide-excision repair (GO:0070911)	1933-04-01	0.219202	0.99963	0	0	1.65704	2.51499	UBE2I;GTF2H2;RNF111;DDB2
regulation of protein kinase B signaling (GO:0051896)	15/164	0.219852	1	0	0	1.25035	1.89404	PDGFRB;INSR;CIB1;NRG1;PTPN11;PPP2R5C;MTDH;HAX1;NRG4;ERBB2;INPP5K;ITGB1BP1;FYN;FGFR1;ENG
positive regulation of I-kappaB kinase/NF-kappaB signaling (GO:0043123)	15/164	0.219852	1	0	0	1.25035	1.89404	TICAM2;IRAK4;CFLAR;AGER;ZDHHC17;MALT1;MTDH;AKAP13;CD4;EEF1D;TNFSF10;CASP1;TAB2;LGALS9;RBCK1
protein tetramerization (GO:0051262)	1991-09-01	0.220522	1	0	0	1.35203	2.04395	UXS1;INSR;TK1;DNM1L;HSD17B8;RYR3;ACACA;DECR1;TRPM4
DNA metabolic process (GO:0006259)	27/315	0.22141	1	0	0	1.17176	1.76671	RPAIN;UHRF2;PRKDC;UHRF1;ORC4;ERI2;ERI3;ORC2;NT5M;TK1;TOPBP1;POLK;DUT;ATRX;INIP;DDB2;RAD52;POLA2;RAD51D;NSMCE4A;NASP;IRF4;TDP1;PSME4;RBMS1;ATM;DNASE1L1
nervous system development (GO:0007399)	38/456	0.22222	1	0	0	1.13921	1.71348	NLGN3;HDAC4;ROBO2;IGSF8;CAMK2D;GSTP1;NRXN1;NAB2;MTR;VLDLR;PCDH17;MBP;FYN;NRCAM;CAMK2G;CDK5RAP2;RBFOX1;MBNL1;MBD5;SZT2;DBNL;APAF1;CRIM1;NRG1;NAV1;L1CAM;DCLK1;VEGFA;AHI1;NFASC;DLG1;VCAN;DLG3;NAV3;NF1;EVL;ADGRL3;FGFR1
positive regulation of MAPK cascade (GO:0043410)	25/290	0.223385	1	0	0	1.17849	1.7664	NDRG4;LRRK2;FLT4;CIB1;ARRB1;AGER;CTGF;RAP1A;ERBB2;PTK2B;LGALS9;CD36;PDE8A;PDGFRB;INSR;ABCA7;PTPN11;NPNT;VEGFA;CD4;AXL;FAS;EPHA3;CD44;FGFR1
regulation of cellular catabolic process (GO:0031329)	1956-06-01	0.224214	1	0	0	1.4647	2.18995	LRRK2;ITPR1;ULK2;ATM;MAPT;TPCN2
long-chain fatty acid metabolic process (GO:0001676)	1956-06-01	0.224214	1	0	0	1.4647	2.18995	ELOVL1;ASAH2;PNPLA8;GSTP1;GSTA1;MGLL
regulation of primary metabolic process (GO:0080090)	13/140	0.224392	1	0	0	1.26941	1.89695	ABCA1;PSMD11;ROCK2;CTGF;PSMB9;HELZ2;LACTB;GLIPR1;PSMA4;PSME4;CD36;RGL1;PLPP1
positive regulation of protein kinase B signaling (GO:0051897)	12/128	0.226359	1	0	0	1.28161	1.904	PDGFRB;HAX1;NRG4;INSR;ERBB2;NRG1;ITGB1BP1;FYN;PTPN11;MTDH;FGFR1;ENG
negative regulation of response to stimulus (GO:0048585)	12/128	0.226359	1	0	0	1.28161	1.904	PDGFRB;MCTP1;AXL;INSR;FLT4;VPS13C;ERBB2;SLIT2;FCGR2B;EPHA3;MAP2K5;FGFR1
regulation of TOR signaling (GO:0032006)	1968-07-01	0.22793	1	0	0	1.40726	2.08094	GOLPH3;TBC1D7;NPRL3;MAPKAPK5;LAMTOR2;RFFL;ARNTL
unsaturated fatty acid metabolic process (GO:0033559)	1945-05-01	0.230655	1	0	0	1.51895	2.22804	ELOVL1;PNPLA8;GSTP1;GSTA1;MGLL
regulation of T cell activation (GO:0050863)	1945-05-01	0.230655	1	0	0	1.51895	2.22804	PRELID1;CD4;SIRPA;PRKCQ;CD47
heart contraction (GO:0060047)	1945-05-01	0.230655	1	0	0	1.51895	2.22804	KCNQ1;TPM1;TNNT3;DMD;SLC8A1
adherens junction organization (GO:0034332)	1945-05-01	0.230655	1	0	0	1.51895	2.22804	CADM1;CTNND1;CDH11;PIP5K1C;VCL
glycolytic process (GO:0006096)	2020-03-23	0.234704	1	0	0	1.78311	2.5845	PFKFB2;PFKFB1;PKM
regulation of proteolysis involved in cellular protein catabolic process (GO:1903050)	2020-03-23	0.234704	1	0	0	1.78311	2.5845	USP14;PTK2B;UBE3A
protein K48-linked deubiquitination (GO:0071108)	2020-03-23	0.234704	1	0	0	1.78311	2.5845	USP20;USP34;OTUD7B
metanephros development (GO:0001656)	2020-03-23	0.234704	1	0	0	1.78311	2.5845	ROBO2;NF1;CTSH
peroxisome organization (GO:0007031)	2020-03-23	0.234704	1	0	0	1.78311	2.5845	PEX11B;MFF;DNM1L
cellular nitrogen compound biosynthetic process (GO:0044271)	2020-03-23	0.234704	1	0	0	1.78311	2.5845	ASAH2;DDAH2;ACER3
divalent inorganic cation homeostasis (GO:0072507)	2020-03-23	0.234704	1	0	0	1.78311	2.5845	TMTC2;ANK3;SLC8A1
positive regulation of ion transmembrane transporter activity (GO:0032414)	2020-03-23	0.234704	1	0	0	1.78311	2.5845	WNK1;DMD;ANK3
positive regulation of cell junction assembly (GO:1901890)	2020-03-23	0.234704	1	0	0	1.78311	2.5845	COL16A1;FLOT1;VEGFA
cholesterol efflux (GO:0033344)	2020-03-23	0.234704	1	0	0	1.78311	2.5845	ABCA1;SOAT1;ABCA7
entry into host cell (GO:0030260)	1934-04-01	0.235205	1	0	0	1.6083	2.32768	CD4;AXL;CTNND1;EPS15
negative regulation of mitochondrion organization (GO:0010823)	1934-04-01	0.235205	1	0	0	1.6083	2.32768	PRELID1;LRRK2;MPV17L;MAPT
response to exogenous dsRNA (GO:0043330)	1934-04-01	0.235205	1	0	0	1.6083	2.32768	COLEC12;RFTN1;FLOT1;IRAK3
intra-Golgi vesicle-mediated transport (GO:0006891)	1934-04-01	0.235205	1	0	0	1.6083	2.32768	GOSR2;COG2;RAB6A;COPE
positive regulation of intrinsic apoptotic signaling pathway (GO:2001244)	1934-04-01	0.235205	1	0	0	1.6083	2.32768	BCAP31;BCLAF1;DNM1L;SEPT4
cellular response to glucose starvation (GO:0042149)	1934-04-01	0.235205	1	0	0	1.6083	2.32768	SH3GLB1;SZT2;MTMR3;PICK1
regulation of phosphatidylinositol 3-kinase activity (GO:0043551)	1934-04-01	0.235205	1	0	0	1.6083	2.32768	PDGFRB;FGR;PTK2B;AMBRA1
intracellular pH reduction (GO:0051452)	1934-04-01	0.235205	1	0	0	1.6083	2.32768	ATP6V0E1;TCIRG1;CLCN3;ATP6V1C1
organonitrogen compound catabolic process (GO:1901565)	1957-06-01	0.23638	1	0	0	1.439	2.0755	BACE2;LRSAM1;RNPEPL1;PNPLA8;ERAP1;CTSE
cellular defense response (GO:0006968)	1957-06-01	0.23638	1	0	0	1.439	2.0755	NCF2;RAB23;CLEC5A;PTK2B;MNDA;TCIRG1
regulation of cellular response to stress (GO:0080135)	10/105	0.238102	1	0	0	1.30196	1.86838	CAMK2D;NUP85;HSF1;HIKESHI;ATM;VASH1;MAPT;CAMK2G;EIF4G1;ARNTL
regulation of actin filament polymerization (GO:0030833)	1969-07-01	0.238989	1	0	0	1.38687	1.98507	KANK2;KANK1;CARMIL1;HAX1;CTTN;PTK2B;SLIT2
negative regulation of apoptotic process (GO:0043066)	40/486	0.239207	1	0	0	1.12515	1.60944	PRKDC;GSTP1;FLT4;CIB1;MALT1;MTDH;MAPK8;CLEC5A;ERBB2;MYO18A;CTSH;PTK2B;ERC1;MAP2K5;PDGFRB;ANGPT4;PRELID1;KDM2B;INSR;CFLAR;ATAD3A;HIPK3;NFKB1;TBX3;VEGFA;NR4A2;AHI1;ARHGAP10;GOLPH3;HNRNPK;HAX1;RPS6KB1;AXL;DDAH2;FAS;BIRC6;SQSTM1;EPHA3;CD44;FGFR1
double-strand break repair (GO:0006302)	13/142	0.239502	1	0	0	1.25153	1.78868	PRKDC;NSMCE2;CIB1;SMC5;SPIDR;RAD52;RAD51D;HERC2;TDP1;APLF;ATM;TP53BP1;POLK
retrograde vesicle-mediated transport, Golgi to ER (GO:0006890)	1981-08-01	0.239739	1	0	0	1.35018	1.92833	GOLPH3;GBF1;PICK1;KIF23;KIFAP3;RAB6A;ATP9B;COPE
regulation of synaptic transmission, glutamatergic (GO:0051966)	1946-05-01	0.244521	1	0	0	1.48593	2.09286	NLGN3;ATAD1;LRRK2;NRXN1;PTK2B
mitochondrial gene expression (GO:0140053)	1946-05-01	0.244521	1	0	0	1.48593	2.09286	RARS2;GFM2;NOA1;MRPS18B;HARS2
negative regulation of ossification (GO:0030279)	1946-05-01	0.244521	1	0	0	1.48593	2.09286	PTCH1;NBR1;PTK2B;BCOR;TRPM4
nicotinamide nucleotide metabolic process (GO:0046496)	1946-05-01	0.244521	1	0	0	1.48593	2.09286	PFKFB2;PFKFB1;PKM;NADSYN1;NADK
positive regulation of histone H3-K4 methylation (GO:0051571)	2020-02-13	0.245304	1	0	0	2.10316	2.95548	KMT2E;DNMT3B
atrial cardiac muscle cell action potential (GO:0086014)	2020-02-13	0.245304	1	0	0	2.10316	2.95548	KCNQ1;CACNA1C
embryonic appendage morphogenesis (GO:0035113)	2020-02-13	0.245304	1	0	0	2.10316	2.95548	MBNL1;PTCH1
regulation of cell aging (GO:0090342)	2020-02-13	0.245304	1	0	0	2.10316	2.95548	VASH1;ARNTL
regulation of glucose import in response to insulin stimulus (GO:2001273)	2020-02-13	0.245304	1	0	0	2.10316	2.95548	PTPN11;SORBS1
positive regulation of glycogen biosynthetic process (GO:0045725)	2020-02-13	0.245304	1	0	0	2.10316	2.95548	INSR;SORBS1
tricarboxylic acid metabolic process (GO:0072350)	2020-02-13	0.245304	1	0	0	2.10316	2.95548	STAT5B;IDH3G
positive regulation of endothelial cell chemotaxis (GO:2001028)	2020-02-13	0.245304	1	0	0	2.10316	2.95548	VEGFA;FGFR1
cardiocyte differentiation (GO:0035051)	2020-02-13	0.245304	1	0	0	2.10316	2.95548	AKAP13;NRG1
cellular response to interleukin-15 (GO:0071350)	2020-02-13	0.245304	1	0	0	2.10316	2.95548	STAT5B;CD4
regulation of execution phase of apoptosis (GO:1900117)	2020-02-13	0.245304	1	0	0	2.10316	2.95548	FAP;SIRT2
ER-associated misfolded protein catabolic process (GO:0071712)	2020-02-13	0.245304	1	0	0	2.10316	2.95548	BAG6;UGGT1
negative regulation of reactive oxygen species biosynthetic process (GO:1903427)	2020-02-13	0.245304	1	0	0	2.10316	2.95548	MPV17L;ATP2B4
cellular response to low-density lipoprotein particle stimulus (GO:0071404)	2020-02-13	0.245304	1	0	0	2.10316	2.95548	ABCA1;CD36
regulation of necrotic cell death (GO:0010939)	2020-02-13	0.245304	1	0	0	2.10316	2.95548	CFLAR;TANK
dicarboxylic acid catabolic process (GO:0043649)	2020-02-13	0.245304	1	0	0	2.10316	2.95548	PM20D2;GOT1
interleukin-15-mediated signaling pathway (GO:0035723)	2020-02-13	0.245304	1	0	0	2.10316	2.95548	STAT5B;CD4
glomerular visceral epithelial cell differentiation (GO:0072112)	2020-02-13	0.245304	1	0	0	2.10316	2.95548	PTPRO;PROM1
high-density lipoprotein particle assembly (GO:0034380)	2020-02-13	0.245304	1	0	0	2.10316	2.95548	ABCA1;ABCA7
negative regulation of interleukin-10 production (GO:0032693)	2020-02-13	0.245304	1	0	0	2.10316	2.95548	FCGR2B;AGER
ribonucleoprotein complex disassembly (GO:0032988)	2020-02-13	0.245304	1	0	0	2.10316	2.95548	MCTS1;GFM2
tRNA splicing, via endonucleolytic cleavage and ligation (GO:0006388)	2020-02-13	0.245304	1	0	0	2.10316	2.95548	CSTF2;TSEN54
modulation by virus of host process (GO:0019054)	2020-02-13	0.245304	1	0	0	2.10316	2.95548	CD4;KPNA5
cellular response to exogenous dsRNA (GO:0071360)	2020-02-13	0.245304	1	0	0	2.10316	2.95548	COLEC12;FLOT1
intestinal absorption (GO:0050892)	2020-02-13	0.245304	1	0	0	2.10316	2.95548	KCNQ1;CD36
regulation of superoxide anion generation (GO:0032928)	2020-02-13	0.245304	1	0	0	2.10316	2.95548	GSTP1;MAPT
Notch receptor processing, ligand-dependent (GO:0035333)	2020-02-13	0.245304	1	0	0	2.10316	2.95548	JAG2;NCSTN
synaptic vesicle cycle (GO:0099504)	2020-02-13	0.245304	1	0	0	2.10316	2.95548	SYNDIG1;SYT7
mRNA cleavage involved in mRNA processing (GO:0098787)	2020-02-13	0.245304	1	0	0	2.10316	2.95548	FIP1L1;CSTF2
regulation of DNA-templated transcription in response to stress (GO:0043620)	2020-02-13	0.245304	1	0	0	2.10316	2.95548	BCLAF1;HSF1
positive regulation of skeletal muscle tissue development (GO:0048643)	2020-02-13	0.245304	1	0	0	2.10316	2.95548	FLOT1;ARNTL
IRE1-mediated unfolded protein response (GO:0036498)	1958-06-01	0.248742	1	0	0	1.41419	1.96763	TSPYL2;KLHDC3;FKBP14;GOSR2;ADD1;SEC31A
protein homotetramerization (GO:0051289)	1958-06-01	0.248742	1	0	0	1.41419	1.96763	TK1;DNM1L;RYR3;ACACA;DECR1;TRPM4
negative regulation of cell cycle process (GO:0010948)	1982-08-01	0.25007	1	0	0	1.33371	1.84854	TOM1L1;TOM1L2;APAF1;TFDP2;CBX3;EHMT2;EHMT1;PHC3
positive regulation of protein targeting to mitochondrion (GO:1903955)	1982-08-01	0.25007	1	0	0	1.33371	1.84854	DTWD2;SH3GLB1;CDKL2;GLS2;CTSK;UBE2D3;NRG1;UBE2L3
positive regulation of neurogenesis (GO:0050769)	1970-07-01	0.250216	1	0	0	1.36705	1.89396	TCF12;NPTN;NRCAM;TCF4;ARHGEF2;VEGFA;FGFR1
generation of neurons (GO:0048699)	12/131	0.250371	1	0	0	1.25226	1.73415	NR4A2;PTPRD;DOCK7;NRCAM;NAV1;MAPT;SMARCA1;MARK2;RUNX1;FGFR1;ARNTL;ADGRL3
epithelial tube morphogenesis (GO:0060562)	1935-04-01	0.251475	1	0	0	1.56235	2.15668	SCRIB;SLIT2;MTSS1;VEGFA
positive regulation of muscle cell differentiation (GO:0051149)	1935-04-01	0.251475	1	0	0	1.56235	2.15668	MEF2A;SPAG9;RBM4;NRG1
regulation of JUN kinase activity (GO:0043506)	1935-04-01	0.251475	1	0	0	1.56235	2.15668	GSTP1;AIDA;TANK;HIPK3
bone development (GO:0060348)	1935-04-01	0.251475	1	0	0	1.56235	2.15668	AKAP13;PTPRC;DYM;SULF1
regulation of insulin receptor signaling pathway (GO:0046626)	1935-04-01	0.251475	1	0	0	1.56235	2.15668	KANK1;RPS6KB1;INPP5K;PRKCQ
ncRNA metabolic process (GO:0034660)	1935-04-01	0.251475	1	0	0	1.56235	2.15668	XPO5;PARN;DROSHA;MAPT
regulation of G1/S transition of mitotic cell cycle (GO:2000045)	1947-05-01	0.258597	1	0	0	1.45431	1.96694	KANK2;KMT2E;RBL2;FHL1;EIF4G1
tRNA aminoacylation for protein translation (GO:0006418)	1947-05-01	0.258597	1	0	0	1.45431	1.96694	RARS2;LARS;PPA1;EPRS;HARS2
cellular response to fibroblast growth factor stimulus (GO:0044344)	1995-09-01	0.258635	1	0	0	1.2951	1.75142	CEP57;PTBP1;KIF16B;HNRNPH1;POLR2E;ITGB1BP1;PTPN11;CD44;FGFR1
translation (GO:0006412)	20/233	0.260049	1	0	0	1.17344	1.58049	RARS2;GFM2;MRPS18B;RRBP1;EPRS;APEH;HARS2;EFTUD2;MRPL42;EEF2K;PPA1;LARS;EEF1D;NOA1;RPS6KB2;EIF4H;MRPL9;RPS24;EIF4G1;ABCF1
negative regulation of NF-kappaB transcription factor activity (GO:0032088)	1983-08-01	0.260541	1	0	0	1.31764	1.77222	PARP10;CYLD;NLRC5;ERBIN;ARRB1;IRAK3;RBCK1;MAP2K5
ubiquitin-dependent ERAD pathway (GO:0030433)	1959-06-01	0.261281	1	0	0	1.39022	1.8659	BAG6;NPLOC4;FAF2;SEL1L;UBQLN1;ANKZF1
positive regulation of cell morphogenesis involved in differentiation (GO:0010770)	1959-06-01	0.261281	1	0	0	1.39022	1.8659	ROBO2;PTPRD;CARMIL1;CIB1;SLIT2;RREB1
response to light stimulus (GO:0009416)	1959-06-01	0.261281	1	0	0	1.39022	1.8659	MAPK8;USP1;ERCC8;GTF2H2;ERCC6;DDB2
positive regulation of endothelial cell migration (GO:0010595)	1971-07-01	0.261599	1	0	0	1.3478	1.80732	ANGPT4;ROCK2;FLT4;PTK2B;ITGB1BP1;VEGFA;FGFR1
regulation of Notch signaling pathway (GO:0008593)	1971-07-01	0.261599	1	0	0	1.3478	1.80732	JAG2;POGLUT1;ARRDC1;TSPAN17;AAK1;ARRB1;ITGB1BP1
Rab protein signal transduction (GO:0032482)	1971-07-01	0.261599	1	0	0	1.3478	1.80732	RAB31;RAB26;RAB34;RAB23;RAB24;RAB7B;RAB6A
interferon-gamma-mediated signaling pathway (GO:0060333)	1971-07-01	0.261599	1	0	0	1.3478	1.80732	CAMK2D;IRF3;OAS2;IRF4;TRIM68;CAMK2G;CD44
neuron development (GO:0048666)	13/145	0.262871	1	0	0	1.22563	1.63756	DOCK7;PTPRM;STMN4;ETV1;L1CAM;AGER;RUNX1;PPP1R9B;MAPK8;ZFYVE27;WNK1;CDH11;MAPT
cellular response to starvation (GO:0009267)	10/108	0.265402	1	0	0	1.26579	1.67908	SH3GLB1;SZT2;MAPK8;MTMR3;LARS;EHMT2;LRRK2;NPRL3;PICK1;FAS
activation of protein kinase activity (GO:0032147)	20/234	0.266258	1	0	0	1.16842	1.54616	KIDINS220;MAPKAP1;INSR;LRRK2;NRG1;TANK;MALT1;VEGFA;STK3;TOM1L1;CCDC88A;RAP1A;MADD;RAPGEF1;NEK1;PTK2B;TAB2;ITGB1BP1;MAP2K5;MARK2
negative regulation of cell-substrate adhesion (GO:0010812)	1936-04-01	0.26797	1	0	0	1.51895	2.00027	KANK1;ADAM15;PTPRO;ITGB1BP1
positive regulation of peptide secretion (GO:0002793)	1936-04-01	0.26797	1	0	0	1.51895	2.00027	UNC13B;GOLPH3;MYO18A;DNM1L
regulation of microtubule polymerization (GO:0031113)	1936-04-01	0.26797	1	0	0	1.51895	2.00027	CLIP1;NAV3;MAPT;CDK5RAP2
negative regulation of epithelial cell migration (GO:0010633)	1936-04-01	0.26797	1	0	0	1.51895	2.00027	PTPRM;EVL;SLIT2;VASH1
regulation of phosphoprotein phosphatase activity (GO:0043666)	1936-04-01	0.26797	1	0	0	1.51895	2.00027	PDGFRB;PPP1R12A;CD300A;FKBP1B
negative regulation of tumor necrosis factor production (GO:0032720)	1936-04-01	0.26797	1	0	0	1.51895	2.00027	GSTP1;IRAK3;TRIM27;LGALS9
carbohydrate catabolic process (GO:0016052)	1936-04-01	0.26797	1	0	0	1.51895	2.00027	PFKFB2;PFKFB1;PKM;MAN2C1
positive regulation of intracellular signal transduction (GO:1902533)	39/480	0.268792	1	0	0	1.11073	1.4593	FLT4;AGER;MALT1;MTDH;AKAP13;BCLAF1;ERBB2;TNFSF10;CASP1;FYN;LGALS9;DNM1L;BCAP31;PDGFRB;TICAM2;INSR;NRG1;PTPN11;CFLAR;IRAK4;SEPT4;ZDHHC17;VEGFA;SELP;FGR;CD4;GOLPH3;HAX1;NRG4;AXL;EEF1D;FAS;LAMTOR2;TAB2;ITGB1BP1;RBCK1;EPHA3;ENG;FGFR1
positive regulation of protein ubiquitination (GO:0031398)	1984-08-01	0.271141	1	0	0	1.30196	1.69921	ARRDC4;LRRK2;TBC1D7;UBQLN1;UBE3A;SEPT4;MALT1;UBE2L3
positive regulation of peptidyl-serine phosphorylation (GO:0033138)	1984-08-01	0.271141	1	0	0	1.30196	1.69921	HAX1;DOCK7;ATP2B4;CREBL2;FNIP2;CD44;VEGFA;EIF4G1
positive regulation of gene expression, epigenetic (GO:0045815)	1948-05-01	0.272858	1	0	0	1.42401	1.84952	TAF1C;POLR2E;POLR1E;ERCC6;BAZ1B
histone H4 acetylation (GO:0043967)	1948-05-01	0.272858	1	0	0	1.42401	1.84952	NAA60;ING3;KANSL3;EP400;BRD8
regulation of cation channel activity (GO:2001257)	1972-07-01	0.273125	1	0	0	1.32908	1.72492	CAMK2D;DLG1;SLMAP;FKBP1B;PTK2B;DMD;ANK3
regulation of fibroblast migration (GO:0010762)	2020-02-14	0.27327	1	0	0	1.95293	2.53354	ITGB1BP1;RFFL
branching involved in blood vessel morphogenesis (GO:0001569)	2020-02-14	0.27327	1	0	0	1.95293	2.53354	VEGFA;ENG
regulation of Golgi organization (GO:1903358)	2020-02-14	0.27327	1	0	0	1.95293	2.53354	PDE4DIP;RBSN
regulation of extracellular matrix disassembly (GO:0010715)	2020-02-14	0.27327	1	0	0	1.95293	2.53354	FAP;CLASP2
regulation of calcineurin-NFAT signaling cascade (GO:0070884)	2020-02-14	0.27327	1	0	0	1.95293	2.53354	ATP2B4;CIB1
regulation of neural precursor cell proliferation (GO:2000177)	2020-02-14	0.27327	1	0	0	1.95293	2.53354	KDM2B;LRRK2
cellular protein complex disassembly (GO:0043624)	2020-02-14	0.27327	1	0	0	1.95293	2.53354	NAPB;APEH
purine-containing compound salvage (GO:0043101)	2020-02-14	0.27327	1	0	0	1.95293	2.53354	AMPD2;AMPD3
positive regulation of glycogen metabolic process (GO:0070875)	2020-02-14	0.27327	1	0	0	1.95293	2.53354	INSR;SORBS1
cell migration involved in sprouting angiogenesis (GO:0002042)	2020-02-14	0.27327	1	0	0	1.95293	2.53354	SLIT2;VEGFA
cellular response to osmotic stress (GO:0071470)	2020-02-14	0.27327	1	0	0	1.95293	2.53354	ARHGEF2;RCSD1
positive regulation of DNA damage response, signal transduction by p53 class mediator (GO:0043517)	2020-02-14	0.27327	1	0	0	1.95293	2.53354	ATM;PLA2R1
metallo-sulfur cluster assembly (GO:0031163)	2020-02-14	0.27327	1	0	0	1.95293	2.53354	NFU1;CIAO1
negative regulation of endoplasmic reticulum stress-induced intrinsic apoptotic signaling pathway (GO:1902236)	2020-02-14	0.27327	1	0	0	1.95293	2.53354	CREB3;LRRK2
negative regulation of cell migration involved in sprouting angiogenesis (GO:0090051)	2020-02-14	0.27327	1	0	0	1.95293	2.53354	ITGB1BP1;MAP2K5
oligosaccharide-lipid intermediate biosynthetic process (GO:0006490)	2020-02-14	0.27327	1	0	0	1.95293	2.53354	ALG9;ALG13
regulation of transferase activity (GO:0051338)	2020-02-14	0.27327	1	0	0	1.95293	2.53354	NLRC5;SMG6
regulation of synapse organization (GO:0050807)	2020-02-14	0.27327	1	0	0	1.95293	2.53354	VPS35;PDLIM5
RNA splicing, via endonucleolytic cleavage and ligation (GO:0000394)	2020-02-14	0.27327	1	0	0	1.95293	2.53354	CSTF2;TSEN54
regulation of adaptive immune response (GO:0002819)	2020-02-14	0.27327	1	0	0	1.95293	2.53354	TRIM27;FCGR2B
regulation of mitotic cell cycle spindle assembly checkpoint (GO:0090266)	2020-02-14	0.27327	1	0	0	1.95293	2.53354	LCMT1;CDK5RAP2
neuron cell-cell adhesion (GO:0007158)	2020-02-14	0.27327	1	0	0	1.95293	2.53354	NLGN3;NRXN1
negative regulation of hydrogen peroxide-induced cell death (GO:1903206)	2020-02-14	0.27327	1	0	0	1.95293	2.53354	LRRK2;PDE8A
ncRNA transcription (GO:0098781)	2020-02-14	0.27327	1	0	0	1.95293	2.53354	SNAPC3;RPAP2
glucosamine-containing compound metabolic process (GO:1901071)	2020-02-14	0.27327	1	0	0	1.95293	2.53354	MGEA5;NAGK
establishment of mitotic spindle orientation (GO:0000132)	2020-02-14	0.27327	1	0	0	1.95293	2.53354	GPSM2;CDK5RAP2
regulation of nucleocytoplasmic transport (GO:0046822)	2020-02-14	0.27327	1	0	0	1.95293	2.53354	RBM4;XPO5
negative regulation of Rho protein signal transduction (GO:0035024)	2020-02-14	0.27327	1	0	0	1.95293	2.53354	KANK1;ARAP3
acyl-CoA biosynthetic process (GO:0071616)	2020-02-14	0.27327	1	0	0	1.95293	2.53354	HSD17B8;ACACA
regulation of protein metabolic process (GO:0051246)	1960-06-01	0.27398	1	0	0	1.36705	1.76993	PM20D2;MAPK8;ROCK2;SPOP;VPS35;MAP2K5
negative regulation of cytoskeleton organization (GO:0051494)	2020-03-25	0.275123	1	0	0	1.64046	2.11708	KANK2;KANK1;SLIT2
negative regulation of sequestering of calcium ion (GO:0051283)	2020-03-25	0.275123	1	0	0	1.64046	2.11708	PTPRC;ITPR1;RYR3
proteasomal ubiquitin-independent protein catabolic process (GO:0010499)	2020-03-25	0.275123	1	0	0	1.64046	2.11708	PSMA4;PSME4;PSMB9
positive regulation of DNA-templated transcription, elongation (GO:0032786)	2020-03-25	0.275123	1	0	0	1.64046	2.11708	ERCC6;SUPT5H;HMGN1
macromolecule modification (GO:0043412)	2020-03-25	0.275123	1	0	0	1.64046	2.11708	ST6GAL1;PARN;ST6GALNAC3
receptor catabolic process (GO:0032801)	2020-03-25	0.275123	1	0	0	1.64046	2.11708	SH3GLB1;KIF16B;VLDLR
limb development (GO:0060173)	2020-03-25	0.275123	1	0	0	1.64046	2.11708	PTCH1;IFT122;PCSK5
mammary gland development (GO:0030879)	2020-03-25	0.275123	1	0	0	1.64046	2.11708	NRG1;TBX3;VEGFA
negative regulation of proteasomal ubiquitin-dependent protein catabolic process (GO:0032435)	2020-03-25	0.275123	1	0	0	1.64046	2.11708	BAG6;USP14;TLK2
response to glucocorticoid (GO:0051384)	2020-03-25	0.275123	1	0	0	1.64046	2.11708	GOT1;SLIT2;UBE2L3
histone mRNA metabolic process (GO:0008334)	2020-03-25	0.275123	1	0	0	1.64046	2.11708	XRN1;PAPD5;ATM
ATP generation from ADP (GO:0006757)	2020-03-25	0.275123	1	0	0	1.64046	2.11708	PFKFB2;PFKFB1;PKM
cellular response to organic substance (GO:0071310)	12/134	0.275253	1	0	0	1.22423	1.57933	ROBO2;STAT5B;MAPK8;HAX1;RPS6KB1;ERBB2;CASP1;INPP5K;CIB1;PTPN11;SLIT2;MAP2K5
positive regulation of gene expression (GO:0010628)	61/772	0.28084	1	0	0	1.08019	1.3718	KDM5A;SETD3;RNF14;CHD8;KDM8;RBM3;EPB41L4B;MECOM;DNMT3B;CTSH;VPS35;LGALS9;CD36;TEAD1;RNF111;GABPA;CDK5RAP2;SS18;DYRK1B;ANK3;LARP4B;BAZ1B;RUNX1;DNM2;MED24;IRF4;POLR1E;RBMS3;KMT2E;HDAC4;ROCK2;CREBL2;ARNTL;MAPK8;DEAF1;TAF1C;NUP85;UBR5;ERBB2;POLR2E;INPP5K;TASP1;TP53BP1;RREB1;BPTF;ATF7IP;SRPK2;SMAD2;BRPF1;FN1;UPF3A;SMARCA1;SMARCA2;NFKB1;VEGFA;CD4;RPS6KB1;TCF4;FAM98A;ERCC6;PICALM
protein modification process (GO:0036211)	1985-08-01	0.281859	1	0	0	1.28664	1.62933	ATG3;UBE2I;UBA7;PRKDC;UBE2D3;PLOD2;LCMT1;UBE2L3
regulation of neuron differentiation (GO:0045664)	1985-08-01	0.281859	1	0	0	1.28664	1.62933	CCDC88A;LRRK2;TCF12;NRCAM;TCF4;ARHGEF2;CDK5RAP2;FGFR1
cellular response to molecule of bacterial origin (GO:0071219)	1985-08-01	0.281859	1	0	0	1.28664	1.62933	MAPK8;TICAM2;AXL;GSTP1;CASP1;FCGR2B;SIRT2;NFKB1
Ras protein signal transduction (GO:0007265)	19/224	0.284085	1	0	0	1.15955	1.45928	GPSM2;HACE1;DBNL;MYO9B;ARHGAP4;CNKSR2;RHOT1;RAB31;RAP1A;RAB26;RAB34;RAB23;RAB24;RAPGEF1;NF1;MAPKAPK5;RAB7B;RAB6A;RREB1
regulation of potassium ion transport (GO:0043266)	1937-04-01	0.28465	1	0	0	1.4779	1.85697	DLG1;FHL1;PTK2B;ANK3
calcium ion transmembrane import into cytosol (GO:0097553)	1937-04-01	0.28465	1	0	0	1.4779	1.85697	PTPRC;ITPR1;ATP2B4;RYR3
acylglycerol metabolic process (GO:0006639)	1937-04-01	0.28465	1	0	0	1.4779	1.85697	DGKD;GK;SEL1L;MGLL
membrane lipid biosynthetic process (GO:0046467)	1961-06-01	0.286821	1	0	0	1.34464	1.67932	ELOVL1;COL4A3BP;SGMS1;ACER3;HACD2;PLPP1
pattern recognition receptor signaling pathway (GO:0002221)	1949-05-01	0.287279	1	0	0	1.39495	1.73993	CTSL;CTSK;IRAK3;CD36;IRAK4
cellular response to mechanical stimulus (GO:0071260)	1949-05-01	0.287279	1	0	0	1.39495	1.73993	MAPK8;CASP1;PIEZO2;FAS;NFKB1
regulation of epithelial cell migration (GO:0010632)	1949-05-01	0.287279	1	0	0	1.39495	1.73993	MACF1;CTSH;EVL;RREB1;CLASP2
cellular response to organonitrogen compound (GO:0071417)	1998-09-01	0.288492	1	0	0	1.25546	1.56065	DIAPH1;RAP1A;LARS;KCNQ1;RAPGEF1;INPP5K;LAMTOR2;SLIT2;RYR3
antigen processing and presentation of exogenous peptide antigen (GO:0002478)	1998-09-01	0.288492	1	0	0	1.25546	1.56065	DYNC1I2;DCTN5;CTSL;KIF23;KIFAP3;CTSE;FCGR2B;SEC31A;DNM2
antigen processing and presentation of exogenous peptide antigen via MHC class II (GO:0019886)	1998-09-01	0.288492	1	0	0	1.25546	1.56065	DYNC1I2;DCTN5;CTSL;KIF23;KIFAP3;CTSE;FCGR2B;SEC31A;DNM2
cellular protein metabolic process (GO:0044267)	39/485	0.290965	1	0	0	1.09928	1.35712	UBA7;PRKDC;UBE2D3;TNC;PLOD2;RRBP1;PCSK5;CHRDL1;LTBP1;CSF2RA;UBE2L3;MRPL42;C4A;NCSTN;CTSH;TIMP1;MRPL9;LCMT1;ABCF1;JAG2;ATG3;MBTPS1;UBE2I;LAMB2;APLP2;FN1;MRPS18B;ANO8;CP;HARS2;KTN1;VCAN;PAPPA;RPS6KB2;FAM20C;TGFBI;MFGE8;RPS24;EIF4G1
regulation of peptidyl-tyrosine phosphorylation (GO:0050730)	1986-08-01	0.292686	1	0	0	1.27168	1.56245	ANGPT4;HAX1;TNK2;PTK2B;FYN;ARHGEF2;CD44;VEGFA
positive regulation of macromolecule metabolic process (GO:0010604)	23/277	0.293477	1	0	0	1.1351	1.39158	SRPK2;ATAD1;ROCK2;FN1;SCRIB;ECE1;ARRB1;ANK3;VEGFA;EPB41L4B;AHI1;MAPK8;UBR5;DNMT3B;CTSH;PICK1;VPS35;LGALS9;CD36;FAM98A;GABPA;MAP2K5;RBMS3
positive regulation of transcription, DNA-templated (GO:0045893)	87/1121	0.293977	1	0	0	1.06096	1.29889	KDM5A;SETD3;RNF14;CHD8;KDM8;ARRB1;MYSM1;DCAF6;RPS6KA5;MECOM;TEAD1;RNF111;GABPA;CDK5RAP2;HMGN1;MEF2A;LMO1;SS18;MLIP;PPP1R12A;ATRX;TCF12;ABHD14B;DYRK1B;ETV1;SIRT2;RUNX1;DNM2;CREB3;MED24;HAX1;IRF3;TFDP2;IRF4;NCOA7;ITGB1BP1;ARHGEF2;ERG;SQSTM1;ENG;KMT2E;HDAC4;NFAT5;UHRF1;PRKDC;GLIS3;NLRC5;CREBL2;ARNTL;HELZ2;BCLAF1;DEAF1;NUP85;HSF1;ERBB2;CAMTA1;INPP5K;TASP1;TP53BP1;MEF2D;RREB1;MAP2K5;BPTF;ATF7IP;SMAD2;…
positive regulation of nuclear division (GO:0051785)	2020-03-26	0.295598	1	0	0	1.57737	1.92243	PDGFRB;INSR;SIRT2
regulation of DNA damage response, signal transduction by p53 class mediator (GO:0043516)	2020-03-26	0.295598	1	0	0	1.57737	1.92243	ATM;PLA2R1;CD44
positive regulation of glucose transport (GO:0010828)	2020-03-26	0.295598	1	0	0	1.57737	1.92243	INSR;CREBL2;SORBS1
cellular response to vascular endothelial growth factor stimulus (GO:0035924)	2020-03-26	0.295598	1	0	0	1.57737	1.92243	FLT4;ITGB1BP1;VEGFA
long-chain fatty-acyl-CoA metabolic process (GO:0035336)	2020-03-26	0.295598	1	0	0	1.57737	1.92243	ELOVL1;TECR;HACD2
respiratory tube development (GO:0030323)	2020-03-26	0.295598	1	0	0	1.57737	1.92243	BAG6;PCSK5;VEGFA
positive regulation of Rho protein signal transduction (GO:0035025)	2020-03-26	0.295598	1	0	0	1.57737	1.92243	AKAP13;ARRB1;LPAR4
peptidyl-tyrosine dephosphorylation (GO:0035335)	2020-03-26	0.295598	1	0	0	1.57737	1.92243	PTPRS;PTPRO;PTPN11
positive regulation of embryonic development (GO:0040019)	2020-03-26	0.295598	1	0	0	1.57737	1.92243	PHLDB1;PHLDB2;CLASP2
regulation of cellular protein localization (GO:1903827)	2020-03-26	0.295598	1	0	0	1.57737	1.92243	GBF1;MAPT;SPIDR
positive regulation of nitric oxide biosynthetic process (GO:0045429)	2020-03-26	0.295598	1	0	0	1.57737	1.92243	DDAH2;INSR;CD36
positive regulation of nitric oxide metabolic process (GO:1904407)	2020-03-26	0.295598	1	0	0	1.57737	1.92243	DDAH2;INSR;CD36
cyclic nucleotide metabolic process (GO:0009187)	2020-03-26	0.295598	1	0	0	1.57737	1.92243	NPR2;PDE8A;PDE9A
regulation of ryanodine-sensitive calcium-release channel activity (GO:0060314)	2020-03-26	0.295598	1	0	0	1.57737	1.92243	CAMK2D;FKBP1B;DMD
protein N-linked glycosylation (GO:0006487)	1974-07-01	0.296549	1	0	0	1.29316	1.57189	DPM1;KRTCAP2;ST6GAL1;ENTPD5;PMM2;ST6GALNAC3;UGGT1
antigen processing and presentation of peptide antigen via MHC class II (GO:0002495)	1999-09-01	0.298643	1	0	0	1.24278	1.5019	DYNC1I2;DCTN5;CTSL;KIF23;KIFAP3;CTSE;FCGR2B;SEC31A;DNM2
regulation of DNA replication (GO:0006275)	1962-06-01	0.299787	1	0	0	1.32296	1.59374	TSPYL2;CCDC88A;ESCO1;EHMT2;INSR;RBBP6
positive regulation of peptidyl-lysine acetylation (GO:2000758)	2020-02-15	0.301184	1	0	0	1.82274	2.18735	RPS6KA5;ARRB1
maintenance of protein location in nucleus (GO:0051457)	2020-02-15	0.301184	1	0	0	1.82274	2.18735	MORC3;SYNE1
negative regulation of platelet-derived growth factor receptor signaling pathway (GO:0010642)	2020-02-15	0.301184	1	0	0	1.82274	2.18735	PDGFRB;NDRG4
negative regulation of TORC1 signaling (GO:1904262)	2020-02-15	0.301184	1	0	0	1.82274	2.18735	SZT2;ATM
positive regulation of CREB transcription factor activity (GO:0032793)	2020-02-15	0.301184	1	0	0	1.82274	2.18735	RPS6KA5;VEGFA
regulation of interleukin-4 production (GO:0032673)	2020-02-15	0.301184	1	0	0	1.82274	2.18735	PRKCQ;LGALS9
sodium ion import (GO:0097369)	2020-02-15	0.301184	1	0	0	1.82274	2.18735	SLC8A1;TRPM4
intracellular lipid transport (GO:0032365)	2020-02-15	0.301184	1	0	0	1.82274	2.18735	COL4A3BP;ACACA
regulation of centriole replication (GO:0046599)	2020-02-15	0.301184	1	0	0	1.82274	2.18735	CEP76;CDK5RAP2
presynapse assembly (GO:0099054)	2020-02-15	0.301184	1	0	0	1.82274	2.18735	NLGN3;PTPRD
N-acetylglucosamine metabolic process (GO:0006044)	2020-02-15	0.301184	1	0	0	1.82274	2.18735	MGEA5;NAGK
negative regulation of interleukin-2 production (GO:0032703)	2020-02-15	0.301184	1	0	0	1.82274	2.18735	NAV3;TRIM27
mesenchyme morphogenesis (GO:0072132)	2020-02-15	0.301184	1	0	0	1.82274	2.18735	SMAD2;ENG
nitric oxide mediated signal transduction (GO:0007263)	2020-02-15	0.301184	1	0	0	1.82274	2.18735	DDAH2;CD36
cellular response to virus (GO:0098586)	2020-02-15	0.301184	1	0	0	1.82274	2.18735	GBF1;LGALS9
response to cholesterol (GO:0070723)	2020-02-15	0.301184	1	0	0	1.82274	2.18735	SMAD2;PTCH1
neural crest cell differentiation (GO:0014033)	2020-02-15	0.301184	1	0	0	1.82274	2.18735	NRG1;TAPT1
regulation of exit from mitosis (GO:0007096)	2020-02-15	0.301184	1	0	0	1.82274	2.18735	SIRT2;PPP1R9B
mesenchymal cell development (GO:0014031)	2020-02-15	0.301184	1	0	0	1.82274	2.18735	NRG1;TAPT1
negative regulation of muscle cell differentiation (GO:0051148)	2020-02-15	0.301184	1	0	0	1.82274	2.18735	PTBP1;TBX3
vasculature development (GO:0001944)	2020-02-15	0.301184	1	0	0	1.82274	2.18735	PDGFRB;FLT4
sodium ion import across plasma membrane (GO:0098719)	2020-02-15	0.301184	1	0	0	1.82274	2.18735	SLC8A1;TRPM4
regulation of mitochondrial translation (GO:0070129)	2020-02-15	0.301184	1	0	0	1.82274	2.18735	FASTKD3;MTG2
negative regulation of signal transduction by p53 class mediator (GO:1901797)	2020-02-15	0.301184	1	0	0	1.82274	2.18735	RFFL;CD44
positive regulation of cellular response to insulin stimulus (GO:1900078)	2020-02-15	0.301184	1	0	0	1.82274	2.18735	PTPN11;SORBS1
positive regulation of NF-kappaB import into nucleus (GO:0042346)	2020-02-15	0.301184	1	0	0	1.82274	2.18735	LGALS9;AGER
negative regulation of RNA metabolic process (GO:0051253)	2020-02-15	0.301184	1	0	0	1.82274	2.18735	PTBP1;PTBP2
positive regulation of double-strand break repair (GO:2000781)	2020-02-15	0.301184	1	0	0	1.82274	2.18735	SLF1;SPIDR
regulation of protein complex disassembly (GO:0043244)	2020-02-15	0.301184	1	0	0	1.82274	2.18735	INSR;IRAK3
regulation of T cell mediated cytotoxicity (GO:0001914)	2020-02-15	0.301184	1	0	0	1.82274	2.18735	PTPRC;AGER
inhibition of cysteine-type endopeptidase activity (GO:0097340)	2020-02-15	0.301184	1	0	0	1.82274	2.18735	CAST;BIRC6
establishment of protein localization to endoplasmic reticulum (GO:0072599)	2020-02-15	0.301184	1	0	0	1.82274	2.18735	PMM2;SRP14
nucleobase-containing small molecule catabolic process (GO:0034656)	2020-02-15	0.301184	1	0	0	1.82274	2.18735	ENTPD5;NUDT5
septin ring assembly (GO:0000921)	2020-02-15	0.301184	1	0	0	1.82274	2.18735	SEPT6;SEPT4
protein localization to chromosome, telomeric region (GO:0070198)	2020-02-15	0.301184	1	0	0	1.82274	2.18735	TNKS2;ATRX
transport along microtubule (GO:0010970)	2020-02-15	0.301184	1	0	0	1.82274	2.18735	DYNC1I2;SPG11
positive regulation of cytokine production involved in immune response (GO:0002720)	2020-02-15	0.301184	1	0	0	1.82274	2.18735	TANK;MALT1
regulation of DNA repair (GO:0006282)	1938-04-01	0.301474	1	0	0	1.439	1.72547	RAD52;UBR5;EYA4;USP1
negative regulation of Ras protein signal transduction (GO:0046580)	1938-04-01	0.301474	1	0	0	1.439	1.72547	KANK1;MAPKAP1;NF1;ARAP3
response to steroid hormone (GO:0048545)	1938-04-01	0.301474	1	0	0	1.439	1.72547	PAQR6;CATSPERD;UBE3A;UBE2L3
positive regulation of mitochondrial outer membrane permeabilization involved in apoptotic signaling pathway (GO:1901030)	1938-04-01	0.301474	1	0	0	1.439	1.72547	MAPK8;PPP3CC;YWHAQ;TFDP2
RNA methylation (GO:0001510)	1950-05-01	0.301834	1	0	0	1.36705	1.63756	NSUN2;TRMT6;TRDMT1;ALKBH8;TARBP1
positive regulation of response to DNA damage stimulus (GO:2001022)	1950-05-01	0.301834	1	0	0	1.36705	1.63756	BCLAF1;NSMCE4A;EYA4;ATM;PLA2R1
regulation of release of sequestered calcium ion into cytosol (GO:0051279)	1950-05-01	0.301834	1	0	0	1.36705	1.63756	DIAPH1;CAMK2D;FKBP1B;PTK2B;DMD
non-recombinational repair (GO:0000726)	1950-05-01	0.301834	1	0	0	1.36705	1.63756	RAD52;HERC2;PRKDC;ATM;TP53BP1
regulation of translation (GO:0006417)	18/214	0.303243	1	0	0	1.14986	1.37203	EIF4A2;UPF3A;LARP4B;EPRS;PUM3;RBM3;RBM4;RPS6KB1;NUP85;MTG2;CNOT2;ERBB2;EIF4H;POLR2E;MAPKAPK5;EIF4G2;TNRC6A;EIF4G1
negative regulation of macromolecule metabolic process (GO:0010605)	11/125	0.306775	1	0	0	1.20301	1.42152	PARP10;RBL2;FLOT2;LGALS9;MAPT;PARP14;NFKB1;PICALM;RBMS3;ENG;VEGFA
mitotic spindle organization (GO:0007052)	1975-07-01	0.308422	1	0	0	1.27592	1.50084	GPSM2;TUBGCP6;KIF23;TUBGCP3;PCNT;EML1;CLASP2
cellular amide metabolic process (GO:0043603)	1963-06-01	0.31286	1	0	0	1.30196	1.51287	STAT5B;PANK2;ASAH2;HLCS;PDZD11;ACACA
tRNA processing (GO:0008033)	1963-06-01	0.31286	1	0	0	1.30196	1.51287	NSUN2;CSTF2;TRMT6;ADAT1;TSEN54;TRDMT1
positive regulation of type I interferon production (GO:0032481)	1963-06-01	0.31286	1	0	0	1.30196	1.51287	IRF3;PRKDC;POLR3C;FLOT1;POLR2E;NFKB1
negative regulation of G2/M transition of mitotic cell cycle (GO:0010972)	1963-06-01	0.31286	1	0	0	1.30196	1.51287	PSMA4;PSMD11;FHL1;PSME4;ATM;PSMB9
T cell receptor signaling pathway (GO:0050852)	14/164	0.31347	1	0	0	1.167	1.35378	EIF2B3;PSMD11;RFTN1;NFKB1;MALT1;PSMB9;CD4;PTPRC;PSMA4;PSME4;PRKCQ;TAB2;FYN;RBCK1
response to gamma radiation (GO:0010332)	2020-03-27	0.316158	1	0	0	1.51895	1.74909	HSF1;TLK2;ATM
positive regulation of interferon-beta production (GO:0032728)	2020-03-27	0.316158	1	0	0	1.51895	1.74909	IRF3;POLR3C;FLOT1
regulation of p38MAPK cascade (GO:1900744)	2020-03-27	0.316158	1	0	0	1.51895	1.74909	DLG1;AGER;VEGFA
response to ketone (GO:1901654)	2020-03-27	0.316158	1	0	0	1.51895	1.74909	CATSPERD;UBE3A;SLIT2
negative regulation of catalytic activity (GO:0043086)	2020-03-27	0.316158	1	0	0	1.51895	1.74909	PPP1R12A;TMBIM1;TIMP1
internal peptidyl-lysine acetylation (GO:0018393)	2020-03-27	0.316158	1	0	0	1.51895	1.74909	BAG6;ATAT1;KANSL3
negative regulation of telomere maintenance via telomere lengthening (GO:1904357)	2020-03-27	0.316158	1	0	0	1.51895	1.74909	TNKS2;XRN1;PAPD5
double-strand break repair via nonhomologous end joining (GO:0006303)	1951-05-01	0.316498	1	0	0	1.34025	1.54187	HERC2;PRKDC;ATM;POLK;TP53BP1
regulation of bone mineralization (GO:0030500)	1951-05-01	0.316498	1	0	0	1.34025	1.54187	NBR1;PTK2B;BCOR;SLC8A1;TRPM4
membrane depolarization during action potential (GO:0086010)	1939-04-01	0.318405	1	0	0	1.40211	1.60461	CACNA1A;CACNA1C;SLC8A1;TPCN2
DNA damage checkpoint (GO:0000077)	1939-04-01	0.318405	1	0	0	1.40211	1.60461	CDC5L;TP53BP1;CEP63;STK3
positive regulation of transcription from RNA polymerase II promoter (GO:0045944)	66/849	0.318758	1	0	0	1.06273	1.21504	SETD3;CHD8;ARRB1;MYSM1;DCAF6;RPS6KA5;MECOM;TEAD1;RNF111;GABPA;MEF2A;LMO1;SS18;MLIP;PPP1R12A;ATRX;TCF12;ABHD14B;ETV1;SIRT2;RUNX1;CREB3;HAX1;IRF3;TFDP2;IRF4;NCOA7;ITGB1BP1;ARHGEF2;ERG;SQSTM1;ENG;HDAC4;NFAT5;UHRF1;PRKDC;GLIS3;NLRC5;ARNTL;HELZ2;HSF1;CAMTA1;TP53BP1;MEF2D;RREB1;MAP2K5;SMAD2;STAT5B;CDC5L;MICAL2;SUPT5H;SMARCA2;USF2;PBX1;NFKB1;VEGFA;NR4A2;MLLT10;AHI1;HNRNPK;ASXL2;CREBRF;TAF4B;TCF4;CDK12;C…
regulation of actin cytoskeleton organization (GO:0032956)	1976-07-01	0.320385	1	0	0	1.25913	1.43318	PDGFRB;CCDC88A;ROCK2;PTK2B;ARHGAP17;NEB;EPHA3
regulation of defense response (GO:0031347)	1976-07-01	0.320385	1	0	0	1.25913	1.43318	FGR;CASP4;ERAP1;CASP1;OTUD7B;FCGR2B;MGLL
positive regulation of MAP kinase activity (GO:0043406)	15/178	0.322558	1	0	0	1.15201	1.30347	PDGFRB;KIDINS220;INSR;LRRK2;NRG1;TANK;STK3;VEGFA;RAP1A;MADD;ERBB2;RAPGEF1;TAB2;MAP2K5;FGFR1
positive regulation of developmental process (GO:0051094)	10/114	0.322609	1	0	0	1.19917	1.35664	INSR;VPS35;TP53BP1;MIEF1;DNM1L;MFF;RREB1;TAPT1;CTGF;TRPM4
negative regulation of dephosphorylation (GO:0035305)	1964-06-01	0.326021	1	0	0	1.28161	1.43642	PPP1R12A;DLG3;WNK1;INPP5K;PPP1R12C;SYTL2
signal transduction involved in mitotic G1 DNA damage checkpoint (GO:0072431)	1964-06-01	0.326021	1	0	0	1.28161	1.43642	RBL2;TFDP2;PRKDC;CNOT2;ATM;MDM4
synapse assembly (GO:0007416)	1964-06-01	0.326021	1	0	0	1.28161	1.43642	NLGN3;DBNL;NRXN1;NRCAM;PCDH17;ADGRL3
peptidyl-threonine dephosphorylation (GO:0035970)	2020-02-16	0.328907	1	0	0	1.70882	1.90017	PDP1;PPM1B
Notch receptor processing (GO:0007220)	2020-02-16	0.328907	1	0	0	1.70882	1.90017	JAG2;NCSTN
cellular response to dsRNA (GO:0071359)	2020-02-16	0.328907	1	0	0	1.70882	1.90017	COLEC12;FLOT1
protein transport along microtubule (GO:0098840)	2020-02-16	0.328907	1	0	0	1.70882	1.90017	IFT74;TRAF3IP1
embryonic digit morphogenesis (GO:0042733)	2020-02-16	0.328907	1	0	0	1.70882	1.90017	ECE1;TBX3
sympathetic nervous system development (GO:0048485)	2020-02-16	0.328907	1	0	0	1.70882	1.90017	NF1;SEMA3F
neuromuscular process (GO:0050905)	2020-02-16	0.328907	1	0	0	1.70882	1.90017	AGTPBP1;NRXN1
leukocyte adhesion to vascular endothelial cell (GO:0061756)	2020-02-16	0.328907	1	0	0	1.70882	1.90017	SELP;GOLPH3
regulation of bicellular tight junction assembly (GO:2000810)	2020-02-16	0.328907	1	0	0	1.70882	1.90017	ROCK2;RUNX1
extracellular matrix assembly (GO:0085029)	2020-02-16	0.328907	1	0	0	1.70882	1.90017	MYH11;FBLN5
regulation of energy homeostasis (GO:2000505)	2020-02-16	0.328907	1	0	0	1.70882	1.90017	CD36;EIF4G1
negative regulation of translational initiation (GO:0045947)	2020-02-16	0.328907	1	0	0	1.70882	1.90017	RBM4;EIF4EBP3
positive regulation of immune system process (GO:0002684)	2020-02-16	0.328907	1	0	0	1.70882	1.90017	LGALS9;VEGFA
positive regulation of macrophage derived foam cell differentiation (GO:0010744)	2020-02-16	0.328907	1	0	0	1.70882	1.90017	CD36;NFKB1
miRNA metabolic process (GO:0010586)	2020-02-16	0.328907	1	0	0	1.70882	1.90017	XPO5;DROSHA
positive regulation of triglyceride metabolic process (GO:0090208)	2020-02-16	0.328907	1	0	0	1.70882	1.90017	CNEP1R1;ABHD5
genitalia development (GO:0048806)	2020-02-16	0.328907	1	0	0	1.70882	1.90017	PTPN11;TBX3
regulation of stem cell proliferation (GO:0072091)	2020-02-16	0.328907	1	0	0	1.70882	1.90017	PTPRC;LRRK2
positive regulation of G1/S transition of mitotic cell cycle (GO:1900087)	2020-02-16	0.328907	1	0	0	1.70882	1.90017	KMT2E;EIF4G1
aorta morphogenesis (GO:0035909)	2020-02-16	0.328907	1	0	0	1.70882	1.90017	PDGFRB;ENG
embryonic heart tube development (GO:0035050)	2020-02-16	0.328907	1	0	0	1.70882	1.90017	NDRG4;IFT122
mitochondrial fusion (GO:0008053)	2020-02-16	0.328907	1	0	0	1.70882	1.90017	USP30;MFF
detection of visible light (GO:0009584)	2020-02-16	0.328907	1	0	0	1.70882	1.90017	GNAT2;ABCA4
myoblast differentiation (GO:0045445)	2020-02-16	0.328907	1	0	0	1.70882	1.90017	MBNL1;NRG1
positive regulation of positive chemotaxis (GO:0050927)	2020-02-16	0.328907	1	0	0	1.70882	1.90017	VEGFB;VEGFA
positive regulation of response to endoplasmic reticulum stress (GO:1905898)	2020-02-16	0.328907	1	0	0	1.70882	1.90017	BAG6;FCGR2B
negative regulation of lipid storage (GO:0010888)	2020-02-16	0.328907	1	0	0	1.70882	1.90017	ABCA1;ABHD5
regulation of interferon-alpha production (GO:0032647)	2020-02-16	0.328907	1	0	0	1.70882	1.90017	PTPRS;IRF3
neural tube development (GO:0021915)	2020-02-16	0.328907	1	0	0	1.70882	1.90017	ARL13B;PTCH1
negative regulation of NF-kappaB import into nucleus (GO:0042347)	2020-02-16	0.328907	1	0	0	1.70882	1.90017	CYLD;PPM1B
leukocyte tethering or rolling (GO:0050901)	2020-02-16	0.328907	1	0	0	1.70882	1.90017	SELP;GOLPH3
hyaluronan catabolic process (GO:0030214)	2020-02-16	0.328907	1	0	0	1.70882	1.90017	HYAL3;CD44
activation of NF-kappaB-inducing kinase activity (GO:0007250)	2020-02-16	0.328907	1	0	0	1.70882	1.90017	TANK;MALT1
regulation of histone H3-K4 methylation (GO:0051569)	2020-02-16	0.328907	1	0	0	1.70882	1.90017	DNMT3B;BCOR
guanosine-containing compound metabolic process (GO:1901068)	2020-02-16	0.328907	1	0	0	1.70882	1.90017	LRRK2;RAB23
regulation of mitotic cell cycle (GO:0007346)	14/166	0.329611	1	0	0	1.15294	1.27958	GPSM2;GBF1;SCRIB;CDC25B;STK3;RBL2;CYLD;DLG1;RPS6KB1;CDC16;HSF1;TRIM35;NEK1;MAP2K5
negative regulation of protein phosphorylation (GO:0001933)	15/179	0.330356	1	0	0	1.14558	1.26882	TRAF3IP1;PRKDC;LRRK2;GSTP1;CIB1;SIRT2;PTPRC;NF1;INPP5K;ITGB1BP1;DMD;TRIM27;SLIT2;EIF4G1;ENG
negative regulation of neuron projection development (GO:0010977)	1952-05-01	0.331248	1	0	0	1.31447	1.45235	GAK;KANK1;PTPRS;PTPRO;CIB1
telomere maintenance (GO:0000723)	1952-05-01	0.331248	1	0	0	1.31447	1.45235	RAD51D;PRKDC;NSMCE2;SMC5;SMC6
positive regulation of JNK cascade (GO:0046330)	1977-07-01	0.332423	1	0	0	1.24278	1.36873	DUSP22;FLT4;PTK2B;FCGR2B;TANK;AGER;CTGF
ERBB2 signaling pathway (GO:0038128)	1940-04-01	0.335407	1	0	0	1.36705	1.49338	NRG4;ERBB2;ERBIN;NRG1
positive regulation of fat cell differentiation (GO:0045600)	1940-04-01	0.335407	1	0	0	1.36705	1.49338	ASXL2;CREBL2;MEDAG;TRPM4
positive regulation of reactive oxygen species metabolic process (GO:2000379)	1940-04-01	0.335407	1	0	0	1.36705	1.49338	PDGFRB;GSTP1;CD36;MAPT
inositol lipid-mediated signaling (GO:0048017)	1940-04-01	0.335407	1	0	0	1.36705	1.49338	PDGFRB;RPS6KB1;PIK3C2A;FGFR1
regulation of plasma membrane bounded cell projection assembly (GO:0120032)	1940-04-01	0.335407	1	0	0	1.36705	1.49338	ATG3;CYLD;IFT88;IFT140
phosphatidylinositol phosphorylation (GO:0046854)	2020-03-28	0.336739	1	0	0	1.4647	1.59425	PI4K2B;PIKFYVE;PIK3C2A
negative regulation of synaptic transmission (GO:0050805)	2020-03-28	0.336739	1	0	0	1.4647	1.59425	ATAD1;LRRK2;PICK1
phagosome acidification (GO:0090383)	2020-03-28	0.336739	1	0	0	1.4647	1.59425	ATP6V0E1;TCIRG1;ATP6V1C1
release of sequestered calcium ion into cytosol (GO:0051209)	2020-03-28	0.336739	1	0	0	1.4647	1.59425	PTPRC;ITPR1;RYR3
negative regulation of osteoblast differentiation (GO:0045668)	2020-03-28	0.336739	1	0	0	1.4647	1.59425	PTCH1;NBR1;TRPM4
positive regulation of substrate adhesion-dependent cell spreading (GO:1900026)	2020-03-28	0.336739	1	0	0	1.4647	1.59425	CARMIL1;CIB1;RREB1
negative regulation of organelle assembly (GO:1902116)	2020-03-28	0.336739	1	0	0	1.4647	1.59425	LRRK2;TBC1D7;CDK5RAP2
muscle fiber development (GO:0048747)	2020-03-28	0.336739	1	0	0	1.4647	1.59425	DMD;MYH11;VEGFA
protein localization to chromosome (GO:0034502)	2020-03-28	0.336739	1	0	0	1.4647	1.59425	SLF1;TNKS2;ATRX
regulation of autophagy of mitochondrion (GO:1903146)	2020-03-28	0.336739	1	0	0	1.4647	1.59425	HAX1;CTSK;DNM1L
regulation of protein localization to cell surface (GO:2000008)	2020-03-28	0.336739	1	0	0	1.4647	1.59425	GBF1;GOPC;PICALM
regulation of calcium ion transmembrane transporter activity (GO:1901019)	2020-03-28	0.336739	1	0	0	1.4647	1.59425	CAMK2D;FKBP1B;DMD
phosphatidylcholine acyl-chain remodeling (GO:0036151)	2020-03-28	0.336739	1	0	0	1.4647	1.59425	PNPLA8;MBOAT2;PLA2G6
regulation of intracellular steroid hormone receptor signaling pathway (GO:0033143)	2020-03-28	0.336739	1	0	0	1.4647	1.59425	RNF14;TRIM68;RUNX1
homophilic cell adhesion via plasma membrane adhesion molecules (GO:0007156)	1965-06-01	0.339255	1	0	0	1.2619	1.36411	ROBO2;CADM1;CDH11;NPTN;PTPRM;CD200
ERAD pathway (GO:0036503)	1978-07-01	0.344525	1	0	0	1.22684	1.30731	BAG6;NPLOC4;FAF2;SEL1L;UBQLN1;UGGT1;ANKZF1
regulation of hematopoietic progenitor cell differentiation (GO:1901532)	1978-07-01	0.344525	1	0	0	1.22684	1.30731	LMO1;PSMA4;PSMD11;TCF12;PSME4;RUNX1;PSMB9
positive regulation of nervous system development (GO:0051962)	1953-05-01	0.346059	1	0	0	1.28967	1.36853	NLGN3;PTPRD;SRPX2;NRXN1;SYNDIG1
positive regulation of mitotic cell cycle (GO:0045931)	1953-05-01	0.346059	1	0	0	1.28967	1.36853	PDGFRB;RPS6KB1;INSR;HSF1;CDC25B
regulation of cell cycle process (GO:0010564)	1991-08-01	0.348088	1	0	0	1.20181	1.26827	SH3GLB1;AHCTF1;SDCCAG3;APC;CDC16;PRPF40A;BIRC6;MYO19
regulation of JNK cascade (GO:0046328)	1991-08-01	0.348088	1	0	0	1.20181	1.26827	DUSP22;MECOM;FLT4;PTK2B;AIDA;FCGR2B;AGER;CTGF
sphingolipid metabolic process (GO:0006665)	10/117	0.352145	1	0	0	1.16842	1.2195	ELOVL1;COL4A3BP;ASAH2;SGMS1;ARSK;ACER3;ESYT3;ST6GALNAC3;HACD2;PLPP1
cellular response to interferon-gamma (GO:0071346)	10/117	0.352145	1	0	0	1.16842	1.2195	CAMK2D;IRF3;OAS2;IRF4;TRIM68;CASP1;LGALS9;EPRS;CAMK2G;CD44
sensory organ development (GO:0007423)	1941-04-01	0.352444	1	0	0	1.33371	1.39088	AHI1;ECE1;ZDHHC16;CHRDL1
response to cAMP (GO:0051591)	1941-04-01	0.352444	1	0	0	1.33371	1.39088	RAP1A;KCNQ1;RAPGEF1;INPP5K
negative regulation of cytokine secretion (GO:0050710)	1941-04-01	0.352444	1	0	0	1.33371	1.39088	FN1;SSC5D;TRIM27;FCGR2B
regulation of viral transcription (GO:0046782)	1941-04-01	0.352444	1	0	0	1.33371	1.39088	CTDP1;POLR2E;TRIM27;SUPT5H
cellular response to reactive oxygen species (GO:0034614)	1966-06-01	0.352544	1	0	0	1.24278	1.29569	MAPK8;MPV17L;TPM1;MTR;MAPT;ANKZF1
negative regulation of blood vessel morphogenesis (GO:2000181)	1966-06-01	0.352544	1	0	0	1.24278	1.29569	ANGPT4;ROCK2;PTPRM;VASH1;SULF1;GTF2I
negative regulation of apoptotic signaling pathway (GO:2001234)	1966-06-01	0.352544	1	0	0	1.24278	1.29569	NR4A2;PRELID1;GSTP1;MPV17L;BIRC6;CFLAR
positive regulation of cytokine production (GO:0001819)	18/221	0.352663	1	0	0	1.11344	1.16047	CADM1;PRKDC;FLT4;SULF1;TANK;AGER;NFKB1;MALT1;RUNX1;FGR;IRF3;POLR3C;FLOT1;POLR2E;PRKCQ;LGALS9;ARHGEF2;RAB7B
positive regulation of cell differentiation (GO:0045597)	16/195	0.353676	1	0	0	1.12169	1.16585	MEF2A;SMAD2;SPAG9;CTNNBIP1;SUCO;CREBL2;NPNT;NFKB1;MEDAG;ARNTL;CTGF;RBM4;RAP1A;ASXL2;CD36;TRPM4
sialylation (GO:0097503)	2020-02-17	0.356315	1	0	0	1.6083	1.65967	ST6GAL1;ST6GALNAC3
negative regulation of antigen receptor-mediated signaling pathway (GO:0050858)	2020-02-17	0.356315	1	0	0	1.6083	1.65967	CD300A;LILRB4
regulation of toll-like receptor 4 signaling pathway (GO:0034143)	2020-02-17	0.356315	1	0	0	1.6083	1.65967	TICAM2;RAB7B
response to interferon-alpha (GO:0035455)	2020-02-17	0.356315	1	0	0	1.6083	1.65967	IFNAR2;AXL
negative regulation of tumor necrosis factor-mediated signaling pathway (GO:0010804)	2020-02-17	0.356315	1	0	0	1.6083	1.65967	GSTP1;RFFL
spindle assembly checkpoint (GO:0071173)	2020-02-17	0.356315	1	0	0	1.6083	1.65967	APC;ATM
negative regulation of phosphoprotein phosphatase activity (GO:0032515)	2020-02-17	0.356315	1	0	0	1.6083	1.65967	ROCK2;FKBP1B
phospholipid catabolic process (GO:0009395)	2020-02-17	0.356315	1	0	0	1.6083	1.65967	GPCPD1;PRDX6
positive regulation of signal transduction by p53 class mediator (GO:1901798)	2020-02-17	0.356315	1	0	0	1.6083	1.65967	ATM;PLA2R1
regulation of transcription from RNA polymerase I promoter (GO:0006356)	2020-02-17	0.356315	1	0	0	1.6083	1.65967	TAF1C;ERBB2
regulation of synaptic vesicle exocytosis (GO:2000300)	2020-02-17	0.356315	1	0	0	1.6083	1.65967	NAPB;LRRK2
heterocycle biosynthetic process (GO:0018130)	2020-02-17	0.356315	1	0	0	1.6083	1.65967	MOCOS;GPHN
regulation of lamellipodium organization (GO:1902743)	2020-02-17	0.356315	1	0	0	1.6083	1.65967	CARMIL1;CD44
positive chemotaxis (GO:0050918)	2020-02-17	0.356315	1	0	0	1.6083	1.65967	SCRIB;VEGFA
regulation of B cell receptor signaling pathway (GO:0050855)	2020-02-17	0.356315	1	0	0	1.6083	1.65967	CD300A;RUNX1
septin ring organization (GO:0031106)	2020-02-17	0.356315	1	0	0	1.6083	1.65967	SEPT6;SEPT4
nucleobase-containing compound biosynthetic process (GO:0034654)	2020-02-17	0.356315	1	0	0	1.6083	1.65967	AMPD2;AMPD3
positive regulation of cation transmembrane transport (GO:1904064)	2020-02-17	0.356315	1	0	0	1.6083	1.65967	KCNQ1;ANK3
platelet-derived growth factor receptor signaling pathway (GO:0048008)	2020-02-17	0.356315	1	0	0	1.6083	1.65967	PDGFRB;PIK3C2A
viral entry into host cell (GO:0046718)	2020-02-17	0.356315	1	0	0	1.6083	1.65967	AXL;EPS15
mitotic spindle assembly checkpoint (GO:0007094)	2020-02-17	0.356315	1	0	0	1.6083	1.65967	APC;ATM
mitotic spindle checkpoint (GO:0071174)	2020-02-17	0.356315	1	0	0	1.6083	1.65967	APC;ATM
mitotic G2 DNA damage checkpoint (GO:0007095)	2020-02-17	0.356315	1	0	0	1.6083	1.65967	ATM;TOPBP1
regulation of cellular protein catabolic process (GO:1903362)	2020-02-17	0.356315	1	0	0	1.6083	1.65967	RIC1;VPS35
positive regulation of focal adhesion assembly (GO:0051894)	2020-02-17	0.356315	1	0	0	1.6083	1.65967	COL16A1;VEGFA
positive regulation of G-protein coupled receptor protein signaling pathway (GO:0045745)	2020-02-17	0.356315	1	0	0	1.6083	1.65967	LRRK2;VPS35
2-oxoglutarate metabolic process (GO:0006103)	2020-02-17	0.356315	1	0	0	1.6083	1.65967	STAT5B;GOT1
positive regulation of interleukin-6 secretion (GO:2000778)	2020-02-17	0.356315	1	0	0	1.6083	1.65967	MBP;LGALS9
positive regulation of translation (GO:0045727)	1979-07-01	0.356677	1	0	0	1.21131	1.24877	RBM3;RPS6KB1;FASTKD3;ERBB2;RPS6KB2;UPF3A;LARP4B
negative regulation of cell communication (GO:0010648)	1979-07-01	0.356677	1	0	0	1.21131	1.24877	PDGFRB;AXL;FLT4;INSR;ERBB2;EPHA3;FGFR1
regulation of cellular response to heat (GO:1900034)	1979-07-01	0.356677	1	0	0	1.21131	1.24877	CAMK2D;NUP85;HSF1;HIKESHI;ATM;MAPT;CAMK2G
fibroblast growth factor receptor signaling pathway (GO:0008543)	1979-07-01	0.356677	1	0	0	1.21131	1.24877	CEP57;PTBP1;KIF16B;HNRNPH1;POLR2E;PTPN11;FGFR1
regulation of transcription from RNA polymerase II promoter in response to hypoxia (GO:0061418)	1979-07-01	0.356677	1	0	0	1.21131	1.24877	PSMA4;PSMD11;UBE2D3;PSME4;SIRT2;PSMB9;VEGFA
regulation of TORC1 signaling (GO:1903432)	2020-03-29	0.357284	1	0	0	1.41419	1.45552	SZT2;LARS;ATM
negative regulation of intracellular steroid hormone receptor signaling pathway (GO:0033144)	2020-03-29	0.357284	1	0	0	1.41419	1.45552	KANK2;CNOT2;ARNTL
hydrogen ion transmembrane transport (GO:1902600)	2020-03-29	0.357284	1	0	0	1.41419	1.45552	ATP6V0E1;TCIRG1;ATP6V1C1
positive regulation of extrinsic apoptotic signaling pathway (GO:2001238)	2020-03-29	0.357284	1	0	0	1.41419	1.45552	CYLD;TNFSF10;TANK
regulation of transmembrane receptor protein serine/threonine kinase signaling pathway (GO:0090092)	2020-03-29	0.357284	1	0	0	1.41419	1.45552	SMAD2;TRIM33;ENG
antigen processing and presentation of peptide antigen via MHC class I (GO:0002474)	2020-03-29	0.357284	1	0	0	1.41419	1.45552	BCAP31;ERAP1;SEC31A
positive regulation of lipid biosynthetic process (GO:0046889)	2020-03-29	0.357284	1	0	0	1.41419	1.45552	CNEP1R1;CREBL2;SORBS1
calcium ion import (GO:0070509)	2020-03-29	0.357284	1	0	0	1.41419	1.45552	CACNA1A;CACNA1C;SLC8A1
protein K63-linked deubiquitination (GO:0070536)	2020-03-29	0.357284	1	0	0	1.41419	1.45552	CYLD;USP20;OTUD7B
protein export from nucleus (GO:0006611)	2020-03-29	0.357284	1	0	0	1.41419	1.45552	XPO6;XPO5;CCHCR1
regulation of vasculature development (GO:1901342)	2020-03-29	0.357284	1	0	0	1.41419	1.45552	ERBB2;NF1;VASH1
neuron projection extension (GO:1990138)	2020-03-29	0.357284	1	0	0	1.41419	1.45552	NLGN3;ULK2;SEMA3F
aerobic respiration (GO:0009060)	2020-03-29	0.357284	1	0	0	1.41419	1.45552	SLC25A14;SIRT3;COX20
positive regulation of cellular protein metabolic process (GO:0032270)	1992-08-01	0.359349	1	0	0	1.18874	1.21663	RBM3;RPS6KB1;UHRF1;ERBB2;VPS35;UPF3A;LARP4B;EIF4G1
positive regulation of cell migration (GO:0030335)	18/222	0.359864	1	0	0	1.10842	1.13284	PDGFRB;SPAG9;CARMIL1;INSR;FN1;CIB1;SEMA3F;ELP5;SYNE2;VEGFA;FGR;PTPRC;APC;CTSH;PTK2B;ARHGEF2;RREB1;CLASP2
positive regulation of phosphatidylinositol 3-kinase signaling (GO:0014068)	1954-05-01	0.360908	1	0	0	1.26579	1.29001	PDGFRB;FGR;SELP;HAX1;FGFR1
peptide metabolic process (GO:0006518)	9/105	0.361052	1	0	0	1.17176	1.19371	GSTM4;BACE2;RNPEPL1;GSTP1;ERAP1;GSTA1;DMD;APEH;PCSK5
negative regulation of epithelial cell proliferation (GO:0050680)	1967-06-01	0.365871	1	0	0	1.22423	1.23093	MAGED1;NF1;PTPRM;VASH1;SULF1;MTSS1
sphingolipid biosynthetic process (GO:0030148)	1967-06-01	0.365871	1	0	0	1.22423	1.23093	ELOVL1;COL4A3BP;SGMS1;ACER3;HACD2;PLPP1
regulation of protein localization to early endosome (GO:1902965)	2020-01-06	0.366085	1	0	0	2.27842	2.28957	ROCK2
macropinocytosis (GO:0044351)	2020-01-06	0.366085	1	0	0	2.27842	2.28957	CARMIL1
negative regulation of cholesterol storage (GO:0010887)	2020-01-06	0.366085	1	0	0	2.27842	2.28957	ABCA1
protein localization to non-motile cilium (GO:0097499)	2020-01-06	0.366085	1	0	0	2.27842	2.28957	TUB
neuron projection maintenance (GO:1990535)	2020-01-06	0.366085	1	0	0	2.27842	2.28957	INSR
embryonic camera-type eye development (GO:0031076)	2020-01-06	0.366085	1	0	0	2.27842	2.28957	KDM2B
epithelial to mesenchymal transition involved in endocardial cushion formation (GO:0003198)	2020-01-06	0.366085	1	0	0	2.27842	2.28957	ENG
histone-serine phosphorylation (GO:0035404)	2020-01-06	0.366085	1	0	0	2.27842	2.28957	RPS6KA5
positive regulation of T-helper 17 type immune response (GO:2000318)	2020-01-06	0.366085	1	0	0	2.27842	2.28957	PRKCQ
vascular smooth muscle cell differentiation (GO:0035886)	2020-01-06	0.366085	1	0	0	2.27842	2.28957	ENG
positive regulation of icosanoid secretion (GO:0032305)	2020-01-06	0.366085	1	0	0	2.27842	2.28957	PLA2R1
regulation of skeletal muscle satellite cell proliferation (GO:0014842)	2020-01-06	0.366085	1	0	0	2.27842	2.28957	CFLAR
regulation of phagocytosis, engulfment (GO:0060099)	2020-01-06	0.366085	1	0	0	2.27842	2.28957	CD300A
regulation of nuclear cell cycle DNA replication (GO:0033262)	2020-01-06	0.366085	1	0	0	2.27842	2.28957	ATRX
negative regulation of oligodendrocyte differentiation (GO:0048715)	2020-01-06	0.366085	1	0	0	2.27842	2.28957	NF1
chromatin silencing at telomere (GO:0006348)	2020-01-06	0.366085	1	0	0	2.27842	2.28957	SIRT2
negative regulation of type I interferon-mediated signaling pathway (GO:0060339)	2020-01-06	0.366085	1	0	0	2.27842	2.28957	NLRC5
negative regulation of necroptotic process (GO:0060546)	2020-01-06	0.366085	1	0	0	2.27842	2.28957	ARHGEF2
astral microtubule organization (GO:0030953)	2020-01-06	0.366085	1	0	0	2.27842	2.28957	DLG1
ventricular cardiac muscle cell development (GO:0055015)	2020-01-06	0.366085	1	0	0	2.27842	2.28957	MEF2A
N-acetylneuraminate catabolic process (GO:0019262)	2020-01-06	0.366085	1	0	0	2.27842	2.28957	NAGK
regulation of digestive system process (GO:0044058)	2020-01-06	0.366085	1	0	0	2.27842	2.28957	KCNQ1
positive regulation of humoral immune response (GO:0002922)	2020-01-06	0.366085	1	0	0	2.27842	2.28957	FCGR2B
bundle of His cell-Purkinje myocyte adhesion involved in cell communication (GO:0086073)	2020-01-06	0.366085	1	0	0	2.27842	2.28957	DSC2
response to DNA damage checkpoint signaling (GO:0072423)	2020-01-06	0.366085	1	0	0	2.27842	2.28957	APAF1
negative regulation of endoplasmic reticulum calcium ion concentration (GO:0032471)	2020-01-06	0.366085	1	0	0	2.27842	2.28957	BCAP31
protein deubiquitination involved in ubiquitin-dependent protein catabolic process (GO:0071947)	2020-01-06	0.366085	1	0	0	2.27842	2.28957	OTUD7B
Golgi transport vesicle coating (GO:0048200)	2020-01-06	0.366085	1	0	0	2.27842	2.28957	GBF1
renal system process involved in regulation of blood volume (GO:0001977)	2020-01-06	0.366085	1	0	0	2.27842	2.28957	PTPRO
amino sugar catabolic process (GO:0046348)	2020-01-06	0.366085	1	0	0	2.27842	2.28957	NAGK
iron ion import (GO:0097286)	2020-01-06	0.366085	1	0	0	2.27842	2.28957	PICALM
male genitalia development (GO:0030539)	2020-01-06	0.366085	1	0	0	2.27842	2.28957	TBX3
peroxisomal membrane transport (GO:0015919)	2020-01-06	0.366085	1	0	0	2.27842	2.28957	PEX5
regulation of epithelial to mesenchymal transition involved in endocardial cushion formation (GO:1905005)	2020-01-06	0.366085	1	0	0	2.27842	2.28957	ENG
monoamine transport (GO:0015844)	2020-01-06	0.366085	1	0	0	2.27842	2.28957	PICK1
phosphorylation of RNA polymerase II C-terminal domain (GO:0070816)	2020-01-06	0.366085	1	0	0	2.27842	2.28957	CDK12
platelet dense granule organization (GO:0060155)	2020-01-06	0.366085	1	0	0	2.27842	2.28957	ABCA1
spermine metabolic process (GO:0008215)	2020-01-06	0.366085	1	0	0	2.27842	2.28957	SAT2
COPI-coated vesicle budding (GO:0035964)	2020-01-06	0.366085	1	0	0	2.27842	2.28957	GBF1
negative regulation of dendritic spine development (GO:0061000)	2020-01-06	0.366085	1	0	0	2.27842	2.28957	PTPRS
nucleus localization (GO:0051647)	2020-01-06	0.366085	1	0	0	2.27842	2.28957	SYNE2
regulation of relaxation of cardiac muscle (GO:1901897)	2020-01-06	0.366085	1	0	0	2.27842	2.28957	CAMK2D
negative regulation of interferon-gamma-mediated signaling pathway (GO:0060336)	2020-01-06	0.366085	1	0	0	2.27842	2.28957	PARP14
regulation of glucokinase activity (GO:0033131)	2020-01-06	0.366085	1	0	0	2.27842	2.28957	MIDN
citrate metabolic process (GO:0006101)	2020-01-06	0.366085	1	0	0	2.27842	2.28957	STAT5B
negative regulation of response to interferon-gamma (GO:0060331)	2020-01-06	0.366085	1	0	0	2.27842	2.28957	PARP14
citrulline metabolic process (GO:0000052)	2020-01-06	0.366085	1	0	0	2.27842	2.28957	DDAH2
regulation of cellular response to oxidative stress (GO:1900407)	2020-01-06	0.366085	1	0	0	2.27842	2.28957	FBLN5
blood vessel endothelial cell proliferation involved in sprouting angiogenesis (GO:0002043)	2020-01-06	0.366085	1	0	0	2.27842	2.28957	ITGB1BP1
negative regulation of cAMP-mediated signaling (GO:0043951)	2020-01-06	0.366085	1	0	0	2.27842	2.28957	MGRN1
aromatic compound catabolic process (GO:0019439)	2020-01-06	0.366085	1	0	0	2.27842	2.28957	PON3
antigen processing and presentation of endogenous peptide antigen (GO:0002483)	2020-01-06	0.366085	1	0	0	2.27842	2.28957	ERAP1
regulation of NK T cell activation (GO:0051133)	2020-01-06	0.366085	1	0	0	2.27842	2.28957	CD300A
regulation of protein K63-linked ubiquitination (GO:1900044)	2020-01-06	0.366085	1	0	0	2.27842	2.28957	PARP10
photoreceptor cell differentiation (GO:0046530)	2020-01-06	0.366085	1	0	0	2.27842	2.28957	AGTPBP1
negative regulation of vasculature development (GO:1901343)	2020-01-06	0.366085	1	0	0	2.27842	2.28957	VASH1
regulation of chemokine-mediated signaling pathway (GO:0070099)	2020-01-06	0.366085	1	0	0	2.27842	2.28957	SLIT2
regulation of interleukin-12 secretion (GO:2001182)	2020-01-06	0.366085	1	0	0	2.27842	2.28957	LGALS9
Golgi disassembly (GO:0090166)	2020-01-06	0.366085	1	0	0	2.27842	2.28957	GBF1
positive regulation of RNA export from nucleus (GO:0046833)	2020-01-06	0.366085	1	0	0	2.27842	2.28957	RBM27
response to lead ion (GO:0010288)	2020-01-06	0.366085	1	0	0	2.27842	2.28957	MAPT
regulation of hyaluronan biosynthetic process (GO:1900125)	2020-01-06	0.366085	1	0	0	2.27842	2.28957	NFKB1
positive regulation of microtubule motor activity (GO:2000576)	2020-01-06	0.366085	1	0	0	2.27842	2.28957	DYNC1I2
macrophage derived foam cell differentiation (GO:0010742)	2020-01-06	0.366085	1	0	0	2.27842	2.28957	SOAT1
regulation of glial cell differentiation (GO:0045685)	2020-01-06	0.366085	1	0	0	2.27842	2.28957	NF1
purine ribonucleoside monophosphate catabolic process (GO:0009169)	2020-01-06	0.366085	1	0	0	2.27842	2.28957	AMPD3
positive regulation of axon guidance (GO:1902669)	2020-01-06	0.366085	1	0	0	2.27842	2.28957	VEGFA
positive regulation of protein import into nucleus, translocation (GO:0033160)	2020-01-06	0.366085	1	0	0	2.27842	2.28957	UBR5
response to heparin (GO:0071503)	2020-01-06	0.366085	1	0	0	2.27842	2.28957	SLIT2
bile acid secretion (GO:0032782)	2020-01-06	0.366085	1	0	0	2.27842	2.28957	ABCC3
positive regulation of histone phosphorylation (GO:0033129)	2020-01-06	0.366085	1	0	0	2.27842	2.28957	RPS6KA5
positive regulation of toll-like receptor 3 signaling pathway (GO:0034141)	2020-01-06	0.366085	1	0	0	2.27842	2.28957	FLOT1
positive regulation of protein localization to endosome (GO:1905668)	2020-01-06	0.366085	1	0	0	2.27842	2.28957	ROCK2
regulation of tooth mineralization (GO:0070170)	2020-01-06	0.366085	1	0	0	2.27842	2.28957	BCOR
dosage compensation by inactivation of X chromosome (GO:0009048)	2020-01-06	0.366085	1	0	0	2.27842	2.28957	RLIM
negative regulation of calcium ion-dependent exocytosis (GO:0045955)	2020-01-06	0.366085	1	0	0	2.27842	2.28957	STXBP3
positive regulation of microglial cell activation (GO:1903980)	2020-01-06	0.366085	1	0	0	2.27842	2.28957	AGER
positive regulation of transcription from RNA polymerase II promoter in response to heat stress (GO:0061408)	2020-01-06	0.366085	1	0	0	2.27842	2.28957	HSF1
telencephalon cell migration (GO:0022029)	2020-01-06	0.366085	1	0	0	2.27842	2.28957	LRRK2
regulation of cell cycle checkpoint (GO:1901976)	2020-01-06	0.366085	1	0	0	2.27842	2.28957	WDR76
regulation of interleukin-10 secretion (GO:2001179)	2020-01-06	0.366085	1	0	0	2.27842	2.28957	LGALS9
cellular response to bacterial lipopeptide (GO:0071221)	2020-01-06	0.366085	1	0	0	2.27842	2.28957	CD36
polyphosphate metabolic process (GO:0006797)	2020-01-06	0.366085	1	0	0	2.27842	2.28957	PRUNE2
negative regulation of phospholipase activity (GO:0010519)	2020-01-06	0.366085	1	0	0	2.27842	2.28957	PLA2R1
positive regulation of clathrin-dependent endocytosis (GO:2000370)	2020-01-06	0.366085	1	0	0	2.27842	2.28957	PICALM
lipoprotein catabolic process (GO:0042159)	2020-01-06	0.366085	1	0	0	2.27842	2.28957	LYPLA1
regulation of anion channel activity (GO:0010359)	2020-01-06	0.366085	1	0	0	2.27842	2.28957	GOPC
positive regulation of keratinocyte migration (GO:0051549)	2020-01-06	0.366085	1	0	0	2.27842	2.28957	EPB41L4B
regulation of inositol phosphate biosynthetic process (GO:0010919)	2020-01-06	0.366085	1	0	0	2.27842	2.28957	PTK2B
imitative learning (GO:0098596)	2020-01-06	0.366085	1	0	0	2.27842	2.28957	NRXN1
regulation of dendritic cell chemotaxis (GO:2000508)	2020-01-06	0.366085	1	0	0	2.27842	2.28957	LGALS9
negative regulation of delayed rectifier potassium channel activity (GO:1902260)	2020-01-06	0.366085	1	0	0	2.27842	2.28957	ANK3
negative regulation of DNA repair (GO:0045738)	2020-01-06	0.366085	1	0	0	2.27842	2.28957	UBR5
regulation of biosynthetic process (GO:0009889)	2020-01-06	0.366085	1	0	0	2.27842	2.28957	GSTP1
positive regulation of megakaryocyte differentiation (GO:0045654)	2020-01-06	0.366085	1	0	0	2.27842	2.28957	RAB7B
glomerulus vasculature development (GO:0072012)	2020-01-06	0.366085	1	0	0	2.27842	2.28957	ANGPT2
positive regulation of centrosome cycle (GO:0046607)	2020-01-06	0.366085	1	0	0	2.27842	2.28957	CEP120
maintenance of protein location in extracellular region (GO:0071694)	2020-01-06	0.366085	1	0	0	2.27842	2.28957	LTBP1
sterol import (GO:0035376)	2020-01-06	0.366085	1	0	0	2.27842	2.28957	CD36
negative regulation of mononuclear cell migration (GO:0071676)	2020-01-06	0.366085	1	0	0	2.27842	2.28957	SLIT2
regulation of cytokine production involved in immune response (GO:0002718)	2020-01-06	0.366085	1	0	0	2.27842	2.28957	TRPM4
chondrocyte development (GO:0002063)	2020-01-06	0.366085	1	0	0	2.27842	2.28957	SULF1
peptidyl-serine autophosphorylation (GO:0036289)	2020-01-06	0.366085	1	0	0	2.27842	2.28957	ATM
astrocyte activation (GO:0048143)	2020-01-06	0.366085	1	0	0	2.27842	2.28957	MAPT
regulation of interleukin-13 secretion (GO:2000665)	2020-01-06	0.366085	1	0	0	2.27842	2.28957	LGALS9
regulation of sarcomere organization (GO:0060297)	2020-01-06	0.366085	1	0	0	2.27842	2.28957	AKAP13
response to manganese ion (GO:0010042)	2020-01-06	0.366085	1	0	0	2.27842	2.28957	LRRK2
cholesterol import (GO:0070508)	2020-01-06	0.366085	1	0	0	2.27842	2.28957	CD36
foam cell differentiation (GO:0090077)	2020-01-06	0.366085	1	0	0	2.27842	2.28957	SOAT1
positive regulation of protein localization to centrosome (GO:1904781)	2020-01-06	0.366085	1	0	0	2.27842	2.28957	APC
negative regulation of glycogen biosynthetic process (GO:0045719)	2020-01-06	0.366085	1	0	0	2.27842	2.28957	INPP5K
sphingosine-1-phosphate signaling pathway (GO:0003376)	2020-01-06	0.366085	1	0	0	2.27842	2.28957	SPNS2
positive regulation of nucleobase-containing compound transport (GO:0032241)	2020-01-06	0.366085	1	0	0	2.27842	2.28957	RBM27
regulation of glomerular filtration (GO:0003093)	2020-01-06	0.366085	1	0	0	2.27842	2.28957	PTPRO
positive regulation of interferon-gamma secretion (GO:1902715)	2020-01-06	0.366085	1	0	0	2.27842	2.28957	LGALS9
embryonic camera-type eye morphogenesis (GO:0048596)	2020-01-06	0.366085	1	0	0	2.27842	2.28957	KDM2B
vocal learning (GO:0042297)	2020-01-06	0.366085	1	0	0	2.27842	2.28957	NRXN1
transmembrane receptor protein tyrosine phosphatase signaling pathway (GO:0007185)	2020-01-06	0.366085	1	0	0	2.27842	2.28957	PTPRD
regulation of endothelial cell development (GO:1901550)	2020-01-06	0.366085	1	0	0	2.27842	2.28957	ROCK2
negative regulation of translation in response to stress (GO:0032055)	2020-01-06	0.366085	1	0	0	2.27842	2.28957	RBM4
COPI coating of Golgi vesicle (GO:0048205)	2020-01-06	0.366085	1	0	0	2.27842	2.28957	GBF1
protein retention in ER lumen (GO:0006621)	2020-01-06	0.366085	1	0	0	2.27842	2.28957	ANKRD13C
T-helper 17 cell lineage commitment (GO:0072540)	2020-01-06	0.366085	1	0	0	2.27842	2.28957	IRF4
regulation of superoxide metabolic process (GO:0090322)	2020-01-06	0.366085	1	0	0	2.27842	2.28957	FBLN5
N-terminal peptidyl-methionine acetylation (GO:0017196)	2020-01-06	0.366085	1	0	0	2.27842	2.28957	NAA60
positive regulation of protein localization to early endosome (GO:1902966)	2020-01-06	0.366085	1	0	0	2.27842	2.28957	ROCK2
establishment of mitochondrion localization, microtubule-mediated (GO:0034643)	2020-01-06	0.366085	1	0	0	2.27842	2.28957	RHOT1
activation of transmembrane receptor protein tyrosine kinase activity (GO:0007171)	2020-01-06	0.366085	1	0	0	2.27842	2.28957	NRG1
regulation of nuclease activity (GO:0032069)	2020-01-06	0.366085	1	0	0	2.27842	2.28957	OAS2
positive regulation of podosome assembly (GO:0071803)	2020-01-06	0.366085	1	0	0	2.27842	2.28957	ASAP1
ceramide transport (GO:0035627)	2020-01-06	0.366085	1	0	0	2.27842	2.28957	COL4A3BP
regulation of cardiac muscle cell apoptotic process (GO:0010665)	2020-01-06	0.366085	1	0	0	2.27842	2.28957	CAMK2D
negative regulation of glucocorticoid receptor signaling pathway (GO:2000323)	2020-01-06	0.366085	1	0	0	2.27842	2.28957	ARNTL
inner ear receptor cell development (GO:0060119)	2020-01-06	0.366085	1	0	0	2.27842	2.28957	SLC4A7
regulation of MHC class I biosynthetic process (GO:0045343)	2020-01-06	0.366085	1	0	0	2.27842	2.28957	NLRC5
regulation of protein targeting (GO:1903533)	2020-01-06	0.366085	1	0	0	2.27842	2.28957	HAX1
negative regulation of sterol transport (GO:0032372)	2020-01-06	0.366085	1	0	0	2.27842	2.28957	NFKB1
positive regulation of protein acetylation (GO:1901985)	2020-01-06	0.366085	1	0	0	2.27842	2.28957	ARNTL
ear development (GO:0043583)	2020-01-06	0.366085	1	0	0	2.27842	2.28957	ECE1
negative regulation of mitotic cell cycle phase transition (GO:1901991)	1980-07-01	0.368867	1	0	0	1.19617	1.19297	RBL2;KANK2;PSMA4;PSMD11;FHL1;PSME4;PSMB9
regulation of endothelial cell proliferation (GO:0001936)	1980-07-01	0.368867	1	0	0	1.19617	1.19297	FLT4;VEGFB;NF1;PTPRM;VASH1;SULF1;VEGFA
spliceosomal complex assembly (GO:0000245)	1942-04-01	0.369482	1	0	0	1.30196	1.2963	SRPK2;YTHDC1;CELF2;RBM5
regulation of stress-activated MAPK cascade (GO:0032872)	1942-04-01	0.369482	1	0	0	1.30196	1.2963	GSTP1;NBR1;FAS;AGER
cellular protein complex assembly (GO:0043623)	12/145	0.371825	1	0	0	1.13136	1.11928	SMAD2;AHCTF1;SEPT6;PSMD11;FCHO2;EIF4H;NRG1;PIK3C2A;SEPT4;VAMP4;EPS15;PICALM
superoxide metabolic process (GO:0006801)	2020-03-30	0.377737	1	0	0	1.36705	1.33091	SH3PXD2A;NCF2;NOX4
positive regulation of transcription from RNA polymerase II promoter in response to stress (GO:0036003)	2020-03-30	0.377737	1	0	0	1.36705	1.33091	HSF1;CHD6;VEGFA
regulation of chromosome segregation (GO:0051983)	2020-03-30	0.377737	1	0	0	1.36705	1.33091	APC;SMC5;SMC6
synaptic vesicle recycling (GO:0036465)	2020-03-30	0.377737	1	0	0	1.36705	1.33091	NLGN3;PIP5K1C;SYT7
regulation of macrophage derived foam cell differentiation (GO:0010743)	2020-03-30	0.377737	1	0	0	1.36705	1.33091	ABCA1;CD36;NFKB1
very long-chain fatty acid metabolic process (GO:0000038)	2020-03-30	0.377737	1	0	0	1.36705	1.33091	ELOVL1;TECR;HACD2
negative regulation of protein serine/threonine kinase activity (GO:0071901)	1968-06-01	0.37922	1	0	0	1.20622	1.1696	APC;CD300A;GSTP1;NF1;INPP5K;IRAK3
negative regulation of protein binding (GO:0032091)	1968-06-01	0.37922	1	0	0	1.20622	1.1696	MAPK8;ADAM15;LRRK2;CTNNBIP1;ITGB1BP1;TTBK2
NIK/NF-kappaB signaling (GO:0038061)	1981-07-01	0.381081	1	0	0	1.1814	1.13975	PSMA4;PSMD11;PSME4;TANK;MALT1;NFKB1;PSMB9
positive regulation of stress-activated MAPK cascade (GO:0032874)	1981-07-01	0.381081	1	0	0	1.1814	1.13975	DUSP22;FLT4;PTK2B;FCGR2B;AGER;CTGF;VEGFA
regulation of hydrolase activity (GO:0051336)	1981-07-01	0.381081	1	0	0	1.1814	1.13975	CFAP100;CAMK2D;TNNT3;NF1;OCRL;ITGB1BP1;EPHA3
cellular response to hormone stimulus (GO:0032870)	1981-07-01	0.381081	1	0	0	1.1814	1.13975	ROBO2;STAT5B;CTSL;CTSH;INPP5K;SLIT2;UBE2L3
negative regulation of MAPK cascade (GO:0043409)	1981-07-01	0.381081	1	0	0	1.1814	1.13975	DLG1;CD300A;GSTP1;NF1;INPP5K;IRAK3;ITGB1BP1
RNA transport (GO:0050658)	1981-07-01	0.381081	1	0	0	1.1814	1.13975	RBFOX1;SARNP;XPO5;RFTN1;HNRNPA2B1;FLOT1;SRSF3
spindle assembly (GO:0051225)	1981-07-01	0.381081	1	0	0	1.1814	1.13975	HAUS8;HAUS7;STARD9;TUBGCP6;HAUS6;TUBGCP3;CEP63
cellular response to hypoxia (GO:0071456)	11/133	0.381571	1	0	0	1.13065	1.08933	ANGPT4;PSMD11;PSMA4;UBE2D3;PSME4;HP1BP3;UBQLN1;MDM4;SIRT2;PSMB9;VEGFA
positive regulation of cellular catabolic process (GO:0031331)	9/107	0.382228	1	0	0	1.14986	1.10586	SH3GLB1;PFKFB2;PFKFB1;ENTPD5;INSR;LRRK2;VPS35;ABHD5;MTDH
response to endoplasmic reticulum stress (GO:0034976)	9/107	0.382228	1	0	0	1.14986	1.10586	BAG6;MBTPS1;AIFM1;SEL1L;CASP4;ITPR1;FLOT1;UBQLN1;TANK
regulation of spindle organization (GO:0090224)	2020-02-18	0.383308	1	0	0	1.51895	1.45655	SENP6;GPSM2
protein mannosylation (GO:0035268)	2020-02-18	0.383308	1	0	0	1.51895	1.45655	DPM1;DPY19L4
establishment of mitotic spindle localization (GO:0040001)	2020-02-18	0.383308	1	0	0	1.51895	1.45655	GPSM2;CDK5RAP2
negative regulation of RNA splicing (GO:0033119)	2020-02-18	0.383308	1	0	0	1.51895	1.45655	PTBP1;PTBP2
positive regulation of metabolic process (GO:0009893)	2020-02-18	0.383308	1	0	0	1.51895	1.45655	INSR;ACACA
prostaglandin biosynthetic process (GO:0001516)	2020-02-18	0.383308	1	0	0	1.51895	1.45655	HPGDS;PNPLA8
modulation by virus of host morphology or physiology (GO:0019048)	2020-02-18	0.383308	1	0	0	1.51895	1.45655	INSR;KPNA5
negative regulation of peptidyl-serine phosphorylation (GO:0033137)	2020-02-18	0.383308	1	0	0	1.51895	1.45655	INPP5K;DMD
heart trabecula morphogenesis (GO:0061384)	2020-02-18	0.383308	1	0	0	1.51895	1.45655	NRG1;ENG
dolichol-linked oligosaccharide biosynthetic process (GO:0006488)	2020-02-18	0.383308	1	0	0	1.51895	1.45655	ALG9;ALG13
positive regulation of p38MAPK cascade (GO:1900745)	2020-02-18	0.383308	1	0	0	1.51895	1.45655	AGER;VEGFA
regulation of cAMP-mediated signaling (GO:0043949)	2020-02-18	0.383308	1	0	0	1.51895	1.45655	PEX5L;MGRN1
blood vessel endothelial cell migration (GO:0043534)	2020-02-18	0.383308	1	0	0	1.51895	1.45655	SLIT2;VEGFA
regulation of cellular response to growth factor stimulus (GO:0090287)	2020-02-18	0.383308	1	0	0	1.51895	1.45655	SLIT2;SULF1
membrane lipid metabolic process (GO:0006643)	2020-02-18	0.383308	1	0	0	1.51895	1.45655	POGLUT1;KDELC2
iron-sulfur cluster assembly (GO:0016226)	2020-02-18	0.383308	1	0	0	1.51895	1.45655	NFU1;CIAO1
cardiac muscle cell contraction (GO:0086003)	2020-02-18	0.383308	1	0	0	1.51895	1.45655	CAMK2D;CACNA1C
negative regulation of osteoclast differentiation (GO:0045671)	2020-02-18	0.383308	1	0	0	1.51895	1.45655	TCTA;LILRB4
endoplasmic reticulum calcium ion homeostasis (GO:0032469)	2020-02-18	0.383308	1	0	0	1.51895	1.45655	BCAP31;CAMK2D
maintenance of protein localization in organelle (GO:0072595)	2020-02-18	0.383308	1	0	0	1.51895	1.45655	MORC3;TAPT1
regulation of interleukin-6 production (GO:0032675)	1943-04-01	0.386489	1	0	0	1.27168	1.20892	ARRB1;IRAK3;ARHGEF2;RAB7B
cellular response to calcium ion (GO:0071277)	1943-04-01	0.386489	1	0	0	1.27168	1.20892	MEF2A;CAMK2D;RYR3;ADD1
fat cell differentiation (GO:0045444)	1956-05-01	0.390631	1	0	0	1.22058	1.14734	NR4A2;ERAP1;BBS9;BBS7;OSBPL11
DNA recombination (GO:0006310)	1956-05-01	0.390631	1	0	0	1.22058	1.14734	RPAIN;RAD52;RAD51D;ATRX;ATM
positive regulation of cysteine-type endopeptidase activity (GO:2001056)	1956-05-01	0.390631	1	0	0	1.22058	1.14734	BCAP31;CASP1;TNFSF10;APOPT1;FYN
negative regulation of phosphatase activity (GO:0010923)	1969-06-01	0.392576	1	0	0	1.18874	1.11151	PPP1R12A;DLG3;WNK1;FKBP1B;PPP1R12C;SYTL2
positive regulation of T cell activation (GO:0050870)	1969-06-01	0.392576	1	0	0	1.18874	1.11151	PTPRC;SIRPA;FLOT2;PRKCQ;LGALS9;CD47
positive regulation of binding (GO:0051099)	1982-07-01	0.393309	1	0	0	1.167	1.08899	EPB41;LRRK2;AKTIP;FLOT1;SIRT2;ADD1;STK3
smoothened signaling pathway (GO:0007224)	2020-03-31	0.398048	1	0	0	1.32296	1.21868	ARL13B;PTCH1;TTBK2
regulation of cell adhesion mediated by integrin (GO:0033628)	2020-03-31	0.398048	1	0	0	1.32296	1.21868	CIB1;PTPN11;ITGB1BP1
regulation of cation transmembrane transport (GO:1904062)	2020-03-31	0.398048	1	0	0	1.32296	1.21868	DLG1;SLMAP;ATP2B4
'de novo' posttranslational protein folding (GO:0051084)	2020-03-31	0.398048	1	0	0	1.32296	1.21868	GAK;ENTPD5;UGGT1
regulation of intracellular estrogen receptor signaling pathway (GO:0033146)	2020-03-31	0.398048	1	0	0	1.32296	1.21868	KANK2;CNOT2;RUNX1
protein localization to lysosome (GO:0061462)	2020-03-31	0.398048	1	0	0	1.32296	1.21868	SZT2;LARS;GCC2
positive regulation of reactive oxygen species biosynthetic process (GO:1903428)	2020-03-31	0.398048	1	0	0	1.32296	1.21868	DDAH2;INSR;CD36
negative regulation of transferase activity (GO:0051348)	2020-03-31	0.398048	1	0	0	1.32296	1.21868	EIF4A2;INPP5K;MAPT
positive regulation of interleukin-6 production (GO:0032755)	1944-04-01	0.403435	1	0	0	1.24278	1.12812	MBP;LGALS9;ARHGEF2;RAB7B
substantia nigra development (GO:0021762)	1944-04-01	0.403435	1	0	0	1.24278	1.12812	YWHAQ;MAPKAP1;MBP;SIRT2
digestive tract development (GO:0048565)	1944-04-01	0.403435	1	0	0	1.24278	1.12812	ITGB4;CHD8;BBS7;PCSK5
nucleotide-excision repair (GO:0006289)	9/109	0.40348	1	0	0	1.12876	1.02449	XAB2;UBE2I;POLR2E;ERCC8;GTF2H2;ERCC6;RNF111;HMGN1;DDB2
negative regulation of hydrolase activity (GO:0051346)	9/109	0.40348	1	0	0	1.12876	1.02449	KDM5A;PXK;PPP1R12A;DLG3;WNK1;LRRK2;GMIP;PPP1R12C;SYTL2
DNA-templated transcription, elongation (GO:0006354)	9/109	0.40348	1	0	0	1.12876	1.02449	PBRM1;CTDP1;TAF1C;POLR2E;TAF4B;POLR1E;CDK12;GTF2H2;SUPT5H
monocarboxylic acid metabolic process (GO:0032787)	9/109	0.40348	1	0	0	1.12876	1.02449	STAT5B;SCPEP1;PANK2;HLCS;PDZD11;PNPLA8;BSG;ALKBH7;ACACA
regulation of BMP signaling pathway (GO:0030510)	1957-05-01	0.405463	1	0	0	1.19917	1.08252	SMAD2;LEMD3;SULF1;TRIM33;ENG
positive regulation of protein transport (GO:0051222)	1957-05-01	0.405463	1	0	0	1.19917	1.08252	UNC13B;GOLPH3;MYO18A;DNM1L;PCNT
positive regulation of protein secretion (GO:0050714)	1983-07-01	0.405538	1	0	0	1.15294	1.04057	UNC13B;FGR;GOLPH3;CADM1;MYO18A;TM7SF3;DNM1L
positive regulation of cell cycle arrest (GO:0071158)	1983-07-01	0.405538	1	0	0	1.15294	1.04057	RBL2;TFDP2;UHRF2;FAP;CNOT2;ATM;MDM4
negative regulation of angiogenesis (GO:0016525)	1970-06-01	0.405922	1	0	0	1.17176	1.05645	ANGPT4;ROCK2;PTPRM;VASH1;SULF1;GTF2I
regulation of osteoblast differentiation (GO:0045667)	1970-06-01	0.405922	1	0	0	1.17176	1.05645	PTCH1;CTNNBIP1;NBR1;SUCO;NPNT;TRPM4
positive regulation of plasma membrane bounded cell projection assembly (GO:0120034)	1970-06-01	0.405922	1	0	0	1.17176	1.05645	CCDC88A;APC;CEP120;FUZ;FAM98A;TAPT1
protein targeting to lysosome (GO:0006622)	2020-02-19	0.409798	1	0	0	1.439	1.28372	LARS;GCC2
posttranscriptional gene silencing by RNA (GO:0035194)	2020-02-19	0.409798	1	0	0	1.439	1.28372	TNRC6A;TNRC6B
maturation of 5.8S rRNA from tricistronic rRNA transcript (SSU-rRNA, 5.8S rRNA, LSU-rRNA) (GO:0000466)	2020-02-19	0.409798	1	0	0	1.439	1.28372	ABT1;ERI2
sulfur compound transport (GO:0072348)	2020-02-19	0.409798	1	0	0	1.439	1.28372	SLC6A6;SLC25A26
endothelial cell development (GO:0001885)	2020-02-19	0.409798	1	0	0	1.439	1.28372	RAP1A;RAPGEF1
cyclic nucleotide biosynthetic process (GO:0009190)	2020-02-19	0.409798	1	0	0	1.439	1.28372	NPR2;AMPD2
Rac protein signal transduction (GO:0016601)	2020-02-19	0.409798	1	0	0	1.439	1.28372	HACE1;DBNL
positive regulation of toll-like receptor signaling pathway (GO:0034123)	2020-02-19	0.409798	1	0	0	1.439	1.28372	TICAM2;FLOT1
positive regulation of lipid storage (GO:0010884)	2020-02-19	0.409798	1	0	0	1.439	1.28372	OSBPL11;NFKB1
regulation of transcription factor import into nucleus (GO:0042990)	2020-02-19	0.409798	1	0	0	1.439	1.28372	RAB23;NF1
gamma-aminobutyric acid signaling pathway (GO:0007214)	2020-02-19	0.409798	1	0	0	1.439	1.28372	GABBR1;GABRE
purine ribonucleotide catabolic process (GO:0009154)	2020-02-19	0.409798	1	0	0	1.439	1.28372	AMPD3;PDE9A
striated muscle cell differentiation (GO:0051146)	2020-02-19	0.409798	1	0	0	1.439	1.28372	AKAP13;NRG1
cellular response to interleukin-7 (GO:0098761)	2020-02-19	0.409798	1	0	0	1.439	1.28372	STAT5B;BRWD1
histone deubiquitination (GO:0016578)	2020-02-19	0.409798	1	0	0	1.439	1.28372	USP15;USP49
fatty-acyl-CoA metabolic process (GO:0035337)	2020-02-19	0.409798	1	0	0	1.439	1.28372	HSD17B8;ACACA
regulation of platelet activation (GO:0010543)	2020-02-19	0.409798	1	0	0	1.439	1.28372	SELP;PRKCQ
positive regulation of phospholipase activity (GO:0010518)	2020-02-19	0.409798	1	0	0	1.439	1.28372	PDGFRB;FGFR1
DNA double-strand break processing (GO:0000729)	2020-02-19	0.409798	1	0	0	1.439	1.28372	RAD52;ATM
aspartate family amino acid catabolic process (GO:0009068)	2020-02-19	0.409798	1	0	0	1.439	1.28372	HYKK;GOT1
interleukin-7-mediated signaling pathway (GO:0038111)	2020-02-19	0.409798	1	0	0	1.439	1.28372	STAT5B;BRWD1
negative regulation of calcium ion transport (GO:0051926)	2020-02-19	0.409798	1	0	0	1.439	1.28372	INPP5K;TRIM27
drug transport (GO:0015893)	2020-02-19	0.409798	1	0	0	1.439	1.28372	ABCC3;ABCC1
protein heterotetramerization (GO:0051290)	2020-02-19	0.409798	1	0	0	1.439	1.28372	INSR;HSD17B8
regulation of catenin import into nucleus (GO:0035412)	2020-02-19	0.409798	1	0	0	1.439	1.28372	KANK1;UBR5
positive regulation of neuron apoptotic process (GO:0043525)	2020-02-19	0.409798	1	0	0	1.439	1.28372	SRPK2;NF1
regulation of protein kinase A signaling (GO:0010738)	2020-02-19	0.409798	1	0	0	1.439	1.28372	AKAP11;LRRK2
positive regulation of heart contraction (GO:0045823)	2020-02-19	0.409798	1	0	0	1.439	1.28372	KCNQ1;TRPM4
regulation of long-term synaptic potentiation (GO:1900271)	2020-02-19	0.409798	1	0	0	1.439	1.28372	AGER;SQSTM1
production of small RNA involved in gene silencing by RNA (GO:0070918)	2020-02-19	0.409798	1	0	0	1.439	1.28372	ZC3H7A;DROSHA
regulation of myotube differentiation (GO:0010830)	2020-02-19	0.409798	1	0	0	1.439	1.28372	HDAC4;DMPK
cellular response to organic cyclic compound (GO:0071407)	11/136	0.410137	1	0	0	1.10571	0.985475	DIAPH1;RAP1A;ROCK2;KCNQ1;RAPGEF1;INPP5K;SPIDR;NFKB1;RYR3;UBE2L3;CCDC62
protein localization to basolateral plasma membrane (GO:1903361)	2020-01-07	0.412469	1	0	0	1.95293	1.72951	PDZD11
intracellular sterol transport (GO:0032366)	2020-01-07	0.412469	1	0	0	1.95293	1.72951	ABCA1
modulation by symbiont of host cellular process (GO:0044068)	2020-01-07	0.412469	1	0	0	1.95293	1.72951	KPNA5
smooth muscle cell migration (GO:0014909)	2020-01-07	0.412469	1	0	0	1.95293	1.72951	PDGFRB
positive regulation of lamellipodium morphogenesis (GO:2000394)	2020-01-07	0.412469	1	0	0	1.95293	1.72951	RREB1
cellular response to interferon-alpha (GO:0035457)	2020-01-07	0.412469	1	0	0	1.95293	1.72951	AXL
protein C-linked glycosylation via tryptophan (GO:0018317)	2020-01-07	0.412469	1	0	0	1.95293	1.72951	DPY19L4
positive regulation of calcineurin-NFAT signaling cascade (GO:0070886)	2020-01-07	0.412469	1	0	0	1.95293	1.72951	CIB1
postsynaptic density assembly (GO:0097107)	2020-01-07	0.412469	1	0	0	1.95293	1.72951	NRXN1
positive regulation of dendritic cell chemotaxis (GO:2000510)	2020-01-07	0.412469	1	0	0	1.95293	1.72951	LGALS9
negative regulation of interleukin-8 secretion (GO:2000483)	2020-01-07	0.412469	1	0	0	1.95293	1.72951	SSC5D
sulfur amino acid biosynthetic process (GO:0000097)	2020-01-07	0.412469	1	0	0	1.95293	1.72951	MTR
negative regulation of stress-activated protein kinase signaling cascade (GO:0070303)	2020-01-07	0.412469	1	0	0	1.95293	1.72951	GSTP1
positive regulation of activin receptor signaling pathway (GO:0032927)	2020-01-07	0.412469	1	0	0	1.95293	1.72951	SMAD2
reproductive system development (GO:0061458)	2020-01-07	0.412469	1	0	0	1.95293	1.72951	TBX3
death-inducing signaling complex assembly (GO:0071550)	2020-01-07	0.412469	1	0	0	1.95293	1.72951	TANK
positive regulation of blood vessel endothelial cell proliferation involved in sprouting angiogenesis (GO:1903589)	2020-01-07	0.412469	1	0	0	1.95293	1.72951	VEGFA
valine metabolic process (GO:0006573)	2020-01-07	0.412469	1	0	0	1.95293	1.72951	STAT5B
central nervous system neuron axonogenesis (GO:0021955)	2020-01-07	0.412469	1	0	0	1.95293	1.72951	SLIT2
regulation of T-helper 17 type immune response (GO:2000316)	2020-01-07	0.412469	1	0	0	1.95293	1.72951	PRKCQ
chitin metabolic process (GO:0006030)	2020-01-07	0.412469	1	0	0	1.95293	1.72951	CTBS
strand invasion (GO:0042148)	2020-01-07	0.412469	1	0	0	1.95293	1.72951	RAD51D
regulation of isotype switching (GO:0045191)	2020-01-07	0.412469	1	0	0	1.95293	1.72951	TP53BP1
negative regulation of platelet-derived growth factor receptor-beta signaling pathway (GO:2000587)	2020-01-07	0.412469	1	0	0	1.95293	1.72951	PDGFRB
negative regulation of calcium ion import (GO:0090281)	2020-01-07	0.412469	1	0	0	1.95293	1.72951	TRIM27
fatty acid elongation, saturated fatty acid (GO:0019367)	2020-01-07	0.412469	1	0	0	1.95293	1.72951	ELOVL1
fatty acid elongation, polyunsaturated fatty acid (GO:0034626)	2020-01-07	0.412469	1	0	0	1.95293	1.72951	ELOVL1
positive regulation of protein deubiquitination (GO:1903003)	2020-01-07	0.412469	1	0	0	1.95293	1.72951	TANK
phosphorylated carbohydrate dephosphorylation (GO:0046838)	2020-01-07	0.412469	1	0	0	1.95293	1.72951	INPP5K
negative regulation of protein kinase activity by regulation of protein phosphorylation (GO:0044387)	2020-01-07	0.412469	1	0	0	1.95293	1.72951	ADARB1
protein C-linked glycosylation via 2'-alpha-mannosyl-L-tryptophan (GO:0018406)	2020-01-07	0.412469	1	0	0	1.95293	1.72951	DPY19L4
positive regulation of lymphocyte apoptotic process (GO:0070230)	2020-01-07	0.412469	1	0	0	1.95293	1.72951	PRELID1
glycosylceramide metabolic process (GO:0006677)	2020-01-07	0.412469	1	0	0	1.95293	1.72951	ST6GALNAC3
regulation of low-density lipoprotein particle receptor biosynthetic process (GO:0045714)	2020-01-07	0.412469	1	0	0	1.95293	1.72951	HNRNPK
regulation of atrial cardiac muscle cell membrane repolarization (GO:0060372)	2020-01-07	0.412469	1	0	0	1.95293	1.72951	KCNQ1
inositol phosphate dephosphorylation (GO:0046855)	2020-01-07	0.412469	1	0	0	1.95293	1.72951	INPP5K
positive regulation of urine volume (GO:0035810)	2020-01-07	0.412469	1	0	0	1.95293	1.72951	INPP5K
regulation of collateral sprouting (GO:0048670)	2020-01-07	0.412469	1	0	0	1.95293	1.72951	PTPRS
regulation of vitamin D biosynthetic process (GO:0060556)	2020-01-07	0.412469	1	0	0	1.95293	1.72951	NFKB1
protein deglutamylation (GO:0035608)	2020-01-07	0.412469	1	0	0	1.95293	1.72951	AGTPBP1
negative regulation of membrane protein ectodomain proteolysis (GO:0051045)	2020-01-07	0.412469	1	0	0	1.95293	1.72951	TIMP1
negative regulation of nitric oxide metabolic process (GO:1904406)	2020-01-07	0.412469	1	0	0	1.95293	1.72951	ATP2B4
granulocyte migration (GO:0097530)	2020-01-07	0.412469	1	0	0	1.95293	1.72951	IRAK4
positive regulation of triglyceride catabolic process (GO:0010898)	2020-01-07	0.412469	1	0	0	1.95293	1.72951	ABHD5
negative regulation of macrophage activation (GO:0043031)	2020-01-07	0.412469	1	0	0	1.95293	1.72951	FCGR2B
positive regulation of hemopoiesis (GO:1903708)	2020-01-07	0.412469	1	0	0	1.95293	1.72951	N4BP2L2
regulation of meiotic nuclear division (GO:0040020)	2020-01-07	0.412469	1	0	0	1.95293	1.72951	SIRT2
negative regulation of T cell mediated immunity (GO:0002710)	2020-01-07	0.412469	1	0	0	1.95293	1.72951	PTPRC
regulation of pinocytosis (GO:0048548)	2020-01-07	0.412469	1	0	0	1.95293	1.72951	AXL
negative regulation of alpha-beta T cell activation (GO:0046636)	2020-01-07	0.412469	1	0	0	1.95293	1.72951	CD300A
regulation of glucocorticoid receptor signaling pathway (GO:2000322)	2020-01-07	0.412469	1	0	0	1.95293	1.72951	ARNTL
positive regulation of striated muscle contraction (GO:0045989)	2020-01-07	0.412469	1	0	0	1.95293	1.72951	KCNQ1
positive regulation of neuroblast proliferation (GO:0002052)	2020-01-07	0.412469	1	0	0	1.95293	1.72951	VEGFA
female genitalia development (GO:0030540)	2020-01-07	0.412469	1	0	0	1.95293	1.72951	TBX3
regulation of toll-like receptor 3 signaling pathway (GO:0034139)	2020-01-07	0.412469	1	0	0	1.95293	1.72951	FLOT1
endonucleolytic cleavage in ITS1 to separate SSU-rRNA from 5.8S rRNA and LSU-rRNA from tricistronic rRNA transcript (SSU-rRNA, 5.8S rRNA, LSU-rRNA) (GO:0000447)	2020-01-07	0.412469	1	0	0	1.95293	1.72951	ABT1
positive regulation of mRNA binding (GO:1902416)	2020-01-07	0.412469	1	0	0	1.95293	1.72951	EIF4G1
negative regulation of axon regeneration (GO:0048681)	2020-01-07	0.412469	1	0	0	1.95293	1.72951	PTPRS
positive regulation of sequestering of triglyceride (GO:0010890)	2020-01-07	0.412469	1	0	0	1.95293	1.72951	OSBPL11
positive regulation of cell migration by vascular endothelial growth factor signaling pathway (GO:0038089)	2020-01-07	0.412469	1	0	0	1.95293	1.72951	VEGFA
cellular response to histamine (GO:0071420)	2020-01-07	0.412469	1	0	0	1.95293	1.72951	DIAPH1
negative regulation of dendritic cell apoptotic process (GO:2000669)	2020-01-07	0.412469	1	0	0	1.95293	1.72951	AXL
dorsal aorta morphogenesis (GO:0035912)	2020-01-07	0.412469	1	0	0	1.95293	1.72951	ENG
negative regulation of glycogen metabolic process (GO:0070874)	2020-01-07	0.412469	1	0	0	1.95293	1.72951	INPP5K
activation of cysteine-type endopeptidase activity involved in apoptotic process by cytochrome c (GO:0008635)	2020-01-07	0.412469	1	0	0	1.95293	1.72951	APAF1
epithelial cell differentiation involved in kidney development (GO:0035850)	2020-01-07	0.412469	1	0	0	1.95293	1.72951	MTSS1
G-quadruplex DNA unwinding (GO:0044806)	2020-01-07	0.412469	1	0	0	1.95293	1.72951	HNRNPA2B1
fatty acid elongation, monounsaturated fatty acid (GO:0034625)	2020-01-07	0.412469	1	0	0	1.95293	1.72951	ELOVL1
negative regulation of nitric oxide biosynthetic process (GO:0045019)	2020-01-07	0.412469	1	0	0	1.95293	1.72951	ATP2B4
xenobiotic catabolic process (GO:0042178)	2020-01-07	0.412469	1	0	0	1.95293	1.72951	GSTM4
positive regulation of isomerase activity (GO:0010912)	2020-01-07	0.412469	1	0	0	1.95293	1.72951	UHRF1
regulation of activation of Janus kinase activity (GO:0010533)	2020-01-07	0.412469	1	0	0	1.95293	1.72951	CD300A
regulation of calcidiol 1-monooxygenase activity (GO:0060558)	2020-01-07	0.412469	1	0	0	1.95293	1.72951	NFKB1
lens fiber cell differentiation (GO:0070306)	2020-01-07	0.412469	1	0	0	1.95293	1.72951	TDRD7
regulation of protein deubiquitination (GO:0090085)	2020-01-07	0.412469	1	0	0	1.95293	1.72951	TANK
regulation of microtubule binding (GO:1904526)	2020-01-07	0.412469	1	0	0	1.95293	1.72951	TTBK2
protein maturation by iron-sulfur cluster transfer (GO:0097428)	2020-01-07	0.412469	1	0	0	1.95293	1.72951	NFU1
tooth mineralization (GO:0034505)	2020-01-07	0.412469	1	0	0	1.95293	1.72951	FAM20C
regulation of microglial cell activation (GO:1903978)	2020-01-07	0.412469	1	0	0	1.95293	1.72951	AGER
positive regulation of type I interferon-mediated signaling pathway (GO:0060340)	2020-01-07	0.412469	1	0	0	1.95293	1.72951	NLRC5
negative regulation of RIG-I signaling pathway (GO:0039536)	2020-01-07	0.412469	1	0	0	1.95293	1.72951	NPLOC4
regulation of glycogen (starch) synthase activity (GO:2000465)	2020-01-07	0.412469	1	0	0	1.95293	1.72951	INPP5K
regulation of protein localization to centrosome (GO:1904779)	2020-01-07	0.412469	1	0	0	1.95293	1.72951	APC
spermidine metabolic process (GO:0008216)	2020-01-07	0.412469	1	0	0	1.95293	1.72951	SAT2
chitin catabolic process (GO:0006032)	2020-01-07	0.412469	1	0	0	1.95293	1.72951	CTBS
negative regulation of necrotic cell death (GO:0060547)	2020-01-07	0.412469	1	0	0	1.95293	1.72951	ARHGEF2
long term synaptic depression (GO:0060292)	2020-01-07	0.412469	1	0	0	1.95293	1.72951	PICK1
negative regulation of dendrite development (GO:2000171)	2020-01-07	0.412469	1	0	0	1.95293	1.72951	PTPRS
detection of molecule of bacterial origin (GO:0032490)	2020-01-07	0.412469	1	0	0	1.95293	1.72951	SSC5D
cellular response to cholesterol (GO:0071397)	2020-01-07	0.412469	1	0	0	1.95293	1.72951	PTCH1
negative regulation of heart rate (GO:0010459)	2020-01-07	0.412469	1	0	0	1.95293	1.72951	FKBP1B
regulation of relaxation of muscle (GO:1901077)	2020-01-07	0.412469	1	0	0	1.95293	1.72951	CAMK2D
membrane invagination (GO:0010324)	2020-01-07	0.412469	1	0	0	1.95293	1.72951	FCHO2
long-chain fatty acid import (GO:0044539)	2020-01-07	0.412469	1	0	0	1.95293	1.72951	CD36
cellular phosphate ion homeostasis (GO:0030643)	2020-01-07	0.412469	1	0	0	1.95293	1.72951	GPCPD1
microglial cell activation (GO:0001774)	2020-01-07	0.412469	1	0	0	1.95293	1.72951	MAPT
regulation of Cdc42 protein signal transduction (GO:0032489)	2020-01-07	0.412469	1	0	0	1.95293	1.72951	ABCA1
skeletal muscle myosin thick filament assembly (GO:0030241)	2020-01-07	0.412469	1	0	0	1.95293	1.72951	MYH11
regulation of cyclic nucleotide metabolic process (GO:0030799)	2020-01-07	0.412469	1	0	0	1.95293	1.72951	VEGFA
substrate-dependent cell migration, cell extension (GO:0006930)	2020-01-07	0.412469	1	0	0	1.95293	1.72951	CD2AP
histone H3-K4 demethylation (GO:0034720)	2020-01-07	0.412469	1	0	0	1.95293	1.72951	KDM5A
cardiac muscle cell-cardiac muscle cell adhesion (GO:0086042)	2020-01-07	0.412469	1	0	0	1.95293	1.72951	DSC2
axon regeneration (GO:0031103)	2020-01-07	0.412469	1	0	0	1.95293	1.72951	MTR
cardiac atrium development (GO:0003230)	2020-01-07	0.412469	1	0	0	1.95293	1.72951	ENG
purine nucleotide biosynthetic process (GO:0006164)	2020-01-07	0.412469	1	0	0	1.95293	1.72951	AMPD2
regulation of entry of bacterium into host cell (GO:2000535)	2020-01-07	0.412469	1	0	0	1.95293	1.72951	EXOC2
cellular divalent inorganic anion homeostasis (GO:0072501)	2020-01-07	0.412469	1	0	0	1.95293	1.72951	GPCPD1
negative regulation of muscle hypertrophy (GO:0014741)	2020-01-07	0.412469	1	0	0	1.95293	1.72951	MLIP
negative regulation of mitochondrial outer membrane permeabilization involved in apoptotic signaling pathway (GO:1901029)	2020-01-07	0.412469	1	0	0	1.95293	1.72951	MPV17L
venous blood vessel development (GO:0060841)	2020-01-07	0.412469	1	0	0	1.95293	1.72951	ENG
exonucleolytic trimming to generate mature 3'-end of 5.8S rRNA from tricistronic rRNA transcript (SSU-rRNA, 5.8S rRNA, LSU-rRNA) (GO:0000467)	2020-01-07	0.412469	1	0	0	1.95293	1.72951	ERI2
positive regulation of lipid transport (GO:0032370)	2020-01-07	0.412469	1	0	0	1.95293	1.72951	PRELID1
positive regulation of glutamate receptor signaling pathway (GO:1900451)	2020-01-07	0.412469	1	0	0	1.95293	1.72951	NLGN3
positive regulation of metaphase/anaphase transition of cell cycle (GO:1902101)	2020-01-07	0.412469	1	0	0	1.95293	1.72951	NSMCE2
negative regulation of MyD88-independent toll-like receptor signaling pathway (GO:0034128)	2020-01-07	0.412469	1	0	0	1.95293	1.72951	TICAM2
cellular trivalent inorganic anion homeostasis (GO:0072502)	2020-01-07	0.412469	1	0	0	1.95293	1.72951	GPCPD1
exonucleolytic trimming involved in rRNA processing (GO:0000459)	2020-01-07	0.412469	1	0	0	1.95293	1.72951	ERI2
fatty acid elongation, unsaturated fatty acid (GO:0019368)	2020-01-07	0.412469	1	0	0	1.95293	1.72951	ELOVL1
regulation of extracellular matrix organization (GO:1903053)	2020-01-07	0.412469	1	0	0	1.95293	1.72951	FAP
oxaloacetate metabolic process (GO:0006107)	2020-01-07	0.412469	1	0	0	1.95293	1.72951	STAT5B
dorsal aorta development (GO:0035907)	2020-01-07	0.412469	1	0	0	1.95293	1.72951	ENG
cellular response to laminar fluid shear stress (GO:0071499)	2020-01-07	0.412469	1	0	0	1.95293	1.72951	MAP2K5
positive regulation of epithelial cell differentiation involved in kidney development (GO:2000698)	2020-01-07	0.412469	1	0	0	1.95293	1.72951	PROM1
regulation of endothelial cell chemotaxis to fibroblast growth factor (GO:2000544)	2020-01-07	0.412469	1	0	0	1.95293	1.72951	FGFR1
protein localization to ciliary membrane (GO:1903441)	2020-01-07	0.412469	1	0	0	1.95293	1.72951	TUB
positive regulation of extracellular matrix disassembly (GO:0090091)	2020-01-07	0.412469	1	0	0	1.95293	1.72951	CLASP2
regulation of low-density lipoprotein particle clearance (GO:0010988)	2020-01-07	0.412469	1	0	0	1.95293	1.72951	HNRNPK
positive regulation of histone H4 acetylation (GO:0090240)	2020-01-07	0.412469	1	0	0	1.95293	1.72951	ARRB1
leukocyte aggregation (GO:0070486)	2020-01-07	0.412469	1	0	0	1.95293	1.72951	CD44
left/right pattern formation (GO:0060972)	2020-01-07	0.412469	1	0	0	1.95293	1.72951	AHI1
negative regulation of striated muscle tissue development (GO:0045843)	2020-01-07	0.412469	1	0	0	1.95293	1.72951	SIRT2
nuclear body organization (GO:0030575)	2020-01-07	0.412469	1	0	0	1.95293	1.72951	SRPK2
Wnt signaling pathway (GO:0016055)	9/110	0.414115	1	0	0	1.1185	0.986081	NR4A2;VPS29;TNKS2;APC;CSNK1A1;CHD8;LRRK2;USP34;VPS35
regulation of Wnt signaling pathway (GO:0030111)	9/110	0.414115	1	0	0	1.1185	0.986081	MACF1;KANK1;HMGXB4;TMEM237;CHD8;LRRK2;CTNNBIP1;SULF1;RUNX1
regulation of cell motility (GO:2000145)	9/110	0.414115	1	0	0	1.1185	0.986081	DOCK10;MACF1;DIAPH1;HACE1;NRG4;ROCK2;ERBB2;NRG1;TTBK2
positive regulation of protein metabolic process (GO:0051247)	1997-08-01	0.416007	1	0	0	1.12747	0.988848	MAPK8;HNRNPK;APC;ROCK2;UHRF1;ASB5;MAP2K5;EIF4G1
regulation of cell death (GO:0010941)	1997-08-01	0.416007	1	0	0	1.12747	0.988848	APC;NOA1;LRRK2;VPS35;CD36;PDE8A;CTGF;EIF4G1
negative regulation of gene expression (GO:0010629)	47/619	0.416268	1	0	0	1.03799	0.909722	HDAC4;CHD8;EHMT1;ZC3H6;EPRS;ARNTL;CIART;PTBP1;RBM4;BCLAF1;RPS6KA5;MECOM;YWHAQ;DEAF1;DNMT3B;INPP5K;FLOT2;TRIM27;LGALS9;SMAD2;ATF7IP;UBE2I;CBX3;PHF12;ARID5A;NRG1;PARP14;SMARCA2;CBFA2T3;SIRT2;NFKB1;PTBP2;TBX3;VEGFA;PARP10;RBL2;TFDP2;THAP7;CNOT2;RLIM;BCOR;MAPT;RBAK;TRIM33;ENG;PICALM;RBMS3
negative regulation of signaling (GO:0023057)	1984-07-01	0.417756	1	0	0	1.13921	0.994371	PDGFRB;AXL;FLT4;INSR;ERBB2;EPHA3;FGFR1
positive regulation of homeostatic process (GO:0032846)	1984-07-01	0.417756	1	0	0	1.13921	0.994371	STAT5B;ATRX;FKBP1B;INPP5K;LGALS9;TRPM4;EIF4G1
regulation of dendritic spine development (GO:0060998)	1932-03-01	0.418173	1	0	0	1.28161	1.11739	PTPRS;LRRK2;PDLIM5
alpha-amino acid metabolic process (GO:1901605)	1932-03-01	0.418173	1	0	0	1.28161	1.11739	STAT5B;DDAH2;NOX4
organelle transport along microtubule (GO:0072384)	1932-03-01	0.418173	1	0	0	1.28161	1.11739	RHOT1;MAPT;RAB6A
regulation of protein autophosphorylation (GO:0031952)	1932-03-01	0.418173	1	0	0	1.28161	1.11739	TOM1L1;VEGFA;ENG
regulation of cytokine secretion (GO:0050707)	1932-03-01	0.418173	1	0	0	1.28161	1.11739	FGR;CADM1;FCGR2B
proton transport (GO:0015992)	1932-03-01	0.418173	1	0	0	1.28161	1.11739	ATP6V0E1;TCIRG1;ATP6V1C1
regulation of glucose import (GO:0046324)	1932-03-01	0.418173	1	0	0	1.28161	1.11739	INSR;CREBL2;SORBS1
positive regulation of protein dephosphorylation (GO:0035307)	1932-03-01	0.418173	1	0	0	1.28161	1.11739	PDGFRB;CD300A;CNEP1R1
regulation of cell proliferation (GO:0042127)	56/741	0.41896	1	0	0	1.03313	0.898803	FLT4;HP1BP3;ASH2L;CIB1;ADARB1;TCIRG1;PPP1R9B;CTSH;TIMP1;RBM5;PDGFRB;PBRM1;NRG1;PPP2R5C;CBFA2T3;SIRT2;CDC25B;DUSP22;FGR;BIRC6;ITGB1BP1;ARHGEF2;CD47;PLPP1;KANK2;HDAC4;PRKDC;CIAO1;HSF1;PTK2B;FYN;RELT;TRPM4;MCTS1;JAG2;SRPK2;KDM4C;TNK2;INSR;FN1;FUZ;SMARCA2;TBX3;VEGFA;CCDC88A;APC;DLG3;ABI1;ACER3;SPDYA;NOX4;FAS;MDM4;FAM98A;EIF4G1;FGFR1
negative regulation of cell proliferation (GO:0008285)	28/364	0.419031	1	0	0	1.05158	0.914676	KANK2;NDRG4;MAGED1;GSTP1;CIB1;ADARB1;PTK2B;RBM5;PBRM1;MORC3;KDM2B;CD300A;CTNNBIP1;FUZ;PPP2R5C;SMARCA2;CBFA2T3;MTSS1;SIRT2;PARP10;DLG3;APC;ABI1;NF1;NOX4;MDM4;ITGB1BP1;PLPP1
snRNA transcription (GO:0009301)	1971-06-01	0.419244	1	0	0	1.15526	1.00427	SNAPC3;POLR2E;RPRD2;POU2F2;INTS9;RPAP2
snRNA transcription from RNA polymerase II promoter (GO:0042795)	1971-06-01	0.419244	1	0	0	1.15526	1.00427	SNAPC3;POLR2E;RPRD2;POU2F2;INTS9;RPAP2
stress-activated protein kinase signaling cascade (GO:0031098)	1971-06-01	0.419244	1	0	0	1.15526	1.00427	MAPK8;MAPKAP1;NEK1;MAP2K5;NFKB1;STK3
cellular respiration (GO:0045333)	1958-05-01	0.420248	1	0	0	1.17849	1.02165	FASTKD3;ETFDH;SLC25A14;SIRT3;COX20
tRNA modification (GO:0006400)	1958-05-01	0.420248	1	0	0	1.17849	1.02165	NSUN2;TRMT6;TRDMT1;ALKBH8;TARBP1
amide biosynthetic process (GO:0043604)	1945-04-01	0.420292	1	0	0	1.21516	1.05331	SGMS1;DMD;PCSK5;NMRAL1
protein N-linked glycosylation via asparagine (GO:0018279)	1945-04-01	0.420292	1	0	0	1.21516	1.05331	DPM1;ST6GAL1;ST6GALNAC3;UGGT1
microtubule cytoskeleton organization involved in mitosis (GO:1902850)	1945-04-01	0.420292	1	0	0	1.21516	1.05331	GPSM2;PCNT;EML1;CLASP2
negative regulation of immune response (GO:0050777)	1945-04-01	0.420292	1	0	0	1.21516	1.05331	CD300A;IRAK3;TRIM27;FCGR2B
cholesterol transport (GO:0030301)	1945-04-01	0.420292	1	0	0	1.21516	1.05331	ABCA1;SOAT1;ABCA7;CD36
positive regulation of viral life cycle (GO:1903902)	1945-04-01	0.420292	1	0	0	1.21516	1.05331	SRPK2;CD4;ADARB1;LGALS9
neuron projection morphogenesis (GO:0048812)	13/164	0.423536	1	0	0	1.08364	0.930973	MEF2A;NTNG2;DBNL;LRRK2;DOCK7;ANK3;DCLK1;DNM2;DOCK10;CTTN;EPB41L3;NRCAM;SLIT2
transcription from RNA polymerase II promoter (GO:0006366)	37/486	0.424435	1	0	0	1.04076	0.891929	KDM5A;NFAT5;CTDP1;CSTF2;GLIS3;ARRB1;RPAP2;PMF1;CTGF;FIP1L1;TAF1C;SNAPC3;POLR2E;NFRKB;RREB1;TEAD1;GABPA;GTF2I;PBRM1;GTF2H2;RPRD2;SUPT5H;POU2F2;USF2;NRBP1;NFKB1;MED23;NR4A2;MED24;IRF3;SARNP;SRSF3;TAF4B;TCF4;CDK12;ERCC6;INTS9
cellular response to interleukin-1 (GO:0071347)	12/151	0.426321	1	0	0	1.0864	0.926224	RPS6KA5;PSMD11;PSMA4;PSME4;HYAL3;TAB2;IRAK3;IRAK4;SQSTM1;TANK;NFKB1;PSMB9
mRNA metabolic process (GO:0016071)	1998-08-01	0.427342	1	0	0	1.11596	0.948759	EFTUD2;PTBP1;PCBP2;HSF1;HNRNPA2B1;HNRNPR;SUPT5H;HIPK3
positive regulation of supramolecular fiber organization (GO:1902905)	1985-07-01	0.429952	1	0	0	1.12581	0.950276	CARMIL1;CLIP1;NAV3;CTTN;PTK2B;MAPT;CDK5RAP2
regulation of mitotic nuclear division (GO:0007088)	1985-07-01	0.429952	1	0	0	1.12581	0.950276	PDGFRB;TOM1L1;TOM1L2;INSR;CDC16;SIRT2;PPP1R9B
recombinational repair (GO:0000725)	1972-06-01	0.432527	1	0	0	1.13921	0.954784	RAD52;RAD51D;NSMCE2;SMC5;POLK;SPIDR
histone acetylation (GO:0016573)	1972-06-01	0.432527	1	0	0	1.13921	0.954784	NAA60;ING3;BRPF1;KANSL3;EP400;BRD8
organelle membrane fusion (GO:0090174)	1972-06-01	0.432527	1	0	0	1.13921	0.954784	EEA1;SNAP47;VAMP4;SEC22A;SYT7;SYTL2
apoptotic process (GO:0006915)	18/232	0.432948	1	0	0	1.06065	0.887907	DMPK;APAF1;PRUNE2;CIB1;CFLAR;SEPT4;STK3;BAG6;DUSP22;BCLAF1;AIFM1;FAP;IRF3;CASP4;CASP1;FAS;PTK2B;DNM1L
vacuolar acidification (GO:0007035)	2020-02-20	0.435716	1	0	0	1.36705	1.1357	ATP6V0E1;TCIRG1
negative regulation of innate immune response (GO:0045824)	2020-02-20	0.435716	1	0	0	1.36705	1.1357	NLRC5;IRAK3
regulation of endoplasmic reticulum stress-induced intrinsic apoptotic signaling pathway (GO:1902235)	2020-02-20	0.435716	1	0	0	1.36705	1.1357	CREB3;LRRK2
regulation of regulatory T cell differentiation (GO:0045589)	2020-02-20	0.435716	1	0	0	1.36705	1.1357	LILRB4;RUNX1
endoplasmic reticulum mannose trimming (GO:1904380)	2020-02-20	0.435716	1	0	0	1.36705	1.1357	SEL1L;UGGT1
response to progesterone (GO:0032570)	2020-02-20	0.435716	1	0	0	1.36705	1.1357	CATSPERD;UBE3A
regulation of response to cytokine stimulus (GO:0060759)	2020-02-20	0.435716	1	0	0	1.36705	1.1357	MAP2K5;RUNX1
branching involved in ureteric bud morphogenesis (GO:0001658)	2020-02-20	0.435716	1	0	0	1.36705	1.1357	CTNNBIP1;NPNT
negative regulation of telomere maintenance via telomerase (GO:0032211)	2020-02-20	0.435716	1	0	0	1.36705	1.1357	XRN1;PAPD5
regulation of toll-like receptor signaling pathway (GO:0034121)	2020-02-20	0.435716	1	0	0	1.36705	1.1357	IRAK3;CD36
dorsal/ventral pattern formation (GO:0009953)	2020-02-20	0.435716	1	0	0	1.36705	1.1357	PTCH1;AIDA
inositol phosphate-mediated signaling (GO:0048016)	2020-02-20	0.435716	1	0	0	1.36705	1.1357	NFAT5;PPP3CC
vesicle cytoskeletal trafficking (GO:0099518)	2020-02-20	0.435716	1	0	0	1.36705	1.1357	MLPH;MYO5A
regulation of fibroblast growth factor receptor signaling pathway (GO:0040036)	2020-02-20	0.435716	1	0	0	1.36705	1.1357	NPTN;SULF1
negative regulation of interferon-gamma production (GO:0032689)	2020-02-20	0.435716	1	0	0	1.36705	1.1357	AXL;LGALS9
entrainment of circadian clock by photoperiod (GO:0043153)	2020-02-20	0.435716	1	0	0	1.36705	1.1357	RBM4;FBXL3
dopaminergic neuron differentiation (GO:0071542)	2020-02-20	0.435716	1	0	0	1.36705	1.1357	NR4A2;VEGFA
mesoderm formation (GO:0001707)	2020-02-20	0.435716	1	0	0	1.36705	1.1357	SMAD2;ITGB4
ureteric bud morphogenesis (GO:0060675)	2020-02-20	0.435716	1	0	0	1.36705	1.1357	CTNNBIP1;NPNT
mitochondrial respiratory chain complex IV assembly (GO:0033617)	2020-02-20	0.435716	1	0	0	1.36705	1.1357	FASTKD3;COX20
peptidyl-asparagine modification (GO:0018196)	1946-04-01	0.437032	1	0	0	1.18874	0.983981	DPM1;ST6GAL1;ST6GALNAC3;UGGT1
metal ion homeostasis (GO:0055065)	1946-04-01	0.437032	1	0	0	1.18874	0.983981	TMTC2;ANK3;SLC12A6;SLC8A1
peptidyl-tyrosine autophosphorylation (GO:0038083)	1946-04-01	0.437032	1	0	0	1.18874	0.983981	FGR;TNK2;PTK2B;FYN
cellular response to amino acid stimulus (GO:0071230)	1933-03-01	0.438071	1	0	0	1.24278	1.02576	LARS;FYN;LAMTOR2
central nervous system neuron differentiation (GO:0021953)	1933-03-01	0.438071	1	0	0	1.24278	1.02576	NR4A2;AGTPBP1;MAPT
microtubule bundle formation (GO:0001578)	1933-03-01	0.438071	1	0	0	1.24278	1.02576	CLIP1;NAV1;CDK5RAP2
7-methylguanosine RNA capping (GO:0009452)	1933-03-01	0.438071	1	0	0	1.24278	1.02576	POLR2E;GTF2H2;SUPT5H
regulation of potassium ion transmembrane transport (GO:1901379)	1933-03-01	0.438071	1	0	0	1.24278	1.02576	DLG1;KCNQ1;FHL1
positive regulation of TOR signaling (GO:0032008)	1933-03-01	0.438071	1	0	0	1.24278	1.02576	GOLPH3;LARS;LAMTOR2
protein deacetylation (GO:0006476)	1933-03-01	0.438071	1	0	0	1.24278	1.02576	HDAC4;SIRT2;SIRT3
7-methylguanosine mRNA capping (GO:0006370)	1933-03-01	0.438071	1	0	0	1.24278	1.02576	POLR2E;GTF2H2;SUPT5H
oxoacid metabolic process (GO:0043436)	1933-03-01	0.438071	1	0	0	1.24278	1.02576	PPA1;ABHD14B;SULF1
regulation of insulin secretion (GO:0050796)	1999-08-01	0.438656	1	0	0	1.10469	0.910308	MIDN;RAP1A;ITPR1;CACNA1A;CACNA1C;TM7SF3;SYT7;ARNTL
response to molecule of bacterial origin (GO:0002237)	1999-08-01	0.438656	1	0	0	1.10469	0.910308	SELP;ERBIN;FAS;IRAK3;LGALS9;FCGR2B;RELT;SIRT2
SCF-dependent proteasomal ubiquitin-dependent protein catabolic process (GO:0031146)	1973-06-01	0.445759	1	0	0	1.12361	0.907849	PSMA4;PSMD11;PSME4;FBXL3;FBXL5;PSMB9
regulation of fat cell differentiation (GO:0045598)	1973-06-01	0.445759	1	0	0	1.12361	0.907849	ASXL2;CREBL2;SIRT2;MEDAG;ARNTL;TRPM4
mitotic cytokinesis (GO:0000281)	1960-05-01	0.449602	1	0	0	1.13921	0.910676	SEPT6;APC;KIF23;ANK3;SEPT4
cell junction assembly (GO:0034329)	1960-05-01	0.449602	1	0	0	1.13921	0.910676	CDH11;PKP4;PIP5K1C;MYO9A;VCL
cell morphogenesis (GO:0000902)	1960-05-01	0.449602	1	0	0	1.13921	0.910676	PTPRO;CDH11;PACSIN2;NOX4;ARHGEF2
spermatogenesis (GO:0007283)	12/154	0.453602	1	0	0	1.06524	0.842107	BAG6;JAG2;SPAG9;HERC4;ADGRG2;KDM2B;CATSPERD;XRN2;TESK2;TDRD7;TRIM27;ARNTL
cartilage development (GO:0051216)	1947-04-01	0.453631	1	0	0	1.16345	0.919675	HYAL3;SULF1;CD44;RUNX1
pyruvate metabolic process (GO:0006090)	1947-04-01	0.453631	1	0	0	1.16345	0.919675	PFKFB2;PFKFB1;PKM;BSG
positive regulation of ion transport (GO:0043270)	1947-04-01	0.453631	1	0	0	1.16345	0.919675	SNX4;DLG1;FHL1;ANK3
icosanoid metabolic process (GO:0006690)	1947-04-01	0.453631	1	0	0	1.16345	0.919675	PON3;ABCC1;PNPLA8;MGLL
peptidyl-cysteine modification (GO:0018198)	2020-01-08	0.455462	1	0	0	1.70882	1.34389	RAB6A
biomineral tissue development (GO:0031214)	2020-01-08	0.455462	1	0	0	1.70882	1.34389	FAM20C
cell migration involved in heart development (GO:0060973)	2020-01-08	0.455462	1	0	0	1.70882	1.34389	PDGFRB
cellular response to nitric oxide (GO:0071732)	2020-01-08	0.455462	1	0	0	1.70882	1.34389	MTR
regulation of synaptic transmission, dopaminergic (GO:0032225)	2020-01-08	0.455462	1	0	0	1.70882	1.34389	FLOT1
positive regulation of tissue remodeling (GO:0034105)	2020-01-08	0.455462	1	0	0	1.70882	1.34389	TMBIM1
positive regulation of mitochondrial calcium ion concentration (GO:0051561)	2020-01-08	0.455462	1	0	0	1.70882	1.34389	BCAP31
neurotransmitter receptor diffusion trapping (GO:0099628)	2020-01-08	0.455462	1	0	0	1.70882	1.34389	GPHN
positive regulation of isotype switching (GO:0045830)	2020-01-08	0.455462	1	0	0	1.70882	1.34389	TP53BP1
DNA recombinase assembly (GO:0000730)	2020-01-08	0.455462	1	0	0	1.70882	1.34389	RAD51D
negative regulation of protein homooligomerization (GO:0032463)	2020-01-08	0.455462	1	0	0	1.70882	1.34389	PEX5
T-helper 17 cell differentiation (GO:0072539)	2020-01-08	0.455462	1	0	0	1.70882	1.34389	IRF4
intestinal cholesterol absorption (GO:0030299)	2020-01-08	0.455462	1	0	0	1.70882	1.34389	CD36
DNA repair complex assembly (GO:0090735)	2020-01-08	0.455462	1	0	0	1.70882	1.34389	RAD51D
cardiolipin biosynthetic process (GO:0032049)	2020-01-08	0.455462	1	0	0	1.70882	1.34389	PLA2G6
negative regulation of activated T cell proliferation (GO:0046007)	2020-01-08	0.455462	1	0	0	1.70882	1.34389	LGALS9
negative regulation of protein complex disassembly (GO:0043242)	2020-01-08	0.455462	1	0	0	1.70882	1.34389	IRAK3
protein localization to microtubule (GO:0035372)	2020-01-08	0.455462	1	0	0	1.70882	1.34389	DIAPH1
sequestering of extracellular ligand from receptor (GO:0035581)	2020-01-08	0.455462	1	0	0	1.70882	1.34389	LTBP1
cellular response to UV-B (GO:0071493)	2020-01-08	0.455462	1	0	0	1.70882	1.34389	HYAL3
isoprenoid metabolic process (GO:0006720)	2020-01-08	0.455462	1	0	0	1.70882	1.34389	GGPS1
bundle of His cell to Purkinje myocyte communication (GO:0086069)	2020-01-08	0.455462	1	0	0	1.70882	1.34389	DSC2
T-helper cell lineage commitment (GO:0002295)	2020-01-08	0.455462	1	0	0	1.70882	1.34389	IRF4
atrial cardiac muscle cell to AV node cell signaling (GO:0086026)	2020-01-08	0.455462	1	0	0	1.70882	1.34389	KCNQ1
regulation of transcription from RNA polymerase II promoter in response to oxidative stress (GO:0043619)	2020-01-08	0.455462	1	0	0	1.70882	1.34389	CHD6
[truncated: 1,724 more rows]

## Sheet: AS _ GO_Cellular component
GO_Cellular component	Overlap	P-value	Adjusted P-value	Old P-value	Old Adjusted P-value	Odds Ratio	Combined Score	Genes
microtubule organizing center (GO:0005815)	74/508	9.02982e-09	4.0273e-06	0	0	1.99138	36.8858	ITSN2;CEP57;GPSM2;TRAF3IP1;CEP120;DYSF;CIB1;TBC1D31;CSPP1;CDC27;CNTRL;FLOT1;NEK1;CEP95;BBS7;KIFAP3;TAPT1;CDK5RAP2;LRRCC1;OFD1;CDKL2;PPP1R12A;IFT140;CEP295;HAUS6;KIF23;PPP4R3B;SIRT2;CDC25B;CLIP1;RAD51D;IFT43;DDAH2;PRKCQ;BIRC6;ITGB1BP1;CEP63;DYNC1I2;DCTN5;PXK;CTDP1;ROCK2;UBR4;NLRC5;PRICKLE3;PLA2G6;IFT74;HAUS8;HAUS7;RAB23;ORC2;HSF1;POC1B;RBBP6;PCNT;CEP76;CNTLN;SPAG9;SLF1;USP20;CSNK1A1;ODF2;PDE4DIP;S…
centrosome (GO:0005813)	68/462	2.39219e-08	5.33459e-06	0	0	2.01211	35.3095	ITSN2;CEP57;GPSM2;TRAF3IP1;CEP120;CIB1;TBC1D31;CSPP1;CDC27;CNTRL;FLOT1;NEK1;BBS9;CEP95;BBS7;KIFAP3;TAPT1;CDK5RAP2;LRRCC1;OFD1;CDKL2;PPP1R12A;IFT140;CEP295;HAUS6;KIF23;PPP4R3B;MSS51;SIRT2;CDC25B;CLIP1;RAD51D;CEP63;DYNC1I2;DCTN5;CTDP1;ROCK2;UBR4;NLRC5;PRICKLE3;IFT74;HAUS8;TNKS2;HAUS7;RAB23;ORC2;HSF1;POC1B;RBBP6;PCNT;CEP76;CNTLN;SLF1;USP20;CSNK1A1;ODF2;PDE4DIP;SORBS1;CYLD;CCDC88A;AHI1;TTLL5;APC;WDR6…
microtubule organizing center part (GO:0044450)	26/127	1.38545e-06	0.00020597	0	0	2.79869	37.7529	CEP104;CEP120;CCDC146;TTBK2;TNKS2;FLOT1;NEK1;BBS9;POC1B;CCHCR1;PCNT;CEP76;CDK5RAP2;CNTLN;OFD1;ODF2;CEP295;STARD9;MSS51;SIRT2;CCDC88A;AHI1;IFT88;WDR60;TUBGCP3;CEP63
focal adhesion (GO:0005925)	49/357	1.50531e-05	0.00167842	0	0	1.87635	20.8348	DOCK7;FHL1;TNC;SYNE2;DCAF6;MPRIP;YWHAQ;ADGRE5;BSG;PPFIA1;FLOT1;FLOT2;TNS1;PDGFRB;PPP1R12A;ACTN1;KIF23;DNM2;CTTN;PEAK1;EVL;ARHGEF2;PHLDB2;CD44;VCL;ENG;PLEC;ADD1;PDLIM1;NCSTN;TSPAN9;PCBP2;PACSIN2;PTK2B;FLNB;PIP5K1C;CLASP2;SVIL;MCAM;LAYN;SORBS1;L1CAM;PPFIBP1;NFASC;HNRNPK;PTPRC;FAP;FAT1;ZYX
nuclear body (GO:0016604)	74/619	1.92326e-05	0.00171555	0	0	1.63428	17.7465	EHMT2;HP1BP3;TESK2;EHMT1;SMC5;ARRB1;SMC6;PHF7;ALKBH8;EFTUD2;RBM4;MECOM;SNAPC3;ARIH1;TOPBP1;SBF1;MLIP;MORC3;TCF12;ATRX;NSMCE2;HAUS6;IL16;PRPF40A;PPP4R3B;BAZ1B;REXO4;NSMCE4A;FNDC1;SLTM;THAP7;SARNP;SNURF;SRSF3;ITGB1BP1;MAPT;SQSTM1;GLYR1;YTHDC1;CSTF2;LPAR4;ADD1;MTDH;TIMM50;BCLAF1;LARS;UBN1;HSF1;PACSIN2;EP400;ZC3H18;RBBP6;TP53BP1;RREB1;BANP;ATF7IP;CARMIL1;NOP58;HACE1;UBE2I;CSNK1A1;ERBIN;CDC5L;GTF2H2;H…
centriole (GO:0005814)	19/96	5.75291e-05	0.00427633	0	0	2.70563	26.4156	OFD1;CEP104;ODF2;CEP295;CEP120;STARD9;CCDC146;SIRT2;TTBK2;AHI1;CCDC88A;IFT88;POC1B;TUBGCP3;CEP63;CCHCR1;PCNT;CEP76;CNTLN
microtubule cytoskeleton (GO:0015630)	50/389	7.0486e-05	0.00449097	0	0	1.75714	16.7984	CEP57;MAST2;DYSF;SEPT6;CSPP1;CDC27;KIF13B;FLOT1;KIF1C;KIF1B;KIF1A;DNM1L;KIFAP3;SPTAN1;SYBU;CDK5RAP2;HAUS6;KIF23;NAV1;SEPT4;EML1;SIRT2;DNM1;DNM2;CLIP1;IFT43;KIFC2;KIF16B;DDAH2;PRKCQ;BIRC6;ITGB1BP1;MAPT;ARHGEF2;MACF1;DYNC1I2;PXK;CTDP1;CCDC69;PLA2G6;PCNT;CLASP2;SPAG9;CBX3;CYLD;DLG1;APC;CDC16;TUBGCP3;TACC1
aggresome (GO:0016235)	1942-11-01	0.000159294	0.00888062	0	0	3.58038	31.3096	FGR;CCZ1B;XRN2;UBQLN1;PICK1;PRKCQ;RANGAP1;EPS15;ZDHHC17;SQSTM1;SYNE2
polymeric cytoskeletal fiber (GO:0099513)	31/222	0.000387318	0.0191938	0	0	1.90895	14.9972	CEP57;MACF1;DYNC1I2;RCSD1;KIF13B;TLK2;KIF1C;KIF1B;KIF1A;DNM1L;SYBU;MARK2;CDK5RAP2;CLASP2;TPM3;ACTN1;TPM1;MYO5A;KIF23;MYO9B;SIRT2;DNM2;CLIP1;DLG1;MYO1B;CTTN;KIFC2;APC;KIF16B;MAPT;ARHGEF2
cytoplasmic vesicle (GO:0031410)	30/216	0.000522488	0.023303	0	0	1.89869	14.3482	NLGN3;USP14;SH3KBP1;LRRK2;DYSF;ARRB1;CLCN3;AP1G2;HYAL3;RAB24;FLOT1;FLOT2;VPS35;KIF1B;RAB6A;DNM1L;SPG11;ABCA1;ARRDC1;MYOF;OCRL;MTSS1;DNM1;DNM2;CCDC88A;RABEP1;ADGRF5;TBC1D7;ADGRL4;DSC2
main axon (GO:0044304)	1934-09-01	0.000574512	0.0232938	0	0	3.61867	27.0025	ROBO2;NFASC;EPB41L3;MBP;NRCAM;NAV1;ANK3;MAPT;SIRT2
microtubule (GO:0005874)	29/211	0.000760931	0.0282813	0	0	1.87889	13.4922	CEP57;MACF1;DYNC1I2;SKA2;HID1;HAUS8;CDC27;KIF13B;KIF1C;KIF1B;KIF1A;KIFAP3;DNM1L;SYBU;CDK5RAP2;CLASP2;KIF23;SIRT2;DNM2;CYLD;CLIP1;DLG1;KIFC2;NAV3;APC;KIF16B;CDC16;MAPT;ARHGEF2
nuclear speck (GO:0016607)	37/297	0.00104622	0.0358935	0	0	1.70306	11.6874	YTHDC1;EHMT2;HP1BP3;SMC5;PHF7;TIMM50;EFTUD2;RBM4;BCLAF1;MECOM;PACSIN2;EP400;ZC3H18;RBBP6;RREB1;CARMIL1;CSNK1A1;TCF12;ERBIN;CDC5L;IL16;PRPF40A;HAUS6;GTF2H2;PPP4R3B;REXO4;NR4A2;FNDC1;THAP7;SARNP;SNURF;SRSF3;ACIN1;PRPF31;CDK12;MAPT;GLYR1
ruffle membrane (GO:0032587)	1954-11-01	0.00158513	0.0504977	0	0	2.78474	17.9535	FGR;KANK1;MACF1;APC;FAP;TPM1;INPP5K;ABCA7;ARHGEF2;PPP1R9B;CLASP2
actin cytoskeleton (GO:0015629)	36/295	0.00174515	0.0518892	0	0	1.66827	10.595	RCSD1;ACACA;PPP1R9B;AKAP13;MPRIP;CALD1;MYO18A;FLOT1;MYH14;FLOT2;FLNB;TOPBP1;MYOZ1;PDLIM5;MARK2;SVIL;PPP1R12A;TPM3;ACTN1;TMOD3;TPM1;MYO5A;MYO9B;NEB;CDC42BPA;MTSS1;CD2AP;FGR;SMTN;MYO1B;HAX1;MLPH;CTTN;PEAK1;FILIP1;DBN1
early endosome (GO:0005769)	29/223	0.00181663	0.0506386	0	0	1.77778	11.2192	SDCCAG3;PARM1;MGRN1;DYSF;CLCN3;EEA1;SNX4;RAP1A;HYAL3;SYNDIG1;TOM1;FLOT1;VPS35;SNX5;MYO5A;OCRL;DNAJC13;FIG4;CD4;PIKFYVE;MYO1B;RAB31;RABEP1;KIF16B;KCNQ1;RAPGEF1;VIPAS39;EPHA3;PICALM
cytoskeleton (GO:0005856)	56/521	0.00243473	0.0638758	0	0	1.46939	8.84265	MAST2;SYNE2;PPP1R9B;EPB41L4B;SEPT6;MPRIP;TOPBP1;KIFAP3;MYOZ1;SPTAN1;CDK5RAP2;PPP1R12A;TPM3;CEP295;TMOD3;TPM1;NAV1;ANK3;SEPT4;EML1;MTSS1;DNM1;CD2AP;DNM2;FGR;CLIP1;HAX1;IFT43;CTTN;PEAK1;PKP4;ITGB1BP1;MAPT;ARHGEF2;UTRN;PHLDB2;DBN1;VCL;PLEC;KANK2;KANK1;MACF1;EPB41;CCDC69;ACACA;CALD1;EPB41L3;FLNB;PDLIM5;SVIL;NEB;MYO9B;SMARCA2;SMTN;FILIP1;TACC1
actomyosin (GO:0042641)	1949-10-01	0.00251654	0.0623542	0	0	2.78991	16.6972	TPM3;NEBL;ACTN1;TPM1;MYO18A;ZYX;MYH14;SORBS1;CDC42BPA;DBN1
axon initial segment (GO:0043194)	2020-04-09	0.00266476	0.0625518	0	0	6.0758	36.0151	NFASC;NAV1;NRCAM;ANK3
pericentriolar material (GO:0000242)	2020-05-16	0.0045921	0.102404	0	0	4.27204	22.9982	TNKS2;WDR60;NEK1;BBS9;CDK5RAP2
perinuclear region of cytoplasm (GO:0048471)	42/379	0.00468728	0.099549	0	0	1.51494	8.12448	EIF4A2;ANKRD13C;MTMR14;PTPRM;CIB1;ECE1;AMBRA1;MTDH;COL4A3BP;RAP1A;TNKS2;HSF1;UBR5;TLK2;UBQLN1;INPP5K;FLOT2;PTK2B;DNM1L;ATP9B;CDK5RAP2;SEC31A;ABCA1;BCAP31;OSBPL6;PTCH1;MYO9B;RANGAP1;PRDX6;SIRT2;DLG1;MYO1B;MLPH;APC;OAS2;RAB34;FAT1;PICK1;PKP4;ITGB1BP1;FBXL5;PICALM
ISWI-type complex (GO:0031010)	2020-04-11	0.00619924	0.125675	0	0	4.97111	25.2698	HMGXB4;BAZ1A;SMARCA1;BPTF
axolemma (GO:0030673)	2020-03-06	0.00660328	0.128046	0	0	6.83527	34.3143	ROBO2;EPB41L3;MAPT
fibrillar center (GO:0001650)	18/132	0.00764015	0.141979	0	0	1.86416	9.08657	INO80C;RPAIN;NOP58;SP140;AGER;ACACA;MALT1;MTDH;HERC4;DEAF1;EEF1D;TAF1C;TAF4B;POLR1E;TRIM27;CDK12;RREB1;RAI14
spindle (GO:0005819)	23/187	0.0098882	0.176406	0	0	1.6814	7.76205	CTDP1;CBX3;CCDC69;KIF23;SIRT2;CDC25B;SKA2;ATAT1;DIAPH1;CYLD;WDR60;CSPP1;CDC27;CDC16;POC1B;CEP95;PKP4;TUBGCP3;BIRC6;CEP63;KIFAP3;CDK5RAP2;CLASP2
NURF complex (GO:0016589)	2020-03-07	0.0109303	0.187497	0	0	5.8588	26.4596	HMGXB4;SMARCA1;BPTF
nuclear heterochromatin (GO:0005720)	2020-05-20	0.0127646	0.210853	0	0	3.41763	14.9046	UHRF2;CBX3;UHRF1;ATRX;SIRT2
endocytic vesicle (GO:0030139)	15/109	0.0130097	0.207226	0	0	1.88127	8.16857	ABCA1;NLGN3;SH3KBP1;DYSF;CLCN3;MTSS1;RAB31;RABEP1;RAB34;RAB23;RAB24;FLOT2;CD36;RAB7B;PICALM
PML body (GO:0016605)	1963-10-01	0.0155117	0.238559	0	0	2.16993	9.04026	MLIP;MORC3;UBE2I;ATRX;NSMCE2;HSF1;SMC5;SMC6;TOPBP1;SQSTM1
axon (GO:0030424)	18/142	0.0156704	0.232967	0	0	1.73289	7.20184	PTPRS;INSR;LRRK2;DOCK7;PTPRO;L1CAM;DNM1;DNM2;C4A;MAPK8;ZFYVE27;NF1;KIF13B;KIF1C;KIF1B;KIF1A;MAPT;ADGRL3
HAUS complex (GO:0070652)	2020-03-08	0.0165459	0.238047	0	0	5.12645	21.0268	HAUS8;HAUS7;HAUS6
Golgi stack (GO:0005795)	2020-06-29	0.016764	0.233648	0	0	2.82839	11.5639	GOLPH3;TRAPPC4;RAB34;GOLGB1;COG2;OCRL
nucleolar part (GO:0044452)	19/154	0.0173375	0.234318	0	0	1.68663	6.83907	INO80C;RPAIN;NOP58;SP140;AGER;ACACA;MALT1;MTDH;HERC4;DEAF1;EEF1D;TAF1C;POLR2E;TAF4B;POLR1E;TRIM27;CDK12;RREB1;RAI14
trans-Golgi network (GO:0005802)	22/186	0.0174449	0.228835	0	0	1.61695	6.54654	PI4K2B;RBFOX1;POSTN;RIC1;GBF1;COG2;GCC2;OCRL;GOLGA4;GOLPH3;MYO1B;RAB31;GOLGA1;MYO18A;INPP5K;BIRC6;TGFBI;RAB6A;VAMP4;RAB7B;ATP9B;CLASP2
autophagosome (GO:0005776)	1965-10-01	0.0190558	0.242825	0	0	2.10316	8.32932	SH3GLB1;ATG16L2;ATG16L1;LRRK2;RAB23;RAB24;NBR1;UBQLN1;WIPI2;SQSTM1
INO80-type complex (GO:0097346)	2020-05-22	0.0192026	0.237899	0	0	3.10694	12.2808	INO80C;ING3;EP400;BRD8;NFRKB
actin filament (GO:0005884)	1956-09-01	0.0195664	0.235854	0	0	2.19705	8.64307	MYO1B;CTTN;TPM3;ACTN1;TPM1;MYO5A;MYO9B;RCSD1;MARK2
Swr1 complex (GO:0000812)	2020-03-09	0.0234864	0.275656	0	0	4.55685	17.0942	ING3;EP400;BRD8
chromosomal region (GO:0098687)	1977-11-01	0.0239373	0.273744	0	0	1.95293	7.28897	RAD51D;MBD5;FAM172A;CBX3;NSMCE2;HNRNPA2B1;SMC5;ATM;SMC6;PPP2R5C;TP53BP1
spindle pole (GO:0000922)	14/108	0.025785	0.287503	0	0	1.77211	6.4823	GPSM2;CTDP1;EML1;CDC25B;WDR60;CSPP1;HSF1;POC1B;CEP95;PKP4;TUBGCP3;BIRC6;CEP63;CDK5RAP2
dendrite (GO:0030425)	24/216	0.0266937	0.290375	0	0	1.51895	5.50365	ARHGEF15;INSR;TRAPPC4;LRRK2;ANK3;GPHN;PPP1R9B;SGCE;RBM3;C4A;MAPK8;ZFYVE27;MLPH;KIF13B;NF1;KIF1C;PTK2B;KIF1B;FYN;RGS12;KIF1A;MAPT;GABRE;DBN1
late endosome (GO:0005770)	17/141	0.0286307	0.30403	0	0	1.64822	5.85659	STEAP3;PARM1;KIDINS220;GOSR2;DYSF;MYO5A;CYB561A3;CLCN3;FIG4;PIKFYVE;RAP1A;KCNQ1;NBR1;VPS35;LAMTOR2;VIPAS39;RAB7B
kinesin complex (GO:0005871)	1951-08-01	0.0307082	0.318509	0	0	2.1444	7.46942	KIFC2;KIF16B;KIF13B;KIF1C;KIF1B;KIF23;KIF1A;KIFAP3
platelet alpha granule membrane (GO:0031092)	2020-04-17	0.0314639	0.31893	0	0	3.2166	11.1259	SELP;APLP2;PHACTR2;CD36
filopodium tip (GO:0032433)	2020-03-10	0.0317583	0.31476	0	0	4.10116	14.1474	ABI1;MYO5A;CIB1
nuclear chromatin (GO:0000790)	27/254	0.0324182	0.314315	0	0	1.45317	4.98296	INO80C;SETD3;UHRF2;UHRF1;EHMT2;ING3;EP400;BRD8;NFRKB;MEF2D;GABPA;BPTF;MEF2A;SMAD2;KLHDC3;KDM4C;CBX3;PHF12;TCF12;ATRX;H2AFV;SMARCA2;SIRT2;HNRNPK;NASP;ASXL2;TCF4
platelet alpha granule (GO:0031091)	1991-12-01	0.0331184	0.314273	0	0	1.80271	6.14303	SELP;F8;STXBP3;TEX264;APLP2;ACTN1;FN1;VEGFB;PHACTR2;TIMP1;CD36;VEGFA
nucleoplasm part (GO:0044451)	40/408	0.035935	0.333896	0	0	1.34025	4.45773	CTDP1;CSTF2;CHD6;TESK2;EHMT1;ASH2L;ARRB1;LPAR4;RPAP2;ADD1;ALKBH8;MTDH;LARS;SNAPC3;UBN1;POLR2E;TP53BP1;ARIH1;TOPBP1;SBF1;RREB1;BANP;ATF7IP;HACE1;ATRX;NSMCE2;GTF2H2;RPRD2;BAZ1B;HIPK3;GON4L;NSMCE4A;SLTM;POLR3C;KANSL3;NBR1;FAS;TAF4B;FBXL3;ITGB1BP1
nuclear DNA-directed RNA polymerase complex (GO:0055029)	1953-08-01	0.0376312	0.342521	0	0	2.06348	6.76805	POLA2;CTDP1;POLR3C;CHD6;POLR2E;POLR1E;RPRD2;RPAP2
centriolar satellite (GO:0034451)	2020-05-26	0.0376917	0.33621	0	0	2.62895	8.61853	OFD1;FLOT1;BBS9;PCNT;MSS51
vacuole (GO:0005773)	1963-09-01	0.0388882	0.340081	0	0	1.95293	6.3413	ATG16L1;RAB23;NPRL3;RAB24;NBR1;UBQLN1;MAN2C1;WIPI2;SQSTM1
nucleolus (GO:0005730)	62/677	0.0392768	0.336874	0	0	1.25195	4.05273	EIF4A2;SETD3;NCF2;ADARB1;CHD2;PHF6;SMG6;SYNE1;RBM3;PTBP1;RBM4;AKAP11;XPO6;SNAPC3;TRIM68;TRIM27;MAF1;SPG11;TSPYL2;ABT1;DDX59;AGTPBP1;NSUN2;SLC30A5;ARID5A;ABHD14B;LARP4B;UTP18;DDX50;SIRT2;REXO4;RBL2;PPM1B;XRN2;POLR1E;RRN3;PRKDC;NRXN1;RPAP2;MALT1;ORC4;RNF213;TAF1C;ERI2;CAMTA1;SRPK2;NOP58;IDH3G;UPF3A;PUM3;PARP10;ZZZ3;UBLCP1;KANSL3;TTC3;FILIP1;MNDA;ATM;RGS12;ERCC6;BRWD1;FGFR1
lysosome (GO:0005764)	41/423	0.0397118	0.334179	0	0	1.32504	4.27472	PI4K2B;OCA2;LRRK2;NPRL3;RNF19B;ECE1;ARRB1;TCIRG1;VLDLR;NCSTN;LARS;CTSL;CTSK;HYAL3;FLOT1;CTSH;VPS35;AGA;SPG11;ATP6V1C1;SZT2;USP4;SPNS2;MYO5A;MARCH8;DNAJC13;CYB561A3;TM6SF1;CP;TPCN2;SYT7;TOM1L1;CLCN6;VCAN;KCNQ1;TMBIM1;GOPC;LAMTOR2;VAMP4;RAB7B;CYB561
phagocytic vesicle (GO:0045335)	1984-11-01	0.0420251	0.347096	0	0	1.79019	5.67398	ABCA1;ATP6V0E1;RAB31;NCF2;RAB34;RAB23;TCIRG1;CD36;RAB7B;CLCN3;SYT7
cell cortex part (GO:0044448)	1945-07-01	0.0435483	0.353137	0	0	2.12653	6.6643	GPSM2;SEPT6;CTTN;EPB41;SEPT4;SPTAN1;DBN1
chromatin (GO:0000785)	30/297	0.0452866	0.360676	0	0	1.38086	4.27342	KMT2E;AHCTF1;SETD3;MAGED1;UHRF1;EHMT2;JMJD1C;ARRB1;HLCS;ORC2;TNRC18;MEF2D;GABPA;TMPO;BPTF;MEF2A;SMAD2;KLHDC3;TTC37;KDM4C;ESCO1;CBX3;TCF12;H2AFV;SMARCA2;RBL2;HNRNPK;NASP;ASXL2;TCF4
ficolin-1-rich granule (GO:0101002)	20/185	0.0511902	0.400541	0	0	1.4779	4.39261	PSMD11;DBNL;APAF1;CD300A;GMFG;GSTP1;UBR4;TCIRG1;AMPD3;APEH;SRP14;DIAPH1;NFASC;COMMD9;PKM;SIRPA;CTSH;MNDA;VCL;SIGLEC5
neurotransmitter receptor complex (GO:0098878)	2020-03-12	0.0522019	0.401415	0	0	3.41763	10.091	DLG1;DLG3;SCRIB
filopodium membrane (GO:0031527)	2020-03-12	0.0522019	0.394611	0	0	3.41763	10.091	DMD;UTRN;SYNE2
membrane raft (GO:0045121)	14/120	0.0554705	0.41233	0	0	1.5949	4.61229	ABCA1;LRRK2;RFTN1;SORBS1;SULF1;CD4;PIKFYVE;KCNQ1;FLOT1;FAS;CD48;DMD;FYN;CD36
lytic vacuole membrane (GO:0098852)	24/234	0.0586897	0.429108	0	0	1.40211	3.97566	PI4K2B;OCA2;SZT2;NPRL3;SPNS2;DNAJC13;ECE1;ARRB1;VLDLR;CYB561A3;TCIRG1;TM6SF1;CP;TPCN2;CLCN6;NCSTN;TMBIM1;FLOT1;VPS35;GOPC;LAMTOR2;CYB561;SPG11;ATP6V1C1
secondary lysosome (GO:0005767)	2020-03-13	0.0642808	0.462407	0	0	3.15474	8.65816	NCF2;LRRK2;SQSTM1
Cul4A-RING E3 ubiquitin ligase complex (GO:0031464)	2020-03-13	0.0642808	0.455068	0	0	3.15474	8.65816	RFWD2;ERCC8;ARIH1
IPAF inflammasome complex (GO:0072557)	2020-02-06	0.06582	0.458683	0	0	4.55685	12.3984	CASP4;CASP1
MICOS complex (GO:0061617)	2020-02-06	0.06582	0.451626	0	0	4.55685	12.3984	DNAJC11;IMMT
protein kinase complex (GO:1902911)	2020-02-06	0.06582	0.444784	0	0	4.55685	12.3984	INSR;SORBS1
platelet dense granule membrane (GO:0031088)	2020-02-06	0.06582	0.438145	0	0	4.55685	12.3984	SELP;ITPR1
paranode region of axon (GO:0033270)	2020-02-06	0.06582	0.431702	0	0	4.55685	12.3984	EPB41L3;SIRT2
spindle pole body (GO:0005816)	2020-02-06	0.06582	0.425445	0	0	4.55685	12.3984	TUBGCP6;TUBGCP3
sex chromosome (GO:0000803)	2020-02-06	0.06582	0.419367	0	0	4.55685	12.3984	SMC5;SMC6
microtubule end (GO:1990752)	2020-04-22	0.0725225	0.455564	0	0	2.48555	6.52174	SVIL;CLIP1;NAV3;CDK5RAP2
filopodium (GO:0030175)	1961-08-01	0.0754056	0.467096	0	0	1.79286	4.63431	MYO1B;ABI1;MYO5A;CIB1;DMD;UTRN;SYNE2;PPP1R9B
contractile actin filament bundle (GO:0097517)	1941-06-01	0.0759115	0.463788	0	0	2.00057	5.15784	NEBL;TPM3;ACTN1;TPM1;ZYX;SORBS1
stress fiber (GO:0001725)	1941-06-01	0.0759115	0.45752	0	0	2.00057	5.15784	NEBL;TPM3;ACTN1;TPM1;ZYX;SORBS1
peroxisomal membrane (GO:0005778)	1941-06-01	0.0759115	0.45142	0	0	2.00057	5.15784	ATAD1;ACBD5;PEX5L;PNPLA8;PEX11B;PEX5
peroxisome (GO:0005777)	1993-11-01	0.0767738	0.450541	0	0	1.61695	4.15052	SZT2;ACBD5;AKAP11;PNPLA8;ECI2;PEX5;PEX11B;MYO5A;DNM1L;MFF;SYT7
microbody (GO:0042579)	1993-11-01	0.0767738	0.44469	0	0	1.61695	4.15052	SZT2;ACBD5;AKAP11;PNPLA8;ECI2;PEX5;PEX11B;MYO5A;DNM1L;MFF;SYT7
dystrophin-associated glycoprotein complex (GO:0016010)	2020-03-14	0.0775132	0.443216	0	0	2.9294	7.49138	SGCE;SGCA;DMD
coated vesicle (GO:0030135)	1972-09-01	0.0786625	0.444095	0	0	1.70882	4.34482	F8;TICAM2;DENND1A;TNK2;FCHO2;AAK1;OCRL;SEC31A;PICALM
sarcoplasm (GO:0016528)	1932-05-01	0.080741	0.450131	0	0	2.13602	5.37532	ITPR1;ANK3;RYR3;SYNE2;PLEC
specific granule (GO:0042581)	17/161	0.0807724	0.444747	0	0	1.44347	3.63195	ATP8B4;STXBP3;UBR4;ARMC8;CLCN3;NFKB1;RAP1A;P2RX1;CLEC5A;TMBIM1;TOM1;LAMTOR2;CD36;CD47;SPTAN1;VCL;DNASE1L1
mitochondrial outer membrane (GO:0005741)	13/116	0.0814309	0.442905	0	0	1.53204	3.84236	CYB5A;LRRK2;VPS13C;AMBRA1;MIEF1;MFF;BPHL;MYO19;COASY;RHOT1;HAX1;USP30;DNM1L
heterochromatin (GO:0000792)	1942-06-01	0.0833557	0.447911	0	0	1.95293	4.85234	UHRF2;UHRF1;CBX3;ORC2;ATRX;SIRT2
Golgi trans cisterna (GO:0000138)	2020-02-07	0.0877759	0.466048	0	0	3.90587	9.50286	SGMS1;HID1
flotillin complex (GO:0016600)	2020-02-07	0.0877759	0.460565	0	0	3.90587	9.50286	FLOT1;FLOT2
AIM2 inflammasome complex (GO:0097169)	2020-02-07	0.0877759	0.45521	0	0	3.90587	9.50286	CASP4;CASP1
micro-ribonucleoprotein complex (GO:0035068)	2020-02-07	0.0877759	0.449978	0	0	3.90587	9.50286	XPO5;TNRC6A
cortical cytoskeleton (GO:0030863)	1953-07-01	0.0900268	0.456272	0	0	1.80554	4.34711	AKAP13;MLPH;CTTN;EPB41;FLOT1;FLOT2;DBN1
endoplasmic reticulum lumen (GO:0005788)	26/271	0.094652	0.474324	0	0	1.31156	3.09208	POGLUT1;COL16A1;FKBP14;TNC;CHRDL1;LTBP1;COL19A1;C4A;KDELC2;ARSK;TIMP1;UGGT1;MBTPS1;LAMB2;APLP2;ERAP1;FN1;ANO8;CP;KTN1;F8;VCAN;P4HA2;FAM20C;COL6A3;MFGE8
exocytic vesicle (GO:0070382)	2020-03-16	0.107128	0.530881	0	0	2.56323	5.72555	RAB6A;SYTL2;PICALM
site of double-strand break (GO:0035861)	1935-05-01	0.109113	0.534776	0	0	1.95293	4.32647	SLF1;APLF;SMC5;SMC6;TP53BP1
chromatoid body (GO:0033391)	2020-02-08	0.111519	0.540626	0	0	3.41763	7.49678	TDRD7;ARNTL
autolysosome (GO:0044754)	2020-02-08	0.111519	0.534813	0	0	3.41763	7.49678	LRRK2;SQSTM1
spectrin-associated cytoskeleton (GO:0014731)	2020-02-08	0.111519	0.529123	0	0	3.41763	7.49678	EPB41;ANK3
nuclear origin of replication recognition complex (GO:0005664)	2020-02-08	0.111519	0.523554	0	0	3.41763	7.49678	ORC4;ORC2
chromatin silencing complex (GO:0005677)	2020-02-08	0.111519	0.5181	0	0	3.41763	7.49678	TNRC18;SIRT2
gamma-tubulin large complex (GO:0000931)	2020-02-08	0.111519	0.512759	0	0	3.41763	7.49678	TUBGCP6;CDK5RAP2
death-inducing signaling complex (GO:0031264)	2020-02-08	0.111519	0.507526	0	0	3.41763	7.49678	FAS;CFLAR
lamellipodium membrane (GO:0031258)	2020-02-08	0.111519	0.5024	0	0	3.41763	7.49678	CD44;SYNE2
unconventional myosin complex (GO:0016461)	2020-02-08	0.111519	0.497376	0	0	3.41763	7.49678	MYL6;MYO9A
gamma-tubulin ring complex (GO:0008274)	2020-02-08	0.111519	0.492451	0	0	3.41763	7.49678	TUBGCP6;CDK5RAP2
perinuclear endoplasmic reticulum (GO:0097038)	2020-02-08	0.111519	0.487623	0	0	3.41763	7.49678	BCAP31;OSBPL6
nuclear inner membrane (GO:0005637)	2020-04-26	0.11815	0.511599	0	0	2.10316	4.49194	CBX3;DPY19L4;MATR3;LEMD3
ficolin-1-rich granule lumen (GO:1904813)	13/124	0.120383	0.516256	0	0	1.4332	3.0342	PSMD11;DBNL;APAF1;GMFG;GSTP1;AMPD3;APEH;SRP14;COMMD9;PKM;CTSH;MNDA;VCL
caveola (GO:0005901)	1957-07-01	0.120805	0.513132	0	0	1.67884	3.54836	PTCH1;INSR;MYOF;FLOT1;PACSIN2;ATP2B4;FLOT2
mRNA cleavage and polyadenylation specificity factor complex (GO:0005847)	2020-03-17	0.123342	0.518969	0	0	2.41245	5.04875	FIP1L1;CSNK1A1;CSTF2
chromosome, telomeric region (GO:0000781)	13/125	0.125896	0.524762	0	0	1.42174	2.94627	PRKDC;CBX3;NSMCE2;ATRX;SMC5;SMC6;ORC4;RAD51D;TNKS2;ORC2;HNRNPA2B1;ATM;TP53BP1
secretory granule lumen (GO:0034774)	29/318	0.129099	0.533133	0	0	1.24668	2.55218	PSMD11;TEX264;GMFG;GSTP1;FAF2;SRP14;COMMD9;CTSH;TIMP1;AGA;FAM3C;SPTAN1;DBNL;NHLRC3;APAF1;ACTN1;FN1;VEGFB;ARMC8;AMPD3;PRDX6;NFKB1;VEGFA;FGR;F8;PKM;MNDA;VCL;DNASE1L1
Golgi subcompartment (GO:0098791)	42/480	0.129648	0.530487	0	0	1.19617	2.4437	PI4K2B;NAA60;SGMS1;GOSR2;ARRB1;GCC2;ZDHHC21;CABP1;GOLGA4;AP1G2;RAB26;BSG;GOLGA1;MYO18A;INPP5K;RAB6A;ATP9B;CLASP2;MBTPS1;RBFOX1;ST6GAL1;POSTN;HACE1;RIC1;TRAPPC4;GBF1;COG2;OCRL;ZDHHC17;DNM2;FIG4;CREB3;PIKFYVE;GOLPH3;RAB34;GOLGB1;BIRC6;TGFBI;VAMP4;ST6GALNAC3;RAB7B;COPE
Cul4-RING E3 ubiquitin ligase complex (GO:0080008)	1937-05-01	0.130366	0.528575	0	0	1.84737	3.76385	RFWD2;ERCC8;ARIH1;DCAF6;DDB2
contractile fiber (GO:0043292)	2020-04-27	0.13112	0.526843	0	0	2.02527	4.11461	PPP1R12A;ARHGEF25;TMOD3;PDE4DIP
specific granule membrane (GO:0035579)	1992-10-01	0.134545	0.535776	0	0	1.48593	2.98056	ATP8B4;RAP1A;P2RX1;CLEC5A;TMBIM1;TOM1;UBR4;LAMTOR2;CD36;CD47
ATP-binding cassette (ABC) transporter complex (GO:0043190)	2020-02-09	0.136671	0.539429	0	0	3.0379	6.04595	ABCA7;ABCF2
juxtaparanode region of axon (GO:0044224)	2020-02-09	0.136671	0.534697	0	0	3.0379	6.04595	EPB41L3;SIRT2
Golgi-associated vesicle (GO:0005798)	1959-07-01	0.137979	0.535118	0	0	1.62193	3.21248	F8;TICAM2;AP1G2;LRRK2;OCRL;GOPC;SEC31A
site of DNA damage (GO:0090734)	1938-05-01	0.141642	0.544589	0	0	1.79876	3.51558	SLF1;APLF;SMC5;SMC6;TP53BP1
tertiary granule (GO:0070820)	16/165	0.151465	0.577378	0	0	1.32563	2.502	ATP8B4;DBNL;STXBP3;CD300A;UBR4;ARMC8;TCIRG1;DIAPH1;NFASC;CLEC5A;SIRPA;CTSH;LAMTOR2;CD47;SPTAN1;SIGLEC5
cytoplasmic vesicle lumen (GO:0060205)	13/130	0.155541	0.587892	0	0	1.36705	2.54388	PSMD11;DBNL;APAF1;GMFG;GSTP1;AMPD3;SRP14;NFKB1;FGR;COMMD9;PKM;CTSH;VCL
spindle microtubule (GO:0005876)	1950-06-01	0.156282	0.585731	0	0	1.64046	3.04485	CDC27;CDC16;TUBGCP3;KIFAP3;SKA2;CLASP2
autophagosome membrane (GO:0000421)	2020-03-19	0.158138	0.587745	0	0	2.15851	3.98091	SH3GLB1;ATG16L2;ATG16L1
NLRP3 inflammasome complex (GO:0072559)	2020-02-10	0.1629	0.600441	0	0	2.73411	4.96137	CASP4;CASP1
endoplasmic reticulum-Golgi intermediate compartment (GO:0005793)	1996-10-01	0.163471	0.597607	0	0	1.42401	2.57906	F8;TICAM2;GOSR2;GOLGB1;GBF1;FN1;PROM1;UGGT1;ERGIC1;NUCB2
ficolin-1-rich granule membrane (GO:0101003)	1962-07-01	0.165807	0.601219	0	0	1.54345	2.77347	DIAPH1;NFASC;CD300A;UBR4;SIRPA;TCIRG1;SIGLEC5
mitotic spindle (GO:0072686)	1985-09-01	0.167974	0.604165	0	0	1.44747	2.5822	ATAT1;GPSM2;DIAPH1;HSF1;KIF23;PKP4;EML1;SIRT2;CLASP2
tertiary granule membrane (GO:0070821)	1974-08-01	0.17212	0.614126	0	0	1.4779	2.60045	ATP8B4;CD300A;CLEC5A;UBR4;SIRPA;LAMTOR2;CD47;SIGLEC5
early endosome membrane (GO:0031901)	1974-08-01	0.17212	0.609252	0	0	1.4779	2.60045	FIG4;SNX4;PIKFYVE;RABEP1;RAB31;SYNDIG1;DNAJC13;SNX5
lysosomal membrane (GO:0005765)	26/292	0.173033	0.607658	0	0	1.21724	2.13537	PI4K2B;OCA2;NPRL3;ECE1;ARRB1;VLDLR;TCIRG1;NCSTN;GLIPR1;TOM1;FLOT1;VPS35;SPG11;ATP6V1C1;SZT2;SPNS2;DNAJC13;CYB561A3;TM6SF1;CP;TPCN2;CLCN6;TMBIM1;GOPC;LAMTOR2;CYB561
sarcoplasmic reticulum (GO:0016529)	2020-04-30	0.173207	0.603519	0	0	1.82274	3.19575	ITPR1;ANK3;RYR3;SYNE2
dendrite membrane (GO:0032590)	2020-03-20	0.176539	0.610359	0	0	2.05058	3.55615	SGCE;INSR;GABRE
cytoplasmic ribonucleoprotein granule (GO:0036464)	16/171	0.185961	0.637989	0	0	1.27911	2.15175	MBNL1;RBPMS;ROCK2;TDRD7;LARP4B;SYNE1;ARNTL;RBM4;PSMA4;SARNP;CNOT2;CTSH;MAPT;SQSTM1;LSM14A;TNRC6A
spindle midzone (GO:0051233)	1931-04-01	0.18816	0.640607	0	0	1.76394	2.94659	CTDP1;CCDC69;PKP4;EML1
cell cortex region (GO:0099738)	2020-02-11	0.189912	0.641674	0	0	2.48555	4.12898	GPSM2;EPB41
spanning component of membrane (GO:0089717)	2020-02-11	0.189912	0.636849	0	0	2.48555	4.12898	NLGN3;TRPM4
lytic vacuole (GO:0000323)	17/184	0.190509	0.634082	0	0	1.26304	2.09419	USP4;LRRK2;MYO5A;MARCH8;SYT7;TPCN2;TOM1L1;LARS;CTSL;KCNQ1;CTSK;HYAL3;CTSH;VPS35;AGA;VAMP4;RAB7B
cytoplasmic stress granule (GO:0010494)	1942-05-01	0.190583	0.629629	0	0	1.62745	2.69776	RBM4;MBNL1;RBPMS;LARP4B;LSM14A
platelet dense granule (GO:0042827)	2020-03-21	0.195491	0.641095	0	0	1.95293	3.18766	SELP;ITPR1;FAM3C
pigment granule (GO:0048770)	2020-03-21	0.195491	0.636415	0	0	1.95293	3.18766	SGSM2;MYO5A;SYTL2
melanosome (GO:0042470)	2020-03-21	0.195491	0.631803	0	0	1.95293	3.18766	SGSM2;MYO5A;SYTL2
cytoplasmic dynein complex (GO:0005868)	2020-03-21	0.195491	0.627258	0	0	1.95293	3.18766	DYNC1I2;SNX4;WDR60
U1 snRNP (GO:0005685)	2020-03-21	0.195491	0.622778	0	0	1.95293	3.18766	RBPMS;PRPF40B;PRPF40A
clathrin-coated vesicle (GO:0030136)	10/101	0.20345	0.643536	0	0	1.35352	2.15526	CD4;TNK2;DENND1A;FCHO2;AAK1;OCRL;ECE1;GOPC;VAMP4;PICALM
endosomal part (GO:0044440)	1932-04-01	0.203506	0.63918	0	0	1.70882	2.72054	LRRK2;VPS35;RBSN;SNX5
intercalated disc (GO:0014704)	1932-04-01	0.203506	0.63471	0	0	1.70882	2.72054	DLG1;ANK3;SLC8A1;DSC2
cytoplasmic vesicle membrane (GO:0030659)	1955-06-01	0.212262	0.657421	0	0	1.49133	2.31147	YWHAQ;DYSF;ITPR1;ARRB1;KIF1B;RYR3
integral component of nuclear inner membrane (GO:0005639)	2020-02-12	0.217455	0.66886	0	0	2.27842	3.47634	P2RX1;LEMD3
pericentric heterochromatin (GO:0005721)	2020-02-12	0.217455	0.664279	0	0	2.27842	3.47634	CBX3;ATRX
node of Ranvier (GO:0033268)	2020-02-12	0.217455	0.65976	0	0	2.27842	3.47634	NFASC;ANK3
nuclear chromosome part (GO:0044454)	33/393	0.22764	0.685996	0	0	1.14791	1.69889	INO80C;SETD3;PRKDC;UHRF1;EHMT2;ORC4;ING3;TNKS2;ORC2;EP400;BRD8;NFRKB;MEF2D;GABPA;BPTF;MEF2A;SMAD2;KLHDC3;KDM4C;CBX3;PHF12;TCF12;ATRX;H2AFV;BAZ1B;SMARCA2;POLA2;RAD51D;HNRNPK;NASP;ASXL2;ATM;TCF4
platelet alpha granule lumen (GO:0031093)	1968-07-01	0.22793	0.68226	0	0	1.40726	2.08094	F8;TEX264;ACTN1;FN1;VEGFB;TIMP1;VEGFA
integral component of mitochondrial inner membrane (GO:0031305)	1934-04-01	0.235205	0.699344	0	0	1.6083	2.32768	COQ2;ETFDH;DNAJC11;IMMT
smooth endoplasmic reticulum (GO:0005790)	2020-02-13	0.245304	0.724541	0	0	2.10316	2.95548	SLMAP;RYR3
DNA-directed RNA polymerase I complex (GO:0005736)	2020-02-13	0.245304	0.719775	0	0	2.10316	2.95548	POLR2E;POLR1E
Set1C/COMPASS complex (GO:0048188)	2020-02-13	0.245304	0.71507	0	0	2.10316	2.95548	ASH2L;BPTF
Cajal body (GO:0015030)	1935-04-01	0.251475	0.728299	0	0	1.56235	2.15668	EFTUD2;NOP58;HNRNPA2B1;PRPF31
pre-autophagosomal structure (GO:0000407)	2020-03-24	0.254801	0.73317	0	0	1.70882	2.33642	NBR1;ULK2;WIPI2
prespliceosome (GO:0071010)	2020-03-24	0.254801	0.72847	0	0	1.70882	2.33642	XAB2;PRPF40B;PRPF40A
actin-based cell projection (GO:0098858)	1971-07-01	0.261599	0.743142	0	0	1.3478	1.80732	MYO1B;LRRK2;DMD;UTRN;PROM1;CD44;PPP1R9B
septin cytoskeleton (GO:0032156)	2020-02-14	0.27327	0.771381	0	0	1.95293	2.53354	SEPT6;SEPT4
septin ring (GO:0005940)	2020-02-14	0.27327	0.76653	0	0	1.95293	2.53354	SEPT6;SEPT4
septin filament array (GO:0032160)	2020-02-14	0.27327	0.761739	0	0	1.95293	2.53354	SEPT6;SEPT4
microtubule plus-end (GO:0035371)	2020-02-14	0.27327	0.757008	0	0	1.95293	2.53354	CLIP1;CDK5RAP2
calcium channel complex (GO:0034704)	2020-03-25	0.275123	0.757438	0	0	1.64046	2.11708	CAMK2D;FKBP1B;RYR3
U2-type spliceosomal complex (GO:0005684)	1961-06-01	0.286821	0.784799	0	0	1.34464	1.67932	EFTUD2;XAB2;PRPF40B;CDC5L;PRPF40A;PRPF31
late endosome membrane (GO:0031902)	1949-05-01	0.287279	0.781258	0	0	1.39495	1.73993	FIG4;PIKFYVE;GOSR2;CYB561A3;RAB7B
chromosome (GO:0005694)	1998-09-01	0.288492	0.779802	0	0	1.25546	1.56065	PBRM1;HP1BP3;SMC5;SMC6;CDK12;TOPBP1;SPIDR;PUM3;SIRT2
mitotic spindle pole (GO:0097431)	2020-03-26	0.295598	0.794198	0	0	1.57737	1.92243	GPSM2;HSF1;EML1
Ino80 complex (GO:0031011)	2020-02-15	0.301184	0.804361	0	0	1.82274	2.18735	INO80C;NFRKB
condensed chromosome, centromeric region (GO:0000779)	2020-03-27	0.316158	0.839324	0	0	1.51895	1.74909	AHCTF1;CBX3;PMF1
replication fork (GO:0005657)	2020-03-27	0.316158	0.834358	0	0	1.51895	1.74909	RAD51D;UHRF1;BAZ1B
cytoplasmic microtubule (GO:0005881)	1939-04-01	0.318405	0.835346	0	0	1.40211	1.60461	CYLD;APC;HID1;CLASP2
peroxisomal part (GO:0044439)	1976-07-01	0.320385	0.835623	0	0	1.25913	1.43318	ATAD1;ACBD5;PEX5L;PNPLA8;ECI2;PEX5;PEX11B
axonemal dynein complex (GO:0005858)	2020-02-16	0.328907	0.852863	0	0	1.70882	1.90017	DNAH1;WDR78
vacuolar proton-transporting V-type ATPase complex (GO:0016471)	2020-02-16	0.328907	0.847933	0	0	1.70882	1.90017	TCIRG1;ATP6V1C1
nuclear cyclin-dependent protein kinase holoenzyme complex (GO:0019908)	2020-02-16	0.328907	0.84306	0	0	1.70882	1.90017	KDM5A;CDK12
mitochondrion (GO:0005739)	79/1027	0.334256	0.851874	0	0	1.05158	1.15237	MTCH1;TRMU;OXNAD1;PANK2;LRRK2;COX4I1;FASTKD3;MPV17L;ECI2;ATP5C1;HCCS;SYNE2;TMEM143;NFU1;LACTB;MRPL42;AKAP10;AIFM1;BSG;CASP4;VPS35;MRPL9;USP30;DNM1L;RARS2;AGTPBP1;MRPS18B;GTPBP8;SEPT4;ATAD3A;SIRT3;CYP27A1;VWA8;HAX1;PKM;NOA1;CARD19;PICK1;MAPT;SLC25A14;KANK2;NDRG4;DTYMK;ASAH2;GLS2;GSTP1;SP140;MIEF1;AMBRA1;MFF;BPHL;TIMM50;SLC25A26;RHOT1;APOPT1;TNRC18;NT5M;BRD8;MARK2;DECR1;PRELID1;GK;IDH3G;DNAJC11;IMM…
ionotropic glutamate receptor complex (GO:0008328)	1940-04-01	0.335407	0.849952	0	0	1.36705	1.49338	DLG1;DLG3;PTK2B;SCRIB
mitochondrial small ribosomal subunit (GO:0005763)	2020-03-28	0.336739	0.848507	0	0	1.4647	1.59425	MRPL42;MRPS35;MRPS18B
MLL1/2 complex (GO:0044665)	2020-03-28	0.336739	0.84374	0	0	1.4647	1.59425	INO80C;CHD8;PRPF31
myofibril (GO:0030016)	2020-03-28	0.336739	0.839027	0	0	1.4647	1.59425	ARHGEF25;TMOD3;PDE4DIP
MLL1 complex (GO:0071339)	2020-03-28	0.336739	0.834365	0	0	1.4647	1.59425	INO80C;CHD8;PRPF31
cortical actin cytoskeleton (GO:0030864)	1953-05-01	0.346059	0.85272	0	0	1.28967	1.36853	AKAP13;MLPH;FLOT1;FLOT2;SPTAN1
BAF-type complex (GO:0090544)	2020-02-17	0.356315	0.873168	0	0	1.6083	1.65967	PBRM1;SMARCA2
clathrin adaptor complex (GO:0030131)	2020-02-17	0.356315	0.868397	0	0	1.6083	1.65967	AP1G2;PICALM
DNA-directed RNA polymerase II, core complex (GO:0005665)	2020-02-17	0.356315	0.863677	0	0	1.6083	1.65967	CHD6;POLR2E
nuclear periphery (GO:0034399)	1979-07-01	0.356677	0.859881	0	0	1.21131	1.24877	AHCTF1;UHRF1;HLCS;HNRNPA2B1;ERCC8;PRPF40A;MAPT
alpha DNA polymerase:primase complex (GO:0005658)	2020-01-06	0.366085	0.877816	0	0	2.27842	2.28957	POLA2
AP-1 adaptor complex (GO:0030121)	2020-01-06	0.366085	0.873121	0	0	2.27842	2.28957	AP1G2
AP-3 adaptor complex (GO:0030123)	2020-01-06	0.366085	0.868477	0	0	2.27842	2.28957	AP3S1
gamma-secretase complex (GO:0070765)	2020-01-06	0.366085	0.863882	0	0	2.27842	2.28957	NCSTN
FACIT collagen trimer (GO:0005593)	2020-01-06	0.366085	0.859335	0	0	2.27842	2.28957	COL16A1
membrane attack complex (GO:0005579)	2020-01-06	0.366085	0.854836	0	0	2.27842	2.28957	C7
box C/D snoRNP complex (GO:0031428)	2020-01-06	0.366085	0.850384	0	0	2.27842	2.28957	NOP58
spanning component of plasma membrane (GO:0044214)	2020-01-06	0.366085	0.845978	0	0	2.27842	2.28957	TRPM4
signal recognition particle, endoplasmic reticulum targeting (GO:0005786)	2020-01-06	0.366085	0.841617	0	0	2.27842	2.28957	SRP14
multivesicular body (GO:0005771)	2020-03-30	0.377737	0.863951	0	0	1.36705	1.33091	STEAP3;LRRK2;CTSH
U2-type catalytic step 2 spliceosome (GO:0071007)	2020-03-30	0.377737	0.859544	0	0	1.36705	1.33091	EFTUD2;XAB2;CDC5L
ribonucleoprotein granule (GO:0035770)	1981-07-01	0.381081	0.862753	0	0	1.1814	1.13975	ROCK2;SARNP;HSF1;CTSH;TDRD7;MAPT;LSM14A
DNA-directed RNA polymerase III complex (GO:0005666)	2020-02-18	0.383308	0.86341	0	0	1.51895	1.45655	POLR3C;POLR2E
P-body (GO:0000932)	1969-06-01	0.392576	0.879843	0	0	1.18874	1.11151	PSMA4;CNOT2;SQSTM1;LSM14A;TNRC6A;SYNE1
integral component of mitochondrial membrane (GO:0032592)	1957-05-01	0.405463	0.904182	0	0	1.19917	1.08252	COQ2;RHOT1;DMPK;ETFDH;MFF
U2-type prespliceosome (GO:0071004)	2020-02-19	0.409798	0.909304	0	0	1.439	1.28372	PRPF40B;PRPF40A
condensed chromosome kinetochore (GO:0000777)	2020-02-19	0.409798	0.904802	0	0	1.439	1.28372	AHCTF1;PMF1
insulin-responsive compartment (GO:0032593)	2020-01-07	0.412469	0.906213	0	0	1.95293	1.72951	MYO5A
H3 histone acetyltransferase complex (GO:0070775)	2020-01-07	0.412469	0.901771	0	0	1.95293	1.72951	BRPF1
multivesicular body lumen (GO:0097486)	2020-01-07	0.412469	0.897372	0	0	1.95293	1.72951	CTSH
early phagosome (GO:0032009)	2020-01-07	0.412469	0.893016	0	0	1.95293	1.72951	SYT7
extrinsic component of endosome membrane (GO:0031313)	2020-01-07	0.412469	0.888702	0	0	1.95293	1.72951	SNX5
cyclin-dependent protein kinase activating kinase holoenzyme complex (GO:0019907)	2020-01-07	0.412469	0.884429	0	0	1.95293	1.72951	KDM5A
kinetochore microtubule (GO:0005828)	2020-01-07	0.412469	0.880198	0	0	1.95293	1.72951	CLASP2
Rad51B-Rad51C-Rad51D-XRCC2 complex (GO:0033063)	2020-01-07	0.412469	0.876006	0	0	1.95293	1.72951	RAD51D
L-type voltage-gated calcium channel complex (GO:1990454)	2020-01-07	0.412469	0.871854	0	0	1.95293	1.72951	CACNA1C
MOZ/MORF histone acetyltransferase complex (GO:0070776)	2020-01-07	0.412469	0.867742	0	0	1.95293	1.72951	BRPF1
zonula adherens (GO:0005915)	2020-01-07	0.412469	0.863668	0	0	1.95293	1.72951	SORBS1
pre-snoRNP complex (GO:0070761)	2020-01-07	0.412469	0.859632	0	0	1.95293	1.72951	NOP58
Cul3-RING ubiquitin ligase complex (GO:0031463)	1971-06-01	0.419244	0.869687	0	0	1.15526	1.00427	KLHL29;KLHL5;KLHL15;KLHL26;SPOP;ARIH1
intermediate filament cytoskeleton (GO:0045111)	1972-06-01	0.432527	0.893089	0	0	1.13921	0.954784	CLIP1;TLK2;PHLDB2;SMARCA2;SYNE2;PLEC
nuclear matrix (GO:0016363)	1960-05-01	0.449602	0.924068	0	0	1.13921	0.910676	UHRF1;HLCS;HNRNPA2B1;ERCC8;PRPF40A
microtubule minus-end (GO:0036449)	2020-01-08	0.455462	0.931817	0	0	1.70882	1.34389	SVIL
apical dendrite (GO:0097440)	2020-01-08	0.455462	0.927562	0	0	1.70882	1.34389	PTK2B
cyclin/CDK positive transcription elongation factor complex (GO:0008024)	2020-01-08	0.455462	0.923346	0	0	1.70882	1.34389	CDK12
Golgi medial cisterna (GO:0005797)	2020-01-08	0.455462	0.919168	0	0	1.70882	1.34389	HID1
clathrin coat of trans-Golgi network vesicle (GO:0030130)	2020-01-08	0.455462	0.915027	0	0	1.70882	1.34389	AP1G2
endolysosome (GO:0036019)	2020-02-21	0.461003	0.922006	0	0	1.30196	1.00817	CTSL;CTSK
anaphase-promoting complex (GO:0005680)	2020-02-21	0.461003	0.91789	0	0	1.30196	1.00817	CDC16;CDC27
euchromatin (GO:0000791)	2020-02-21	0.461003	0.91381	0	0	1.30196	1.00817	CBX3;UHRF1
integral component of mitochondrial outer membrane (GO:0031307)	2020-02-22	0.485612	0.958332	0	0	1.24278	0.897713	RHOT1;DMPK
transcriptionally active chromatin (GO:0035327)	2020-02-22	0.485612	0.954111	0	0	1.24278	0.897713	KMT2E;TTC37
intrinsic component of mitochondrial outer membrane (GO:0031306)	2020-02-22	0.485612	0.949926	0	0	1.24278	0.897713	RHOT1;DMPK
specific granule lumen (GO:0035580)	1963-05-01	0.492837	0.959848	0	0	1.08496	0.767695	ARMC8;SPTAN1;VCL;NFKB1;DNASE1L1
post-mRNA release spliceosomal complex (GO:0071014)	2020-01-09	0.495311	0.960472	0	0	1.51895	1.06717	XAB2
pseudopodium (GO:0031143)	2020-01-09	0.495311	0.956315	0	0	1.51895	1.06717	ACTN1
signal recognition particle (GO:0048500)	2020-01-09	0.495311	0.952193	0	0	1.51895	1.06717	SRP14
NMDA selective glutamate receptor complex (GO:0017146)	2020-01-09	0.495311	0.948106	0	0	1.51895	1.06717	PTK2B
late endosome lumen (GO:0031906)	2020-01-09	0.495311	0.944054	0	0	1.51895	1.06717	CTSH
G-protein coupled receptor dimeric complex (GO:0038037)	2020-01-09	0.495311	0.940037	0	0	1.51895	1.06717	GABBR1
mitochondrial matrix (GO:0005759)	23/309	0.496891	0.93904	0	0	1.01755	0.711658	RARS2;GFM2;GLS2;IDH3G;LRRK2;ETFDH;ATP5C1;ALKBH7;HARS2;HSD17B8;ACSF2;COASY;SIRT3;CYP27A1;PDP1;COQ3;HYKK;MTG2;TRMT5;ETFBKMT;NT5M;NUDT13;DECR1
DNA-directed RNA polymerase II, holoenzyme (GO:0016591)	1991-07-01	0.502071	0.944827	0	0	1.05158	0.724552	CTDP1;CHD6;POLR2E;TAF4B;RPRD2;GTF2H2;RPAP2
chromosome, centromeric region (GO:0000775)	1950-04-01	0.502354	0.941385	0	0	1.09364	0.75292	FAM172A;CBX3;ATRX;PPP2R5C
Golgi cisterna (GO:0031985)	1951-04-01	0.518171	0.966964	0	0	1.0722	0.704917	GOLPH3;SGMS1;RAB34;HID1
sodium channel complex (GO:0034706)	2020-01-10	0.532245	0.989089	0	0	1.36705	0.862133	TRPM4
myosin filament (GO:0032982)	2020-01-10	0.532245	0.984985	0	0	1.36705	0.862133	MYH14
CatSper complex (GO:0036128)	2020-01-10	0.532245	0.980915	0	0	1.36705	0.862133	CATSPERD
mitotic spindle midzone (GO:1990023)	2020-01-10	0.532245	0.976878	0	0	1.36705	0.862133	EML1
cation channel complex (GO:0034703)	1966-05-01	0.534754	0.97746	0	0	1.03565	0.648261	CAMK2D;FKBP1B;PTK2B;RYR3;TRPM4
nuclear chromosome, telomeric region (GO:0000784)	8/108	0.5382	0.979744	0	0	1.01263	0.627351	ORC4;RAD51D;TNKS2;PRKDC;CBX3;ORC2;ATRX;ATM
nuclear chromosome (GO:0000228)	1953-04-01	0.54907	0.995468	0	0	1.03174	0.618559	PBRM1;RGS12;KIFAP3;SPIDR
endosome lumen (GO:0031904)	2020-02-25	0.555058	1	0	0	1.09364	0.643808	CTSL;CTSK
proton-transporting V-type ATPase complex (GO:0033176)	2020-01-11	0.566479	1	0	0	1.24278	0.706289	TCIRG1
MLL3/4 complex (GO:0044666)	2020-01-11	0.566479	1	0	0	1.24278	0.706289	ASH2L
nuclear replication fork (GO:0043596)	2020-01-11	0.566479	1	0	0	1.24278	0.706289	BAZ1B
CD40 receptor complex (GO:0035631)	2020-01-11	0.566479	1	0	0	1.24278	0.706289	TANK
axonal growth cone (GO:0044295)	2020-01-11	0.566479	1	0	0	1.24278	0.706289	L1CAM
beta-catenin-TCF complex (GO:1990907)	2020-01-11	0.566479	0.998615	0	0	1.24278	0.706289	TCF4
nuclear inclusion body (GO:0042405)	2020-01-11	0.566479	0.994683	0	0	1.24278	0.706289	SLF1
IkappaB kinase complex (GO:0008385)	2020-01-11	0.566479	0.990782	0	0	1.24278	0.706289	ERC1
npBAF complex (GO:0071564)	2020-01-11	0.566479	0.986912	0	0	1.24278	0.706289	SMARCA2
serine/threonine protein kinase complex (GO:1902554)	2020-02-26	0.57668	1	0	0	1.05158	0.578861	ERC1;ENG
U4/U6 x U5 tri-snRNP complex (GO:0046540)	2020-02-26	0.57668	0.996897	0	0	1.05158	0.578861	EFTUD2;PRPF31
cullin-RING ubiquitin ligase complex (GO:0031461)	13/182	0.576891	0.99341	0	0	0.976467	0.537157	KLHL29;KLHL15;KLHL26;DCAF6;DDB2;KLHL5;CDC27;CDC16;SPOP;ERCC8;FBXL3;ARIH1;FBXL5
SCF ubiquitin ligase complex (GO:0019005)	1955-04-01	0.578895	0.993028	0	0	0.994221	0.543475	SPOP;FBXL3;ARIH1;FBXL5
condensed chromosome (GO:0000793)	1941-03-01	0.585363	1	0	0	1.00028	0.535675	CBX3;RGS12;KIFAP3
mitochondrial envelope (GO:0005740)	1970-05-01	0.588027	1	0	0	0.976467	0.518488	PANK2;PRELID1;HAX1;AIFM1;ABCF2
tertiary granule lumen (GO:1904724)	1956-04-01	0.593377	1	0	0	0.976467	0.509643	DBNL;CTSH;ARMC8;SPTAN1
small nucleolar ribonucleoprotein complex (GO:0005732)	2020-01-12	0.598208	1	0	0	1.13921	0.585346	NOP58
PRC1 complex (GO:0035102)	2020-01-12	0.598208	1	0	0	1.13921	0.585346	PHC3
U4 snRNP (GO:0005687)	2020-01-12	0.598208	1	0	0	1.13921	0.585346	PRPF31
invadopodium (GO:0071437)	2020-01-12	0.598208	0.999254	0	0	1.13921	0.585346	FAP
holo TFIIH complex (GO:0005675)	2020-01-12	0.598208	0.995526	0	0	1.13921	0.585346	GTF2H2
nuclear ubiquitin ligase complex (GO:0000152)	1942-03-01	0.601969	0.99806	0	0	0.976467	0.495605	CDC27;CDC16;PHC3
integral component of endoplasmic reticulum membrane (GO:0030176)	9/129	0.607695	1	0	0	0.953759	0.47505	BCAP31;ELOVL1;ZFYVE27;SGMS1;ACER3;TECR;RRBP1;HACD2;TAPT1
trans-Golgi network membrane (GO:0032588)	1986-06-01	0.607754	1	0	0	0.953759	0.474957	MYO1B;RAB31;RIC1;COG2;VAMP4;RAB6A
spliceosomal complex (GO:0005681)	8/115	0.610574	1	0	0	0.950994	0.469179	EFTUD2;XAB2;GPKOW;HNRNPA2B1;HNRNPR;PRPF31;HNRNPH3;RBM5
nuclear transcription factor complex (GO:0044798)	1972-05-01	0.613372	1	0	0	0.949343	0.464024	NFAT5;TFDP2;TAF1C;TCF12;PBX1
microvillus (GO:0005902)	1943-03-01	0.61813	1	0	0	0.953759	0.458812	LRRK2;PROM1;CD44
mitochondrial intermembrane space (GO:0005758)	1958-04-01	0.621434	1	0	0	0.942796	0.448512	PANK2;PRELID1;HAX1;AIFM1
bicellular tight junction (GO:0005923)	1973-05-01	0.625696	1	0	0	0.936338	0.43904	DLG1;APC;UBN1;ANK3;MTDH
endoribonuclease complex (GO:1902555)	2020-01-13	0.627617	1	0	0	1.05158	0.489853	TSEN54
mitochondrial inner membrane presequence translocase complex (GO:0005744)	2020-01-13	0.627617	1	0	0	1.05158	0.489853	TIMM50
clathrin coat of endocytic vesicle (GO:0030128)	2020-01-13	0.627617	1	0	0	1.05158	0.489853	PICALM
AP-2 adaptor complex (GO:0030122)	2020-01-13	0.627617	0.999704	0	0	1.05158	0.489853	PICALM
COPII vesicle coat (GO:0030127)	2020-01-13	0.627617	0.996146	0	0	1.05158	0.489853	SEC31A
Sin3 complex (GO:0016580)	2020-01-13	0.627617	0.992614	0	0	1.05158	0.489853	PHF12
azurophil granule membrane (GO:0035577)	1959-04-01	0.634995	1	0	0	0.926816	0.420903	GLIPR1;NCSTN;TOM1;DNAJC13
catenin complex (GO:0016342)	2020-02-29	0.636863	1	0	0	0.942796	0.42539	APC;CDH11
spliceosomal snRNP complex (GO:0097525)	1960-04-01	0.648237	1	0	0	0.911369	0.395077	RBPMS;PRPF40B;PRPF40A;PRPF31
potassium channel complex (GO:0034705)	2020-01-14	0.654874	1	0	0	0.976467	0.41335	ABCC9
endoplasmic reticulum subcompartment (GO:0098827)	2020-01-14	0.654874	1	0	0	0.976467	0.41335	ZFYVE27
platelet dense granule lumen (GO:0031089)	2020-01-14	0.654874	1	0	0	0.976467	0.41335	FAM3C
integral component of peroxisomal membrane (GO:0005779)	2020-01-14	0.654874	1	0	0	0.976467	0.41335	PEX11B
intrinsic component of mitochondrial inner membrane (GO:0031304)	1930-02-01	0.655372	1	0	0	0.911369	0.385101	COQ2;ETFDH
intermediate filament (GO:0005882)	1947-03-01	0.678223	1	0	0	0.872588	0.338807	CLIP1;CSNK1A1;TLK2
SWI/SNF complex (GO:0016514)	2020-01-15	0.680138	1	0	0	0.911369	0.351296	SMARCA2
keratin filament (GO:0045095)	2020-01-15	0.680138	1	0	0	0.911369	0.351296	CSNK1A1
synaptonemal structure (GO:0099086)	2020-01-15	0.680138	1	0	0	0.911369	0.351296	UBE2I
lamellar body (GO:0042599)	2020-01-15	0.680138	1	0	0	0.911369	0.351296	CTSH
intrinsic component of the cytoplasmic side of the plasma membrane (GO:0031235)	2020-01-15	0.680138	1	0	0	0.911369	0.351296	NF1
trans-Golgi network transport vesicle (GO:0030140)	2020-01-15	0.680138	1	0	0	0.911369	0.351296	GOPC
Cul2-RING ubiquitin ligase complex (GO:0031462)	2020-01-15	0.680138	1	0	0	0.911369	0.351296	ARIH1
COPI vesicle coat (GO:0030126)	2020-01-15	0.680138	1	0	0	0.911369	0.351296	COPE
vesicle coat (GO:0030120)	1932-02-01	0.690115	1	0	0	0.854409	0.316897	COPE;SEC31A
spliceosomal tri-snRNP complex (GO:0097526)	1932-02-01	0.690115	1	0	0	0.854409	0.316897	EFTUD2;PRPF31
secretory vesicle (GO:0099503)	2020-01-16	0.703553	1	0	0	0.854409	0.30042	SYTL2
DNA-directed RNA polymerase complex (GO:0000428)	2020-01-16	0.703553	1	0	0	0.854409	0.30042	POLR2E
CHD-type complex (GO:0090545)	2020-01-16	0.703553	1	0	0	0.854409	0.30042	APLP2
COPI-coated vesicle membrane (GO:0030663)	2020-01-16	0.703553	1	0	0	0.854409	0.30042	COPE
Sin3-type complex (GO:0070822)	2020-01-16	0.703553	1	0	0	0.854409	0.30042	PHF12
T cell receptor complex (GO:0042101)	2020-01-16	0.703553	1	0	0	0.854409	0.30042	CD4
NuRD complex (GO:0016581)	2020-01-16	0.703553	1	0	0	0.854409	0.30042	APLP2
lipid droplet (GO:0005811)	1965-04-01	0.709558	1	0	0	0.841264	0.288649	BCAP31;FIG4;FAF2;ABHD5
cytosolic small ribosomal subunit (GO:0022627)	1950-03-01	0.71849	1	0	0	0.820232	0.271172	MCTS1;RPS24;EIF4G1
nuclear replisome (GO:0043601)	2020-01-17	0.725256	1	0	0	0.804149	0.258318	POLA2
mitochondrial respiratory chain complex IV (GO:0005751)	2020-01-17	0.725256	1	0	0	0.804149	0.258318	COX4I1
endoplasmic reticulum tubular network (GO:0071782)	2020-01-17	0.725256	1	0	0	0.804149	0.258318	ZFYVE27
BLOC-1 complex (GO:0031083)	2020-01-17	0.725256	1	0	0	0.804149	0.258318	SNAP47
acetylcholine-gated channel complex (GO:0005892)	2020-01-17	0.725256	1	0	0	0.804149	0.258318	STXBP5
condensed nuclear chromosome (GO:0000794)	1935-02-01	0.73676	1	0	0	0.781174	0.238644	RGS12;KIFAP3
nuclear euchromatin (GO:0005719)	2020-01-18	0.74537	1	0	0	0.759474	0.22319	CBX3
transcription factor TFIID complex (GO:0005669)	1936-02-01	0.750919	1	0	0	0.759474	0.217557	TAF4B;GTF2H2
small-subunit processome (GO:0032040)	1936-02-01	0.750919	1	0	0	0.759474	0.217557	NOP58;UTP18
GABA-A receptor complex (GO:1902711)	2020-01-19	0.764013	1	0	0	0.719502	0.193669	GABRE
striated muscle thin filament (GO:0005865)	2020-01-19	0.764013	1	0	0	0.719502	0.193669	TMOD3
small ribosomal subunit (GO:0015935)	1954-03-01	0.76594	1	0	0	0.759474	0.202515	MCTS1;RPS24;EIF4G1
phagocytic vesicle membrane (GO:0030670)	1939-02-01	0.789515	1	0	0	0.701053	0.165684	ATP6V0E1;TCIRG1
azurophil granule lumen (GO:0035578)	1991-05-01	0.804485	1	0	0	0.751129	0.16341	NHLRC3;FAF2;MNDA;AGA;PRDX6
azurophil granule (GO:0042582)	9/155	0.807886	1	0	0	0.793773	0.16934	NCSTN;GLIPR1;NHLRC3;FAF2;TOM1;DNAJC13;MNDA;AGA;PRDX6
telomerase holoenzyme complex (GO:0005697)	2020-01-22	0.812149	1	0	0	0.621388	0.129293	SMG6
mitochondrial proton-transporting ATP synthase complex (GO:0005753)	2020-01-22	0.812149	1	0	0	0.621388	0.129293	ATP5C1
histone acetyltransferase complex (GO:0000123)	2020-01-22	0.812149	1	0	0	0.621388	0.129293	KANSL3
integral component of Golgi membrane (GO:0030173)	1941-02-01	0.812223	1	0	0	0.666856	0.138693	SGMS1;ACER3
COPII-coated ER to Golgi transport vesicle (GO:0030134)	1976-04-01	0.816088	1	0	0	0.719502	0.146227	F8;TICAM2;GOSR2;SEC31A
Golgi membrane (GO:0000139)	28/443	0.81624	1	0	0	0.864052	0.175443	NAA60;SGMS1;GOSR2;ARRB1;ZDHHC21;CABP1;HID1;AP1G2;RAB26;BSG;RAB6A;MBTPS1;ST6GAL1;HACE1;RIC1;GBF1;COG2;ZDHHC17;DNM2;FIG4;CREB3;MYO1B;PIKFYVE;RAB31;GOLGB1;VAMP4;ST6GALNAC3;COPE
endoplasmic reticulum exit site (GO:0070971)	2020-01-25	0.850471	1	0	0	0.546822	0.0885659	SEC31A
RNA polymerase II transcription factor complex (GO:0090575)	8/148	0.856053	1	0	0	0.738948	0.11485	SMAD2;TFDP2;TCF12;TAF4B;TCF4;GTF2H2;TEAD1;PBX1
polysome (GO:0005844)	1964-03-01	0.856438	1	0	0	0.640807	0.0993082	EIF4H;LARP4B;EIF4G1
recycling endosome membrane (GO:0055038)	1948-02-01	0.875383	1	0	0	0.569606	0.0758112	ZFYVE27;PACSIN2
endoplasmic reticulum-Golgi intermediate compartment membrane (GO:0033116)	1948-02-01	0.875383	1	0	0	0.569606	0.0758112	F8;GOSR2
recycling endosome (GO:0055037)	6/120	0.880325	1	0	0	0.683527	0.0871254	SDCCAG3;ZFYVE27;MCTP1;PACSIN2;MYO5A;VIPAS39
histone methyltransferase complex (GO:0035097)	1950-02-01	0.889449	1	0	0	0.546822	0.0640618	ASH2L;BPTF
synaptonemal complex (GO:0000795)	2020-01-29	0.889698	1	0	0	0.471398	0.0550937	UBE2I
polysomal ribosome (GO:0042788)	2020-01-29	0.889698	1	0	0	0.471398	0.0550937	LARP4B
brush border membrane (GO:0031526)	2020-01-29	0.889698	1	0	0	0.471398	0.0550937	CD36
rough endoplasmic reticulum (GO:0005791)	2020-01-29	0.889698	1	0	0	0.471398	0.0550937	SUCO
integral component of lumenal side of endoplasmic reticulum membrane (GO:0071556)	2020-01-30	0.897778	1	0	0	0.455685	0.0491375	BCAP31
mitochondrial large ribosomal subunit (GO:0005762)	1953-02-01	0.907806	1	0	0	0.515869	0.0498974	MRPL42;MRPL9
vacuolar lumen (GO:0005775)	8/162	0.912988	1	0	0	0.675088	0.0614552	VCAN;NHLRC3;CTSL;CTSK;FAF2;MNDA;AGA;PRDX6
ER to Golgi transport vesicle membrane (GO:0012507)	1955-02-01	0.918414	1	0	0	0.497111	0.0423075	GOSR2;SEC31A
precatalytic spliceosome (GO:0071011)	1934-01-01	0.924601	1	0	0	0.402075	0.03152	PRPF31
clathrin-coated vesicle membrane (GO:0030665)	1982-03-01	0.944833	1	0	0	0.500142	0.0283817	CD4;DENND1A;VAMP4
integral component of plasma membrane (GO:0005887)	92/1464	0.950344	1	0	0	0.859078	0.0437536	LMBR1L;STEAP3;PTPRS;FLT4;PTPRO;PTPRM;TCIRG1;TSPAN11;SLC8A1;ADGRE1;SGCE;ADGRE5;SLCO2B1;BSG;CLEC5A;TNFSF10;NRCAM;TRIM27;CD36;PDGFRB;IFNAR2;ABCC3;ABCC1;SLC30A5;NPY1R;SCRIB;ABCC9;IL17RE;IL17RC;PLPP5;CD48;PLA2R1;SLC25A14;EPHA3;CD44;PLPP1;LY6E;ENG;NLGN3;ADCYAP1R1;SLC43A2;SGMS1;NPR2;NRXN1;LPAR4;CLCN3;TANK;CSF2RA;AGER;PCDH17;NCSTN;ADGRG2;C7;TSPAN9;ERBB2;PRRG1;SYNDIG1;STXBP5;PROM1;GABRE;RELT;TRPM4;JAG2;AB…
anchored component of plasma membrane (GO:0046658)	1941-01-01	0.955741	1	0	0	0.333428	0.0150936	NTNG2
lysosomal lumen (GO:0043202)	1987-03-01	0.958279	1	0	0	0.471398	0.0200895	VCAN;CTSL;CTSK
microbody lumen (GO:0031907)	1943-01-01	0.961992	1	0	0	0.31792	0.0123192	ECI2
peroxisomal matrix (GO:0005782)	1943-01-01	0.961992	1	0	0	0.31792	0.0123192	ECI2
mitochondrial inner membrane (GO:0005743)	17/342	0.968621	1	0	0	0.67953	0.0216644	MRPS35;LRRK2;COX4I1;MRPS18B;ATP5C1;IMMT;TIMM50;MRPL42;SLC25A26;COQ2;AIFM1;MTG2;NDUFAF5;SLC25A40;MRPL9;SLC25A14;COX20
cis-Golgi network (GO:0005801)	1948-01-01	0.974025	1	0	0	0.284803	0.00749543	GBF1
preribosome (GO:0030684)	1976-02-01	0.978404	1	0	0	0.359751	0.00785412	NOP58;UTP18
clathrin-coated endocytic vesicle (GO:0045334)	1951-01-01	0.97933	1	0	0	0.26805	0.00559859	PICALM
ribosome (GO:0005840)	1977-02-01	0.979763	1	0	0	0.355079	0.00725932	RRBP1;LARP4B
cytosolic part (GO:0044445)	5/160	0.992572	1	0	0	0.427204	0.00318507	MCTS1;PFKFB1;ERC1;RPS24;EIF4G1
Golgi lumen (GO:0005796)	1999-02-01	0.99529	1	0	0	0.276173	0.0013039	VCAN;PCSK5
cytosolic ribosome (GO:0022626)	3/125	0.995635	1	0	0	0.328093	0.00143534	MCTS1;RPS24;EIF4G1
large ribosomal subunit (GO:0015934)	1973-01-01	0.996132	1	0	0	0.187268	0.000725701	RBM3

## Sheet: AS _KEGG pathways
Supplementary table 11. Gene Ontology and KEGG pathways for differentailly spliced genes between pregnant and non pregnant UA.
KEGG pathways	Overlap	P-value	Adjusted P-value	Old P-value	Old Adjusted P-value	Odds Ratio	Combined Score	Genes
Phosphatidylinositol signaling system	19/99	8.90255e-05	0.0274199	0	0	2.62364	24.4696	DGKG;PI4K2B;DGKD;MTMR3;DGKB;MTMR14;INPPL1;ITPR1;OCRL;SYNJ2;PIK3C2A;PIKFYVE;PLCB4;PPIP5K2;INPP5K;PIP5K1B;PIP5K1C;CDIPT;DGKH
Inositol phosphate metabolism	14/74	0.000843085	0.129835	0	0	2.58632	18.3071	PI4K2B;MTMR3;MTMR14;INPPL1;OCRL;SYNJ2;PIK3C2A;FIG4;PIKFYVE;PLCB4;INPP5K;PIP5K1B;PIP5K1C;CDIPT
Autophagy	18/128	0.00555538	0.570352	0	0	1.92242	9.9831	SH3GLB1;ATG3;MTMR3;MTMR14;ITPR1;WIPI2;AMBRA1;CFLAR;MAPK8;ATG16L2;RPS6KB1;ATG16L1;CTSL;RPS6KB2;ULK2;ATG4B;PRKCQ;RAB7B
Focal adhesion	24/199	0.0107735	0.829557	0	0	1.64871	7.46975	PDGFRB;PPP1R12A;ITGB4;ROCK2;LAMB2;ACTN1;FLT4;FN1;VEGFB;TNC;VEGFA;DIAPH1;MAPK8;RAP1A;ERBB2;RAPGEF1;ZYX;COL6A3;FLNB;FYN;PIP5K1C;PPP1R12C;SOS2;VCL
Ubiquitin mediated proteolysis	18/137	0.0110882	0.683034	0	0	1.79613	8.08595	UBE2F;UBE2I;UBE3C;UBA7;MGRN1;UBE2D3;UBE3A;UBE2L3;DDB2;HERC4;HERC2;HERC1;UBE2Q2;CDC27;UBR5;CDC16;ERCC8;BIRC6
Proteoglycans in cancer	24/201	0.0120986	0.621061	0	0	1.6323	7.20607	SMAD2;CAMK2D;ARHGEF12;PPP1R12A;ROCK2;PTCH1;FN1;ITPR1;PTPN11;ANK3;VEGFA;CTTN;RPS6KB1;CTSL;ERBB2;RPS6KB2;FAS;DROSHA;FLNB;PPP1R12C;SOS2;CAMK2G;CD44;FGFR1
Choline metabolism in cancer	14/99	0.012843	0.565091	0	0	1.93321	8.41904	DGKG;PDGFRB;LYPLA1;DGKD;DGKB;GPCPD1;MAPK8;RPS6KB1;RPS6KB2;PIP5K1B;PIP5K1C;SOS2;PLPP1;DGKH
Adherens junction	1972-11-01	0.0150635	0.579945	0	0	2.08855	8.76249	SMAD2;ACTN1;INSR;CTNND1;ERBB2;PTPRM;FYN;SORBS1;ACP1;VCL;FGFR1
Glycerolipid metabolism	1961-09-01	0.0324113	1	0	0	2.01696	6.91667	DGKG;PLPP5;DGKD;GK;DGKB;MBOAT2;MGLL;PLPP1;DGKH
Endocytosis	26/244	0.0343748	1	0	0	1.4567	4.9097	VPS29;SH3KBP1;ARRB1;ASAP1;AGAP3;EEA1;SNX4;ZFYVE27;GRK4;VPS35;PIP5K1B;PIP5K1C;EPS15;SNX5;SH3GLB1;SMAD2;SH3GLB2;GBF1;ARAP2;ARAP3;EPS15L1;RBSN;DNM1;DNM2;RAB31;RABEP1
MAPK signaling pathway	30/295	0.0420401	1	0	0	1.39022	4.4058	FLT4;CACNA1A;ARRB1;CACNA1C;STK3;MAPK8;RPS6KA5;PPP3CC;RAP1A;MECOM;ERBB2;FLNB;MAP2K5;PDGFRB;ANGPT4;ANGPT2;INSR;VEGFB;IRAK4;NFKB1;VEGFA;CDC25B;PPM1B;NF1;FAS;MAPKAPK5;TAB2;MAPT;SOS2;FGFR1
Phospholipase D signaling pathway	17/148	0.0426945	1	0	0	1.57026	4.95212	DGKG;PDGFRB;DGKD;DGKB;INSR;PTPN11;LPAR4;DNM1;DNM2;PLCB4;PTK2B;PIP5K1B;FYN;PIP5K1C;SOS2;PLPP1;DGKH
Glycerophospholipid metabolism	1997-12-01	0.0503902	1	0	0	1.6912	5.05324	DGKG;PLPP5;LYPLA1;DGKD;PNPLA7;DGKB;MBOAT2;PLA2G6;GPCPD1;CDIPT;PLPP1;DGKH
Neurotrophin signaling pathway	14/119	0.052364	1	0	0	1.6083	4.74374	CAMK2D;MAGED1;KIDINS220;IRAK3;PTPN11;IRAK4;NFKB1;MAPK8;RPS6KA5;RAP1A;RAPGEF1;SOS2;CAMK2G;MAP2K5
Fc gamma R-mediated phagocytosis	1991-11-01	0.0678525	1	0	0	1.65248	4.44587	PTPRC;RPS6KB1;RPS6KB2;INPPL1;ASAP1;PIP5K1B;PIP5K1C;PLA2G6;FCGR2B;PLPP1;DNM2
Osteoclast differentiation	14/127	0.0807493	1	0	0	1.50699	3.79219	IFNAR2;NCF2;LILRB4;NFKB1;CYLD;MAPK8;PPP3CC;CTSK;SIRPA;FOSB;TAB2;FYN;FCGR2B;SQSTM1
Human papillomavirus infection	31/330	0.0908794	1	0	0	1.2842	3.0798	ITGB4;TNC;UBR4;UBE3A;TCIRG1;ATP6V1C1;BCAP31;PDGFRB;IFNAR2;ATP6V0E1;CSNK1A1;LAMB2;FN1;SCRIB;PPP2R5C;NFKB1;VEGFA;RBL2;CREB3;DLG1;PKM;CCNE2;DLG3;IRF3;APC;RPS6KB1;RPS6KB2;FAS;COL6A3;ATM;SOS2
ErbB signaling pathway	1985-10-01	0.0911812	1	0	0	1.6083	3.85173	STAT5B;CAMK2D;MAPK8;RPS6KB1;NRG4;ERBB2;RPS6KB2;NRG1;SOS2;CAMK2G
Pancreatic cancer	1975-09-01	0.0959744	1	0	0	1.64046	3.84471	SMAD2;MAPK8;RPS6KB1;ERBB2;RPS6KB2;POLK;NFKB1;DDB2;VEGFA
Apoptosis	15/143	0.100556	1	0	0	1.43397	3.29389	APAF1;ITPR1;CFLAR;SEPT4;NFKB1;MAPK8;AIFM1;CTSL;CTSK;TNFSF10;CTSH;FAS;ATM;BIRC6;SPTAN1
Mitophagy	1965-08-01	0.100614	1	0	0	1.68253	3.86386	USP15;MAPK8;RHOT1;NBR1;USP30;AMBRA1;RAB7B;SQSTM1
ABC transporters	1945-06-01	0.107999	1	0	0	1.82274	4.05674	ABCA1;ABCC3;ABCC1;ABCA4;ABCA7;ABCC9
AGE-RAGE signaling pathway in diabetic complications	11/100	0.113557	1	0	0	1.50376	3.27135	SMAD2;STAT5B;DIAPH1;MAPK8;PLCB4;FN1;VEGFB;NOX4;AGER;NFKB1;VEGFA
HIF-1 signaling pathway	11/100	0.113557	1	0	0	1.50376	3.27135	ANGPT4;CAMK2D;ANGPT2;RPS6KB1;INSR;ERBB2;RPS6KB2;TIMP1;CAMK2G;NFKB1;VEGFA
Tight junction	17/170	0.117238	1	0	0	1.36705	2.93035	ROCK2;ACTN1;SCRIB;ARHGAP17;TJAP1;RUNX1;EPB41L4B;MYL6;DLG1;MAPK8;RAP1A;DLG3;CTTN;ERBB2;MYH14;MYH11;ARHGEF2
Necroptosis	16/162	0.135632	1	0	0	1.35018	2.69739	IFNAR2;STAT5B;CAMK2D;TICAM2;H2AFV;CFLAR;CYLD;MAPK8;AIFM1;TNFSF10;CASP1;FAS;RBCK1;DNM1L;SQSTM1;CAMK2G
Lysine degradation	1959-07-01	0.137979	1	0	0	1.62193	3.21248	KMT2E;SETD3;HYKK;PRDM6;EHMT2;EHMT1;PLOD2
Hepatitis B	16/163	0.140802	1	0	0	1.34189	2.63065	SMAD2;STAT5B;TICAM2;APAF1;IRAK4;NFKB1;DDB2;CREB3;MAPK8;CCNE2;YWHAQ;IRF3;PTK2B;FAS;TAB2;SOS2
NF-kappa B signaling pathway	1995-10-01	0.155972	1	0	0	1.439	2.67378	TICAM2;UBE2I;PRKCQ;ATM;TAB2;ERC1;IRAK4;CFLAR;MALT1;NFKB1
NOD-like receptor signaling pathway	17/178	0.156735	1	0	0	1.30561	2.41956	IFNAR2;ITPR1;ERBIN;IRAK4;TANK;NFKB1;MAPK8;PLCB4;IRF3;ATG16L1;OAS2;CASP4;CASP1;TAB2;RBCK1;TP53BP1;DNM1L
Vascular smooth muscle contraction	13/132	0.168337	1	0	0	1.34634	2.3989	ARHGEF12;PPP1R12A;ROCK2;NPR2;ITPR1;CACNA1C;PLA2G6;MYL6;PLCB4;CALD1;PRKCQ;MYH11;PPP1R12C
Bacterial invasion of epithelial cells	1974-08-01	0.17212	1	0	0	1.4779	2.60045	ARHGAP10;SEPT6;CTTN;FN1;DNM1;VCL;DNM2;CD2AP
Ubiquinone and other terpenoid-quinone biosynthesis	2020-02-11	0.189912	1	0	0	2.48555	4.12898	COQ3;COQ2
Chronic myeloid leukemia	1976-08-01	0.190508	1	0	0	1.439	2.38596	STAT5B;MECOM;PTPN11;POLK;SOS2;NFKB1;RUNX1;DDB2
Shigellosis	1965-07-01	0.195889	1	0	0	1.47221	2.40001	DIAPH1;MAPK8;CTTN;ROCK2;CD44;VCL;NFKB1
Cell cycle	12/124	0.195904	1	0	0	1.32296	2.15659	SMAD2;RBL2;ORC4;CCNE2;YWHAQ;TFDP2;PRKDC;CDC27;ORC2;CDC16;ATM;CDC25B
Long-term potentiation	1967-07-01	0.217052	1	0	0	1.42827	2.18185	CAMK2D;PPP3CC;PLCB4;RAP1A;ITPR1;CACNA1C;CAMK2G
Fructose and mannose metabolism	1933-04-01	0.219202	1	0	0	1.65704	2.51499	PFKFB2;PFKFB1;MPI;PMM2
Glucagon signaling pathway	10/103	0.220505	1	0	0	1.32724	2.00656	PFKFB1;CREB3;CAMK2D;PPP3CC;PKM;PLCB4;ITPR1;PPP4R3B;CAMK2G;ACACA
C-type lectin receptor signaling pathway	10/104	0.229239	1	0	0	1.31447	1.93621	CYLD;MAPK8;PPP3CC;ARHGEF12;ITPR1;CASP1;PTPN11;CLEC1B;NFKB1;MALT1
Oxytocin signaling pathway	14/153	0.229356	1	0	0	1.2509	1.84192	CAMK2D;PPP1R12A;ROCK2;NPR2;ITPR1;CACNA1C;RYR3;MYL6;EEF2K;PPP3CC;PLCB4;PPP1R12C;CAMK2G;MAP2K5
Purine metabolism	12/129	0.234259	1	0	0	1.27168	1.84562	PKM;PDE10A;GUK1;ENTPD5;NPR2;AMPD2;NT5M;AMPD3;NUDT5;PDE8A;ADSS;PDE9A
Pyrimidine metabolism	1957-06-01	0.23638	1	0	0	1.439	2.0755	DCTD;DTYMK;DUT;ENTPD5;NT5M;TK1
Type II diabetes mellitus	1946-05-01	0.244521	1	0	0	1.48593	2.09286	MAPK8;PKM;INSR;CACNA1A;CACNA1C
ECM-receptor interaction	1982-08-01	0.25007	1	0	0	1.33371	1.84854	ITGB4;LAMB2;TNC;FN1;COL6A3;CD36;CD47;CD44
AMPK signaling pathway	11/120	0.262066	1	0	0	1.25313	1.67814	PFKFB2;PFKFB1;CREB3;TBC1D1;EEF2K;RPS6KB1;INSR;RPS6KB2;CD36;PPP2R5C;ACACA
Adrenergic signaling in cardiomyocytes	13/145	0.262871	1	0	0	1.22563	1.63756	CAMK2D;TPM3;TPM1;CREM;ATP2B4;CACNA1C;PPP2R5C;SLC8A1;CREB3;RPS6KA5;PLCB4;KCNQ1;CAMK2G
Cell adhesion molecules (CAMs)	13/145	0.262871	1	0	0	1.22563	1.63756	NLGN3;NTNG2;CADM1;NRXN1;PTPRM;L1CAM;VSIR;SELP;VCAN;CD4;NFASC;PTPRC;NRCAM
Amino sugar and nucleotide sugar metabolism	1948-05-01	0.272858	1	0	0	1.42401	1.84952	NAGK;UXS1;MPI;PMM2;UAP1
p53 signaling pathway	1972-07-01	0.273125	1	0	0	1.32908	1.72492	STEAP3;APAF1;CCNE2;FAS;ATM;MDM4;DDB2
Prostate cancer	1997-09-01	0.278435	1	0	0	1.2684	1.62174	PDGFRB;CREB3;CCNE2;GSTP1;ERBB2;ERG;SOS2;NFKB1;FGFR1
Colorectal cancer	1986-08-01	0.292686	1	0	0	1.27168	1.56245	SMAD2;MAPK8;APC;RPS6KB1;RPS6KB2;POLK;SOS2;DDB2
Salmonella infection	1986-08-01	0.292686	1	0	0	1.27168	1.56245	DYNC1I2;MAPK8;ROCK2;CASP1;MYH14;FLNB;RAB7B;NFKB1
Insulin signaling pathway	12/137	0.300878	1	0	0	1.19742	1.43816	MAPK8;RPS6KB1;INSR;RPS6KB2;INPPL1;FLOT1;RAPGEF1;INPP5K;FLOT2;SORBS1;SOS2;ACACA
Viral carcinogenesis	17/201	0.302253	1	0	0	1.15621	1.3834	HDAC4;STAT5B;ACTN1;MRPS18B;UBR4;SCRIB;UBE3A;GTF2H2;NFKB1;RBL2;CREB3;DLG1;HNRNPK;PKM;CCNE2;YWHAQ;IRF3
Regulation of actin cytoskeleton	18/214	0.303243	1	0	0	1.14986	1.37203	PDGFRB;ARHGEF12;PPP1R12A;ITGB4;ROCK2;ACTN1;FN1;LPAR4;DIAPH1;PIKFYVE;APC;MYH14;PIP5K1B;PIP5K1C;PPP1R12C;SOS2;VCL;FGFR1
Measles	12/138	0.309562	1	0	0	1.18874	1.39391	IFNAR2;STAT5B;MAPK8;CCNE2;APAF1;IRF3;OAS2;FAS;TAB2;IRAK4;FCGR2B;NFKB1
D-Glutamine and D-glutamate metabolism	2020-01-05	0.31604	1	0	0	2.73411	3.14938	GLS2
Phenylalanine, tyrosine and tryptophan biosynthesis	2020-01-05	0.31604	1	0	0	2.73411	3.14938	GOT1
Biosynthesis of unsaturated fatty acids	2020-03-27	0.316158	1	0	0	1.51895	1.74909	ELOVL1;TECR;HACD2
Collecting duct acid secretion	2020-03-27	0.316158	1	0	0	1.51895	1.74909	ATP6V0E1;TCIRG1;ATP6V1C1
Fatty acid elongation	2020-03-27	0.316158	1	0	0	1.51895	1.74909	ELOVL1;TECR;HACD2
Fluid shear stress and atherosclerosis	12/139	0.318309	1	0	0	1.18019	1.351	MEF2A;GSTM4;MAPK8;NCF2;CTSL;GSTP1;GSTA1;ARHGEF2;SQSTM1;MAP2K5;NFKB1;VEGFA
T cell receptor signaling pathway	9/101	0.319193	1	0	0	1.21817	1.3911	DLG1;CD4;PTPRC;PPP3CC;PRKCQ;FYN;SOS2;NFKB1;MALT1
Phagosome	13/152	0.320128	1	0	0	1.16919	1.33175	COLEC12;DYNC1I2;ATP6V0E1;NCF2;TCIRG1;EEA1;PIKFYVE;CTSL;CD36;PLA2R1;RAB7B;FCGR2B;ATP6V1C1
Pertussis	1976-07-01	0.320385	1	0	0	1.25913	1.43318	C4A;MAPK8;TICAM2;IRF3;CASP1;IRAK4;NFKB1
cGMP-PKG signaling pathway	14/166	0.329611	1	0	0	1.15294	1.27958	MEF2A;PPP1R12A;ROCK2;NPR2;INSR;ITPR1;ATP2B4;CACNA1C;SLC8A1;CREB3;PPP3CC;PLCB4;MEF2D;GTF2I
Ferroptosis	1940-04-01	0.335407	1	0	0	1.36705	1.49338	STEAP3;PCBP2;SAT2;CP
Central carbon metabolism in cancer	1965-06-01	0.339255	1	0	0	1.2619	1.36411	PDGFRB;PKM;GLS2;ERBB2;SIRT3;FGFR1
Cortisol synthesis and secretion	1965-06-01	0.339255	1	0	0	1.2619	1.36411	CREB3;PLCB4;ITPR1;CACNA1C;PDE8A;PBX1
Synaptic vesicle cycle	1978-07-01	0.344525	1	0	0	1.22684	1.30731	UNC13B;ATP6V0E1;CACNA1A;TCIRG1;DNM1;ATP6V1C1;DNM2
Homologous recombination	1941-04-01	0.352444	1	0	0	1.33371	1.39088	RAD52;RAD51D;ATM;TOPBP1
Acute myeloid leukemia	1966-06-01	0.352544	1	0	0	1.24278	1.29569	STAT5B;RPS6KB1;RPS6KB2;SOS2;NFKB1;RUNX1
Selenocompound metabolism	2020-02-17	0.356315	1	0	0	1.6083	1.65967	MTR;PSTK
Dopaminergic synapse	11/131	0.362625	1	0	0	1.14791	1.16442	CREB3;CAMK2D;MAPK8;PPP3CC;PLCB4;ITPR1;CACNA1A;CACNA1C;PPP2R5C;CAMK2G;ARNTL
Vitamin B6 metabolism	2020-01-06	0.366085	1	0	0	2.27842	2.28957	PNPO
GnRH signaling pathway	1993-08-01	0.370647	1	0	0	1.17596	1.16715	CAMK2D;MAPK8;PLCB4;ITPR1;PTK2B;CACNA1C;SOS2;CAMK2G
Parathyroid hormone synthesis, secretion and action	9/106	0.371626	1	0	0	1.16071	1.14894	MEF2A;NR4A2;AKAP13;CREB3;PLCB4;ITPR1;ARRB1;MEF2D;FGFR1
Legionellosis	1955-05-01	0.375772	1	0	0	1.24278	1.21639	CLK1;APAF1;HSF1;CASP1;NFKB1
Pathogenic Escherichia coli infection	1955-05-01	0.375772	1	0	0	1.24278	1.21639	YWHAQ;CTTN;ROCK2;FYN;ARHGEF2
Nicotinate and nicotinamide metabolism	2020-03-30	0.377737	1	0	0	1.36705	1.33091	NT5M;NADSYN1;NADK
Amphetamine addiction	1968-06-01	0.37922	1	0	0	1.20622	1.1696	CREB3;CAMK2D;PPP3CC;FOSB;CACNA1C;CAMK2G
Epithelial cell signaling in Helicobacter pylori infection	1968-06-01	0.37922	1	0	0	1.20622	1.1696	MAPK8;ATP6V0E1;PTPN11;TCIRG1;ATP6V1C1;NFKB1
Th17 cell differentiation	9/107	0.382228	1	0	0	1.14986	1.10586	SMAD2;STAT5B;MAPK8;CD4;PPP3CC;IRF4;PRKCQ;NFKB1;RUNX1
Other glycan degradation	2020-02-18	0.383308	1	0	0	1.51895	1.45655	MAN2C1;AGA
Glutathione metabolism	1956-05-01	0.390631	1	0	0	1.22058	1.14734	GSTM4;GGCT;HPGDS;GSTP1;GSTA1
Insulin resistance	9/108	0.392848	1	0	0	1.13921	1.0644	CREB3;MAPK8;RPS6KB1;INSR;RPS6KB2;PRKCQ;PTPN11;CD36;NFKB1
RNA polymerase	2020-03-31	0.398048	1	0	0	1.32296	1.21868	POLR3C;POLR2E;POLR1E
Calcium signaling pathway	15/188	0.402083	1	0	0	1.09073	0.993765	PDGFRB;CAMK2D;ITPR1;ATP2B4;CACNA1A;CACNA1C;SLC8A1;RYR3;TPCN2;PPP3CC;PLCB4;P2RX1;ERBB2;PTK2B;CAMK2G
Pantothenate and CoA biosynthesis	2020-02-19	0.409798	1	0	0	1.439	1.28372	PANK2;COASY
Circadian entrainment	1997-08-01	0.416007	1	0	0	1.12747	0.988848	ADCYAP1R1;CAMK2D;RPS6KA5;PLCB4;ITPR1;CACNA1C;CAMK2G;RYR3
B cell receptor signaling pathway	1971-06-01	0.419244	1	0	0	1.15526	1.00427	PPP3CC;INPPL1;FCGR2B;SOS2;MALT1;NFKB1
Endometrial cancer	1958-05-01	0.420248	1	0	0	1.17849	1.02165	APC;ERBB2;POLK;SOS2;DDB2
Proteasome	1945-04-01	0.420292	1	0	0	1.21516	1.05331	PSMD11;PSMA4;PSME4;PSMB9
Aldosterone synthesis and secretion	1998-08-01	0.427342	1	0	0	1.11596	0.948759	NR4A2;CREB3;CAMK2D;PLCB4;ITPR1;ATP2B4;CACNA1C;CAMK2G
Hypertrophic cardiomyopathy (HCM)	1985-07-01	0.429952	1	0	0	1.12581	0.950276	SGCA;ITGB4;TPM3;TPM1;DMD;CACNA1C;SLC8A1
Oocyte meiosis	10/125	0.432223	1	0	0	1.09364	0.917363	CAMK2D;PPP3CC;CCNE2;YWHAQ;CDC27;CDC16;ITPR1;SPDYA;PPP2R5C;CAMK2G
Arrhythmogenic right ventricular cardiomyopathy (ARVC)	1972-06-01	0.432527	1	0	0	1.13921	0.954784	SGCA;ITGB4;DMD;CACNA1C;SLC8A1;DSC2
Viral myocarditis	1959-05-01	0.434967	1	0	0	1.15852	0.96445	SGCA;DMD;FYN;EIF4G2;EIF4G1
Cholinergic synapse	9/112	0.435365	1	0	0	1.09853	0.913501	CREB3;CAMK2D;PLCB4;KCNQ1;ITPR1;CACNA1A;FYN;CACNA1C;CAMK2G
mTOR signaling pathway	12/152	0.435424	1	0	0	1.07925	0.89733	CLIP1;RPS6KB1;MAPKAP1;INSR;NPRL3;TBC1D7;RPS6KB2;ULK2;LAMTOR2;SOS2;FNIP2;ATP6V1C1
Insulin secretion	1986-07-01	0.442114	1	0	0	1.11272	0.908186	CREB3;CAMK2D;ADCYAP1R1;PLCB4;CACNA1C;CAMK2G;TRPM4
Inflammatory mediator regulation of TRP channels	8/100	0.449941	1	0	0	1.09364	0.873426	CAMK2D;MAPK8;ASIC5;PLCB4;ITPR1;PRKCQ;PLA2G6;CAMK2G
Hedgehog signaling pathway	1947-04-01	0.453631	1	0	0	1.16345	0.919675	CSNK1A1;PTCH1;SPOP;ARRB1
Nucleotide excision repair	1947-04-01	0.453631	1	0	0	1.16345	0.919675	ERCC8;GTF2H2;ERCC6;DDB2
Sphingolipid metabolism	1947-04-01	0.453631	1	0	0	1.16345	0.919675	ASAH2;SGMS1;ACER3;PLPP1
Axon guidance	14/181	0.45439	1	0	0	1.05739	0.834068	ROBO2;NTNG2;CAMK2D;ARHGEF12;ROCK2;PTCH1;PTPN11;SEMA3F;L1CAM;PPP3CC;FYN;SLIT2;CAMK2G;EPHA3
Riboflavin metabolism	2020-01-08	0.455462	1	0	0	1.70882	1.34389	ACP1
Hepatocellular carcinoma	13/168	0.4584	1	0	0	1.05784	0.825129	SMAD2;GSTM4;PBRM1;CSNK1A1;GSTP1;SMARCA2;DDB2;APC;RPS6KB1;GSTA1;RPS6KB2;POLK;SOS2
Arginine biosynthesis	2020-02-21	0.461003	1	0	0	1.30196	1.00817	GOT1;GLS2
Cushing syndrome	12/155	0.462669	1	0	0	1.05836	0.815728	CREB3;CAMK2D;RAP1A;PLCB4;CCNE2;APC;ITPR1;ASH2L;CACNA1C;PDE8A;CAMK2G;PBX1
Endocrine and other factor-regulated calcium reabsorption	1948-04-01	0.470064	1	0	0	1.13921	0.859974	PLCB4;SLC8A1;DNM1;DNM2
Glioma	1975-06-01	0.472011	1	0	0	1.09364	0.821055	PDGFRB;CAMK2D;POLK;SOS2;CAMK2G;DDB2
Longevity regulating pathway	8/102	0.472389	1	0	0	1.0722	0.804098	CREB3;CLPB;RPS6KB1;EHMT2;INSR;RPS6KB2;EHMT1;NFKB1
Alanine, aspartate and glutamate metabolism	1935-03-01	0.477037	1	0	0	1.17176	0.867293	GOT1;GLS2;ADSS
Relaxin signaling pathway	10/130	0.482101	1	0	0	1.05158	0.767235	SMAD2;CREB3;MAPK8;PLCB4;VEGFB;ARRB1;SOS2;RXFP2;NFKB1;VEGFA
Other types of O-glycan biosynthesis	2020-02-22	0.485612	1	0	0	1.24278	0.897713	ST6GAL1;POGLUT1
cAMP signaling pathway	16/212	0.485972	1	0	0	1.03174	0.744507	ADCYAP1R1;GABBR1;CAMK2D;PPP1R12A;ROCK2;PTCH1;NPY1R;ATP2B4;ARAP3;CACNA1C;NFKB1;CREB3;MAPK8;RAP1A;PDE10A;CAMK2G
Wnt signaling pathway	12/158	0.489725	1	0	0	1.03827	0.741231	INVS;CAMK2D;MAPK8;PPP3CC;PLCB4;APC;ROCK2;CSNK1A1;CHD8;CTNNBIP1;PRICKLE3;CAMK2G
Cytosolic DNA-sensing pathway	1963-05-01	0.492837	1	0	0	1.08496	0.767695	IRF3;POLR3C;CASP1;POLR2E;NFKB1
Toll-like receptor signaling pathway	8/104	0.494621	1	0	0	1.05158	0.740273	IFNAR2;MAPK8;TICAM2;IRF3;CTSK;TAB2;IRAK4;NFKB1
Dilated cardiomyopathy (DCM)	1991-07-01	0.502071	1	0	0	1.05158	0.724552	SGCA;ITGB4;TPM3;TPM1;DMD;CACNA1C;SLC8A1
Morphine addiction	1991-07-01	0.502071	1	0	0	1.05158	0.724552	GABBR1;PDE10A;GRK4;CACNA1A;ARRB1;GABRE;PDE8A
Cholesterol metabolism	1950-04-01	0.502354	1	0	0	1.09364	0.75292	CYP27A1;ABCA1;SOAT1;CD36
N-Glycan biosynthesis	1950-04-01	0.502354	1	0	0	1.09364	0.75292	DPM1;ST6GAL1;ALG9;ALG13
Vibrio cholerae infection	1950-04-01	0.502354	1	0	0	1.09364	0.75292	ATP6V0E1;KCNQ1;TCIRG1;ATP6V1C1
Sphingolipid signaling pathway	9/119	0.50877	1	0	0	1.03391	0.698672	ABCC1;MAPK8;PLCB4;ASAH2;SGMS1;ROCK2;FYN;PPP2R5C;NFKB1
Th1 and Th2 cell differentiation	1992-07-01	0.513825	1	0	0	1.04015	0.692607	JAG2;STAT5B;MAPK8;CD4;PPP3CC;PRKCQ;NFKB1
Breast cancer	11/147	0.514129	1	0	0	1.02297	0.680559	JAG2;APC;RPS6KB1;CSNK1A1;FLT4;ERBB2;RPS6KB2;POLK;SOS2;FGFR1;DDB2
Thyroid cancer	1937-03-01	0.514695	1	0	0	1.10842	0.736193	TPM3;POLK;DDB2
Spliceosome	10/134	0.521294	1	0	0	1.02019	0.664593	EFTUD2;XAB2;HNRNPK;SRSF3;PRPF40B;CDC5L;ACIN1;PRPF40A;PRPF31;U2SURP
Small cell lung cancer	1993-07-01	0.525479	1	0	0	1.02897	0.662082	APAF1;CCNE2;LAMB2;FN1;POLK;NFKB1;DDB2
Ras signaling pathway	17/232	0.533547	1	0	0	1.00172	0.62929	PDGFRB;ANGPT4;ANGPT2;INSR;FLT4;VEGFB;PTPN11;PLA2G6;NFKB1;VEGFA;MAPK8;RAP1A;NF1;RGL1;SOS2;EXOC2;FGFR1
Aminoacyl-tRNA biosynthesis	1966-05-01	0.534754	1	0	0	1.03565	0.648261	RARS2;LARS;EPRS;HARS2;PSTK
Non-small cell lung cancer	1966-05-01	0.534754	1	0	0	1.03565	0.648261	STAT5B;ERBB2;POLK;SOS2;DDB2
Rap1 signaling pathway	15/206	0.546097	1	0	0	0.995428	0.602193	PDGFRB;ANGPT4;ANGPT2;INSR;FLT4;CTNND1;VEGFB;ARAP3;LPAR4;VEGFA;APBB1IP;PLCB4;RAP1A;RAPGEF1;FGFR1
Apelin signaling pathway	10/137	0.550055	1	0	0	0.99785	0.596453	MEF2A;SMAD2;HDAC4;PLCB4;RPS6KB1;RPS6KB2;ITPR1;MEF2D;SLC8A1;RYR3
RNA transport	12/165	0.551489	1	0	0	0.994221	0.591694	EIF4A2;EIF2B3;UBE2I;NUP85;XPO5;ELAC1;ACIN1;EIF4EBP3;UPF3A;RANGAP1;EIF4G2;EIF4G1
Tuberculosis	13/179	0.552255	1	0	0	0.992833	0.58949	CAMK2D;ARHGEF12;APAF1;TCIRG1;IRAK4;NFKB1;MALT1;EEA1;MAPK8;PPP3CC;PLA2R1;FCGR2B;CAMK2G
Platelet activation	9/124	0.559376	1	0	0	0.992217	0.576412	APBB1IP;RAP1A;ARHGEF12;PPP1R12A;PLCB4;ROCK2;P2RX1;ITPR1;FYN
TNF signaling pathway	8/110	0.55944	1	0	0	0.994221	0.577462	CREB3;MAPK8;RPS6KA5;FAS;TAB2;CFLAR;DNM1L;NFKB1
Amoebiasis	1996-07-01	0.559767	1	0	0	0.99681	0.578383	PLCB4;LAMB2;ACTN1;FN1;RAB7B;VCL;NFKB1
Taurine and hypotaurine metabolism	2020-01-11	0.566479	1	0	0	1.24278	0.706289	CSAD
Adipocytokine signaling pathway	1969-05-01	0.575019	1	0	0	0.990619	0.548161	MAPK8;PRKCQ;PTPN11;CD36;NFKB1
Renal cell carcinoma	1969-05-01	0.575019	1	0	0	0.990619	0.548161	RAP1A;RAPGEF1;PTPN11;SOS2;VEGFA
Renin secretion	1969-05-01	0.575019	1	0	0	0.990619	0.548161	ADCYAP1R1;PPP3CC;PLCB4;ITPR1;CACNA1C
Pathways in cancer	38/530	0.576397	1	0	0	0.980152	0.540024	CAMK2D;ROCK2;GSTP1;FLT4;LPAR4;CSF2RA;MAPK8;RPS6KA5;MECOM;ERBB2;POLK;CAMK2G;JAG2;GSTM4;IFNAR2;PDGFRB;SMAD2;STAT5B;ARHGEF12;APAF1;TPM3;LAMB2;PTCH1;FN1;VEGFB;NFKB1;DDB2;RUNX1;VEGFA;PLCB4;APC;CCNE2;RPS6KB1;GSTA1;RPS6KB2;FAS;SOS2;FGFR1
Folate biosynthesis	2020-02-26	0.57668	1	0	0	1.05158	0.578861	MOCOS;GPHN
Regulation of lipolysis in adipocytes	1955-04-01	0.578895	1	0	0	0.994221	0.543475	INSR;NPY1R;ABHD5;MGLL
Leukocyte transendothelial migration	8/112	0.580251	1	0	0	0.976467	0.531486	RAP1A;NCF2;ROCK2;ACTN1;CTNND1;PTK2B;PTPN11;VCL
Pancreatic secretion	1998-07-01	0.581995	1	0	0	0.976467	0.528555	CPA3;RAP1A;PLCB4;KCNQ1;ITPR1;ATP2B4;TPCN2
Bladder cancer	1941-03-01	0.585363	1	0	0	1.00028	0.535675	RPS6KA5;ERBB2;VEGFA
Fat digestion and absorption	1941-03-01	0.585363	1	0	0	1.00028	0.535675	ABCA1;CD36;PLPP1
Prolactin signaling pathway	1970-05-01	0.588027	1	0	0	0.976467	0.518488	STAT5B;MAPK8;SOS2;SOCS7;NFKB1
RIG-I-like receptor signaling pathway	1970-05-01	0.588027	1	0	0	0.976467	0.518488	CYLD;MAPK8;IRF3;TANK;NFKB1
Porphyrin and chlorophyll metabolism	1942-03-01	0.601969	1	0	0	0.976467	0.495605	HCCS;EPRS;CP
PI3K-Akt signaling pathway	25/354	0.602944	1	0	0	0.965434	0.488443	ITGB4;FLT4;TNC;LPAR4;YWHAQ;ERBB2;PDGFRB;IFNAR2;ANGPT4;ANGPT2;LAMB2;INSR;FN1;VEGFB;PPP2R5C;NFKB1;VEGFA;RBL2;CREB3;CCNE2;RPS6KB1;RPS6KB2;COL6A3;SOS2;FGFR1
MicroRNAs in cancer	21/299	0.609684	1	0	0	0.960138	0.47509	PDGFRB;HDAC4;ABCC1;UBE2I;GLS2;TPM1;TNC;KIF23;NFKB1;VEGFA;CDC25B;RPS6KA5;HNRNPK;CCNE2;APC;ERBB2;DNMT3B;ATM;MDM4;SOS2;CD44
Epstein-Barr virus infection	14/201	0.615171	1	0	0	0.952177	0.46262	IFNAR2;PSMD11;APAF1;IRAK4;NFKB1;DDB2;MAPK8;CCNE2;IRF3;OAS2;FAS;TAB2;POLK;CD44
Natural killer cell mediated cytotoxicity	9/131	0.626262	1	0	0	0.939197	0.439531	IFNAR2;PPP3CC;TNFSF10;PTK2B;FAS;CD48;FYN;PTPN11;SOS2
Fatty acid biosynthesis	2020-01-13	0.627617	1	0	0	1.05158	0.489853	ACACA
Non-homologous end-joining	2020-01-13	0.627617	1	0	0	1.05158	0.489853	PRKDC
Vasopressin-regulated water reabsorption	1944-03-01	0.633839	1	0	0	0.932082	0.424992	DCTN5;DYNC1I2;CREB3
Chagas disease (American trypanosomiasis)	7/103	0.635021	1	0	0	0.929066	0.421886	SMAD2;MAPK8;PLCB4;FAS;IRAK4;CFLAR;NFKB1
GABAergic synapse	1989-06-01	0.641297	1	0	0	0.921609	0.409436	GABBR1;GLS2;CACNA1A;CACNA1C;GABRE;GPHN
Basal transcription factors	1945-03-01	0.649093	1	0	0	0.911369	0.393876	TAF4B;GTF2H2;GTF2I
Gastric acid secretion	1975-05-01	0.649622	1	0	0	0.911369	0.393133	CAMK2D;PLCB4;KCNQ1;ITPR1;CAMK2G
Pentose phosphate pathway	1930-02-01	0.655372	1	0	0	0.911369	0.385101	RPE;IDNK
Gastric cancer	10/149	0.657264	1	0	0	0.917486	0.385041	SMAD2;CCNE2;APC;RPS6KB1;CSNK1A1;ERBB2;RPS6KB2;POLK;SOS2;DDB2
Rheumatoid arthritis	1991-06-01	0.662677	1	0	0	0.901354	0.370878	ATP6V0E1;CTSL;CTSK;TCIRG1;ATP6V1C1;VEGFA
mRNA surveillance pathway	1991-06-01	0.662677	1	0	0	0.901354	0.370878	FIP1L1;CSTF2;ACIN1;UPF3A;PPP2R5C;SMG6
Protein processing in endoplasmic reticulum	11/165	0.669117	1	0	0	0.911369	0.366185	BCAP31;MBTPS1;MAPK8;NPLOC4;UBE2D3;SEL1L;NGLY1;UBQLN1;RRBP1;UGGT1;SEC31A
Circadian rhythm	1931-02-01	0.673119	1	0	0	0.88197	0.349113	FBXL3;ARNTL
Cysteine and methionine metabolism	1947-03-01	0.678223	1	0	0	0.872588	0.338807	GOT1;DNMT3B;MTR
Thiamine metabolism	2020-01-15	0.680138	1	0	0	0.911369	0.351296	ACP1
IL-17 signaling pathway	1993-06-01	0.683241	1	0	0	0.88197	0.33595	MAPK8;FOSB;TAB2;IL17RE;IL17RC;NFKB1
Human cytomegalovirus infection	15/225	0.683289	1	0	0	0.911369	0.347083	ARHGEF12;ROCK2;ITPR1;NFKB1;VEGFA;AKAP13;CREB3;PPP3CC;PLCB4;IRF3;RPS6KB1;RPS6KB2;FAS;PTK2B;SOS2
Cardiac muscle contraction	1978-05-01	0.683643	1	0	0	0.876317	0.333281	TPM3;COX4I1;TPM1;CACNA1C;SLC8A1
Lysosome	8/123	0.685446	1	0	0	0.889141	0.335816	AP1G2;CTSL;CTSK;CTSH;TCIRG1;AP3S1;AGA;CTSE
Basal cell carcinoma	1963-04-01	0.686015	1	0	0	0.867971	0.327099	APC;PTCH1;POLK;DDB2
Human immunodeficiency virus 1 infection	14/212	0.693293	1	0	0	0.902772	0.330687	ITPR1;IRAK4;NFKB1;MAPK8;CD4;PPP3CC;AP1G2;IRF3;RPS6KB1;RPS6KB2;FAS;PTK2B;ATM;TAB2
RNA degradation	1979-05-01	0.694474	1	0	0	0.865224	0.315461	TTC37;XRN1;CNOT2;XRN2;PARN
Arginine and proline metabolism	1949-03-01	0.705521	1	0	0	0.836972	0.291951	GOT1;P4HA2;SAT2
Cocaine addiction	1949-03-01	0.705521	1	0	0	0.836972	0.291951	CREB3;FOSB;NFKB1
Alzheimer disease	11/171	0.713909	1	0	0	0.879391	0.296355	BACE2;NCSTN;PPP3CC;PLCB4;APAF1;COX4I1;ITPR1;FAS;CACNA1C;MAPT;RYR3
Transcriptional misregulation in cancer	12/186	0.715514	1	0	0	0.88197	0.295244	SS18;PBX3;JMJD1C;ATM;ETV1;ERG;POLK;PROM1;NFKB1;PBX1;RUNX1;DDB2
Pentose and glucuronate interconversions	1934-02-01	0.721918	1	0	0	0.804149	0.262027	RPE;XYLB
SNARE interactions in vesicular transport	1934-02-01	0.721918	1	0	0	0.804149	0.262027	GOSR2;VAMP4
Phenylalanine metabolism	2020-01-17	0.725256	1	0	0	0.804149	0.258318	GOT1
Primary bile acid biosynthesis	2020-01-17	0.725256	1	0	0	0.804149	0.258318	CYP27A1
Amyotrophic lateral sclerosis (ALS)	1951-03-01	0.731009	1	0	0	0.804149	0.251963	PPP3CC;APAF1;CASP1
Peroxisome	1983-05-01	0.73522	1	0	0	0.823527	0.253305	PEX5L;MPV17L;ECI2;PEX5;PEX11B
Prion diseases	1935-02-01	0.73676	1	0	0	0.781174	0.238644	C7;FYN
Staphylococcus aureus infection	1968-04-01	0.74241	1	0	0	0.804149	0.239519	SELP;C4A;CFH;FCGR2B
Ribosome biogenesis in eukaryotes	6/101	0.757054	1	0	0	0.812111	0.226027	NOP58;XRN1;XRN2;DROSHA;SPATA5;UTP18
Glycosaminoglycan degradation	2020-01-19	0.764013	1	0	0	0.719502	0.193669	HYAL3
Steroid biosynthesis	2020-01-19	0.764013	1	0	0	0.719502	0.193669	SOAT1
African trypanosomiasis	1937-02-01	0.764418	1	0	0	0.738948	0.198511	PLCB4;FAS
Primary immunodeficiency	1937-02-01	0.764418	1	0	0	0.738948	0.198511	CD4;PTPRC
Fanconi anemia pathway	1954-03-01	0.76594	1	0	0	0.759474	0.202515	USP1;FAAP24;POLK
Gap junction	1988-05-01	0.780381	1	0	0	0.776735	0.192609	PDGFRB;PLCB4;ITPR1;SOS2;MAP2K5
One carbon pool by folate	2020-01-20	0.781292	1	0	0	0.683527	0.168699	MTR
Melanoma	1972-04-01	0.781708	1	0	0	0.759474	0.187039	PDGFRB;POLK;DDB2;FGFR1
Pyruvate metabolism	1939-02-01	0.789515	1	0	0	0.701053	0.165684	PKM;ACACA
Protein digestion and absorption	1990-05-01	0.796693	1	0	0	0.759474	0.172617	CPA3;ELN;KCNQ1;COL6A3;SLC8A1
Leishmaniasis	1974-04-01	0.799493	1	0	0	0.738948	0.16536	NCF2;TAB2;IRAK4;NFKB1
Metabolism of xenobiotics by cytochrome P450	1974-04-01	0.799493	1	0	0	0.738948	0.16536	GSTM4;HPGDS;GSTP1;GSTA1
PPAR signaling pathway	1974-04-01	0.799493	1	0	0	0.738948	0.16536	CYP27A1;GK;CD36;SORBS1
Nicotine addiction	1940-02-01	0.801157	1	0	0	0.683527	0.151537	CACNA1A;GABRE
Hepatitis C	9/155	0.807886	1	0	0	0.793773	0.16934	IFNAR2;YWHAQ;APAF1;IRF3;OAS2;FAS;CFLAR;SOS2;NFKB1
Drug metabolism	6/108	0.810584	1	0	0	0.759474	0.159489	GSTM4;HPGDS;DUT;GSTP1;GSTA1;TK1
Terpenoid backbone biosynthesis	2020-01-22	0.812149	1	0	0	0.621388	0.129293	GGPS1
Long-term depression	1960-03-01	0.824684	1	0	0	0.683527	0.131753	PLCB4;ITPR1;CACNA1A
Protein export	2020-01-23	0.825905	1	0	0	0.594371	0.113689	SRP14
Proximal tubule bicarbonate reclamation	2020-01-23	0.825905	1	0	0	0.594371	0.113689	GLS2
Renin-angiotensin system	2020-01-23	0.825905	1	0	0	0.594371	0.113689	CPA3
Cellular senescence	9/160	0.835726	1	0	0	0.768968	0.137994	SMAD2;RBL2;PPP3CC;CCNE2;ITPR1;ATM;SQSTM1;NFKB1;HIPK3
Hippo signaling pathway	9/160	0.835726	1	0	0	0.768968	0.137994	SMAD2;DLG1;DLG3;YWHAQ;APC;RASSF4;SCRIB;TEAD1;STK3
Vitamin digestion and absorption	2020-01-24	0.838655	1	0	0	0.569606	0.100226	ABCC1
Complement and coagulation cascades	1979-04-01	0.838847	1	0	0	0.692179	0.121634	C4A;F8;CFH;C7
Glutamatergic synapse	6/114	0.848707	1	0	0	0.719502	0.118028	PPP3CC;PLCB4;GLS2;ITPR1;CACNA1A;CACNA1C
Arachidonic acid metabolism	1963-03-01	0.849009	1	0	0	0.650978	0.106556	HPGDS;CYP2U1;PLA2G6
alpha-Linolenic acid metabolism	2020-01-25	0.850471	1	0	0	0.546822	0.0885659	PLA2G6
FoxO signaling pathway	7/132	0.857358	1	0	0	0.724953	0.11157	SMAD2;RBL2;MAPK8;INSR;TNFSF10;ATM;SOS2
Progesterone-mediated oocyte maturation	1999-05-01	0.858555	1	0	0	0.690431	0.105294	MAPK8;CDC27;CDC16;SPDYA;CDC25B
Chemical carcinogenesis	1982-04-01	0.859195	1	0	0	0.666856	0.101201	GSTM4;HPGDS;GSTP1;GSTA1
Ether lipid metabolism	1947-02-01	0.867746	1	0	0	0.581725	0.0825214	PLA2G6;PLPP1
Notch signaling pathway	1948-02-01	0.875383	1	0	0	0.569606	0.0758112	JAG2;NCSTN
Phototransduction	2020-01-28	0.88098	1	0	0	0.488234	0.0618693	GNAT2
Kaposi sarcoma-associated herpesvirus infection	10/186	0.881081	1	0	0	0.734975	0.0930521	IFNAR2;ATG3;MAPK8;PPP3CC;ANGPT2;IRF3;ITPR1;FAS;NFKB1;VEGFA
Malaria	1949-02-01	0.882611	1	0	0	0.557981	0.0696757	SELP;CD36
Fc epsilon RI signaling pathway	1968-03-01	0.883039	1	0	0	0.603112	0.0750185	MAPK8;FYN;SOS2
Human T-cell leukemia virus 1 infection	12/219	0.884566	1	0	0	0.749071	0.0918796	SMAD2;STAT5B;CREB3;DLG1;MAPK8;CD4;PPP3CC;CCNE2;CDC27;CDC16;ATM;NFKB1
Influenza A	9/171	0.88584	1	0	0	0.719502	0.0872177	IFNAR2;MAPK8;IRF3;OAS2;TNFSF10;CASP1;FAS;IRAK4;NFKB1
Linoleic acid metabolism	2020-01-29	0.889698	1	0	0	0.471398	0.0550937	PLA2G6
Chemokine signaling pathway	10/190	0.895781	1	0	0	0.719502	0.0791883	FGR;STAT5B;RAP1A;PLCB4;GRK4;ROCK2;PTK2B;ARRB1;SOS2;NFKB1
Citrate cycle (TCA cycle)	2020-01-30	0.897778	1	0	0	0.455685	0.0491375	IDH3G
Glyoxylate and dicarboxylate metabolism	2020-01-30	0.897778	1	0	0	0.455685	0.0491375	HYI
Salivary secretion	1990-04-01	0.903021	1	0	0	0.60758	0.0619791	PLCB4;ITPR1;ATP2B4;RYR3
TGF-beta signaling pathway	1990-04-01	0.903021	1	0	0	0.60758	0.0619791	SMAD2;RPS6KB1;RPS6KB2;LTBP1
Propanoate metabolism	1932-01-01	0.912207	1	0	0	0.427204	0.039255	ACACA
JAK-STAT signaling pathway	8/162	0.912988	1	0	0	0.675088	0.0614552	PDGFRB;IFNAR2;STAT5B;FHL1;PTPN11;CSF2RA;SOCS7;SOS2
Thyroid hormone synthesis	1974-03-01	0.914729	1	0	0	0.554211	0.0493952	CREB3;PLCB4;ITPR1
Retrograde endocannabinoid signaling	7/148	0.922644	1	0	0	0.64658	0.0520574	MAPK8;PLCB4;ITPR1;CACNA1A;CACNA1C;GABRE;MGLL
Toxoplasmosis	5/113	0.923068	1	0	0	0.604891	0.0484228	MAPK8;LAMB2;TAB2;IRAK4;NFKB1
Hematopoietic cell lineage	1997-04-01	0.930984	1	0	0	0.563734	0.0403143	CD4;CD36;CSF2RA;CD44
DNA replication	1936-01-01	0.935246	1	0	0	0.379737	0.025422	POLA2
Tyrosine metabolism	1936-01-01	0.935246	1	0	0	0.379737	0.025422	GOT1
VEGF signaling pathway	1959-02-01	0.936277	1	0	0	0.463408	0.0305128	PPP3CC;VEGFA
Aldosterone-regulated sodium reabsorption	1937-01-01	0.939991	1	0	0	0.369474	0.022865	INSR
Melanogenesis	4/101	0.943473	1	0	0	0.541408	0.0315033	CREB3;CAMK2D;PLCB4;CAMK2G
Allograft rejection	1938-01-01	0.944388	1	0	0	0.359751	0.0205842	FAS
Taste transduction	1983-03-01	0.947809	1	0	0	0.494116	0.0264859	GABBR1;CACNA1A;CACNA1C
Graft-versus-host disease	1941-01-01	0.955741	1	0	0	0.333428	0.0150936	FAS
Inflammatory bowel disease (IBD)	1965-02-01	0.95627	1	0	0	0.420632	0.0188086	SMAD2;NFKB1
Type I diabetes mellitus	1943-01-01	0.961992	1	0	0	0.31792	0.0123192	FAS
Fatty acid degradation	1944-01-01	0.964778	1	0	0	0.310694	0.0111407	ECI2
Glycosphingolipid biosynthesis	1945-01-01	0.96736	1	0	0	0.30379	0.0100811	ST6GALNAC3
Serotonergic synapse	4/113	0.969563	1	0	0	0.483913	0.0149577	PLCB4;ITPR1;CACNA1A;CACNA1C
Oxidative phosphorylation	5/133	0.970167	1	0	0	0.51393	0.0155654	ATP6V0E1;PPA1;COX4I1;TCIRG1;ATP6V1C1
Thyroid hormone signaling pathway	4/116	0.974039	1	0	0	0.471398	0.0123995	PFKFB2;MED24;PLCB4;MED13L
Huntington disease	8/193	0.97508	1	0	0	0.566655	0.0143002	CREB3;DNAH1;PLCB4;APAF1;COX4I1;ITPR1;POLR2E;TAF4B
Estrogen signaling pathway	5/137	0.975543	1	0	0	0.498925	0.0123541	CREB3;GABBR1;PLCB4;ITPR1;SOS2
Ovarian steroidogenesis	1949-01-01	0.97593	1	0	0	0.278991	0.0067975	INSR
Thermogenesis	10/231	0.977066	1	0	0	0.591798	0.0137303	CREB3;RPS6KB1;COX4I1;NDUFAF5;RPS6KB2;SMARCA2;SOS2;MGLL;COX20;FGFR1
Mineral absorption	1951-01-01	0.97933	1	0	0	0.26805	0.00559859	SLC8A1
Antigen processing and presentation	1977-02-01	0.979763	1	0	0	0.355079	0.00725932	CD4;CTSL
Parkinson disease	5/142	0.980994	1	0	0	0.481357	0.00923675	UBA7;APAF1;LRRK2;COX4I1;UBE2L3
Autoimmune thyroid disease	1953-01-01	0.982251	1	0	0	0.257935	0.00461932	FAS
Non-alcoholic fatty liver disease (NAFLD)	5/149	0.986737	1	0	0	0.458743	0.00612521	MAPK8;INSR;COX4I1;FAS;NFKB1
Steroid hormone biosynthesis	1960-01-01	0.989586	1	0	0	0.227842	0.00238521	HSD17B8
Systemic lupus erythematosus	4/133	0.98975	1	0	0	0.411144	0.00423595	C4A;C7;ACTN1;H2AFV
Signaling pathways regulating pluripotency of stem cells	4/139	0.99269	1	0	0	0.393397	0.0028862	SMAD2;APC;TBX3;FGFR1
Glycolysis / Gluconeogenesis	1968-01-01	0.994339	1	0	0	0.201037	0.00114136	PKM
Bile secretion	1972-01-01	0.995826	1	0	0	0.189869	0.000794158	ABCC3
Alcoholism	5/180	0.997511	1	0	0	0.379737	0.000946368	HDAC4;CREB3;H2AFV;FOSB;SOS2
Cytokine-cytokine receptor interaction	9/294	0.999467	1	0	0	0.418486	0.00022303	IFNAR2;CD4;TNFSF10;FAS;IL16;IL17RE;IL17RC;RELT;CSF2RA
Ribosome	2/153	0.999884	1	0	0	0.1787	2.07594e-05	MRPL9;RPS24
Herpes simplex virus 1 infection	14/492	0.999991	1	0	0	0.388999	3.68259e-06	IFNAR2;EIF2B3;APAF1;PTPN11;ZFP82;IRAK4;POU2F2;NFKB1;IRF3;OAS2;SRSF3;FAS;TAB2;RBAK
Neuroactive ligand-receptor interaction	7/338	0.999992	1	0	0	0.283118	2.33373e-06	ADCYAP1R1;GABBR1;P2RX1;NPY1R;LPAR4;GABRE;RXFP2
Olfactory transduction	4/444	0.999995	1	0	0	0.123158	5.96528e-07	CAMK2D;ARRB1;CAMK2G;SLC8A1
