# Supplementary material for: Whole-Genome Uterine Artery Transcriptome Profiling and Alternative Splicing Analysis in Rat Pregnancy
Source: Int J Mol Sci. 2020 Mar 18;21(6):2079. doi: 10.3390/ijms21062079 (PMC7139363; doi:10.3390/ijms21062079)
Supplement: Supplementary file 1 [file ijms-21-02079-s001.zip › Supplementary tables and figures/Supplementary table 12.xlsx]

## Sheet: Sheet1
Supplementary table 12. Overlap of DEGs and DASEs between pregnant and non pregnant UA
Names	total	elements
AS_ Down AS_Up Gene_Up	7	Vsir
		Atp8b4
		Crem
		Nlrc5
		2020-09-06
		Herc6
		Ptprc
AS_ Down AS_Up Gene_ Down	11	Dmpk
		Actn1
		Slmap
		Pcnt
		Oca2
		Dgkg
		Ppfibp2
		Zfp532
		Ank3
		Rbfox1
		Sorbs1
AS_ Down AS_Up	127	Rap1a
		Ercc6
		Mllt10
		Immt
		Axl
		Mlip
		Nrcam
		Dzank1
		Sync
		Emsy
		Nt5dc1
		Glyr1
		Dock6
		Myo5a
		Tecr
		Klf12
		Mdm4
		Ttc37
		Trnau1ap
		Tmem255b
		Erap1
		Ccdc30
		Ccdc18
		Prpf40b
		Sh3tc1
		Mtmr3
		Traf3ip1
		Tjap1
		Kmt2e
		Herc4
		Aplp2
		Camk2d
		Ccdc88a
		Fam179b
		Tfdp2
		Cflar
		Mtdh
		Nadsyn1
		Erbin
		Dnajb13
		Mff
		Brd8
		Oxnad1
		Rbms3
		Smarca2
		RGD1560775
		Tmtc1
		Rcor3
		Cep104
		Tdrd7
		Arrb1
		Celf2
		Sp140
		Ildr2
		Lcorl
		Hpf1
		Dennd4a
		Slc25a26
		Mbtps1
		Stat5b
		Lrrcc1
		Kif1b
		Tnrc6a
		Ager
		Cast
		Epb41
		Jmjd1c
		Dfna5
		Cyp27a1
		RGD1560883
		Dnajc13
		RGD735065
		Pvt1
		Rabep1
		U2surp
		Il17rc
		Cdk5rap2
		LOC306766
		Cluap1
		Myo18a
		Dcaf6
		Atp9b
		Rxfp2
		Ralgapa2
		Ube3a
		Akap13
		Golga4
		RGD1307100
		Ube2f
		Tubgcp3
		Ano8
		Abcc1
		Cdc42bpa
		Vamp4
		Fmnl2
		Dnm1l
		Mapkap1
		Wdr76
		Ift122
		Tp53bp1
		Mapkapk5
		Gon4l
		Exnef
		Myo19
		Secisbp2l
		Slc8a1
		Card19
		Tnrc6b
		Fam13b
		Zmym4
		RGD1307235
		Cd44
		Hnrnpr
		Fnbp1
		Camk2g
		Fndc1
		Ralgapa1
		Ndufaf5
		Phf14
		Ggps1
		Leng8
		Cfap100
		Ttc3
		Nf1
		Tarbp1
		Lcor
		Mok
AS_Up Gene_Up	36	Timp1
		Tpm3
		Nrg1
		Cdkl2
		Nox4
		Slc2a9
		Fbln5
		Tk1
		Pcsk5
		Irf4
		Helz2
		Itgbl1
		Rnf114
		Bace2
		Oas2
		Kif23
		St6gal1
		Rnf213
		Ctsh
		Ncf2
		Plxdc1
		Pdlim1
		Ctsl
		Xpnpep1
		Uap1
		C7
		Srpx
		RT1-T24-3
		Parp14
		Jdp2
		Pdp1
		Clec1b
		Nucb2
		Pappa
		Rab31
		Pmf1
AS_Up Gene_ Down	40	Adamtsl3
		Tom1l2
		Mpv17l
		Phldb2
		Tnk2
		Dgkb
		Arhgef25
		Nebl
		Pcdh17
		Arap2
		Slc6a6
		Rgs6
		Sgca
		Rbpms
		Fam124a
		Abhd14b
		Tbx3
		Smtn
		Ppp1r12c
		Ryr3
		Col19a1
		L1cam
		Syt7
		Il17re
		Lrrc39
		Jag2
		Casc1
		Pde9a
		Prdm6
		Fosb
		Mboat2
		Ift88
		Epb41l4b
		Adamts20
		Dgkd
		Kank1
		Phtf2
		Clybl
		Ptprd
		Adgrl3
AS_ Down Gene_Up	61	Ly6e
		C4a
		Vcan
		Scpep1
		Tmtc2
		Cd4
		Eng
		RT1-CE10
		Ptpro
		Ctse
		Ece1
		Dennd1c
		Lilrb4
		Robo2
		Apbb1ip
		Soat1
		Uhrf1
		Col16a1
		LOC100911486
		Ska2
		Fn1
		Mnda
		Apol9a
		Gmfg
		Ccne2
		Gnat2
		Angpt4
		Cd300a
		Srpx2
		LOC691141
		Piezo2
		Tnc
		Tspan11
		Pde10a
		Uba7
		Pctp
		Pi16
		Medag
		Fgr
		Csf2ra
		Adamts6
		Epha3
		Abca1
		Cd163
		Gsta1
		Eln
		Kazald1
		Fcgr2b
		Cpa3
		Cp
		Lgals9
		Slc43a2
		Sulf1
		Ctsk
		Psmb9
		Fbln2
		AABR07062183.1
		Rnf19b
		Ms4a6a
		Adgre1
		Ticam2
AS_ Down Gene_ Down	36	Cabp1
		Slco1a4
		Adam33
		Vegfa
		Syne1
		Ltbp1
		Epb41l3
		Csad
		Mllt6
		Cacna1c
		Gpsm2
		Cnksr2
		RGD1561444
		Nrg4
		Mcam
		2020-09-04
		Insc
		Ccdc69
		Mbp
		Kifc2
		Pla2r1
		Ttyh1
		Gls2
		Ppp1r12a
		Usp40
		Prune2
		Car12
		Slc4a7
		Dmd
		Myh14
		Tpm1
		Agtr1a
		Npy1r
		Tnrc18
		Myh11
		Abca8a
Gene_ Down Gene_Up	1	-
AS_Up	481	Ube2l3
		Pik3c2a
		Spdya
		Nav3
		Hsd17b8
		Lmbr1l
		Mbnl1
		Acin1
		Fam45a
		Clpb
		2020-03-07
		Mss51
		Crebrf
		Lypla1
		Mbd5
		RGD1308147
		Cox4i1
		Topbp1
		Chd6
		Ythdc1
		Rad51d
		RGD1303003
		Vwa3b
		Gbf1
		Hnrnpk
		Eftud2
		mrpl9
		Rbms2
		Slc30a5
		Aida
		Baz1a
		Drosha
		Arap3
		Ubqln1
		Med23
		Rgl1
		Nmral1
		Thap7
		LOC683674
		Erbb2
		Hipk3
		Srp14
		Prpf40a
		Esco1
		Tead1
		Cchcr1
		Cadm1
		Rab34
		LOC100360750
		Fam135a
		Rfwd2
		Stxbp5
		Abcc9
		Ddah2
		Mark2
		Polr1e
		Prickle3
		Pola2
		Irf3
		Vps13c
		Lemd3
		Got1
		Nab2
		Exoc3l1
		Itgb1bp1
		Srbd1
		Atat1
		Ccser2
		Cdc25b
		Cstf2
		Morn1
		Pou2f2
		Filip1
		Zmym5
		Casp1
		Sde2
		Mctp1
		Snurf
		Kcnq1
		Pyroxd1
		Atrx
		Fam3c
		Layn
		Naa60
		Chd2
		Phc3
		Bphl
		Smarca1
		Tcf25
		Mia2
		Pdlim5
		Dyrk1b
		Ubn2
		Arhgef2
		Ube3c
		Sltm
		Fam20c
		Mtr
		Aifm1
		Glipr1
		Ncstn
		Pde8a
		Dock10
		Ampd3
		Unc13b
		Als2cl
		Tmem219
		Zc3h7a
		Tm7sf3
		LOC100174910
		Kdm5a
		Wdr7
		Myof
		Ddb2
		Apopt1
		Sqstm1
		Gmip
		Mapt
		Atg16l2
		Crim1
		Ggnbp2
		Tub
		Postn
		Nploc4
		Cd2ap
		Noa1
		Usp54
		Nrbp1
		Banp
		Midn
		Kidins220
		Cep57
		Spink8
		Eif2b3
		Clip1
		Zfyve27
		RGD1562037
		Grk4
		Upf3a
		Trappc4
		Rnf214
		Ccdc62
		Coq8b
		Sh3pxd2a
		Fbrsl1
		Rbm42
		Zfand5
		P2rx1
		Tmem143
		Ptpn21
		Gfm2
		Rsrc2
		Vps13d
		Hax1
		Matr3
		Atf7ip
		Fig4
		Eif4g1
		LOC688452
		Pip5k1c
		Aga
		Clhc1
		Rexo4
		Usp34
		AABR07054460.4
		Ntng2
		Tgfbi
		Ift140
		Atad3a
		Dtwd2
		Atp10a
		Il11ra1
		Cpne8
		Pla2g6
		Asmtl
		Ubr5
		Rnf217
		Pstk
		Stxbp3
		Arntl
		Zfp507
		Atp8b5p
		Zfp418
		Dbnl
		Sybu
		Dnajb4
		RGD1308106
		Fam13a
		Thsd7a
		Spop
		Arhgef40
		Unkl
		Fcho2
		Pex5l
		Fam204a
		Zfp82
		RGD1306215
		Tex264
		Utp18
		Wdr60
		Phf12
		Hp1bp3
		Ralgps2
		Eea1
		Mgea5
		Mtss1
		Abca16
		Tmod3
		Eef2k
		Atp6v0e1
		Cd47
		Gpcpd1
		Acaca
		Syndig1
		Dbn1
		Fam160a2
		Dnase1l1
		Aldh16a1
		Clcn6
		Ambra1
		Dlg1
		Tcirg1
		Myl6
		Il16
		Pfkfb1
		Tspyl2
		Entpd5
		Rapgef1
		Zmym1
		Gcc2
		Gabpa
		Birc6
		Cd200
		Srpk2
		Lsm14b
		Mtx1
		AABR07019086.1
		Kansl3
		Tcf4
		Rprd2
		Stk3
		Pcbp2
		LOC103689941
		Sos2
		Add3
		Gabre
		Wbscr27
		Itpr1
		Plpp5
		Pacrgl
		Tbc1d7
		Dhx29
		Adgrg2
		Fhl1
		Alg9
		Hars2
		Rffl
		Cwc27
		Tcta
		Ccdc94
		Wdtc1
		Xab2
		Mrpl42
		Rbm5
		Ing3
		Nsmce4a
		LOC498265
		Mill1
		Igsf8
		Mysm1
		Akap10
		RGD1562608
		Xpo6
		Peak1
		Elp5
		Flot2
		Ccdc171
		Orc4
		Zfp207
		Rsrp1
		Ccdc9
		Otud7b
		Smg6
		Tapt1
		Rab23
		RGD1308134
		Tmpo
		Ap1g2
		Kif16b
		Fam133b
		Adam15
		Pum3
		Tom1
		Nfat5
		Itgb4
		Rbl2
		Brd3
		Arid5a
		Xpo5
		Hltf
		Fgfr1op2
		Cacna1a
		Plscr4
		Mtg2
		Snx29
		Usp15
		RGD1565059
		Mgrn1
		Dab1
		Mfge8
		Spns2
		Mast2
		Ccdc146
		Hyi
		Ercc8
		Eya4
		Nprl3
		Sbf2
		Spidr
		Zfp598
		Fam188a
		Agbl3
		Arhgap4
		Nup85
		Synj2
		Bbs7
		St7l
		Slf1
		Fuz
		Csnk1a1
		Psme4
		Plec
		Colec12
		Cep95
		Yipf3
		Flt4
		Nfasc
		Ublcp1
		Nhlrc3
		LOC100910506
		Rcsd1
		Akap11
		Cd36
		Ppp3cc
		Rrn3
		Herc2
		LOC654482
		Acp1
		Evl
		Decr1
		Rccd1
		Dgkh
		Fkbp14
		Gpr107
		Taf4b
		Zbtb37
		Man2c1
		Etfdh
		Klhl29
		Klhdc10
		Ciart
		Mprip
		Rnf14
		Pwwp2a
		Mef2a
		Plcb4
		Reps2
		Trmt6
		RGD1564541
		Acsf2
		Apc
		Ttll1
		Usp49
		LOC103690067
		Ttc23
		Ppip5k2
		Haus8
		Inpp5k
		Zfp638
		Efemp2
		Aplf
		Tab2
		Slc39a7
		B3gntl1
		Ppm1b
		Prkcq
		Stmn4
		Smc5
		Trim27
		Atad1
		Adcyap1r1
		Ampd2
		Mbnl2
		Krtcap2
		Gtf2i
		Klhl15
		Abcc3
		Add1
		Vldlr
		Hmgxb4
		Xylb
		Sirt2
		Cnep1r1
		Fam172a
		Nipal2
		Pcm1
		Sdccag3
		Abcf1
		Oxr1
		Atm
		Vash1
		Eif4h
		Alkbh7
		P4htm
		Rnf111
		Rft1
		Mgll
		Ift74
		Zyx
		Casp4
		Tmem57
		Wnk1
		Col6a3
		Sat2
		Gabbr1
		Tnnt3
		Tmem237
		Snx5
		Haghl
		Rlim
		Pnpo
		Morc3
		Rbm27
		Spg11
		Sh2d3c
		Fam149b1
		AABR07043772.1
		Dlg3
		Nptn
		Tpcn2
		LOC108348118
		Shprh
		Cfap70
		Fastkd3
		Lars
		Tlk2
		Commd9
		Tmem50b
		Ptp4a2
		Pbrm1
		Asah2
		Orc2
		Cog2
		Sult1d1
		Ube2d3
		Pkp4
		Dnah1
		Trim35
		LOC100361543
		Plekhm3
		Usf2
		Lcmt1
		Fsd1l
		Fam219b
		Phldb1
		Ywhaq
		Arrdc1
		Abhd5
		Chrdl1
		Nat9
		Tmem159
		Zbtb24
		Rps6ka5
		Prrg1
		Prelid1
		Rn50_2_1764.2
		Szt2
		Fam227b
		Nav1
		Bcor
		Ube2i
AS_ Down	664	Prrc2a
		Arrdc4
		Polr3c
		Gphn
		Psma4
		Usp20
		Scrib
		Bbs9
		Trmt5
		Dysf
		Ppfibp1
		Faf2
		St5
		Cdc27
		Psmd11
		Mief1
		Steap3
		Rbm3
		Myo1b
		Cfap36
		Arih1
		Setd3
		Znrd1as1
		Ralgapb
		Dnajc11
		Bbx
		Utrn
		Ahctf1
		Invs
		Idh3g
		Pick1
		Cbfa2t3
		Snapc3
		Spag9
		Asap1
		Neb
		Cacfd1
		Cdh11
		Pacsin2
		Rbbp6
		Napb
		Ehmt1
		Asb5
		Adgre5
		Tspan17
		Macf1
		Fat1
		Ptprs
		Cep76
		Eef1d
		Bptf
		Ocrl
		Mtx3
		Hlcs
		Rock2
		Gpbp1
		Vezt
		Camlg
		Rgs12
		Zzz3
		Zdhhc16
		Fas
		Hnrnph1
		Apeh
		Dpm1
		Ctgf
		Srp54a
		Nbr1
		Cep63
		Plekha4
		Acbd6
		Map2k5
		Rps6kb2
		Fam71f1
		Prom1
		Ss18
		Zfp385b
		Tasp1
		Mocos
		Sh3glb1
		Poc1b
		Eif4g2
		Kdm2b
		Cyp2u1
		Eif4ebp3
		Smc6
		Asxl2
		Gak
		Rps6kb1
		Dusp22
		Adgrl4
		Ppp4r1
		Myh9l1
		Wdr78
		AABR07019088.1
		Srsf3
		Mipol1
		Usp30
		Maf1
		Kpna5
		Otud6b
		AABR07073181.1
		Nudt5
		Hmcn1
		Nsun2
		Cope
		Fam76a
		Gosr2
		Trmt10b
		Atrnl1
		Sirt3
		Zcchc17
		Ptpn11
		Adgrl2
		Camta1
		Sirpa
		Ttbk2
		Haus6
		Ssfa2
		Erg
		Uggt1
		Snap47
		Idnk
		Kif1c
		Pmm2
		Ubr4
		RGD1565616
		Atg4b
		Coq2
		Aak1
		Sel1l
		Arl13b
		Rars2
		Abt1
		Bclaf1
		Asic5
		Eml1
		Pon3
		Abi1
		Mycbp2
		Fbxo8
		Cbx3
		RGD1311595
		NEWGENE_1359268
		Vgll3
		Rwdd2b
		Irak3
		Fam193b
		Fyn
		Aste1
		Dmwd
		LOC100909709
		Cdc5l
		Fnip2
		Tsen54
		Dtymk
		Tcf12
		Abi3bp
		Klhdc3
		Zfp354c
		Deaf1
		Maged1
		Fip1l1
		Snx4
		Slc38a10
		Odf2
		RGD1565536
		Fbxl5
		Nr4a2
		Bod1l1
		Nemp2
		Pnpla7
		RGD1309730
		RGD1308706
		Phf7
		Prmt3
		Ndrg4
		Hace1
		Tyw3
		Dsc2
		Fap
		Sgce
		Rangap1
		Tnks2
		Slc12a6
		Ocel1
		Runx1
		Pfkfb2
		Dgcr2
		LOC100912181
		Dclk1
		H2afv
		Aktip
		Bcap31
		LOC103693999
		Acer3
		Eri3
		Cald1
		Cyb561
		Prkdc
		LOC100911576
		Pi4k2b
		LOC100911769
		Vps29
		Gpkow
		Cyp2t1
		Sytl2
		Paqr6
		Golph3
		Zfp512
		Fkbp11
		Nfkb1
		Rbm4
		LOC500077
		Tom1l1
		Mtmr11
		Cdipt
		Zdhhc20
		AABR07001519.1
		Gtf2h2
		Myo9a
		Rpain
		Ubn1
		Mapk8
		Acbd5
		Wdr20
		Rbck1
		Fgfr1
		Cyld
		Ttll5
		Armc8
		Nfrkb
		Mkrn1
		Vps35
		Zfp217
		Ctbs
		Sh3glb2
		Mrps18b
		Pm20d2
		Baz1b
		Zc3h6
		Ssc5d
		Stard9
		Larp4b
		Nek1
		Rad52
		Ppp2r5c
		Sarnp
		Hnrnpa2b1
		Zgrf1
		Adat1
		Ppil4
		Hpcal1
		Slc7a6os
		Zdhhc17
		Ptprm
		Zc3h18
		Catsperd
		P4ha2
		Polr2e
		Agtpbp1
		Pkm
		Rai14
		Arhgef12
		Rnf44
		Abhd4
		Nfu1
		Dock7
		Dym
		Rab24
		Glis3
		Zmynd8
		Picalm
		Exoc5
		Hacd2
		Ankrd13c
		Zdhhc21
		Ccdc191
		Adarb1
		Arhgap17
		Cep295
		Polk
		Atp5c1
		Spata5
		Mrps35
		Sgsm2
		Clasrp
		AABR07021840.1
		Phf6
		Clk1
		Rrbp1
		Pogk
		Osbpl6
		Lrrc49
		Pbx1
		Coq3
		Dctn5
		Fam151b
		Kctd3
		Kdm4c
		Pcnx1
		Kdm8
		Eprs
		Gin1
		Rpe
		Parp11
		Clcn3
		Zpbp2
		Cspp1
		Fam98a
		Dpy19l4
		Rftn1
		Ahi1
		Ehmt2
		LOC100362432
		Senp8
		Timm50
		Elac1
		Ubxn2a
		Siglec8
		Sec31a
		Hnrnph3
		Tdp1
		Tnfsf10
		Zfp644
		Madd
		Svil
		Pxk
		N4bp2l2
		Faap24
		Sptan1
		Tacc1
		Ep400
		Zdhhc3
		RGD1311739
		Etv1
		Nagk
		LOC680227
		Lsr
		Sh3kbp1
		Npnt
		Haus7
		Arhgef15
		Prpf31
		Ggct
		Pdgfrb
		Eps15l1
		Gpatch2l
		Spata1
		Hid1
		Insr
		Med13l
		Rnh1
		Tgds
		Trim68
		Cd48
		Ppa1
		Papd5
		Sema3f
		Carmil1
		Zfp251
		Rnpepl1
		Ydjc
		Plod2
		Etfbkmt
		Cdadc1
		Mfsd13a
		Nbeal1
		Iqck
		Slit2
		Ppm1j
		Senp6
		Adgrf5
		Nt5m
		Dync1i2
		Bnc2
		Vegfb
		Thnsl2
		LOC103692173
		Cables2
		Gk
		Chd8
		Rab6a
		Myo9b
		Swap70
		Agap3
		Flnb
		Cyb561a3
		Hpgds
		Nudt13
		Ddx50
		Hykk
		Cnot2
		LOC303140
		Rsph3
		Arhgap27
		Rhot1
		Klhl26
		Pknox2
		Dtnb
		Atg16l1
		Slco2b1
		Diaph1
		Lrp11
		Zfp498
		Ofd1
		Pikfyve
		Herc1
		Rab7b
		Siglec5
		Pam
		Zfp511
		Mtch1
		Pip5k1b
		Tspan9
		Ash2l
		Mpi
		Col4a3bp
		Inip
		Cntrl
		Ktn1
		Parp10
		Ptbp2
		Pex5
		Dennd1a
		Tstd2
		Dph1
		Hccs
		Tbc1d1
		Churc1
		Mical2
		Ciao1
		Tns1
		Dnmt3b
		Fkbp1b
		Kank2
		Apaf1
		Rasl12
		Zdhhc18
		Qpctl
		Xrn1
		Uxs1
		Cd300lg
		LOC103691261
		Rpap2
		Ppp1r9b
		Esyt3
		Mlph
		Atp2b4
		Ate1
		Fbxl3
		Hnrnpul2
		Fam71e1
		Crebl2
		Hikeshi
		Rbak
		Klhl5
		Rab26
		Trim33
		Smad2
		Vwa8
		Cox20
		Lamb2
		Ttc14
		Socs7
		Mef2d
		Alkbh8
		Prdx6
		Zfp26
		Cfh
		LOC100912481
		Usp4
		Abcf2
		LOC361646
		Parn
		Suco
		Mecom
		Ctdp1
		Dnm2
		Hmgn1
		LOC103689931
		Ptch1
		Mettl10
		Kifap3
		Kif1a
		Cib1
		Gripap1
		Mtmr14
		Ift43
		Rhpn1
		Ngly1
		Pank2
		Tmcc3
		F8
		Dut
		Trdmt1
		Nlgn3
		Ube2q2
		Phtf1
		Trmu
		Erc1
		Ptk2b
		Eps15
		LOC108348106
		Cntln
		Ttc33
		Ppp4r3b
		Zdhhc15
		Akap2
		2020-03-08
		Gtpbp8
		Angpt2
		Pdzd11
		RGD1305110
		Sec22a
		Golgb1
		Atp6v1c1
		Usp1
		Fggy
		Dnm1
		Cep120
		Phf21a
		Eef2kmt
		Npr2
		Alg13
		Lmo1
		Ctnnbip1
		Pex11b
		Flot1
		Slc25a14
		Kctd20
		Guk1
		Ehbp1
		Lrrfip2
		Lsm14a
		Pbx3
		Gopc
		Ulk2
		Ddx59
		Mark3
		Ttc13
		RGD1310769
		Golga1
		Nmt2
		Ccdc82
		Gstm4
		Tubgcp6
		Ergic1
		Eri2
		Ctnnd1
		Brpf1
		Pnpla8
		Abca4
		Pdxdc1
		Nsmce2
		Sgms1
		AABR07001392.1
		Arhgap10
		Tmbim1
		Atg3
		Clasp2
		Mroh1
		Lamtor2
		Creb3
		Hdgfrp3
		Elmsan1
		Ccdc43
		Parm1
		Coasy
		Sbf1
		Ppfia1
		Hdac4
		Eif4a2
		Pde4dip
		Exoc2
		Ints9
		Lrsam1
		Uhrf2
		Med24
		Ncoa7
		Ttc7a
		Nasp
		Nadk
		Cbwd1
		Adss
		Ino80c
		Rps24
		Plpp1
		Rreb1
		Selp
		Fkbp7
		Rbsn
		Elovl1
		Osbpl11
		Taf1c
		Nrxn1
		Vipas39
		Bsg
		Wipi2
		Poglut1
		Tank
		Trpm4
		Rbms1
		Ptbp1
		Tm6sf1
		Enox2
		Kdelc2
		Fam134c
		Ric1
		Ccz1b
		Xrn2
		Tesk2
		Clec5a
		Kif13b
		Nop58
		Rassf4
		Brwd1
		Nxpe1
		Eci2
		Cttn
		Inppl1
		Irak4
		LOC100910990
		Syne2
		Gapvd1
		Phf20l1
		Phactr2
		Ankzf1
		Abca7
		Supt5h
		Adgrg6
		Gstp1
		Relt
		LOC103693015
		Cyb5a
		Ifnar2
		Bag6
		Tbc1d31
		Cyp4f17
		Mcts1
		Arsk
		Myoz1
		Cdk12
		Hsf1
		Usp14
		Trim46
		Lactb
		Vcl
		Slx4ip
		Hyal3
		Malt1
		Tmem43
		Dnajc16
		Lrrk2
		Cdc16
		Ap3s1
		Lekr1
		Slc25a40
		Ntm
		St6galnac3
		Lpar4
		Itsn2
		Dctd
		Tmem63c
Gene_Up	1150	Mtmr10
		Cdca3
		Fam84b
		Islr
		Gpr137b
		Npy
		Vegfd
		LOC102556085
		Lpxn
		Itgb7
		Psd4
		Nkain1
		Gp6
		Cenph
		Myo7b
		Ifi30
		Rn50_10_0890.5
		Dusp6
		Mcm3
		Tmem158
		NEWGENE_621351
		Irf5
		Loxl1
		LOC100911562
		RGD1565785
		Spon1
		Omg
		RGD1307182
		Grk5
		Arf2
		Plxdc2
		Nrp1
		Cd22
		Hist1h2ak
		C1qa
		Hist2h2aa3
		Nos1
		Napsa
		Adam23
		Sfrp4
		Metrnl
		Col8a2
		Il17ra
		Hist1h2bh
		Tlr2
		Tfec
		Ccl7
		Melk
		LOC103694857
		Ccl12
		P2ry13
		AABR07062170.1
		Batf
		Ifitm1
		Foxm1
		Olfml2b
		Cfap45
		Ms4a4c
		Tor3a
		Cxcl13
		Vmp1
		Cd52
		LOC680920
		Cdkn3
		LOC100911825
		Ptpn6
		LOC100910252
		Mrc2
		Serpinb8
		Aif1
		Bcl6b
		Treml1
		Cpxm1
		Cd33
		Gpx7
		Prdx4
		Mgat2
		LOC108348047
		LOC102552055
		Ifit1bl
		Sectm1a
		Serpini1
		LOC102548682
		Prc1
		Hist1h1a
		Fam64a
		Tacc3
		Nipal1
		LOC680322
		Col6a1
		C1qtnf1
		Tcf21
		Qpct
		Ciita
		Pf4
		Pir
		Pik3r5
		Fancd2
		Man2b1
		Bcat1
		Racgap1
		Cytip
		Dennd2d
		Glb1
		LOC103694908
		Ccr2
		Tnfrsf1b
		Rad51
		Fbn1
		St3gal5
		Ms4a7
		Col12a1
		Fcrl2
		Gtse1
		Sfrp1
		Cd300le
		Sdf4
		Adamts16
		Npw
		Ykt6
		Adcy7
		Matk
		Procr
		Ankle1
		C3ar1
		Igfbp4
		RT1-Da
		Zbp1
		RT1-DMa
		Cd38
		Ctss
		Ccl19
		Tll1
		Klrk1
		Mx2
		Ms4a6c
		Ctsz
		Dok3
		Trafd1
		Lpcat4
		AABR07006263.1
		B2m
		Tmem106a
		Enpp3
		Papss2
		Snx20
		Adamts4
		Slc15a2
		Ctsa
		RGD1559482
		RT1-DMb
		Hacd4
		F2r
		Cdk1
		Ncaph
		Diaph3
		Mcm10
		Chp2
		Myo1f
		Ikzf1
		Plbd1
		Tmem119
		Nusap1
		Rgs5
		Agrn
		Ackr3
		Card9
		Pbk
		Clec4d
		Col18a1
		Chaf1b
		Tlr5
		Phf11b
		XAF1
		Cks2
		Cdca2
		Itgax
		RT1-CE7
		Arhgap9
		Cyth4
		Bpgm
		Evi2a
		Boc
		Itgb2
		Hist1h2an
		Klhl6
		Anxa2
		Tmem252
		RT1-CE5
		LOC103690190
		Samhd1
		Cdc20
		Pde4d
		Slfn13
		Oas1b
		Ascc3
		Tmem150b
		LOC100910270
		Rrm2
		Trim30c
		Apobec1
		Akr1b10
		C1qtnf5
		RT1-A2
		Psmb10
		Hist1h2ao
		Gbp2
		Rab3ip
		Syk
		LOC102549173
		Folr2
		AABR07012868.1
		Mitd1
		Alpl
		Shcbp1
		Themis2
		Nectin2
		Psmb8
		Aurka
		Htatip2
		Gzmk
		RGD1559575
		Pak1
		LOC100910650
		Smim3
		Spag5
		Irgm
		Parp12
		Gipc3
		Hpse
		Rnase2
		Kng1
		Kif4a
		Cxcr6
		Fgd2
		P2ry12
		Slc6a2
		Dhx58
		Ndc80
		Tcf19
		Pla1a
		Jade1
		Oas1i
		Glmp
		Fcer1a
		Card11
		Tubb3
		AABR07026032.1
		Msr1
		Fam83d
		Bdnf
		Plk4
		Clec12a
		Rtp4
		Rab15
		Cd200r1
		Lcp1
		Was
		Gngt2
		B4galt5
		Mastl
		Nipsnap3b
		Ms4a2
		Wwtr1
		Tpsab1
		Cd226
		Emilin2
		RT1-CE16
		Arpc1b
		C1galt1
		Tnfrsf10b
		LOC100911625
		Nlrp1a
		Slfn2
		Fam151a
		Has1
		Osmr
		Trem2
		Gen1
		Cxcl9
		Arg1
		Bst2
		Svep1
		Serpinb1a
		AABR07021221.1
		Dapp1
		Ccl6
		Kif14
		Tgfb1
		Hist2h2aa2
		Knl1
		Kif18a
		Prcp
		Maff
		Hist1h2ail1
		Spta1
		Tap1
		Bhlhe40
		Col8a1
		Vamp5
		Lgals5
		Tnfrsf12a
		C1qb
		Ptger4
		Ifi44
		LOC100911204
		Gp1bb
		MGC105567
		Gna15
		RT1-S3
		Arl11
		Lipa
		LOC100911403
		F2rl2
		Bst1
		Capg
		Cd244
		Srxn1
		Fbln7
		Tph1
		Slc25a34
		Stat1
		LOC108348072
		Fli1
		Adamtsl2
		Fcnb
		Grap2
		C4b
		Myo7a
		Rab27b
		Tmem2
		Mt1m
		Gsg2
		LOC685067
		Cd109
		Lrrc25
		Arhgap11a
		Hist1h2bd
		Cenpi
		Olr1587
		Tnfaip2
		Ezh2
		Clec4a3
		RGD1563354
		Kpna2
		Gpr65
		Pde7b
		Guca2b
		Gem
		Sgpl1
		Mcm2
		RT1-T24-1
		Ptgs1
		Zfand2a
		Tnfsf18
		Alas2
		Il1rap
		Skap1
		Treml4
		Cyp1b1
		Trim59
		Clec2d
		AABR07024439.1
		Anxa8
		Cd163l1
		Mxra8
		Esco2
		Ppic
		Tyms
		Ccnf
		Fam122b
		F10
		Ccl2
		Lox
		Plek
		Xkr5
		Otud7a
		Upp1
		Col14a1
		Lamb1
		Ccr5
		Prss23
		AABR07047054.1
		E2f7
		Fntb
		Naalad2
		C2
		Amz1
		Rbp1
		Ifitm3
		Gpr183
		Kdelr3
		Tbxas1
		AABR07035955.1
		Stil
		Ahsp
		Depdc1
		Tnfaip8l2
		Tstd3
		Cxcl14
		Gxylt2
		AABR07058124.2
		Gmnn
		Myct1
		Rbm38
		Gpx8
		Mrc1
		Cd72
		Dnajc22
		Fjx1
		Nupr1
		Parpbp
		Kif22
		Tmem59l
		Tmem82
		Asf1b
		Cgref1
		Rps6ka1
		Adar
		Hist1h2ac
		Csf1r
		Cgnl1
		Hhipl1
		Knstrn
		Stk17b
		Plvap
		Hck
		Cpeb1
		Kif26b
		Spi1
		2020-03-01
		Serpinf1
		Slc4a1
		Kcnv2
		Slfn4
		AABR07021804.1
		Ninj1
		Tmed3
		Ifi35
		Nap1l5
		Irf9
		Adam9
		Sgo2
		RGD1309808
		Calml4
		Cd55
		Tor4a
		Clec10a
		Ociad2
		LOC108348048
		Orai2
		Nek2
		Ephb2
		Dkk3
		Sdf2l1
		Agbl2
		Tlr10
		Frzb
		Disp2
		Evi2b
		Bid
		Oas1a
		Dck
		Btn2a2
		Gpr34
		AABR07008066.2
		Mthfd2
		Thbs2
		AABR07024203.1
		Itgal
		Slc44a1
		RGD1309362
		RT1-CE6
		LOC500712
		C1s
		AABR07058124.4
		Bmp6
		Nrip3
		LOC100364835
		LOC100359600
		Atad2
		Arhgap30
		Dusp2
		Tsku
		Slc28a2
		Ripk3
		Bmper
		Susd3
		Sp110
		Col3a1
		Hist1h3b
		C5ar1
		Xdh
		Mmp24
		Vav1
		Hmox1
		Flrt3
		Tpbg
		Colec11
		Dock2
		Adgre4
		Plbd2
		Tifab
		Nfam1
		Gusb
		Gldn
		Ifi47
		Pld4
		Ncapg
		Smc2
		St3gal2
		Trem1
		Ephb3
		Lyn
		Hba-a3
		Fgl2
		Ccr1
		Fen1
		AABR07002001.1
		Inhba
		RT1-T24-2
		LOC24906
		AABR07059372.1
		Tpsb2
		Neil3
		Crlf1
		Hba-a2
		Cygb
		Cst7
		Btk
		LOC691995
		Slc37a2
		Nuak1
		Hist1h2aa
[truncated: 1,495 more rows]
