# Supplementary material for: Whole-Genome Uterine Artery Transcriptome Profiling and Alternative Splicing Analysis in Rat Pregnancy
Source: Int J Mol Sci. 2020 Mar 18;21(6):2079. doi: 10.3390/ijms21062079 (PMC7139363; doi:10.3390/ijms21062079)
Supplement: Supplementary file 1 [file ijms-21-02079-s001.zip › Supplementary tables and figures/Supplementary table 13.xlsx]

## Sheet: GO BP_Gene Up&AS Down 61 genes 
Term	Overlap	P-value	Adjusted P-value	Old P-value	Old Adjusted P-value	Odds Ratio	Combined Score	Genes
negative regulation of leukocyte degranulation (GO:0043301)	2020-03-06	5.36362e-07	0.00273706	0	0	163.934	2366.96	CD300A;LGALS9;FCGR2B
negative regulation of B cell proliferation (GO:0030889)	2020-03-10	3.19035e-06	0.00814017	0	0	98.3607	1244.79	CD300A;MNDA;FCGR2B
regulation of mast cell degranulation (GO:0043304)	2020-03-15	1.1966e-05	0.0203542	0	0	65.5738	743.176	FGR;CD300A;LGALS9
negative regulation of B cell activation (GO:0050869)	2020-03-17	1.78058e-05	0.0227157	0	0	57.8592	632.748	CD300A;MNDA;FCGR2B
extracellular matrix organization (GO:0030198)	6/230	7.0955e-05	0.0724167	0	0	8.5531	81.7117	VCAN;COL16A1;ELN;CTSK;TNC;FN1
negative regulation of lymphocyte proliferation (GO:0050672)	2020-03-30	0.000103351	0.0879003	0	0	32.7869	300.898	CD300A;MNDA;FCGR2B
regulation of dendritic cell differentiation (GO:2001198)	2020-02-07	0.000190271	0.138708	0	0	93.6768	802.535	LGALS9;FCGR2B
positive regulation of viral entry into host cell (GO:0046598)	2020-02-08	0.000253197	0.161508	0	0	81.9672	678.799	CD4;LGALS9
negative regulation of leukocyte mediated cytotoxicity (GO:0001911)	2020-02-08	0.000253197	0.143563	0	0	81.9672	678.799	LGALS9;FCGR2B
negative regulation of phagocytosis (GO:0050765)	2020-02-09	0.0003249	0.165797	0	0	72.8597	585.209	CD300A;FCGR2B
integrin activation (GO:0033622)	2020-02-09	0.0003249	0.150724	0	0	72.8597	585.209	COL16A1;FN1
regulation of B cell proliferation (GO:0030888)	1944-03-01	0.000327054	0.13908	0	0	22.3547	179.405	CD300A;MNDA;FCGR2B
negative regulation of leukocyte activation (GO:0002695)	2020-02-11	0.00049443	0.194083	0	0	59.6125	453.777	CD300A;FCGR2B
regulation of angiotensin levels in blood (GO:0002002)	2020-02-12	0.000592151	0.215839	0	0	54.6448	406.106	CPA3;ECE1
cellular protein metabolic process (GO:0044267)	7/485	0.000664832	0.226176	0	0	4.73213	34.6201	C4A;VCAN;UBA7;TNC;FN1;CSF2RA;CP
post-translational protein modification (GO:0043687)	6/358	0.000764427	0.243804	0	0	5.49501	39.4343	C4A;VCAN;TNC;FN1;CP;PSMB9
cellular protein modification process (GO:0006464)	10/1002	0.000837081	0.251272	0	0	3.27214	23.1851	FGR;C4A;VCAN;UBA7;GMFG;PTPRO;TNC;FN1;CP;PSMB9
negative regulation of antigen receptor-mediated signaling pathway (GO:0050858)	2020-02-17	0.00120827	0.342546	0	0	38.5728	259.154	CD300A;LILRB4
negative regulation of intracellular transport (GO:0032387)	2020-02-17	0.00120827	0.324517	0	0	38.5728	259.154	CD300A;LGALS9
extracellular matrix disassembly (GO:0022617)	1979-03-01	0.0018104	0.461922	0	0	12.4507	78.6164	ELN;CTSK;FN1
positive regulation of BMP signaling pathway (GO:0030513)	2020-02-21	0.00185114	0.449826	0	0	31.2256	196.47	SULF1;ENG
proteolysis (GO:0006508)	5/292	0.00195618	0.453744	0	0	5.61419	35.0144	CPA3;SCPEP1;CTSK;ECE1;CTSE
cholesterol efflux (GO:0033344)	2020-02-23	0.00222145	0.492873	0	0	28.5103	174.187	ABCA1;SOAT1
regulation of microtubule cytoskeleton organization (GO:0070507)	2020-02-23	0.00222145	0.472336	0	0	28.5103	174.187	EPHA3;SKA2
proteolysis involved in cellular protein catabolic process (GO:0051603)	1994-03-01	0.002971	0.606441	0	0	10.4639	60.8879	SCPEP1;CTSK;PSMB9
regulation of T cell receptor signaling pathway (GO:0050856)	2020-02-27	0.00305788	0.600168	0	0	24.2866	140.62	CD300A;LILRB4
regulation of viral entry into host cell (GO:0046596)	2020-02-27	0.00305788	0.577939	0	0	24.2866	140.62	CD4;LGALS9
regulation of blood vessel diameter (GO:0097746)	2020-02-28	0.00328666	0.598994	0	0	23.4192	133.908	SCPEP1;ECE1
positive regulation of intracellular signal transduction (GO:1902533)	6/480	0.0033706	0.59311	0	0	4.09836	23.3306	FGR;CD4;TICAM2;LGALS9;EPHA3;ENG
negative regulation of endocytosis (GO:0045806)	2020-02-29	0.00352321	0.599299	0	0	22.6116	127.719	FCGR2B;EPHA3
regulation of kinase activity (GO:0043549)	3/102	0.00374058	0.615748	0	0	9.6432	53.8912	FGR;CD4;EPHA3
negative regulation of toll-like receptor signaling pathway (GO:0034122)	1932-02-01	0.00427903	0.682371	0	0	20.4918	111.763	TICAM2;CD300A
secondary alcohol metabolic process (GO:1902652)	1932-02-01	0.00427903	0.661693	0	0	20.4918	111.763	ABCA1;SOAT1
regulation of cytokine secretion (GO:0050707)	1932-02-01	0.00427903	0.642232	0	0	20.4918	111.763	FGR;FCGR2B
negative regulation of cytokine production (GO:0001818)	3/111	0.00473964	0.691039	0	0	8.86132	47.424	UBA7;LGALS9;FCGR2B
regulation of synapse assembly (GO:0051963)	1936-02-01	0.00539271	0.764416	0	0	18.2149	95.1313	ROBO2;SRPX2
positive regulation of phagocytosis (GO:0050766)	1940-02-01	0.00662471	0.913673	0	0	16.3934	82.2451	C4A;FCGR2B
regulation of ERK1 and ERK2 cascade (GO:0070372)	4/248	0.00692796	0.930352	0	0	5.28821	26.294	CD4;FN1;LGALS9;EPHA3
negative regulation of cytokine secretion (GO:0050710)	1941-02-01	0.00695085	0.909492	0	0	15.9936	79.4705	FN1;FCGR2B
regulation of phagocytosis (GO:0050764)	1942-02-01	0.00728416	0.929277	0	0	15.6128	76.847	FGR;FCGR2B
regulation of focal adhesion assembly (GO:0051893)	1945-02-01	0.00832662	1	0	0	14.5719	69.7748	COL16A1;EPHA3
negative regulation of immune response (GO:0050777)	1945-02-01	0.00832662	1	0	0	14.5719	69.7748	CD300A;FCGR2B
cholesterol transport (GO:0030301)	1945-02-01	0.00832662	0.988157	0	0	14.5719	69.7748	ABCA1;SOAT1
positive regulation of viral life cycle (GO:1903902)	1945-02-01	0.00832662	0.965699	0	0	14.5719	69.7748	CD4;LGALS9
regulation of protein phosphorylation (GO:0001932)	4/262	0.00837346	0.94955	0	0	5.00563	23.9404	FGR;CD4;FN1;ENG
positive regulation of blood vessel endothelial cell migration (GO:0043536)	1946-02-01	0.00868814	0.963817	0	0	14.2552	67.6521	ANGPT4;SRPX2
regulation of fibroblast proliferation (GO:0048145)	1947-02-01	0.0090566	0.983316	0	0	13.9519	65.6332	CD300A;FN1
peptidyl-tyrosine modification (GO:0018212)	1952-02-01	0.0110015	1	0	0	12.6103	56.8692	FGR;EPHA3
positive regulation of immune response (GO:0050778)	1955-02-01	0.0122489	1	0	0	11.9225	52.4867	LGALS9;FCGR2B
regulation of BMP signaling pathway (GO:0030510)	1957-02-01	0.0131133	1	0	0	11.5042	49.8605	SULF1;ENG
positive regulation of I-kappaB kinase/NF-kappaB signaling (GO:0043123)	3/164	0.0137651	1	0	0	5.9976	25.7034	CD4;TICAM2;LGALS9
phospholipid transport (GO:0015914)	1959-02-01	0.0140036	1	0	0	11.1142	47.4403	ABCA1;PCTP
cholesterol homeostasis (GO:0042632)	1959-02-01	0.0140036	1	0	0	11.1142	47.4403	ABCA1;SOAT1
sterol homeostasis (GO:0055092)	1959-02-01	0.0140036	1	0	0	11.1142	47.4403	ABCA1;SOAT1
integrin-mediated signaling pathway (GO:0007229)	1959-02-01	0.0140036	1	0	0	11.1142	47.4403	FGR;COL16A1
sterol metabolic process (GO:0016125)	1960-02-01	0.0144583	1	0	0	10.929	46.3004	ABCA1;SOAT1
neutrophil degranulation (GO:0043312)	5/480	0.0154238	1	0	0	3.4153	14.2481	FGR;TICAM2;CD300A;GMFG;MNDA
cellular protein catabolic process (GO:0044257)	1963-02-01	0.0158604	1	0	0	10.4085	43.1322	SCPEP1;CTSK
neutrophil activation involved in immune response (GO:0002283)	5/484	0.015933	1	0	0	3.38707	14.0203	FGR;TICAM2;CD300A;GMFG;MNDA
kidney development (GO:0001822)	1964-02-01	0.0163403	1	0	0	10.2459	42.1529	ROBO2;SULF1
neutrophil mediated immunity (GO:0002446)	5/488	0.0164533	1	0	0	3.35931	13.7975	FGR;TICAM2;CD300A;GMFG;MNDA
negative regulation of blood vessel morphogenesis (GO:2000181)	1966-02-01	0.0173184	1	0	0	9.93542	40.2979	ANGPT4;SULF1
glomerular epithelial cell differentiation (GO:0072311)	2020-01-06	0.0181631	1	0	0	54.6448	219.036	PTPRO
regulation of glomerular filtration (GO:0003093)	2020-01-06	0.0181631	1	0	0	54.6448	219.036	PTPRO
macrophage derived foam cell differentiation (GO:0010742)	2020-01-06	0.0181631	1	0	0	54.6448	219.036	SOAT1
negative regulation of cholesterol storage (GO:0010887)	2020-01-06	0.0181631	1	0	0	54.6448	219.036	ABCA1
smooth muscle tissue development (GO:0048745)	2020-01-06	0.0181631	1	0	0	54.6448	219.036	ENG
renal filtration cell differentiation (GO:0061318)	2020-01-06	0.0181631	1	0	0	54.6448	219.036	PTPRO
positive regulation of interferon-gamma secretion (GO:1902715)	2020-01-06	0.0181631	1	0	0	54.6448	219.036	LGALS9
regulation of epithelial to mesenchymal transition involved in endocardial cushion formation (GO:1905005)	2020-01-06	0.0181631	1	0	0	54.6448	219.036	ENG
platelet dense granule organization (GO:0060155)	2020-01-06	0.0181631	1	0	0	54.6448	219.036	ABCA1
venous blood vessel morphogenesis (GO:0048845)	2020-01-06	0.0181631	1	0	0	54.6448	219.036	ENG
epithelial to mesenchymal transition involved in endocardial cushion formation (GO:0003198)	2020-01-06	0.0181631	1	0	0	54.6448	219.036	ENG
response to granulocyte macrophage colony-stimulating factor (GO:0097012)	2020-01-06	0.0181631	1	0	0	54.6448	219.036	CD4
vascular smooth muscle cell differentiation (GO:0035886)	2020-01-06	0.0181631	1	0	0	54.6448	219.036	ENG
chondrocyte development (GO:0002063)	2020-01-06	0.0181631	1	0	0	54.6448	219.036	SULF1
cellular response to granulocyte macrophage colony-stimulating factor stimulus (GO:0097011)	2020-01-06	0.0181631	1	0	0	54.6448	219.036	CD4
regulation of phagocytosis, engulfment (GO:0060099)	2020-01-06	0.0181631	1	0	0	54.6448	219.036	CD300A
negative regulation of acute inflammatory response (GO:0002674)	2020-01-06	0.0181631	1	0	0	54.6448	219.036	FCGR2B
regulation of NK T cell activation (GO:0051133)	2020-01-06	0.0181631	1	0	0	54.6448	219.036	CD300A
regulation of interleukin-13 secretion (GO:2000665)	2020-01-06	0.0181631	1	0	0	54.6448	219.036	LGALS9
regulation of interleukin-10 secretion (GO:2001179)	2020-01-06	0.0181631	1	0	0	54.6448	219.036	LGALS9
positive regulation of humoral immune response (GO:0002922)	2020-01-06	0.0181631	1	0	0	54.6448	219.036	FCGR2B
muscle tissue development (GO:0060537)	2020-01-06	0.0181631	1	0	0	54.6448	219.036	ENG
regulation of interleukin-12 secretion (GO:2001182)	2020-01-06	0.0181631	1	0	0	54.6448	219.036	LGALS9
renal system process involved in regulation of blood volume (GO:0001977)	2020-01-06	0.0181631	1	0	0	54.6448	219.036	PTPRO
foam cell differentiation (GO:0090077)	2020-01-06	0.0181631	1	0	0	54.6448	219.036	SOAT1
vascular smooth muscle cell development (GO:0097084)	2020-01-06	0.0181631	1	0	0	54.6448	219.036	ENG
regulation of dendritic cell chemotaxis (GO:2000508)	2020-01-06	0.0181631	1	0	0	54.6448	219.036	LGALS9
retinal ganglion cell axon guidance (GO:0031290)	2020-01-06	0.0181631	1	0	0	54.6448	219.036	ROBO2
ear development (GO:0043583)	2020-01-06	0.0181631	1	0	0	54.6448	219.036	ECE1
cholesterol metabolic process (GO:0008203)	1969-02-01	0.0188313	1	0	0	9.50344	37.7499	ABCA1;SOAT1
negative regulation of angiogenesis (GO:0016525)	1970-02-01	0.0193476	1	0	0	9.36768	36.9573	ANGPT4;SULF1
regulation of endocytosis (GO:0030100)	1970-02-01	0.0193476	1	0	0	9.36768	36.9573	FGR;EPHA3
regulation of innate immune response (GO:0045088)	1970-02-01	0.0193476	1	0	0	9.36768	36.9573	FGR;FCGR2B
ubiquitin-dependent protein catabolic process (GO:0006511)	4/342	0.0204329	1	0	0	3.83472	14.9194	UBA7;UHRF1;RNF19B;PSMB9
negative regulation of synapse organization (GO:1905809)	2020-01-07	0.0211586	1	0	0	46.8384	180.595	ROBO2
cardiac atrium development (GO:0003230)	2020-01-07	0.0211586	1	0	0	46.8384	180.595	ENG
positive regulation of isomerase activity (GO:0010912)	2020-01-07	0.0211586	1	0	0	46.8384	180.595	UHRF1
intracellular sterol transport (GO:0032366)	2020-01-07	0.0211586	1	0	0	46.8384	180.595	ABCA1
regulation of activation of Janus kinase activity (GO:0010533)	2020-01-07	0.0211586	1	0	0	46.8384	180.595	CD300A
venous blood vessel development (GO:0060841)	2020-01-07	0.0211586	1	0	0	46.8384	180.595	ENG
negative regulation of leukocyte migration (GO:0002686)	2020-01-07	0.0211586	1	0	0	46.8384	180.595	CD300A
negative regulation of macrophage activation (GO:0043031)	2020-01-07	0.0211586	1	0	0	46.8384	180.595	FCGR2B
regulation of monocyte chemotactic protein-1 production (GO:0071637)	2020-01-07	0.0211586	1	0	0	46.8384	180.595	LGALS9
negative regulation of MyD88-independent toll-like receptor signaling pathway (GO:0034128)	2020-01-07	0.0211586	1	0	0	46.8384	180.595	TICAM2
positive regulation of dendritic cell chemotaxis (GO:2000510)	2020-01-07	0.0211586	1	0	0	46.8384	180.595	LGALS9
regulation of dendritic spine maintenance (GO:1902950)	2020-01-07	0.0211586	0.999745	0	0	46.8384	180.595	FCGR2B
negative regulation of alpha-beta T cell activation (GO:0046636)	2020-01-07	0.0211586	0.990573	0	0	46.8384	180.595	CD300A
dorsal aorta development (GO:0035907)	2020-01-07	0.0211586	0.981568	0	0	46.8384	180.595	ENG
positive regulation of mast cell degranulation (GO:0043306)	2020-01-07	0.0211586	0.972725	0	0	46.8384	180.595	FGR
positive regulation of CD4-positive, alpha-beta T cell activation (GO:2000516)	2020-01-07	0.0211586	0.96404	0	0	46.8384	180.595	LGALS9
positive regulation of apoptotic cell clearance (GO:2000427)	2020-01-07	0.0211586	0.955509	0	0	46.8384	180.595	C4A
dorsal aorta morphogenesis (GO:0035912)	2020-01-07	0.0211586	0.947127	0	0	46.8384	180.595	ENG
regulation of Cdc42 protein signal transduction (GO:0032489)	2020-01-07	0.0211586	0.938891	0	0	46.8384	180.595	ABCA1
positive regulation of cytokine secretion (GO:0050715)	1974-02-01	0.0214716	0.944566	0	0	8.86132	34.0365	FGR;LGALS9
regulation of defense response (GO:0031347)	1976-02-01	0.0225684	0.984332	0	0	8.62813	32.711	FGR;FCGR2B
positive regulation of ERK1 and ERK2 cascade (GO:0070374)	3/202	0.0238017	1	0	0	4.86934	18.2016	CD4;LGALS9;EPHA3
positive regulation of monocyte differentiation (GO:0045657)	2020-01-08	0.0241451	1	0	0	40.9836	152.61	CD4
membrane fusion involved in viral entry into host cell (GO:0039663)	2020-01-08	0.0241451	1	0	0	40.9836	152.61	CD4
phospholipid homeostasis (GO:0055091)	2020-01-08	0.0241451	1	0	0	40.9836	152.61	ABCA1
immunoglobulin mediated immune response (GO:0016064)	2020-01-08	0.0241451	1	0	0	40.9836	152.61	FCGR2B
ventricular trabecula myocardium morphogenesis (GO:0003222)	2020-01-08	0.0241451	1	0	0	40.9836	152.61	ENG
positive regulation of interleukin-2 biosynthetic process (GO:0045086)	2020-01-08	0.0241451	0.99365	0	0	40.9836	152.61	CD4
positive regulation of toll-like receptor 4 signaling pathway (GO:0034145)	2020-01-08	0.0241451	0.985701	0	0	40.9836	152.61	TICAM2
interleukin-1 beta secretion (GO:0050702)	2020-01-08	0.0241451	0.977878	0	0	40.9836	152.61	ABCA1
positive regulation of transforming growth factor beta production (GO:0071636)	2020-01-08	0.0241451	0.970178	0	0	40.9836	152.61	LGALS9
negative regulation of activated T cell proliferation (GO:0046007)	2020-01-08	0.0241451	0.962598	0	0	40.9836	152.61	LGALS9
fusion of virus membrane with host plasma membrane (GO:0019064)	2020-01-08	0.0241451	0.955136	0	0	40.9836	152.61	CD4
regulation of MyD88-independent toll-like receptor signaling pathway (GO:0034127)	2020-01-08	0.0241451	0.947789	0	0	40.9836	152.61	TICAM2
B cell mediated immunity (GO:0019724)	2020-01-08	0.0241451	0.940554	0	0	40.9836	152.61	FCGR2B
regulation of dendritic cell antigen processing and presentation (GO:0002604)	2020-01-08	0.0241451	0.933429	0	0	40.9836	152.61	FCGR2B
regulation of apoptotic cell clearance (GO:2000425)	2020-01-08	0.0241451	0.92641	0	0	40.9836	152.61	C4A
positive regulation of regulatory T cell differentiation (GO:0045591)	2020-01-08	0.0241451	0.919497	0	0	40.9836	152.61	LILRB4
regulation of MAPK cascade (GO:0043408)	3/204	0.0244152	0.922896	0	0	4.8216	17.9004	CD4;FN1;EPHA3
regulation of I-kappaB kinase/NF-kappaB signaling (GO:0043122)	3/205	0.0247252	0.92774	0	0	4.79808	17.7526	CD4;TICAM2;LGALS9
peptidyl-tyrosine phosphorylation (GO:0018108)	1980-02-01	0.0248301	0.924878	0	0	8.19672	30.2926	FGR;EPHA3
positive regulation of phosphorylation (GO:0042327)	3/209	0.0259864	0.96093	0	0	4.70625	17.1787	CD4;EPHA3;ENG
protein catabolic process (GO:0030163)	1982-02-01	0.0259944	0.954312	0	0	7.9968	29.1873	CTSE;PSMB9
positive regulation of transmembrane receptor protein serine/threonine kinase signaling pathway (GO:0090100)	1983-02-01	0.0265847	0.969014	0	0	7.90045	28.6582	SULF1;ENG
positive regulation of leukocyte apoptotic process (GO:2000108)	2020-01-09	0.0271227	0.98161	0	0	36.4299	131.417	LGALS9
secretory granule organization (GO:0033363)	2020-01-09	0.0271227	0.974697	0	0	36.4299	131.417	ABCA1
regulation of amyloid precursor protein biosynthetic process (GO:0042984)	2020-01-09	0.0271227	0.967881	0	0	36.4299	131.417	SOAT1
negative regulation of pri-miRNA transcription from RNA polymerase II promoter (GO:1902894)	2020-01-09	0.0271227	0.961159	0	0	36.4299	131.417	LILRB4
regulation of methylation-dependent chromatin silencing (GO:0090308)	2020-01-09	0.0271227	0.954531	0	0	36.4299	131.417	UHRF1
positive regulation of myeloid leukocyte mediated immunity (GO:0002888)	2020-01-09	0.0271227	0.947993	0	0	36.4299	131.417	FGR
detection of mechanical stimulus involved in sensory perception (GO:0050974)	2020-01-09	0.0271227	0.941544	0	0	36.4299	131.417	PIEZO2
regulation of interferon-gamma secretion (GO:1902713)	2020-01-09	0.0271227	0.935182	0	0	36.4299	131.417	LGALS9
regulation of mast cell activation involved in immune response (GO:0033006)	2020-01-09	0.0271227	0.928906	0	0	36.4299	131.417	CD300A
mature B cell differentiation involved in immune response (GO:0002313)	2020-01-09	0.0271227	0.922713	0	0	36.4299	131.417	FCGR2B
interleukin-1 secretion (GO:0050701)	2020-01-09	0.0271227	0.916602	0	0	36.4299	131.417	ABCA1
regulation of cysteine-type endopeptidase activity involved in apoptotic signaling pathway (GO:2001267)	2020-01-09	0.0271227	0.910572	0	0	36.4299	131.417	LGALS9
negative regulation of natural killer cell mediated cytotoxicity (GO:0045953)	2020-01-09	0.0271227	0.904621	0	0	36.4299	131.417	LGALS9
interleukin-1 beta production (GO:0032611)	2020-01-09	0.0271227	0.898746	0	0	36.4299	131.417	ABCA1
cellular response to molecule of bacterial origin (GO:0071219)	1985-02-01	0.0277817	0.914645	0	0	7.71456	27.6442	TICAM2;FCGR2B
toll-like receptor signaling pathway (GO:0002224)	1987-02-01	0.0290001	0.948636	0	0	7.53721	26.6852	TICAM2;CTSK
organic substance transport (GO:0071702)	1988-02-01	0.0296172	0.962653	0	0	7.45156	26.225	ABCA1;PCTP
positive regulation of cytokine production (GO:0001819)	3/221	0.0299746	0.968104	0	0	4.45071	15.6104	FGR;LGALS9;SULF1
negative regulation of protein autophosphorylation (GO:0031953)	2020-01-10	0.0300913	0.965759	0	0	32.7869	114.87	ENG
positive regulation of interleukin-13 production (GO:0032736)	2020-01-10	0.0300913	0.959723	0	0	32.7869	114.87	LGALS9
glomerular filtration (GO:0003094)	2020-01-10	0.0300913	0.953762	0	0	32.7869	114.87	SULF1
regulation of immunoglobulin production (GO:0002637)	2020-01-10	0.0300913	0.947875	0	0	32.7869	114.87	FCGR2B
very-low-density lipoprotein particle assembly (GO:0034379)	2020-01-10	0.0300913	0.94206	0	0	32.7869	114.87	SOAT1
positive regulation of T cell apoptotic process (GO:0070234)	2020-01-10	0.0300913	0.936315	0	0	32.7869	114.87	LGALS9
negative regulation of reproductive process (GO:2000242)	2020-01-10	0.0300913	0.930641	0	0	32.7869	114.87	SULF1
positive regulation of receptor recycling (GO:0001921)	2020-01-10	0.0300913	0.925035	0	0	32.7869	114.87	ECE1
regulation of dendritic cell apoptotic process (GO:2000668)	2020-01-10	0.0300913	0.919495	0	0	32.7869	114.87	LGALS9
response to laminar fluid shear stress (GO:0034616)	2020-01-10	0.0300913	0.914022	0	0	32.7869	114.87	ABCA1
negative regulation of embryonic development (GO:0045992)	2020-01-10	0.0300913	0.908614	0	0	32.7869	114.87	SULF1
detection of light stimulus involved in visual perception (GO:0050908)	2020-01-10	0.0300913	0.903269	0	0	32.7869	114.87	GNAT2
intracellular cholesterol transport (GO:0032367)	2020-01-10	0.0300913	0.897987	0	0	32.7869	114.87	ABCA1
regulation of transforming growth factor beta production (GO:0071634)	2020-01-10	0.0300913	0.892766	0	0	32.7869	114.87	LGALS9
lipid transport (GO:0006869)	1992-02-01	0.0321377	0.94797	0	0	7.12758	24.5027	ABCA1;PCTP
positive regulation of cellular metabolic process (GO:0031325)	1993-02-01	0.0327807	0.961379	0	0	7.05094	24.0995	UHRF1;ECE1
transmembrane receptor protein tyrosine kinase signaling pathway (GO:0007169)	4/397	0.0329026	0.959441	0	0	3.30346	11.2787	FGR;CD4;SULF1;EPHA3
negative regulation of morphogenesis of an epithelium (GO:1905331)	2020-01-11	0.033051	0.95829	0	0	29.8063	101.631	SULF1
negative regulation of protein localization to nucleus (GO:1900181)	2020-01-11	0.033051	0.952876	0	0	29.8063	101.631	LILRB4
renal filtration (GO:0097205)	2020-01-11	0.033051	0.947523	0	0	29.8063	101.631	SULF1
immune response-regulating cell surface receptor signaling pathway (GO:0002768)	2020-01-11	0.033051	0.942229	0	0	29.8063	101.631	FGR
positive regulation of leukocyte degranulation (GO:0043302)	2020-01-11	0.033051	0.936995	0	0	29.8063	101.631	FGR
positive regulation of glycoprotein biosynthetic process (GO:0010560)	2020-01-11	0.033051	0.931818	0	0	29.8063	101.631	SOAT1
angiotensin maturation (GO:0002003)	2020-01-11	0.033051	0.926698	0	0	29.8063	101.631	CPA3
regulation of chromatin silencing (GO:0031935)	2020-01-11	0.033051	0.921634	0	0	29.8063	101.631	UHRF1
negative regulation of chemotaxis (GO:0050922)	2020-01-11	0.033051	0.916625	0	0	29.8063	101.631	ROBO2
detection of light stimulus involved in sensory perception (GO:0050962)	2020-01-11	0.033051	0.91167	0	0	29.8063	101.631	GNAT2
positive regulation of tumor necrosis factor secretion (GO:1904469)	2020-01-11	0.033051	0.906769	0	0	29.8063	101.631	LGALS9
axonal fasciculation (GO:0007413)	2020-01-12	0.0360018	0.982444	0	0	27.3224	90.8248	EPHA3
regulation of antigen receptor-mediated signaling pathway (GO:0050854)	2020-01-12	0.0360018	0.977218	0	0	27.3224	90.8248	CD300A
regulation of interleukin-2 biosynthetic process (GO:0045076)	2020-01-12	0.0360018	0.972048	0	0	27.3224	90.8248	CD4
regulation of leukocyte cell-cell adhesion (GO:1903037)	2020-01-12	0.0360018	0.966932	0	0	27.3224	90.8248	CD4
negative regulation of fibroblast growth factor receptor signaling pathway (GO:0040037)	2020-01-12	0.0360018	0.961869	0	0	27.3224	90.8248	SULF1
dermatan sulfate biosynthetic process (GO:0030208)	2020-01-12	0.0360018	0.956859	0	0	27.3224	90.8248	VCAN
regulation of cholesterol storage (GO:0010885)	2020-01-12	0.0360018	0.951902	0	0	27.3224	90.8248	ABCA1
phospholipid efflux (GO:0033700)	2020-01-12	0.0360018	0.946995	0	0	27.3224	90.8248	ABCA1
positive regulation of neuron projection development (GO:0010976)	1998-02-01	0.0360708	0.943945	0	0	6.6912	22.23	ROBO2;EPHA3
negative regulation of cell motility (GO:2000146)	1998-02-01	0.0360708	0.939129	0	0	6.6912	22.23	SULF1;ENG
antigen processing and presentation of exogenous peptide antigen (GO:0002478)	1998-02-01	0.0360708	0.934362	0	0	6.6912	22.23	CTSE;FCGR2B
antigen processing and presentation of exogenous peptide antigen via MHC class II (GO:0019886)	1998-02-01	0.0360708	0.929643	0	0	6.6912	22.23	CTSE;FCGR2B
response to molecule of bacterial origin (GO:0002237)	1999-02-01	0.0367436	0.942225	0	0	6.62361	21.883	LGALS9;FCGR2B
antigen processing and presentation of peptide antigen via MHC class II (GO:0002495)	1999-02-01	0.0367436	0.937514	0	0	6.62361	21.883	CTSE;FCGR2B
positive regulation of protein phosphorylation (GO:0001934)	4/413	0.0372124	0.944751	0	0	3.17549	10.4509	ANGPT4;CD4;EPHA3;ENG
modulation by virus of host process (GO:0019054)	2020-01-13	0.0389437	0.983811	0	0	25.2207	81.8572	CD4
dermatan sulfate metabolic process (GO:0030205)	2020-01-13	0.0389437	0.978964	0	0	25.2207	81.8572	VCAN
glomerular visceral epithelial cell differentiation (GO:0072112)	2020-01-13	0.0389437	0.974166	0	0	25.2207	81.8572	PTPRO
negative regulation of macrophage derived foam cell differentiation (GO:0010745)	2020-01-13	0.0389437	0.969414	0	0	25.2207	81.8572	ABCA1
cellular response to low-density lipoprotein particle stimulus (GO:0071404)	2020-01-13	0.0389437	0.964708	0	0	25.2207	81.8572	ABCA1
regulation of plasma membrane bounded cell projection organization (GO:0120035)	2020-01-13	0.0389437	0.960047	0	0	25.2207	81.8572	FCGR2B
regulation of lymphocyte activation (GO:0051249)	2020-01-13	0.0389437	0.955432	0	0	25.2207	81.8572	CD4
high-density lipoprotein particle assembly (GO:0034380)	2020-01-13	0.0389437	0.95086	0	0	25.2207	81.8572	ABCA1
negative regulation of chemokine production (GO:0032682)	2020-01-13	0.0389437	0.946332	0	0	25.2207	81.8572	LGALS9
cellular response to interleukin-15 (GO:0071350)	2020-01-13	0.0389437	0.941847	0	0	25.2207	81.8572	CD4
B cell activation involved in immune response (GO:0002312)	2020-01-13	0.0389437	0.937405	0	0	25.2207	81.8572	FCGR2B
muscle cell development (GO:0055001)	2020-01-13	0.0389437	0.933004	0	0	25.2207	81.8572	ENG
negative regulation of interleukin-10 production (GO:0032693)	2020-01-13	0.0389437	0.928644	0	0	25.2207	81.8572	FCGR2B
chondroitin sulfate catabolic process (GO:0030207)	2020-01-13	0.0389437	0.924325	0	0	25.2207	81.8572	VCAN
negative regulation of blood pressure (GO:0045776)	2020-01-13	0.0389437	0.920045	0	0	25.2207	81.8572	SCPEP1
positive regulation of alpha-beta T cell proliferation (GO:0046641)	2020-01-13	0.0389437	0.915805	0	0	25.2207	81.8572	LGALS9
positive regulation of cholesterol efflux (GO:0010875)	2020-01-13	0.0389437	0.911605	0	0	25.2207	81.8572	ABCA1
interleukin-15-mediated signaling pathway (GO:0035723)	2020-01-13	0.0389437	0.907442	0	0	25.2207	81.8572	CD4
positive regulation of vasculature development (GO:1904018)	2/105	0.0408812	0.948258	0	0	6.24512	19.9662	ANGPT4;ENG
regulation of immune response (GO:0050776)	3/252	0.0416859	0.962548	0	0	3.9032	12.4028	FGR;CD300A;FCGR2B
branching involved in blood vessel morphogenesis (GO:0001569)	2020-01-14	0.0418768	0.962601	0	0	23.4192	74.3097	ENG
necroptotic process (GO:0070266)	2020-01-14	0.0418768	0.958285	0	0	23.4192	74.3097	TICAM2
regulation of adaptive immune response (GO:0002819)	2020-01-14	0.0418768	0.954007	0	0	23.4192	74.3097	FCGR2B
negative regulation of T cell receptor signaling pathway (GO:0050860)	2020-01-14	0.0418768	0.949767	0	0	23.4192	74.3097	LILRB4
regulation of phosphate metabolic process (GO:0019220)	2020-01-14	0.0418768	0.945564	0	0	23.4192	74.3097	SRPX2
positive regulation of interleukin-8 secretion (GO:2000484)	2020-01-14	0.0418768	0.941399	0	0	23.4192	74.3097	LGALS9
regulation of monocyte differentiation (GO:0045655)	2020-01-14	0.0418768	0.93727	0	0	23.4192	74.3097	CD4
positive regulation of blood vessel diameter (GO:0097755)	2020-01-14	0.0418768	0.933177	0	0	23.4192	74.3097	SCPEP1
antigen receptor-mediated signaling pathway (GO:0050851)	3/258	0.0441836	0.9803	0	0	3.81243	11.8925	CD4;MNDA;PSMB9
regulation of tumor necrosis factor secretion (GO:1904467)	2020-01-15	0.0448012	0.989698	0	0	21.8579	67.8802	LGALS9
toll-like receptor 4 signaling pathway (GO:0034142)	2020-01-15	0.0448012	0.985432	0	0	21.8579	67.8802	TICAM2
retinoic acid metabolic process (GO:0042573)	2020-01-15	0.0448012	0.981203	0	0	21.8579	67.8802	SCPEP1
dermatan sulfate proteoglycan biosynthetic process (GO:0050651)	2020-01-15	0.0448012	0.97701	0	0	21.8579	67.8802	VCAN
positive regulation of cysteine-type endopeptidase activity involved in apoptotic signaling pathway (GO:2001269)	2020-01-15	0.0448012	0.972852	0	0	21.8579	67.8802	LGALS9
mesenchyme morphogenesis (GO:0072132)	2020-01-15	0.0448012	0.96873	0	0	21.8579	67.8802	ENG
endocardial cushion morphogenesis (GO:0003203)	2020-01-15	0.0448012	0.964643	0	0	21.8579	67.8802	ENG
positive regulation of interleukin-4 production (GO:0032753)	2020-01-15	0.0448012	0.960589	0	0	21.8579	67.8802	LGALS9
regulation of cell-substrate junction assembly (GO:0090109)	2020-01-15	0.0448012	0.95657	0	0	21.8579	67.8802	EPHA3
positive regulation of NF-kappaB import into nucleus (GO:0042346)	2020-01-15	0.0448012	0.952585	0	0	21.8579	67.8802	LGALS9
positive regulation of phosphoprotein phosphatase activity (GO:0032516)	2020-01-15	0.0448012	0.948632	0	0	21.8579	67.8802	CD300A
cellular response to virus (GO:0098586)	2020-01-15	0.0448012	0.944712	0	0	21.8579	67.8802	LGALS9
regulation of interleukin-4 production (GO:0032673)	2020-01-15	0.0448012	0.940824	0	0	21.8579	67.8802	LGALS9
endocytosis (GO:0006897)	3/264	0.0467549	0.97783	0	0	3.72578	11.4115	DENND1C;CD163;FCGR2B
regulation of humoral immune response (GO:0002920)	2/114	0.0473988	0.987249	0	0	5.75209	17.539	C4A;FCGR2B
positive regulation of kinase activity (GO:0033674)	2/114	0.0473988	0.983236	0	0	5.75209	17.539	CD4;EPHA3
aorta morphogenesis (GO:0035909)	2020-01-16	0.0477167	0.985823	0	0	20.4918	62.3458	ENG
regulation of systemic arterial blood pressure by hormone (GO:0001990)	2020-01-16	0.0477167	0.981848	0	0	20.4918	62.3458	ECE1
positive regulation of immune system process (GO:0002684)	2020-01-16	0.0477167	0.977905	0	0	20.4918	62.3458	LGALS9
detection of visible light (GO:0009584)	2020-01-16	0.0477167	0.973993	0	0	20.4918	62.3458	GNAT2
embryonic digit morphogenesis (GO:0042733)	2020-01-16	0.0477167	0.970113	0	0	20.4918	62.3458	ECE1
linoleic acid metabolic process (GO:0043651)	2020-01-16	0.0477167	0.966263	0	0	20.4918	62.3458	GSTA1
positive regulation of cell migration involved in sprouting angiogenesis (GO:0090050)	2020-01-16	0.0477167	0.962444	0	0	20.4918	62.3458	SRPX2
cardiac epithelial to mesenchymal transition (GO:0060317)	2020-01-16	0.0477167	0.958655	0	0	20.4918	62.3458	ENG
positive regulation of response to endoplasmic reticulum stress (GO:1905898)	2020-01-16	0.0477167	0.954895	0	0	20.4918	62.3458	FCGR2B
negative regulation of lipid storage (GO:0010888)	2020-01-16	0.0477167	0.951165	0	0	20.4918	62.3458	ABCA1
programmed necrotic cell death (GO:0097300)	2020-01-16	0.0477167	0.947464	0	0	20.4918	62.3458	TICAM2
cardiac ventricle development (GO:0003231)	2020-01-16	0.0477167	0.943792	0	0	20.4918	62.3458	ENG
artery development (GO:0060840)	2020-01-16	0.0477167	0.940148	0	0	20.4918	62.3458	ENG
regulation of immune effector process (GO:0002697)	2/115	0.0481451	0.94494	0	0	5.70207	17.2974	C4A;FCGR2B
positive regulation of cholesterol transport (GO:0032376)	2020-01-17	0.0506235	0.989776	0	0	19.2864	57.5379	ABCA1
regulation of receptor recycling (GO:0001919)	2020-01-17	0.0506235	0.985998	0	0	19.2864	57.5379	ECE1
reverse cholesterol transport (GO:0043691)	2020-01-17	0.0506235	0.982249	0	0	19.2864	57.5379	ABCA1
positive regulation of focal adhesion assembly (GO:0051894)	2020-01-17	0.0506235	0.978529	0	0	19.2864	57.5379	COL16A1
cardiac atrium morphogenesis (GO:0003209)	2020-01-17	0.0506235	0.974836	0	0	19.2864	57.5379	ENG
regulation of B cell receptor signaling pathway (GO:0050855)	2020-01-17	0.0506235	0.971171	0	0	19.2864	57.5379	CD300A
negative regulation of immune effector process (GO:0002698)	2020-01-17	0.0506235	0.967534	0	0	19.2864	57.5379	CD300A
negative regulation of axon guidance (GO:1902668)	2020-01-17	0.0506235	0.963924	0	0	19.2864	57.5379	PTPRO
detection of mechanical stimulus (GO:0050982)	2020-01-17	0.0506235	0.96034	0	0	19.2864	57.5379	PIEZO2
mesonephric tubule development (GO:0072164)	2020-01-17	0.0506235	0.956784	0	0	19.2864	57.5379	ROBO2
regulation of toll-like receptor 4 signaling pathway (GO:0034143)	2020-01-17	0.0506235	0.953253	0	0	19.2864	57.5379	TICAM2
ureteric bud development (GO:0001657)	2020-01-17	0.0506235	0.949748	0	0	19.2864	57.5379	ROBO2
positive regulation of interleukin-6 secretion (GO:2000778)	2020-01-17	0.0506235	0.946269	0	0	19.2864	57.5379	LGALS9
cellular response to cytokine stimulus (GO:0071345)	4/457	0.0506781	0.943833	0	0	2.86975	8.55834	CD4;FN1;LGALS9;CSF2RA
regulation of neuron projection development (GO:0010975)	2/120	0.0519409	0.963834	0	0	5.46448	16.162	PTPRO;EPHA3
regulation of phosphorylation (GO:0042325)	2/120	0.0519409	0.960342	0	0	5.46448	16.162	SRPX2;FN1
positive regulation of macromolecule metabolic process (GO:0010604)	3/277	0.0525754	0.968564	0	0	3.55093	10.4593	FN1;ECE1;LGALS9
enzyme linked receptor protein signaling pathway (GO:0007167)	2/121	0.0527126	0.967599	0	0	5.41932	15.9485	FGR;CD4
negative regulation of cell migration (GO:0030336)	2/122	0.0534885	0.978321	0	0	5.3749	15.7393	SULF1;ENG
MAPK cascade (GO:0000165)	3/279	0.0535008	0.975052	0	0	3.52547	10.3228	LGALS9;CSF2RA;PSMB9
regulation of adherens junction organization (GO:1903391)	2020-01-18	0.0535215	0.971959	0	0	18.2149	53.3273	EPHA3
negative regulation of fibroblast proliferation (GO:0048147)	2020-01-18	0.0535215	0.968512	0	0	18.2149	53.3273	CD300A
regulation of cellular response to growth factor stimulus (GO:0090287)	2020-01-18	0.0535215	0.96509	0	0	18.2149	53.3273	SULF1
regulation of cholesterol efflux (GO:0010874)	2020-01-18	0.0535215	0.961691	0	0	18.2149	53.3273	ABCA1
regulation of microtubule polymerization or depolymerization (GO:0031110)	2020-01-18	0.0535215	0.958317	0	0	18.2149	53.3273	SKA2
regulation of chemokine production (GO:0032642)	2020-01-18	0.0535215	0.954966	0	0	18.2149	53.3273	LGALS9
heart trabecula morphogenesis (GO:0061384)	2020-01-18	0.0535215	0.951639	0	0	18.2149	53.3273	ENG
regulation of cellular response to transforming growth factor beta stimulus (GO:1903844)	2020-01-18	0.0535215	0.948335	0	0	18.2149	53.3273	ENG
anion homeostasis (GO:0055081)	2020-01-18	0.0535215	0.945053	0	0	18.2149	53.3273	ABCA1
negative regulation of osteoclast differentiation (GO:0045671)	2020-01-18	0.0535215	0.941794	0	0	18.2149	53.3273	LILRB4
sulfur compound biosynthetic process (GO:0044272)	2/123	0.0542684	0.951656	0	0	5.3312	15.5341	VCAN;GSTA1
negative regulation of macromolecule metabolic process (GO:0010605)	2/125	0.0558405	0.97587	0	0	5.2459	15.1358	LGALS9;ENG
negative regulation of lymphocyte activation (GO:0051250)	2020-01-19	0.0564109	0.982473	0	0	17.2563	49.6133	FCGR2B
positive regulation of adherens junction organization (GO:1903393)	2020-01-19	0.0564109	0.979132	0	0	17.2563	49.6133	COL16A1
endocardial cushion development (GO:0003197)	2020-01-19	0.0564109	0.975813	0	0	17.2563	49.6133	ENG
positive regulation of toll-like receptor signaling pathway (GO:0034123)	2020-01-19	0.0564109	0.972516	0	0	17.2563	49.6133	TICAM2
negative regulation of response to stimulus (GO:0048585)	2/128	0.0582284	1	0	0	5.12295	14.5665	FCGR2B;EPHA3
non-canonical Wnt signaling pathway (GO:0035567)	2/128	0.0582284	0.997113	0	0	5.12295	14.5665	GNAT2;PSMB9
positive regulation of MAPK cascade (GO:0043410)	3/290	0.0587307	1	0	0	3.39175	9.6149	CD4;LGALS9;EPHA3
negative regulation of interferon-gamma production (GO:0032689)	2020-01-20	0.0592916	1	0	0	16.3934	46.3162	LGALS9
chondroitin sulfate biosynthetic process (GO:0030206)	2020-01-20	0.0592916	1	0	0	16.3934	46.3162	VCAN
positive regulation of interleukin-2 production (GO:0032743)	2020-01-20	0.0592916	1	0	0	16.3934	46.3162	CD4
proteoglycan metabolic process (GO:0006029)	2020-01-20	0.0592916	0.998564	0	0	16.3934	46.3162	SULF1
regulation of epidermal cell differentiation (GO:0045604)	2020-01-20	0.0592916	0.995279	0	0	16.3934	46.3162	CTSK
regulation of regulatory T cell differentiation (GO:0045589)	2020-01-20	0.0592916	0.992016	0	0	16.3934	46.3162	LILRB4
heparan sulfate proteoglycan metabolic process (GO:0030201)	2020-01-20	0.0592916	0.988774	0	0	16.3934	46.3162	SULF1
regulation of fibroblast growth factor receptor signaling pathway (GO:0040036)	2020-01-20	0.0592916	0.985553	0	0	16.3934	46.3162	SULF1
phospholipid translocation (GO:0045332)	2020-01-21	0.0621636	1	0	0	15.6128	43.3721	ABCA1
embryonic skeletal system development (GO:0048706)	2020-01-21	0.0621636	1	0	0	15.6128	43.3721	SULF1
ERK1 and ERK2 cascade (GO:0070371)	2020-01-21	0.0621636	1	0	0	15.6128	43.3721	LGALS9
regulation of macrophage activation (GO:0043030)	2020-01-21	0.0621636	1	0	0	15.6128	43.3721	FCGR2B
histone ubiquitination (GO:0016574)	2020-01-21	0.0621636	1	0	0	15.6128	43.3721	UHRF1
cellular response to hypoxia (GO:0071456)	2/133	0.0622861	1	0	0	4.93036	13.6868	ANGPT4;PSMB9
Fc-gamma receptor signaling pathway involved in phagocytosis (GO:0038096)	2/134	0.063109	1	0	0	4.89356	13.5204	FGR;FCGR2B
Fc-gamma receptor signaling pathway (GO:0038094)	2/135	0.0639356	1	0	0	4.85732	13.357	FGR;FCGR2B
adenylate cyclase-modulating G-protein coupled receptor signaling pathway (GO:0007188)	2/135	0.0639356	1	0	0	4.85732	13.357	ABCA1;GNAT2
Fc receptor mediated stimulatory signaling pathway (GO:0002431)	2/136	0.064766	1	0	0	4.8216	13.1966	FGR;FCGR2B
negative regulation of nervous system development (GO:0051961)	2020-01-22	0.065027	1	0	0	14.9031	40.7296	ROBO2
glutathione derivative biosynthetic process (GO:1901687)	2020-01-22	0.065027	1	0	0	14.9031	40.7296	GSTA1
positive regulation of interleukin-10 production (GO:0032733)	2020-01-22	0.065027	1	0	0	14.9031	40.7296	LGALS9
glutathione derivative metabolic process (GO:1901685)	2020-01-22	0.065027	1	0	0	14.9031	40.7296	GSTA1
positive regulation of phosphatase activity (GO:0010922)	2020-01-22	0.065027	1	0	0	14.9031	40.7296	CD300A
lipid translocation (GO:0034204)	2020-01-22	0.065027	1	0	0	14.9031	40.7296	ABCA1
outflow tract septum morphogenesis (GO:0003148)	2020-01-22	0.065027	1	0	0	14.9031	40.7296	ENG
positive regulation of transferase activity (GO:0051347)	2/138	0.0664376	1	0	0	4.75172	12.8843	CD4;EPHA3
regulation of natural killer cell mediated cytotoxicity (GO:0042269)	2020-01-23	0.0678818	1	0	0	14.2552	38.3462	LGALS9
divalent inorganic cation homeostasis (GO:0072507)	2020-01-23	0.0678818	1	0	0	14.2552	38.3462	TMTC2
metanephros development (GO:0001656)	2020-01-23	0.0678818	1	0	0	14.2552	38.3462	ROBO2
cellular response to amyloid-beta (GO:1904646)	2020-01-23	0.0678818	1	0	0	14.2552	38.3462	FCGR2B
regulation of interleukin-8 secretion (GO:2000482)	2020-01-23	0.0678818	1	0	0	14.2552	38.3462	LGALS9
positive regulation of cell junction assembly (GO:1901890)	2020-01-23	0.0678818	1	0	0	14.2552	38.3462	COL16A1
lamellipodium assembly (GO:0030032)	2020-01-23	0.0678818	1	0	0	14.2552	38.3462	PTPRO
regulation of primary metabolic process (GO:0080090)	2/140	0.0681237	1	0	0	4.68384	12.5828	ABCA1;PSMB9
protein ubiquitination (GO:0016567)	4/507	0.0688391	1	0	0	2.58674	6.92207	UBA7;UHRF1;RNF19B;PSMB9
positive regulation of Wnt signaling pathway (GO:0030177)	2/141	0.0689721	1	0	0	4.65062	12.436	SULF1;PSMB9
modification-dependent protein catabolic process (GO:0019941)	2/142	0.0698239	1	0	0	4.61787	12.2917	UBA7;UHRF1
regulation of cell migration (GO:0030334)	3/317	0.072547	1	0	0	3.10286	8.14042	FGR;SULF1;ENG
positive regulation of immune effector process (GO:0002699)	2020-01-25	0.0735657	1	0	0	13.1148	34.224	LGALS9
histone monoubiquitination (GO:0010390)	2020-01-25	0.0735657	1	0	0	13.1148	34.224	UHRF1
positive regulation of vascular endothelial growth factor production (GO:0010575)	2020-01-25	0.0735657	1	0	0	13.1148	34.224	SULF1
negative regulation of T cell proliferation (GO:0042130)	2020-01-25	0.0735657	1	0	0	13.1148	34.224	LGALS9
proteasomal ubiquitin-independent protein catabolic process (GO:0010499)	2020-01-25	0.0735657	1	0	0	13.1148	34.224	PSMB9
skeletal system development (GO:0001501)	2/147	0.0741352	1	0	0	4.4608	11.6064	VCAN;SULF1
regulation of protein kinase activity (GO:0045859)	2/148	0.0750077	1	0	0	4.43066	11.4761	FGR;CD4
negative regulation of canonical Wnt signaling pathway (GO:0090090)	2/149	0.0758834	1	0	0	4.40092	11.348	PTPRO;PSMB9
chondroitin sulfate proteoglycan biosynthetic process (GO:0050650)	2020-01-26	0.0763948	1	0	0	12.6103	32.4318	VCAN
regulation of interleukin-10 production (GO:0032653)	2020-01-26	0.0763948	1	0	0	12.6103	32.4318	FCGR2B
organophosphate ester transport (GO:0015748)	2020-01-26	0.0763948	1	0	0	12.6103	32.4318	PCTP
peptidyl-tyrosine dephosphorylation (GO:0035335)	2020-01-26	0.0763948	1	0	0	12.6103	32.4318	PTPRO
positive regulation of phosphatidylinositol 3-kinase activity (GO:0043552)	2020-01-26	0.0763948	1	0	0	12.6103	32.4318	FGR
lamellipodium organization (GO:0097581)	2020-01-26	0.0763948	1	0	0	12.6103	32.4318	PTPRO
positive regulation of interleukin-1 beta secretion (GO:0050718)	2020-01-26	0.0763948	1	0	0	12.6103	32.4318	LGALS9
neutral amino acid transport (GO:0015804)	2020-01-26	0.0763948	1	0	0	12.6103	32.4318	SLC43A2
positive regulation of interleukin-12 production (GO:0032735)	2020-01-26	0.0763948	1	0	0	12.6103	32.4318	LGALS9
peptide catabolic process (GO:0043171)	2020-01-26	0.0763948	1	0	0	12.6103	32.4318	ECE1
negative regulation of cellular protein localization (GO:1903828)	2020-01-26	0.0763948	1	0	0	12.6103	32.4318	LILRB4
response to amyloid-beta (GO:1904645)	2020-01-26	0.0763948	1	0	0	12.6103	32.4318	FCGR2B
regulation of pri-miRNA transcription from RNA polymerase II promoter (GO:1902893)	2020-01-27	0.0792155	1	0	0	12.1433	30.7903	LILRB4
regulation of NF-kappaB import into nucleus (GO:0042345)	2020-01-27	0.0792155	1	0	0	12.1433	30.7903	LGALS9
positive regulation of synapse assembly (GO:0051965)	2020-01-27	0.0792155	1	0	0	12.1433	30.7903	SRPX2
regulation of microtubule-based process (GO:0032886)	2020-01-27	0.0792155	1	0	0	12.1433	30.7903	EPHA3
negative regulation of peptidyl-tyrosine phosphorylation (GO:0050732)	2020-01-28	0.0820277	1	0	0	11.7096	29.2822	CD300A
positive regulation of lipid kinase activity (GO:0090218)	2020-01-28	0.0820277	1	0	0	11.7096	29.2822	FGR
regulation of vascular endothelial growth factor production (GO:0010574)	2020-01-28	0.0820277	1	0	0	11.7096	29.2822	SULF1
negative regulation of myeloid leukocyte differentiation (GO:0002762)	2020-01-28	0.0820277	1	0	0	11.7096	29.2822	LILRB4
endocytic recycling (GO:0032456)	2020-01-28	0.0820277	1	0	0	11.7096	29.2822	DENND1C
regulation of protein localization to nucleus (GO:1900180)	2020-01-28	0.0820277	1	0	0	11.7096	29.2822	LILRB4
regulation of autophagy of mitochondrion (GO:1903146)	2020-01-28	0.0820277	1	0	0	11.7096	29.2822	CTSK
response to lipopolysaccharide (GO:0032496)	2/156	0.0821045	1	0	0	4.20345	10.5076	TICAM2;LGALS9
axon guidance (GO:0007411)	2/159	0.0848178	1	0	0	4.12414	10.1753	ROBO2;PTPRO
regulation of defense response to virus by virus (GO:0050690)	2020-01-29	0.0848314	1	0	0	11.3058	27.8925	CD4
positive regulation of phospholipid metabolic process (GO:1903727)	2020-01-29	0.0848314	1	0	0	11.3058	27.8925	FGR
positive regulation of fibroblast proliferation (GO:0048146)	2020-01-29	0.0848314	1	0	0	11.3058	27.8925	FN1
regulation of transmembrane receptor protein serine/threonine kinase signaling pathway (GO:0090092)	2020-01-29	0.0848314	1	0	0	11.3058	27.8925	ENG
lytic vacuole organization (GO:0080171)	2020-01-29	0.0848314	1	0	0	11.3058	27.8925	ABCA1
positive regulation of sprouting angiogenesis (GO:1903672)	2020-01-29	0.0848314	1	0	0	11.3058	27.8925	SRPX2
chondrocyte differentiation (GO:0002062)	2020-01-29	0.0848314	1	0	0	11.3058	27.8925	SULF1
regulation of activated T cell proliferation (GO:0046006)	2020-01-30	0.0876267	1	0	0	10.929	26.6084	LGALS9
regulation of macrophage derived foam cell differentiation (GO:0010743)	2020-01-30	0.0876267	1	0	0	10.929	26.6084	ABCA1
regulation of keratinocyte differentiation (GO:0045616)	2020-01-30	0.0876267	1	0	0	10.929	26.6084	CTSK
TRIF-dependent toll-like receptor signaling pathway (GO:0035666)	2020-01-30	0.0876267	1	0	0	10.929	26.6084	TICAM2
regulation of vasoconstriction (GO:0019229)	2020-01-30	0.0876267	1	0	0	10.929	26.6084	ECE1
positive regulation of interleukin-1 secretion (GO:0050716)	2020-01-30	0.0876267	1	0	0	10.929	26.6084	LGALS9
positive regulation of protein modification process (GO:0031401)	2/164	0.0894002	1	0	0	3.9984	9.65467	CD4;ENG
T cell receptor signaling pathway (GO:0050852)	2/164	0.0894002	1	0	0	3.9984	9.65467	CD4;PSMB9
artery morphogenesis (GO:0048844)	2020-01-31	0.0904137	1	0	0	10.5764	25.4189	ENG
regulation of cell migration involved in sprouting angiogenesis (GO:0090049)	2020-01-31	0.0904137	1	0	0	10.5764	25.4189	SRPX2
negative regulation of endothelial cell proliferation (GO:0001937)	2020-01-31	0.0904137	1	0	0	10.5764	25.4189	SULF1
connective tissue development (GO:0061448)	2020-01-31	0.0904137	1	0	0	10.5764	25.4189	SULF1
chondroitin sulfate metabolic process (GO:0030204)	2020-01-31	0.0904137	1	0	0	10.5764	25.4189	VCAN
aminoglycan metabolic process (GO:0006022)	2020-01-31	0.0904137	1	0	0	10.5764	25.4189	VCAN
MyD88-independent toll-like receptor signaling pathway (GO:0002756)	2020-01-31	0.0904137	1	0	0	10.5764	25.4189	TICAM2
positive regulation of interleukin-1 beta production (GO:0032731)	1932-01-01	0.0931922	1	0	0	10.2459	24.3145	LGALS9
negative regulation of blood vessel endothelial cell migration (GO:0043537)	1932-01-01	0.0931922	1	0	0	10.2459	24.3145	ANGPT4
negative regulation of tumor necrosis factor superfamily cytokine production (GO:1903556)	1932-01-01	0.0931922	1	0	0	10.2459	24.3145	LGALS9
lysosome organization (GO:0007040)	1932-01-01	0.0931922	1	0	0	10.2459	24.3145	ABCA1
positive regulation of protein dephosphorylation (GO:0035307)	1932-01-01	0.0931922	1	0	0	10.2459	24.3145	CD300A
regulation of protein autophosphorylation (GO:0031952)	1932-01-01	0.0931922	1	0	0	10.2459	24.3145	ENG
endodermal cell differentiation (GO:0035987)	1933-01-01	0.0959624	1	0	0	9.93542	23.2866	FN1
phosphatidylcholine biosynthetic process (GO:0006656)	1933-01-01	0.0959624	1	0	0	9.93542	23.2866	PCTP
substrate adhesion-dependent cell spreading (GO:0034446)	1933-01-01	0.0959624	1	0	0	9.93542	23.2866	FN1
oxoacid metabolic process (GO:0043436)	1933-01-01	0.0959624	1	0	0	9.93542	23.2866	SULF1
positive regulation of myeloid leukocyte differentiation (GO:0002763)	1933-01-01	0.0959624	1	0	0	9.93542	23.2866	CD4
positive regulation of T cell differentiation (GO:0045582)	1933-01-01	0.0959624	1	0	0	9.93542	23.2866	LILRB4
vasculogenesis (GO:0001570)	1933-01-01	0.0959624	1	0	0	9.93542	23.2866	ENG
positive regulation of transcription factor import into nucleus (GO:0042993)	1933-01-01	0.0959624	1	0	0	9.93542	23.2866	LGALS9
positive regulation of cell-matrix adhesion (GO:0001954)	1934-01-01	0.0987243	1	0	0	9.6432	22.3281	COL16A1
regulation of phosphatidylinositol 3-kinase activity (GO:0043551)	1934-01-01	0.0987243	1	0	0	9.6432	22.3281	FGR
positive regulation of cytokine-mediated signaling pathway (GO:0001961)	1934-01-01	0.0987243	1	0	0	9.6432	22.3281	TICAM2
entry into host cell (GO:0030260)	1934-01-01	0.0987243	1	0	0	9.6432	22.3281	CD4
regulation of cell-substrate adhesion (GO:0010810)	1934-01-01	0.0987243	1	0	0	9.6432	22.3281	PTPRO
negative regulation of Wnt signaling pathway (GO:0030178)	2/175	0.0997321	1	0	0	3.74707	8.638	PTPRO;PSMB9
positive regulation of chemokine production (GO:0032722)	1935-01-01	0.101478	1	0	0	9.36768	21.4325	LGALS9
regulation of interleukin-1 beta secretion (GO:0050706)	1935-01-01	0.101478	1	0	0	9.36768	21.4325	LGALS9
bone development (GO:0060348)	1935-01-01	0.101478	1	0	0	9.36768	21.4325	SULF1
embryonic limb morphogenesis (GO:0030326)	1935-01-01	0.101478	1	0	0	9.36768	21.4325	ECE1
ventricular cardiac muscle tissue morphogenesis (GO:0055010)	1935-01-01	0.101478	1	0	0	9.36768	21.4325	ENG
negative regulation of T cell activation (GO:0050868)	1935-01-01	0.101478	1	0	0	9.36768	21.4325	FCGR2B
negative regulation of endothelial cell migration (GO:0010596)	1935-01-01	0.101478	1	0	0	9.36768	21.4325	ANGPT4
macromolecule catabolic process (GO:0009057)	1935-01-01	0.101478	1	0	0	9.36768	21.4325	CTSE
regulation of angiogenesis (GO:0045765)	2/178	0.102606	1	0	0	3.68392	8.38775	ANGPT4;SULF1
cellular response to lipid (GO:0071396)	2/179	0.10357	1	0	0	3.66334	8.30666	TICAM2;EPHA3
positive regulation of ATPase activity (GO:0032781)	1936-01-01	0.104223	1	0	0	9.10747	20.594	UHRF1
regulation of cyclin-dependent protein kinase activity (GO:1904029)	1936-01-01	0.104223	1	0	0	9.10747	20.594	CCNE2
regulation of phosphoprotein phosphatase activity (GO:0043666)	1936-01-01	0.104223	1	0	0	9.10747	20.594	CD300A
negative regulation of tumor necrosis factor production (GO:0032720)	1936-01-01	0.104223	1	0	0	9.10747	20.594	LGALS9
negative regulation of cell-substrate adhesion (GO:0010812)	1936-01-01	0.104223	1	0	0	9.10747	20.594	PTPRO
sulfur compound catabolic process (GO:0044273)	1936-01-01	0.104223	1	0	0	9.10747	20.594	VCAN
organonitrogen compound biosynthetic process (GO:1901566)	2/182	0.106474	1	0	0	3.60295	8.07008	GSTA1;PCTP
heart looping (GO:0001947)	1937-01-01	0.10696	1	0	0	8.86132	19.8077	ENG
Wnt signaling pathway, calcium modulating pathway (GO:0007223)	1937-01-01	0.10696	1	0	0	8.86132	19.8077	GNAT2
regulation of blood circulation (GO:1903522)	1937-01-01	0.10696	1	0	0	8.86132	19.8077	ECE1
regulation of cysteine-type endopeptidase activity (GO:2000116)	1937-01-01	0.10696	1	0	0	8.86132	19.8077	PSMB9
positive regulation of signaling (GO:0023056)	1937-01-01	0.10696	1	0	0	8.86132	19.8077	ECE1
endoderm formation (GO:0001706)	1937-01-01	0.10696	1	0	0	8.86132	19.8077	FN1
cardiac muscle tissue morphogenesis (GO:0055008)	1937-01-01	0.10696	1	0	0	8.86132	19.8077	ENG
regulation of metal ion transport (GO:0010959)	1938-01-01	0.109689	1	0	0	8.62813	19.0691	CD4
regulation of osteoclast differentiation (GO:0045670)	1938-01-01	0.109689	1	0	0	8.62813	19.0691	LILRB4
protein monoubiquitination (GO:0006513)	1938-01-01	0.109689	1	0	0	8.62813	19.0691	UHRF1
positive regulation of axonogenesis (GO:0050772)	1938-01-01	0.109689	1	0	0	8.62813	19.0691	ROBO2
T cell differentiation (GO:0030217)	1939-01-01	0.11241	1	0	0	8.40689	18.3742	CD4
positive regulation of neuron death (GO:1901216)	1939-01-01	0.11241	1	0	0	8.40689	18.3742	FCGR2B
receptor-mediated endocytosis (GO:0006898)	2/189	0.113337	1	0	0	3.46951	7.55448	CD163;FCGR2B
protein complex assembly (GO:0006461)	2/190	0.114327	1	0	0	3.45125	7.48471	COL16A1;FN1
positive regulation of fat cell differentiation (GO:0045600)	1940-01-01	0.115122	1	0	0	8.19672	17.7194	MEDAG
positive regulation of cytokine biosynthetic process (GO:0042108)	1941-01-01	0.117826	1	0	0	7.9968	17.1015	CD4
negative regulation of transport (GO:0051051)	1941-01-01	0.117826	1	0	0	7.9968	17.1015	EPHA3
embryonic heart tube morphogenesis (GO:0003143)	1941-01-01	0.117826	1	0	0	7.9968	17.1015	ENG
detection of chemical stimulus involved in sensory perception of bitter taste (GO:0001580)	1941-01-01	0.117826	1	0	0	7.9968	17.1015	GNAT2
determination of heart left/right asymmetry (GO:0061371)	1941-01-01	0.117826	1	0	0	7.9968	17.1015	ENG
positive regulation of epithelial to mesenchymal transition (GO:0010718)	1941-01-01	0.117826	1	0	0	7.9968	17.1015	ENG
sensory organ development (GO:0007423)	1941-01-01	0.117826	1	0	0	7.9968	17.1015	ECE1
sensory perception of bitter taste (GO:0050913)	1942-01-01	0.120522	1	0	0	7.8064	16.5177	GNAT2
cellular response to peptide (GO:1901653)	1942-01-01	0.120522	1	0	0	7.8064	16.5177	FCGR2B
negative regulation of cell projection organization (GO:0031345)	1942-01-01	0.120522	1	0	0	7.8064	16.5177	PTPRO
monocyte chemotaxis (GO:0002548)	1942-01-01	0.120522	1	0	0	7.8064	16.5177	PTPRO
negative regulation of protein secretion (GO:0050709)	1943-01-01	0.12321	1	0	0	7.62486	15.9654	FCGR2B
regulation of protein modification process (GO:0031399)	1943-01-01	0.12321	1	0	0	7.62486	15.9654	FN1
cellular response to retinoic acid (GO:0071300)	1943-01-01	0.12321	1	0	0	7.62486	15.9654	EPHA3
translesion synthesis (GO:0019985)	1943-01-01	0.12321	1	0	0	7.62486	15.9654	UBA7
positive regulation of interferon-gamma production (GO:0032729)	1944-01-01	0.12589	1	0	0	7.45156	15.4422	LGALS9
cardiac ventricle morphogenesis (GO:0003208)	1944-01-01	0.12589	1	0	0	7.45156	15.4422	ENG
positive regulation of protein localization to plasma membrane (GO:1903078)	1944-01-01	0.12589	1	0	0	7.45156	15.4422	EPHA3
positive regulation of interleukin-6 production (GO:0032755)	1944-01-01	0.12589	1	0	0	7.45156	15.4422	LGALS9
branching morphogenesis of an epithelial tube (GO:0048754)	1944-01-01	0.12589	1	0	0	7.45156	15.4422	ENG
regulation of multicellular organismal development (GO:2000026)	1944-01-01	0.12589	1	0	0	7.45156	15.4422	EPHA3
regulation of interferon-gamma production (GO:0032649)	1944-01-01	0.12589	1	0	0	7.45156	15.4422	LGALS9
cytokine-mediated signaling pathway (GO:0019221)	4/634	0.127793	1	0	0	2.06857	4.25577	CD4;FN1;CSF2RA;PSMB9
negative regulation of type I interferon production (GO:0032480)	1945-01-01	0.128562	1	0	0	7.28597	14.946	UBA7
unsaturated fatty acid metabolic process (GO:0033559)	1945-01-01	0.128562	1	0	0	7.28597	14.946	GSTA1
positive regulation of interleukin-8 production (GO:0032757)	1945-01-01	0.128562	1	0	0	7.28597	14.946	LGALS9
detection of chemical stimulus involved in sensory perception of taste (GO:0050912)	1945-01-01	0.128562	1	0	0	7.28597	14.946	GNAT2
regulation of T cell activation (GO:0050863)	1945-01-01	0.128562	1	0	0	7.28597	14.946	CD4
positive regulation of intracellular transport (GO:0032388)	1945-01-01	0.128562	1	0	0	7.28597	14.946	FGR
negative regulation of immune system process (GO:0002683)	1945-01-01	0.128562	1	0	0	7.28597	14.946	FCGR2B
metal ion homeostasis (GO:0055065)	1946-01-01	0.131226	1	0	0	7.12758	14.4749	TMTC2
peptidyl-tyrosine autophosphorylation (GO:0038083)	1946-01-01	0.131226	1	0	0	7.12758	14.4749	FGR
regulation of DNA metabolic process (GO:0051052)	1947-01-01	0.133882	1	0	0	6.97593	14.0272	UHRF1
positive regulation of protein localization to cell periphery (GO:1904377)	1947-01-01	0.133882	1	0	0	6.97593	14.0272	EPHA3
cartilage development (GO:0051216)	1947-01-01	0.133882	1	0	0	6.97593	14.0272	SULF1
positive regulation of tumor necrosis factor production (GO:0032760)	1948-01-01	0.13653	1	0	0	6.8306	13.6012	LGALS9
postreplication repair (GO:0006301)	1948-01-01	0.13653	1	0	0	6.8306	13.6012	UBA7
positive regulation of pathway-restricted SMAD protein phosphorylation (GO:0010862)	1948-01-01	0.13653	1	0	0	6.8306	13.6012	ENG
peptide cross-linking (GO:0018149)	1948-01-01	0.13653	1	0	0	6.8306	13.6012	FN1
regulation of canonical Wnt signaling pathway (GO:0060828)	2/214	0.138713	1	0	0	3.06419	6.05286	PTPRO;PSMB9
regulation of mitochondrion organization (GO:0010821)	1949-01-01	0.13917	1	0	0	6.6912	13.1954	CTSK
pattern recognition receptor signaling pathway (GO:0002221)	1949-01-01	0.13917	1	0	0	6.6912	13.1954	CTSK
amino acid transport (GO:0006865)	1949-01-01	0.13917	1	0	0	6.6912	13.1954	SLC43A2
cellular response to mechanical stimulus (GO:0071260)	1949-01-01	0.13917	1	0	0	6.6912	13.1954	PIEZO2
glutathione metabolic process (GO:0006749)	1950-01-01	0.141802	1	0	0	6.55738	12.8087	GSTA1
protein autoubiquitination (GO:0051865)	1950-01-01	0.141802	1	0	0	6.55738	12.8087	UHRF1
lipid homeostasis (GO:0055088)	1950-01-01	0.141802	1	0	0	6.55738	12.8087	ABCA1
central nervous system development (GO:0007417)	2/218	0.142883	1	0	0	3.00797	5.85269	ROBO2;VCAN
regulation of cellular protein metabolic process (GO:0032268)	1951-01-01	0.144426	1	0	0	6.4288	12.4397	UHRF1
heart morphogenesis (GO:0003007)	1951-01-01	0.144426	1	0	0	6.4288	12.4397	ENG
blood circulation (GO:0008015)	1951-01-01	0.144426	1	0	0	6.4288	12.4397	ELN
regulation of blood vessel endothelial cell migration (GO:0043535)	1951-01-01	0.144426	1	0	0	6.4288	12.4397	ANGPT4
regulation of cellular amino acid metabolic process (GO:0006521)	1952-01-01	0.147042	1	0	0	6.30517	12.0872	PSMB9
regulation of cellular amine metabolic process (GO:0033238)	1952-01-01	0.147042	1	0	0	6.30517	12.0872	PSMB9
negative regulation of neuron projection development (GO:0010977)	1952-01-01	0.147042	1	0	0	6.30517	12.0872	PTPRO
carboxylic acid transport (GO:0046942)	1952-01-01	0.147042	1	0	0	6.30517	12.0872	SLC43A2
positive regulation of cell migration (GO:0030335)	2/222	0.147081	1	0	0	2.95377	5.66171	FGR;FN1
axonogenesis (GO:0007409)	2/224	0.14919	1	0	0	2.9274	5.56948	ROBO2;PTPRO
positive regulation of nervous system development (GO:0051962)	1953-01-01	0.14965	1	0	0	6.1862	11.7504	SRPX2
regulation of calcium ion transport (GO:0051924)	1953-01-01	0.14965	1	0	0	6.1862	11.7504	CD4
positive regulation of cell-substrate adhesion (GO:0010811)	1953-01-01	0.14965	1	0	0	6.1862	11.7504	FN1
regulation of cell-matrix adhesion (GO:0001952)	1953-01-01	0.14965	1	0	0	6.1862	11.7504	EPHA3
positive regulation of phosphatidylinositol 3-kinase signaling (GO:0014068)	1954-01-01	0.152251	1	0	0	6.07165	11.4282	FGR
negative regulation of cellular component organization (GO:0051129)	1955-01-01	0.154843	1	0	0	5.96125	11.1198	EPHA3
cell morphogenesis involved in differentiation (GO:0000904)	1955-01-01	0.154843	1	0	0	5.96125	11.1198	FN1
positive regulation of response to stimulus (GO:0048584)	1955-01-01	0.154843	1	0	0	5.96125	11.1198	FCGR2B
endosomal transport (GO:0016197)	2/230	0.155553	1	0	0	2.85103	5.30512	DENND1C;ABCA1
negative regulation of cellular response to growth factor stimulus (GO:0090288)	1956-01-01	0.157428	1	0	0	5.8548	10.8243	SULF1
long-chain fatty acid metabolic process (GO:0001676)	1956-01-01	0.157428	1	0	0	5.8548	10.8243	GSTA1
regulation of axonogenesis (GO:0050770)	1956-01-01	0.157428	1	0	0	5.8548	10.8243	ROBO2
regulation of signal transduction (GO:0009966)	2/234	0.159824	1	0	0	2.8023	5.13852	SULF1;EPHA3
organonitrogen compound catabolic process (GO:1901565)	1957-01-01	0.160005	1	0	0	5.75209	10.541	CTSE
cellular iron ion homeostasis (GO:0006879)	1957-01-01	0.160005	1	0	0	5.75209	10.541	CP
chordate embryonic development (GO:0043009)	1957-01-01	0.160005	1	0	0	5.75209	10.541	SULF1
cellular defense response (GO:0006968)	1957-01-01	0.160005	1	0	0	5.75209	10.541	MNDA
glycosaminoglycan catabolic process (GO:0006027)	1957-01-01	0.160005	1	0	0	5.75209	10.541	VCAN
I-kappaB kinase/NF-kappaB signaling (GO:0007249)	1958-01-01	0.162575	1	0	0	5.65291	10.2692	TICAM2
response to retinoic acid (GO:0032526)	1958-01-01	0.162575	1	0	0	5.65291	10.2692	EPHA3
positive regulation of cell death (GO:0010942)	1958-01-01	0.162575	1	0	0	5.65291	10.2692	FCGR2B
regulation of Rho protein signal transduction (GO:0035023)	1958-01-01	0.162575	1	0	0	5.65291	10.2692	ABCA1
positive regulation of cell morphogenesis involved in differentiation (GO:0010770)	1959-01-01	0.165136	1	0	0	5.5571	10.0082	ROBO2
cell morphogenesis (GO:0000902)	1960-01-01	0.16769	1	0	0	5.46448	9.75758	PTPRO
renal system development (GO:0072001)	1960-01-01	0.16769	1	0	0	5.46448	9.75758	SULF1
regulation of pathway-restricted SMAD protein phosphorylation (GO:0060393)	1960-01-01	0.16769	1	0	0	5.46448	9.75758	ENG
positive regulation of leukocyte chemotaxis (GO:0002690)	1962-01-01	0.172775	1	0	0	5.28821	9.28486	LGALS9
glycosaminoglycan metabolic process (GO:0030203)	1962-01-01	0.172775	1	0	0	5.28821	9.28486	VCAN
regulation of cellular ketone metabolic process (GO:0010565)	1962-01-01	0.172775	1	0	0	5.28821	9.28486	PSMB9
regulation of tumor necrosis factor production (GO:0032680)	1962-01-01	0.172775	1	0	0	5.28821	9.28486	LGALS9
negative regulation of MAP kinase activity (GO:0043407)	1962-01-01	0.172775	1	0	0	5.28821	9.28486	CD300A
protein phosphorylation (GO:0006468)	3/471	0.173509	1	0	0	2.08834	3.65778	FGR;GMFG;EPHA3
stress-activated MAPK cascade (GO:0051403)	1963-01-01	0.175306	1	0	0	5.20427	9.0618	LGALS9
regulation of actin filament-based process (GO:0032970)	1963-01-01	0.175306	1	0	0	5.20427	9.0618	EPHA3
negative regulation of G2/M transition of mitotic cell cycle (GO:0010972)	1963-01-01	0.175306	1	0	0	5.20427	9.0618	PSMB9
iron ion homeostasis (GO:0055072)	1964-01-01	0.177829	1	0	0	5.12295	8.84699	CP
positive regulation of cell projection organization (GO:0031346)	1964-01-01	0.177829	1	0	0	5.12295	8.84699	EPHA3
cellular response to decreased oxygen levels (GO:0036294)	1965-01-01	0.180345	1	0	0	5.04414	8.64003	ANGPT4
positive regulation of endocytosis (GO:0045807)	1965-01-01	0.180345	1	0	0	5.04414	8.64003	FCGR2B
negative regulation of neuron differentiation (GO:0045665)	1965-01-01	0.180345	1	0	0	5.04414	8.64003	PTPRO
homophilic cell adhesion via plasma membrane adhesion molecules (GO:0007156)	1965-01-01	0.180345	1	0	0	5.04414	8.64003	ROBO2
inflammatory response (GO:0006954)	2/253	0.180396	1	0	0	2.59185	4.4388	LGALS9;FCGR2B
defense response to Gram-positive bacterium (GO:0050830)	1966-01-01	0.182853	1	0	0	4.96771	8.44051	FGR
negative regulation of cell adhesion (GO:0007162)	1966-01-01	0.182853	1	0	0	4.96771	8.44051	PTPRO
DNA synthesis involved in DNA repair (GO:0000731)	1966-01-01	0.182853	1	0	0	4.96771	8.44051	UBA7
negative regulation of epithelial cell proliferation (GO:0050680)	1967-01-01	0.185353	1	0	0	4.89356	8.24806	SULF1
regulation of cyclin-dependent protein serine/threonine kinase activity (GO:0000079)	1968-01-01	0.187846	1	0	0	4.8216	8.06235	CCNE2
negative regulation of protein serine/threonine kinase activity (GO:0071901)	1968-01-01	0.187846	1	0	0	4.8216	8.06235	CD300A
regulation of protein localization to plasma membrane (GO:1903076)	1968-01-01	0.187846	1	0	0	4.8216	8.06235	EPHA3
regulation of endopeptidase activity (GO:0052548)	1969-01-01	0.190332	1	0	0	4.75172	7.88304	PSMB9
positive regulation of T cell activation (GO:0050870)	1969-01-01	0.190332	1	0	0	4.75172	7.88304	LGALS9
regulation of epithelial to mesenchymal transition (GO:0010717)	1969-01-01	0.190332	1	0	0	4.75172	7.88304	EPHA3
monocarboxylic acid biosynthetic process (GO:0072330)	1969-01-01	0.190332	1	0	0	4.75172	7.88304	VCAN
response to interferon-gamma (GO:0034341)	1969-01-01	0.190332	1	0	0	4.75172	7.88304	LGALS9
regulation of endothelial cell migration (GO:0010594)	1970-01-01	0.19281	1	0	0	4.68384	7.70984	ANGPT4
negative regulation of cell cycle G2/M phase transition (GO:1902750)	1970-01-01	0.19281	1	0	0	4.68384	7.70984	PSMB9
positive regulation of endothelial cell migration (GO:0010595)	1971-01-01	0.19528	1	0	0	4.61787	7.54246	ANGPT4
vascular endothelial growth factor receptor signaling pathway (GO:0048010)	1971-01-01	0.19528	1	0	0	4.61787	7.54246	SULF1
positive regulation of proteasomal ubiquitin-dependent protein catabolic process (GO:0032436)	1971-01-01	0.19528	1	0	0	4.61787	7.54246	RNF19B
protein ubiquitination involved in ubiquitin-dependent protein catabolic process (GO:0042787)	1971-01-01	0.19528	1	0	0	4.61787	7.54246	RNF19B
negative regulation of ubiquitin-protein ligase activity involved in mitotic cell cycle (GO:0051436)	1972-01-01	0.197744	1	0	0	4.55373	7.38062	PSMB9
phosphatidylcholine metabolic process (GO:0046470)	1972-01-01	0.197744	1	0	0	4.55373	7.38062	PCTP
regulation of ubiquitin-protein ligase activity involved in mitotic cell cycle (GO:0051439)	1973-01-01	0.200199	1	0	0	4.49135	7.22408	PSMB9
regulation of neuron death (GO:1901214)	1973-01-01	0.200199	1	0	0	4.49135	7.22408	FCGR2B
SCF-dependent proteasomal ubiquitin-dependent protein catabolic process (GO:0031146)	1973-01-01	0.200199	1	0	0	4.49135	7.22408	PSMB9
regulation of fat cell differentiation (GO:0045598)	1973-01-01	0.200199	1	0	0	4.49135	7.22408	MEDAG
lymphocyte differentiation (GO:0030098)	1974-01-01	0.202648	1	0	0	4.43066	7.0726	CD4
positive regulation of proteasomal protein catabolic process (GO:1901800)	1974-01-01	0.202648	1	0	0	4.43066	7.0726	RNF19B
cellular response to oxygen-containing compound (GO:1901701)	2/275	0.204688	1	0	0	2.3845	3.78246	TICAM2;EPHA3
positive regulation of epithelial cell migration (GO:0010634)	1975-01-01	0.205089	1	0	0	4.37158	6.92596	ANGPT4
nitrogen compound transport (GO:0071705)	1975-01-01	0.205089	1	0	0	4.37158	6.92596	SLC43A2
antigen processing and presentation of exogenous peptide antigen via MHC class I, TAP-dependent (GO:0002479)	1976-01-01	0.207522	1	0	0	4.31406	6.78394	PSMB9
C-terminal protein lipidation (GO:0006501)	1976-01-01	0.207522	1	0	0	4.31406	6.78394	LY6E
cAMP-mediated signaling (GO:0019933)	1976-01-01	0.207522	1	0	0	4.31406	6.78394	ABCA1
regulation of actin cytoskeleton organization (GO:0032956)	1976-01-01	0.207522	1	0	0	4.31406	6.78394	EPHA3
retinoid metabolic process (GO:0001523)	1976-01-01	0.207522	1	0	0	4.31406	6.78394	SCPEP1
positive regulation of ubiquitin-protein ligase activity involved in regulation of mitotic cell cycle transition (GO:0051437)	1977-01-01	0.209948	1	0	0	4.25804	6.64634	PSMB9
regulation of hematopoietic stem cell differentiation (GO:1902036)	1977-01-01	0.209948	1	0	0	4.25804	6.64634	PSMB9
response to interleukin-1 (GO:0070555)	1977-01-01	0.209948	1	0	0	4.25804	6.64634	LGALS9
positive regulation of JNK cascade (GO:0046330)	1977-01-01	0.209948	1	0	0	4.25804	6.64634	FCGR2B
positive regulation of apoptotic signaling pathway (GO:2001235)	1977-01-01	0.209948	1	0	0	4.25804	6.64634	LGALS9
regulation of hematopoietic progenitor cell differentiation (GO:1901532)	1978-01-01	0.212367	1	0	0	4.20345	6.51298	PSMB9
negative regulation of ubiquitin protein ligase activity (GO:1904667)	1978-01-01	0.212367	1	0	0	4.20345	6.51298	PSMB9
protein polyubiquitination (GO:0000209)	2/284	0.214735	1	0	0	2.30894	3.55195	RNF19B;PSMB9
negative regulation of signal transduction (GO:0009968)	2/284	0.214735	1	0	0	2.30894	3.55195	SULF1;EPHA3
adenylate cyclase-activating G-protein coupled receptor signaling pathway (GO:0007189)	1979-01-01	0.214779	1	0	0	4.15024	6.38367	ABCA1
antigen processing and presentation of exogenous peptide antigen via MHC class I (GO:0042590)	1979-01-01	0.214779	1	0	0	4.15024	6.38367	PSMB9
sensory perception of mechanical stimulus (GO:0050954)	1979-01-01	0.214779	1	0	0	4.15024	6.38367	PIEZO2
regulation of transcription from RNA polymerase II promoter in response to hypoxia (GO:0061418)	1979-01-01	0.214779	1	0	0	4.15024	6.38367	PSMB9
visual perception (GO:0007601)	1979-01-01	0.214779	1	0	0	4.15024	6.38367	GNAT2
negative regulation of cell communication (GO:0010648)	1979-01-01	0.214779	1	0	0	4.15024	6.38367	EPHA3
anaphase-promoting complex-dependent catabolic process (GO:0031145)	1980-01-01	0.217183	1	0	0	4.09836	6.25825	PSMB9
negative regulation of mitotic cell cycle phase transition (GO:1901991)	1980-01-01	0.217183	1	0	0	4.09836	6.25825	PSMB9
regulation of endothelial cell proliferation (GO:0001936)	1980-01-01	0.217183	1	0	0	4.09836	6.25825	SULF1
cation transport (GO:0006812)	1980-01-01	0.217183	1	0	0	4.09836	6.25825	PIEZO2
regulation of transforming growth factor beta receptor signaling pathway (GO:0017015)	1980-01-01	0.217183	1	0	0	4.09836	6.25825	ENG
cellular response to hormone stimulus (GO:0032870)	1981-01-01	0.219581	1	0	0	4.04776	6.13655	ROBO2
positive regulation of stress-activated MAPK cascade (GO:0032874)	1981-01-01	0.219581	1	0	0	4.04776	6.13655	FCGR2B
NIK/NF-kappaB signaling (GO:0038061)	1981-01-01	0.219581	1	0	0	4.04776	6.13655	PSMB9
negative regulation of MAPK cascade (GO:0043409)	1981-01-01	0.219581	1	0	0	4.04776	6.13655	CD300A
regulation of phosphatidylinositol 3-kinase signaling (GO:0014066)	1981-01-01	0.219581	1	0	0	4.04776	6.13655	FGR
regulation of hydrolase activity (GO:0051336)	1981-01-01	0.219581	1	0	0	4.04776	6.13655	EPHA3
regulation of protein serine/threonine kinase activity (GO:0071900)	1981-01-01	0.219581	1	0	0	4.04776	6.13655	CCNE2
positive regulation of protein targeting to mitochondrion (GO:1903955)	1982-01-01	0.221971	1	0	0	3.9984	6.01843	CTSK
BMP signaling pathway (GO:0030509)	1982-01-01	0.221971	1	0	0	3.9984	6.01843	ENG
sensory perception of light stimulus (GO:0050953)	1982-01-01	0.221971	1	0	0	3.9984	6.01843	GNAT2
positive regulation of protein secretion (GO:0050714)	1983-01-01	0.224353	1	0	0	3.95023	5.90374	FGR
ephrin receptor signaling pathway (GO:0048013)	1983-01-01	0.224353	1	0	0	3.95023	5.90374	EPHA3
C-terminal protein amino acid modification (GO:0018410)	1983-01-01	0.224353	1	0	0	3.95023	5.90374	LY6E
positive regulation of ubiquitin protein ligase activity (GO:1904668)	1983-01-01	0.224353	1	0	0	3.95023	5.90374	PSMB9
negative regulation of signaling (GO:0023057)	1984-01-01	0.226729	1	0	0	3.9032	5.79235	EPHA3
positive regulation of homeostatic process (GO:0032846)	1984-01-01	0.226729	1	0	0	3.9032	5.79235	LGALS9
protein maturation (GO:0051604)	1984-01-01	0.226729	1	0	0	3.9032	5.79235	ECE1
protein modification process (GO:0036211)	1985-01-01	0.229097	1	0	0	3.85728	5.68412	UBA7
regulation of peptidyl-tyrosine phosphorylation (GO:0050730)	1986-01-01	0.231459	1	0	0	3.81243	5.57893	ANGPT4
regulation of type I interferon production (GO:0032479)	1986-01-01	0.231459	1	0	0	3.81243	5.57893	UBA7
cellular response to BMP stimulus (GO:0071773)	1988-01-01	0.23616	1	0	0	3.72578	5.37722	ENG
positive regulation of cellular component biogenesis (GO:0044089)	1988-01-01	0.23616	1	0	0	3.72578	5.37722	SRPX2
regulation of MAP kinase activity (GO:0043405)	1988-01-01	0.23616	1	0	0	3.72578	5.37722	CD300A
calcium ion homeostasis (GO:0055074)	1988-01-01	0.23616	1	0	0	3.72578	5.37722	TMTC2
positive regulation of protein ubiquitination involved in ubiquitin-dependent protein catabolic process (GO:2000060)	1988-01-01	0.23616	1	0	0	3.72578	5.37722	PSMB9
regulation of protein targeting to mitochondrion (GO:1903214)	1989-01-01	0.2385	1	0	0	3.68392	5.28048	CTSK
T cell activation (GO:0042110)	1989-01-01	0.2385	1	0	0	3.68392	5.28048	CD4
regulation of stem cell differentiation (GO:2000736)	1989-01-01	0.2385	1	0	0	3.68392	5.28048	PSMB9
regulation of proteasomal ubiquitin-dependent protein catabolic process (GO:0032434)	1989-01-01	0.2385	1	0	0	3.68392	5.28048	RNF19B
Wnt signaling pathway, planar cell polarity pathway (GO:0060071)	1989-01-01	0.2385	1	0	0	3.68392	5.28048	PSMB9
regulation of establishment of planar polarity (GO:0090175)	1990-01-01	0.240833	1	0	0	3.64299	5.18635	PSMB9
regulation of JNK cascade (GO:0046328)	1991-01-01	0.243159	1	0	0	3.60295	5.09472	FCGR2B
positive regulation of cellular protein metabolic process (GO:0032270)	1992-01-01	0.245478	1	0	0	3.56379	5.00552	UHRF1
cellular response to acid chemical (GO:0071229)	1992-01-01	0.245478	1	0	0	3.56379	5.00552	EPHA3
cellular response to lipopolysaccharide (GO:0071222)	1992-01-01	0.245478	1	0	0	3.56379	5.00552	TICAM2
cell cycle G1/S phase transition (GO:0044843)	1993-01-01	0.24779	1	0	0	3.52547	4.91865	CCNE2
cellular transition metal ion homeostasis (GO:0046916)	1994-01-01	0.250095	1	0	0	3.48797	4.83403	CP
regulation of transcription from RNA polymerase II promoter in response to stress (GO:0043618)	1994-01-01	0.250095	1	0	0	3.48797	4.83403	PSMB9
positive regulation of protein localization to membrane (GO:1905477)	1996-01-01	0.254684	1	0	0	3.4153	4.67122	EPHA3
interleukin-1-mediated signaling pathway (GO:0070498)	1996-01-01	0.254684	1	0	0	3.4153	4.67122	PSMB9
regulation of B cell activation (GO:0050864)	1996-01-01	0.254684	1	0	0	3.4153	4.67122	FCGR2B
regulation of cytoskeleton organization (GO:0051493)	1996-01-01	0.254684	1	0	0	3.4153	4.67122	EPHA3
positive regulation of protein metabolic process (GO:0051247)	1997-01-01	0.256968	1	0	0	3.38009	4.59288	UHRF1
epithelial cell differentiation (GO:0030855)	1997-01-01	0.256968	1	0	0	3.38009	4.59288	GSTA1
positive regulation of neuron differentiation (GO:0045666)	1999-01-01	0.261516	1	0	0	3.31181	4.442	EPHA3
histone modification (GO:0016570)	1999-01-01	0.261516	1	0	0	3.31181	4.442	UHRF1
glycosaminoglycan biosynthetic process (GO:0006024)	1/100	0.263779	1	0	0	3.27869	4.36932	VCAN
regulation of lipid metabolic process (GO:0019216)	1/101	0.266036	1	0	0	3.24623	4.29841	ABCA1
cellular response to DNA damage stimulus (GO:0006974)	2/330	0.266637	1	0	0	1.98708	2.62666	UBA7;MNDA
protein processing (GO:0016485)	1/102	0.268286	1	0	0	3.2144	4.22919	ECE1
positive regulation of angiogenesis (GO:0045766)	1/104	0.272765	1	0	0	3.15259	4.09566	ANGPT4
plasma membrane invagination (GO:0099024)	1/104	0.272765	1	0	0	3.15259	4.09566	FCGR2B
B cell receptor signaling pathway (GO:0050853)	1/105	0.274995	1	0	0	3.12256	4.03123	MNDA
peptide metabolic process (GO:0006518)	1/105	0.274995	1	0	0	3.12256	4.03123	GSTA1
phagocytosis, engulfment (GO:0006911)	1/105	0.274995	1	0	0	3.12256	4.03123	FCGR2B
G1/S transition of mitotic cell cycle (GO:0000082)	1/106	0.277218	1	0	0	3.0931	3.9683	CCNE2
positive regulation of cellular component organization (GO:0051130)	1/107	0.279434	1	0	0	3.06419	3.90681	SRPX2
regulation of protein activation cascade (GO:2000257)	1/109	0.283847	1	0	0	3.00797	3.788	C4A
monocarboxylic acid metabolic process (GO:0032787)	1/109	0.283847	1	0	0	3.00797	3.788	SCPEP1
circulatory system development (GO:0072359)	1/110	0.286043	1	0	0	2.98063	3.73059	ECE1
regulation of complement activation (GO:0030449)	1/110	0.286043	1	0	0	2.98063	3.73059	C4A
positive regulation of cysteine-type endopeptidase activity involved in apoptotic process (GO:0043280)	1/110	0.286043	1	0	0	2.98063	3.73059	LGALS9
regulation of Wnt signaling pathway (GO:0030111)	1/110	0.286043	1	0	0	2.98063	3.73059	SULF1
positive regulation of establishment of protein localization to mitochondrion (GO:1903749)	1/111	0.288232	1	0	0	2.95377	3.67446	CTSK
positive regulation of canonical Wnt signaling pathway (GO:0090263)	1/114	0.294762	1	0	0	2.87604	3.51334	PSMB9
epithelium development (GO:0060429)	1/116	0.299082	1	0	0	2.82646	3.41164	GSTA1
positive regulation of peptidyl-tyrosine phosphorylation (GO:0050731)	1/117	0.301232	1	0	0	2.8023	3.3624	ANGPT4
cellular response to interferon-gamma (GO:0071346)	1/117	0.301232	1	0	0	2.8023	3.3624	LGALS9
brain development (GO:0007420)	1/120	0.307644	1	0	0	2.73224	3.2208	ROBO2
regulation of acute inflammatory response (GO:0002673)	1/122	0.311887	1	0	0	2.68745	3.13119	C4A
stimulatory C-type lectin receptor signaling pathway (GO:0002223)	1/122	0.311887	1	0	0	2.68745	3.13119	PSMB9
regulation of cell differentiation (GO:0045595)	1/122	0.311887	1	0	0	2.68745	3.13119	EPHA3
Golgi organization (GO:0007030)	1/122	0.311887	1	0	0	2.68745	3.13119	TICAM2
tumor necrosis factor-mediated signaling pathway (GO:0033209)	1/124	0.316103	1	0	0	2.6441	3.04518	PSMB9
innate immune response activating cell surface receptor signaling pathway (GO:0002220)	1/125	0.318202	1	0	0	2.62295	3.00346	PSMB9
dephosphorylation (GO:0016311)	1/125	0.318202	1	0	0	2.62295	3.00346	PTPRO
platelet degranulation (GO:0002576)	1/125	0.318202	1	0	0	2.62295	3.00346	FN1
organic anion transport (GO:0015711)	1/125	0.318202	1	0	0	2.62295	3.00346	PCTP
protein dephosphorylation (GO:0006470)	1/126	0.320295	1	0	0	2.60213	2.96256	PTPRO
negative regulation of multicellular organismal process (GO:0051241)	1/126	0.320295	1	0	0	2.60213	2.96256	PTPRO
G-protein coupled receptor signaling pathway, coupled to cyclic nucleotide second messenger (GO:0007187)	1/126	0.320295	1	0	0	2.60213	2.96256	GNAT2
protein lipidation (GO:0006497)	1/128	0.324461	1	0	0	2.56148	2.88317	LY6E
positive regulation of protein kinase B signaling (GO:0051897)	1/128	0.324461	1	0	0	2.56148	2.88317	ENG
regulation of mRNA stability (GO:0043488)	1/129	0.326535	1	0	0	2.54162	2.84463	PSMB9
positive regulation of NF-kappaB transcription factor activity (GO:0051092)	1/129	0.326535	1	0	0	2.54162	2.84463	LGALS9
positive regulation of mitochondrion organization (GO:0010822)	1/129	0.326535	1	0	0	2.54162	2.84463	CTSK
regulation of protein processing (GO:0070613)	1/129	0.326535	1	0	0	2.54162	2.84463	C4A
phosphorylation (GO:0016310)	2/387	0.33098	1	0	0	1.69441	1.87351	FGR;GMFG
cellular response to organic substance (GO:0071310)	1/134	0.336809	1	0	0	2.44678	2.66268	ROBO2
phagocytosis (GO:0006909)	1/136	0.340876	1	0	0	2.4108	2.59459	FCGR2B
protein modification by small protein conjugation (GO:0032446)	2/399	0.34438	1	0	0	1.64345	1.75194	UBA7;UHRF1
response to cytokine (GO:0034097)	1/139	0.34693	1	0	0	2.35877	2.49707	LGALS9
response to lipid (GO:0033993)	1/141	0.350936	1	0	0	2.32531	2.43496	LGALS9
regulation of cellular component organization (GO:0051128)	1/141	0.350936	1	0	0	2.32531	2.43496	ABCA1
cell-cell adhesion via plasma-membrane adhesion molecules (GO:0098742)	1/143	0.354917	1	0	0	2.29279	2.37504	ROBO2
negative regulation of programmed cell death (GO:0043069)	2/409	0.355486	1	0	0	1.60327	1.65822	ANGPT4;EPHA3
transmembrane receptor protein serine/threonine kinase signaling pathway (GO:0007178)	1/145	0.358874	1	0	0	2.26116	2.3172	ENG
regulated exocytosis (GO:0045055)	1/149	0.366717	1	0	0	2.20046	2.20742	FN1
heart development (GO:0007507)	1/150	0.368663	1	0	0	2.18579	2.18114	ECE1
regulation of G2/M transition of mitotic cell cycle (GO:0010389)	1/150	0.368663	1	0	0	2.18579	2.18114	PSMB9
cellular response to interleukin-1 (GO:0071347)	1/151	0.370604	1	0	0	2.17132	2.1553	PSMB9
negative regulation of cell differentiation (GO:0045596)	1/151	0.370604	1	0	0	2.17132	2.1553	ABCA1
positive regulation of intracellular protein transport (GO:0090316)	1/153	0.374466	1	0	0	2.14293	2.1049	CTSK
regulation of protein kinase B signaling (GO:0051896)	1/164	0.395298	1	0	0	1.9992	1.85549	ENG
glycerophospholipid biosynthetic process (GO:0046474)	1/165	0.397157	1	0	0	1.98708	1.83492	PCTP
nervous system development (GO:0007399)	2/456	0.406739	1	0	0	1.43802	1.29362	ROBO2;VCAN
positive regulation of protein kinase activity (GO:0045860)	1/173	0.411833	1	0	0	1.8952	1.6813	CD4
protein autophosphorylation (GO:0046777)	1/176	0.417245	1	0	0	1.86289	1.62832	FGR
positive regulation of gene expression (GO:0010628)	3/772	0.420339	1	0	0	1.2741	1.10426	CD4;FN1;LGALS9
negative regulation of protein phosphorylation (GO:0001933)	1/179	0.422608	1	0	0	1.83167	1.57763	ENG
positive regulation of cell motility (GO:2000147)	1/180	0.424385	1	0	0	1.82149	1.56123	FGR
ER to Golgi vesicle-mediated transport (GO:0006888)	1/181	0.426157	1	0	0	1.81143	1.54505	TICAM2
Fc-epsilon receptor signaling pathway (GO:0038095)	1/183	0.429684	1	0	0	1.79163	1.5134	PSMB9
Fc receptor signaling pathway (GO:0038093)	1/184	0.43144	1	0	0	1.7819	1.49791	PSMB9
regulation of mitotic cell cycle phase transition (GO:1901990)	1/185	0.43319	1	0	0	1.77226	1.48264	PSMB9
negative regulation of apoptotic process (GO:0043066)	2/486	0.438466	1	0	0	1.34925	1.11242	ANGPT4;EPHA3
regulation of GTPase activity (GO:0043087)	1/189	0.440138	1	0	0	1.73476	1.42366	EPHA3
positive regulation of cell differentiation (GO:0045597)	1/195	0.450403	1	0	0	1.68138	1.34109	MEDAG
cellular response to tumor necrosis factor (GO:0071356)	1/195	0.450403	1	0	0	1.68138	1.34109	PSMB9
regulation of apoptotic process (GO:0042981)	3/816	0.4561	1	0	0	1.2054	0.946291	ANGPT4;MNDA;EPHA3
regulation of autophagy (GO:0010506)	1/204	0.465455	1	0	0	1.6072	1.22909	CTSK
positive regulation of signal transduction (GO:0009967)	1/207	0.470381	1	0	0	1.58391	1.1946	SULF1
positive regulation of cellular process (GO:0048522)	2/520	0.473321	1	0	0	1.26103	0.943229	FN1;FCGR2B
positive regulation of sequence-specific DNA binding transcription factor activity (GO:0051091)	1/216	0.484894	1	0	0	1.51791	1.0987	LGALS9
viral process (GO:0016032)	1/221	0.492787	1	0	0	1.48357	1.04989	CD4
mitotic cell cycle phase transition (GO:0044772)	1/222	0.494352	1	0	0	1.47689	1.04048	CCNE2
negative regulation of transcription from RNA polymerase II promoter (GO:0000122)	2/566	0.518413	1	0	0	1.15855	0.761146	UHRF1;LILRB4
proteasomal protein catabolic process (GO:0010498)	1/238	0.518744	1	0	0	1.3776	0.90418	PSMB9
plasma membrane bounded cell projection assembly (GO:0120031)	1/242	0.524659	1	0	0	1.35483	0.873874	PTPRO
defense response to bacterium (GO:0042742)	1/242	0.524659	1	0	0	1.35483	0.873874	FGR
protein deubiquitination (GO:0016579)	1/258	0.547612	1	0	0	1.27081	0.765265	PSMB9
positive regulation of programmed cell death (GO:0043068)	1/258	0.547612	1	0	0	1.27081	0.765265	MNDA
protein modification by small protein removal (GO:0070646)	1/262	0.553178	1	0	0	1.25141	0.740927	PSMB9
Golgi vesicle transport (GO:0048193)	1/272	0.5668	1	0	0	1.2054	0.684365	TICAM2
negative regulation of gene expression (GO:0010629)	2/619	0.567186	1	0	0	1.05935	0.600723	LGALS9;ENG
ion transport (GO:0006811)	1/290	0.590297	1	0	0	1.13058	0.595964	PIEZO2
proteasome-mediated ubiquitin-dependent protein catabolic process (GO:0043161)	1/292	0.592829	1	0	0	1.12284	0.587075	PSMB9
positive regulation of apoptotic process (GO:0043065)	1/308	0.612539	1	0	0	1.06451	0.521761	MNDA
regulation of gene expression (GO:0010468)	3/1038	0.619876	1	0	0	0.947598	0.453175	FN1;LGALS9;ENG
DNA metabolic process (GO:0006259)	1/315	0.620864	1	0	0	1.04085	0.496115	UHRF1
protein transport (GO:0015031)	1/327	0.634729	1	0	0	1.00266	0.455765	TICAM2
cellular protein localization (GO:0034613)	1/328	0.635861	1	0	0	0.9996	0.452594	TICAM2
intracellular protein transport (GO:0006886)	1/348	0.657801	1	0	0	0.942152	0.394623	TICAM2
regulation of cell proliferation (GO:0042127)	2/741	0.665878	1	0	0	0.884936	0.359858	FGR;FN1
positive regulation of transcription, DNA-templated (GO:0045893)	3/1121	0.672159	1	0	0	0.877437	0.348571	CD4;UHRF1;ENG
negative regulation of cell proliferation (GO:0008285)	1/364	0.674412	1	0	0	0.900739	0.354813	CD300A
transmembrane transport (GO:0055085)	1/379	0.689264	1	0	0	0.865089	0.321927	PSMB9
vesicle-mediated transport (GO:0016192)	1/411	0.718755	1	0	0	0.797734	0.263439	DENND1C
positive regulation of cell proliferation (GO:0008284)	1/425	0.730775	1	0	0	0.771456	0.241967	FN1
positive regulation of transcription from RNA polymerase II promoter (GO:0045944)	2/849	0.73771	1	0	0	0.772365	0.234956	UHRF1;ENG
positive regulation of nucleic acid-templated transcription (GO:1903508)	1/503	0.78905	1	0	0	0.651827	0.154435	CD4
regulation of nucleic acid-templated transcription (GO:1903506)	1/608	0.848328	1	0	0	0.539258	0.0887011	ENG
regulation of cellular macromolecule biosynthetic process (GO:2000112)	1/632	0.85938	1	0	0	0.51878	0.0786178	ENG
negative regulation of transcription, DNA-templated (GO:0045892)	1/814	0.921016	1	0	0	0.402787	0.0331406	UHRF1
regulation of transcription from RNA polymerase II promoter (GO:0006357)	2/1479	0.94612	1	0	0	0.443366	0.0245564	UHRF1;ENG
regulation of transcription, DNA-templated (GO:0006355)	2/1599	0.961127	1	0	0	0.410092	0.0162596	CD4;ENG

## Sheet: KEGG_Gene Up&AS Down 61 genes
Term	Overlap	P-value	Adjusted P-value	Old P-value	Old Adjusted P-value	Odds Ratio	Combined Score	Genes
Osteoclast differentiation	3/127	0.00688256	1	0	0	7.74493	38.5602	CTSK;FCGR2B;LILRB4
Cholesterol metabolism	1950-02-01	0.0102032	1	0	0	13.1148	60.1319	ABCA1;SOAT1
Staphylococcus aureus infection	1968-02-01	0.018321	1	0	0	9.6432	38.57	C4A;FCGR2B
Pertussis	1976-02-01	0.0225684	1	0	0	8.62813	32.711	C4A;TICAM2
PI3K-Akt signaling pathway	4/354	0.022849	1	0	0	3.70473	13.9996	ANGPT4;CCNE2;TNC;FN1
ECM-receptor interaction	1982-02-01	0.0259944	1	0	0	7.9968	29.1873	TNC;FN1
Protein digestion and absorption	1990-02-01	0.0308671	1	0	0	7.28597	25.3411	CPA3;ELN
Small cell lung cancer	1993-02-01	0.0327807	1	0	0	7.05094	24.0995	CCNE2;FN1
Hematopoietic cell lineage	1997-02-01	0.0354029	1	0	0	6.76018	22.5855	CD4;CSF2RA
Toll-like receptor signaling pathway	2/104	0.0401798	1	0	0	6.30517	20.2673	TICAM2;CTSK
Lysosome	2/123	0.0542684	1	0	0	5.3312	15.5341	CTSK;CTSE
Steroid biosynthesis	2020-01-19	0.0564109	1	0	0	17.2563	49.6133	SOAT1
Measles	2/138	0.0664376	1	0	0	4.75172	12.8843	CCNE2;FCGR2B
Renin-angiotensin system	2020-01-23	0.0678818	1	0	0	14.2552	38.3462	CPA3
Cell adhesion molecules (CAMs)	2/145	0.0724005	1	0	0	4.52233	11.8736	VCAN;CD4
Pathways in cancer	4/530	0.0781921	1	0	0	2.47448	6.30643	CCNE2;GSTA1;FN1;CSF2RA
Human papillomavirus infection	3/330	0.0796762	1	0	0	2.98063	7.54034	CCNE2;TNC;FN1
Phototransduction	2020-01-28	0.0820277	1	0	0	11.7096	29.2822	GNAT2
Hepatitis B	2/163	0.0884778	1	0	0	4.02293	9.75562	TICAM2;CCNE2
Axon guidance	2/181	0.105504	1	0	0	3.62286	8.14785	ROBO2;EPHA3
Primary immunodeficiency	1937-01-01	0.10696	1	0	0	8.86132	19.8077	CD4
Ferroptosis	1940-01-01	0.115122	1	0	0	8.19672	17.7194	CP
Fat digestion and absorption	1941-01-01	0.117826	1	0	0	7.9968	17.1015	ABCA1
Porphyrin and chlorophyll metabolism	1942-01-01	0.120522	1	0	0	7.8064	16.5177	CP
Focal adhesion	2/199	0.123334	1	0	0	3.29516	6.89631	TNC;FN1
ABC transporters	1945-01-01	0.128562	1	0	0	7.28597	14.946	ABCA1
Proteasome	1945-01-01	0.128562	1	0	0	7.28597	14.946	PSMB9
Rap1 signaling pathway	2/206	0.130457	1	0	0	3.18319	6.48324	APBB1IP;ANGPT4
Human T-cell leukemia virus 1 infection	2/219	0.14393	1	0	0	2.99424	5.8041	CD4;CCNE2
Glutathione metabolism	1956-01-01	0.157428	1	0	0	5.8548	10.8243	GSTA1
B cell receptor signaling pathway	1971-01-01	0.19528	1	0	0	4.61787	7.54246	FCGR2B
p53 signaling pathway	1972-01-01	0.197744	1	0	0	4.55373	7.38062	CCNE2
Metabolism of xenobiotics by cytochrome P450	1974-01-01	0.202648	1	0	0	4.43066	7.0726	GSTA1
Bacterial invasion of epithelial cells	1974-01-01	0.202648	1	0	0	4.43066	7.0726	FN1
Antigen processing and presentation	1977-01-01	0.209948	1	0	0	4.25804	6.64634	CD4
Complement and coagulation cascades	1979-01-01	0.214779	1	0	0	4.15024	6.38367	C4A
Chemical carcinogenesis	1982-01-01	0.221971	1	0	0	3.9984	6.01843	GSTA1
Cytokine-cytokine receptor interaction	2/294	0.225955	1	0	0	2.2304	3.31754	CD4;CSF2RA
MicroRNAs in cancer	2/299	0.231583	1	0	0	2.1931	3.20811	CCNE2;TNC
Morphine addiction	1991-01-01	0.243159	1	0	0	3.60295	5.09472	PDE10A
Fc gamma R-mediated phagocytosis	1991-01-01	0.243159	1	0	0	3.60295	5.09472	FCGR2B
Rheumatoid arthritis	1991-01-01	0.243159	1	0	0	3.60295	5.09472	CTSK
Th1 and Th2 cell differentiation	1992-01-01	0.245478	1	0	0	3.56379	5.00552	CD4
NF-kappa B signaling pathway	1995-01-01	0.252393	1	0	0	3.45125	4.75158	TICAM2
Amoebiasis	1996-01-01	0.254684	1	0	0	3.4153	4.67122	FN1
Prostate cancer	1997-01-01	0.256968	1	0	0	3.38009	4.59288	CCNE2
Pancreatic secretion	1998-01-01	0.259245	1	0	0	3.3456	4.5165	CPA3
AGE-RAGE signaling pathway in diabetic complications	1/100	0.263779	1	0	0	3.27869	4.36932	FN1
HIF-1 signaling pathway	1/100	0.263779	1	0	0	3.27869	4.36932	ANGPT4
T cell receptor signaling pathway	1/101	0.266036	1	0	0	3.24623	4.29841	CD4
Th17 cell differentiation	1/107	0.279434	1	0	0	3.06419	3.90681	CD4
Drug metabolism	1/108	0.281644	1	0	0	3.03582	3.84673	GSTA1
Cell cycle	1/124	0.316103	1	0	0	2.6441	3.04518	CCNE2
Platelet activation	1/124	0.316103	1	0	0	2.6441	3.04518	APBB1IP
Oocyte meiosis	1/125	0.318202	1	0	0	2.62295	3.00346	CCNE2
Purine metabolism	1/129	0.326535	1	0	0	2.54162	2.84463	PDE10A
Systemic lupus erythematosus	1/133	0.334767	1	0	0	2.46518	2.6977	C4A
Ubiquitin mediated proteolysis	1/137	0.3429	1	0	0	2.3932	2.56148	UBA7
Fluid shear stress and atherosclerosis	1/139	0.34693	1	0	0	2.35877	2.49707	GSTA1
Parkinson disease	1/142	0.352929	1	0	0	2.30894	2.40473	UBA7
Apoptosis	1/143	0.354917	1	0	0	2.29279	2.37504	CTSK
Gastric cancer	1/149	0.366717	1	0	0	2.20046	2.20742	CCNE2
Phagosome	1/152	0.372538	1	0	0	2.15703	2.12989	FCGR2B
Cushing syndrome	1/155	0.378306	1	0	0	2.11528	2.05617	CCNE2
Cellular senescence	1/160	0.387803	1	0	0	2.04918	1.9411	CCNE2
JAK-STAT signaling pathway	1/162	0.391562	1	0	0	2.02388	1.89762	CSF2RA
Necroptosis	1/162	0.391562	1	0	0	2.02388	1.89762	TICAM2
Hepatocellular carcinoma	1/168	0.402702	1	0	0	1.9516	1.77509	GSTA1
Tuberculosis	1/179	0.422608	1	0	0	1.83167	1.57763	FCGR2B
Chemokine signaling pathway	1/190	0.441862	1	0	0	1.72563	1.40942	FGR
Viral carcinogenesis	1/201	0.460483	1	0	0	1.63119	1.26495	CCNE2
Epstein-Barr virus infection	1/201	0.460483	1	0	0	1.63119	1.26495	CCNE2
Proteoglycans in cancer	1/201	0.460483	1	0	0	1.63119	1.26495	FN1
Human immunodeficiency virus 1 infection	1/212	0.478493	1	0	0	1.54655	1.13998	CD4
cAMP signaling pathway	1/212	0.478493	1	0	0	1.54655	1.13998	PDE10A
Regulation of actin cytoskeleton	1/214	0.481703	1	0	0	1.5321	1.11909	FN1
Ras signaling pathway	1/232	0.509736	1	0	0	1.41323	0.952322	ANGPT4
MAPK signaling pathway	1/295	0.596598	1	0	0	1.11142	0.574061	ANGPT4

## Sheet: GO BP_Gene Down&AS UP 40 genes
Term	Overlap	P-value	Adjusted P-value	Old P-value	Old Adjusted P-value	Odds Ratio	Combined Score	Genes
lipid modification (GO:0030258)	2020-02-27	0.0013263	1	0	0	37.037	245.384	DGKD;DGKB
lipid phosphorylation (GO:0046834)	1936-02-01	0.00235364	1	0	0	27.7778	168.105	DGKD;DGKB
wound healing (GO:0042060)	1951-02-01	0.00467406	1	0	0	19.6078	105.21	EPB41L4B;SYT7
positive regulation of protein import into nucleus (GO:0042307)	1954-02-01	0.00522616	1	0	0	18.5185	97.2978	KANK1;RBPMS
regulation of Rho protein signal transduction (GO:0035023)	1958-02-01	0.0060066	1	0	0	17.2414	88.1879	KANK1;ARAP2
protein homooligomerization (GO:0051260)	3/191	0.00653403	1	0	0	7.8534	39.5084	DGKD;RYR3;CLYBL
muscle organ development (GO:0007517)	1961-02-01	0.00662471	1	0	0	16.3934	82.2451	SMTN;SGCA
synapse assembly (GO:0007416)	1964-02-01	0.00727055	1	0	0	15.625	76.9363	PCDH17;ADGRL3
purine ribonucleotide metabolic process (GO:0009150)	1967-02-01	0.00794377	1	0	0	14.9254	72.1697	ABHD14B;PDE9A
regulation of wound healing, spreading of epidermal cells (GO:1903689)	2020-01-06	0.0119415	1	0	0	83.3333	368.978	PHLDB2
transmembrane receptor protein tyrosine phosphatase signaling pathway (GO:0007185)	2020-01-06	0.0119415	1	0	0	83.3333	368.978	PTPRD
phagosome-lysosome fusion (GO:0090385)	2020-01-06	0.0119415	1	0	0	83.3333	368.978	SYT7
positive regulation of keratinocyte migration (GO:0051549)	2020-01-06	0.0119415	1	0	0	83.3333	368.978	EPB41L4B
cellular response to magnesium ion (GO:0071286)	2020-01-06	0.0119415	1	0	0	83.3333	368.978	RYR3
male genitalia development (GO:0030539)	2020-01-06	0.0119415	1	0	0	83.3333	368.978	TBX3
cellular response to caffeine (GO:0071313)	2020-01-07	0.0139182	1	0	0	71.4286	305.325	RYR3
auditory receptor cell differentiation (GO:0042491)	2020-01-07	0.0139182	1	0	0	71.4286	305.325	JAG2
female genitalia development (GO:0030540)	2020-01-07	0.0139182	1	0	0	71.4286	305.325	TBX3
negative regulation of mitochondrial outer membrane permeabilization involved in apoptotic signaling pathway (GO:1901029)	2020-01-07	0.0139182	1	0	0	71.4286	305.325	MPV17L
response to caffeine (GO:0031000)	2020-01-07	0.0139182	1	0	0	71.4286	305.325	RYR3
reproductive system development (GO:0061458)	2020-01-07	0.0139182	1	0	0	71.4286	305.325	TBX3
cellular response to interleukin-17 (GO:0097398)	2020-01-08	0.0158911	1	0	0	62.5	258.875	IL17RE
positive regulation of extracellular matrix assembly (GO:1901203)	2020-01-08	0.0158911	1	0	0	62.5	258.875	PHLDB2
regulation of keratinocyte migration (GO:0051547)	2020-01-08	0.0158911	1	0	0	62.5	258.875	EPB41L4B
positive regulation of catenin import into nucleus (GO:0035413)	2020-01-08	0.0158911	1	0	0	62.5	258.875	KANK1
response to magnesium ion (GO:0032026)	2020-01-08	0.0158911	1	0	0	62.5	258.875	RYR3
cellular response to purine-containing compound (GO:0071415)	2020-01-08	0.0158911	1	0	0	62.5	258.875	RYR3
negative regulation of mitotic nuclear division (GO:0045839)	2020-01-09	0.0178601	1	0	0	55.5556	223.622	TOM1L2
embryonic forelimb morphogenesis (GO:0035115)	2020-01-09	0.0178601	1	0	0	55.5556	223.622	TBX3
phagolysosome assembly (GO:0001845)	2020-01-09	0.0178601	1	0	0	55.5556	223.622	SYT7
interleukin-17-mediated signaling pathway (GO:0097400)	2020-01-09	0.0178601	1	0	0	55.5556	223.622	IL17RE
cyclic nucleotide catabolic process (GO:0009214)	2020-01-09	0.0178601	1	0	0	55.5556	223.622	PDE9A
mesoderm morphogenesis (GO:0048332)	2020-01-10	0.0198252	1	0	0	50	196.04	TBX3
forelimb morphogenesis (GO:0035136)	2020-01-10	0.0198252	1	0	0	50	196.04	TBX3
cellular response to ATP (GO:0071318)	2020-01-10	0.0198252	1	0	0	50	196.04	RYR3
glycerolipid metabolic process (GO:0046486)	2020-01-10	0.0198252	1	0	0	50	196.04	DGKB
intracellular cholesterol transport (GO:0032367)	2020-01-10	0.0198252	1	0	0	50	196.04	SYT7
presynaptic membrane assembly (GO:0097105)	2020-01-10	0.0198252	1	0	0	50	196.04	PTPRD
presynaptic membrane organization (GO:0097090)	2020-01-11	0.0217865	1	0	0	45.4545	173.93	PTPRD
calcium ion regulated exocytosis (GO:0017156)	2020-01-11	0.0217865	1	0	0	45.4545	173.93	SYT7
negative regulation of morphogenesis of an epithelium (GO:1905331)	2020-01-11	0.0217865	1	0	0	45.4545	173.93	PHLDB2
regulation of lamellipodium morphogenesis (GO:2000392)	2020-01-11	0.0217865	1	0	0	45.4545	173.93	KANK1
negative regulation of nuclear division (GO:0051784)	2020-01-11	0.0217865	1	0	0	45.4545	173.93	TOM1L2
negative regulation of myoblast differentiation (GO:0045662)	2020-01-12	0.023744	1	0	0	41.6667	155.851	TBX3
regulation of bone remodeling (GO:0046850)	2020-01-12	0.023744	1	0	0	41.6667	155.851	SYT7
negative regulation of substrate adhesion-dependent cell spreading (GO:1900025)	2020-01-12	0.023744	1	0	0	41.6667	155.851	KANK1
positive regulation of SMAD protein import into nucleus (GO:0060391)	2020-01-12	0.023744	1	0	0	41.6667	155.851	RBPMS
enzyme linked receptor protein signaling pathway (GO:0007167)	2/121	0.0243774	1	0	0	8.26446	30.695	PTPRD;TNK2
negative regulation of cell migration (GO:0030336)	2/122	0.0247527	1	0	0	8.19672	30.3182	KANK1;PHLDB2
negative regulation of reactive oxygen species biosynthetic process (GO:1903427)	2020-01-13	0.0256977	1	0	0	38.4615	140.821	MPV17L
diacylglycerol metabolic process (GO:0046339)	2020-01-13	0.0256977	1	0	0	38.4615	140.821	DGKD
synaptic vesicle cycle (GO:0099504)	2020-01-13	0.0256977	1	0	0	38.4615	140.821	SYT7
protein kinase C-activating G-protein coupled receptor signaling pathway (GO:0007205)	2020-01-13	0.0256977	1	0	0	38.4615	140.821	DGKD
Notch receptor processing, ligand-dependent (GO:0035333)	2020-01-13	0.0256977	1	0	0	38.4615	140.821	JAG2
positive regulation of muscle hypertrophy (GO:0014742)	2020-01-14	0.0276476	1	0	0	35.7143	128.151	PDE9A
regulation of gastrulation (GO:0010470)	2020-01-14	0.0276476	1	0	0	35.7143	128.151	PHLDB2
negative regulation of focal adhesion assembly (GO:0051895)	2020-01-14	0.0276476	1	0	0	35.7143	128.151	PHLDB2
negative regulation of Rho protein signal transduction (GO:0035024)	2020-01-14	0.0276476	1	0	0	35.7143	128.151	KANK1
smooth muscle contraction (GO:0006939)	2020-01-14	0.0276476	1	0	0	35.7143	128.151	SMTN
response to ATP (GO:0033198)	2020-01-14	0.0276476	1	0	0	35.7143	128.151	RYR3
generation of neurons (GO:0048699)	2/131	0.0282368	1	0	0	7.63359	27.23	PTPRD;ADGRL3
regulation of establishment of cell polarity (GO:2000114)	2020-01-15	0.0295936	1	0	0	33.3333	117.34	KANK1
embryonic axis specification (GO:0000578)	2020-01-15	0.0295936	1	0	0	33.3333	117.34	TBX3
regulation of clathrin-dependent endocytosis (GO:2000369)	2020-01-15	0.0295936	1	0	0	33.3333	117.34	TNK2
negative regulation of muscle cell differentiation (GO:0051148)	2020-01-15	0.0295936	1	0	0	33.3333	117.34	TBX3
presynapse assembly (GO:0099054)	2020-01-15	0.0295936	1	0	0	33.3333	117.34	PTPRD
positive regulation of response to wounding (GO:1903036)	2020-01-15	0.0295936	1	0	0	33.3333	117.34	KANK1
negative regulation of adherens junction organization (GO:1903392)	2020-01-15	0.0295936	1	0	0	33.3333	117.34	PHLDB2
muscle contraction (GO:0006936)	2/138	0.031075	1	0	0	7.24638	25.1547	SMTN;SGCA
positive regulation of cardiac muscle hypertrophy (GO:0010613)	2020-01-16	0.0315359	1	0	0	31.25	108.02	PDE9A
regulation of SMAD protein import into nucleus (GO:0060390)	2020-01-16	0.0315359	1	0	0	31.25	108.02	RBPMS
Notch receptor processing (GO:0007220)	2020-01-16	0.0315359	1	0	0	31.25	108.02	JAG2
genitalia development (GO:0048806)	2020-01-16	0.0315359	1	0	0	31.25	108.02	TBX3
positive regulation of dendrite morphogenesis (GO:0050775)	2020-01-16	0.0315359	1	0	0	31.25	108.02	PTPRD
embryonic digit morphogenesis (GO:0042733)	2020-01-16	0.0315359	1	0	0	31.25	108.02	TBX3
cell-cell adhesion via plasma-membrane adhesion molecules (GO:0098742)	2/143	0.0331689	1	0	0	6.99301	23.8192	PTPRD;ADGRL3
cardiac myofibril assembly (GO:0055003)	2020-01-17	0.0334744	1	0	0	29.4118	99.911	NEBL
regulation of tissue remodeling (GO:0034103)	2020-01-17	0.0334744	1	0	0	29.4118	99.911	SYT7
regulation of establishment or maintenance of cell polarity (GO:0032878)	2020-01-17	0.0334744	1	0	0	29.4118	99.911	KANK1
synaptic vesicle transport (GO:0048489)	2020-01-17	0.0334744	1	0	0	29.4118	99.911	SYT7
negative regulation of intracellular transport (GO:0032387)	2020-01-17	0.0334744	1	0	0	29.4118	99.911	MPV17L
negative regulation of stress fiber assembly (GO:0051497)	2020-01-17	0.0334744	1	0	0	29.4118	99.911	PHLDB2
regulation of mitochondrial outer membrane permeabilization involved in apoptotic signaling pathway (GO:1901028)	2020-01-17	0.0334744	1	0	0	29.4118	99.911	MPV17L
skeletal system development (GO:0001501)	2/147	0.034883	1	0	0	6.80272	22.8283	COL19A1;TBX3
anterior/posterior axis specification (GO:0009948)	2020-01-18	0.0354091	1	0	0	27.7778	92.7996	TBX3
purine ribonucleoside bisphosphate metabolic process (GO:0034035)	2020-01-19	0.03734	1	0	0	26.3158	86.5182	ABHD14B
negative regulation of cell junction assembly (GO:1901889)	2020-01-19	0.03734	1	0	0	26.3158	86.5182	PHLDB2
sulfur compound transport (GO:0072348)	2020-01-19	0.03734	1	0	0	26.3158	86.5182	SLC6A6
regulation of catenin import into nucleus (GO:0035412)	2020-01-19	0.03734	1	0	0	26.3158	86.5182	KANK1
purine ribonucleotide catabolic process (GO:0009154)	2020-01-19	0.03734	1	0	0	26.3158	86.5182	PDE9A
positive regulation of axon extension (GO:0045773)	2020-01-19	0.03734	1	0	0	26.3158	86.5182	L1CAM
regulation of vacuole organization (GO:0044088)	2020-01-20	0.0392671	1	0	0	25	80.9342	IFT88
negative regulation of actin filament bundle assembly (GO:0032232)	2020-01-20	0.0392671	1	0	0	25	80.9342	PHLDB2
negative regulation of plasma membrane bounded cell projection assembly (GO:0120033)	2020-01-20	0.0392671	1	0	0	25	80.9342	KANK1
regulation of cardiac muscle hypertrophy (GO:0010611)	2020-01-21	0.0411905	1	0	0	23.8095	75.9416	PDE9A
regulation of ruffle assembly (GO:1900027)	2020-01-21	0.0411905	1	0	0	23.8095	75.9416	KANK1
limb morphogenesis (GO:0035108)	2020-01-21	0.0411905	1	0	0	23.8095	75.9416	TBX3
mesoderm development (GO:0007498)	2020-01-21	0.0411905	1	0	0	23.8095	75.9416	TBX3
cellular response to alkaloid (GO:0071312)	2020-01-21	0.0411905	1	0	0	23.8095	75.9416	RYR3
phosphorylation (GO:0016310)	3/387	0.0419268	1	0	0	3.87597	12.2939	DGKD;DGKB;TNK2
negative regulation of protein polymerization (GO:0032272)	2020-01-22	0.0431101	1	0	0	22.7273	71.4545	KANK1
protein homotrimerization (GO:0070207)	2020-01-22	0.0431101	1	0	0	22.7273	71.4545	CLYBL
negative regulation of actin filament polymerization (GO:0030837)	2020-01-22	0.0431101	1	0	0	22.7273	71.4545	KANK1
regulation of microtubule cytoskeleton organization (GO:0070507)	2020-01-23	0.045026	1	0	0	21.7391	67.4025	PHLDB2
membrane assembly (GO:0071709)	2020-01-23	0.045026	1	0	0	21.7391	67.4025	PTPRD
membrane protein intracellular domain proteolysis (GO:0031293)	2020-01-25	0.0488466	1	0	0	20	60.3814	JAG2
negative regulation of cytoskeleton organization (GO:0051494)	2020-01-25	0.0488466	1	0	0	20	60.3814	KANK1
cellular senescence (GO:0090398)	2020-01-25	0.0488466	1	0	0	20	60.3814	TBX3
negative regulation of sequestering of calcium ion (GO:0051283)	2020-01-25	0.0488466	1	0	0	20	60.3814	RYR3
mammary gland development (GO:0030879)	2020-01-25	0.0488466	1	0	0	20	60.3814	TBX3
3'-phosphoadenosine 5'-phosphosulfate metabolic process (GO:0050427)	2020-01-26	0.0507513	1	0	0	19.2308	57.3234	ABHD14B
negative regulation of insulin receptor signaling pathway (GO:0046627)	2020-01-26	0.0507513	1	0	0	19.2308	57.3234	KANK1
negative regulation of wound healing (GO:0061045)	2020-01-26	0.0507513	1	0	0	19.2308	57.3234	PHLDB2
cyclic nucleotide metabolic process (GO:0009187)	2020-01-26	0.0507513	1	0	0	19.2308	57.3234	PDE9A
positive regulation of embryonic development (GO:0040019)	2020-01-26	0.0507513	1	0	0	19.2308	57.3234	PHLDB2
phosphate-containing compound metabolic process (GO:0006796)	2/184	0.0522714	1	0	0	5.43478	16.0397	PTPRD;TNK2
negative regulation of cellular response to insulin stimulus (GO:1900077)	2020-01-27	0.0526522	1	0	0	18.5185	54.5194	KANK1
phosphatidylethanolamine acyl-chain remodeling (GO:0036152)	2020-01-27	0.0526522	1	0	0	18.5185	54.5194	MBOAT2
regulation of microtubule-based process (GO:0032886)	2020-01-27	0.0526522	1	0	0	18.5185	54.5194	PHLDB2
positive regulation of synapse assembly (GO:0051965)	2020-01-27	0.0526522	1	0	0	18.5185	54.5194	PTPRD
positive regulation of wound healing (GO:0090303)	2020-01-27	0.0526522	1	0	0	18.5185	54.5194	KANK1
release of sequestered calcium ion into cytosol (GO:0051209)	2020-01-28	0.0545495	1	0	0	17.8571	51.9401	RYR3
negative regulation of cell-matrix adhesion (GO:0001953)	2020-01-28	0.0545495	1	0	0	17.8571	51.9401	PHLDB2
phosphatidylcholine acyl-chain remodeling (GO:0036151)	2020-01-28	0.0545495	1	0	0	17.8571	51.9401	MBOAT2
regulation of cilium assembly (GO:1902017)	2020-01-28	0.0545495	1	0	0	17.8571	51.9401	IFT88
cGMP metabolic process (GO:0046068)	2020-01-29	0.056443	1	0	0	17.2414	49.5608	PDE9A
regulation of embryonic development (GO:0045995)	2020-01-30	0.0583329	1	0	0	16.6667	47.3598	PHLDB2
amino acid transmembrane transport (GO:0003333)	2020-01-30	0.0583329	1	0	0	16.6667	47.3598	SLC6A6
synaptic vesicle recycling (GO:0036465)	2020-01-30	0.0583329	1	0	0	16.6667	47.3598	SYT7
regulation of myoblast differentiation (GO:0045661)	2020-01-30	0.0583329	1	0	0	16.6667	47.3598	TBX3
negative regulation of cell morphogenesis involved in differentiation (GO:0010771)	2020-01-31	0.060219	1	0	0	16.129	45.3188	KANK1
regulation of ARF protein signal transduction (GO:0032012)	2020-01-31	0.060219	1	0	0	16.129	45.3188	ARAP2
nervous system development (GO:0007399)	3/456	0.0625509	1	0	0	3.28947	9.11768	L1CAM;PCDH17;ADGRL3
protein trimerization (GO:0070206)	1933-01-01	0.0639803	1	0	0	15.1515	41.6542	CLYBL
positive regulation of dendrite development (GO:1900006)	1933-01-01	0.0639803	1	0	0	15.1515	41.6542	PTPRD
oxoacid metabolic process (GO:0043436)	1933-01-01	0.0639803	1	0	0	15.1515	41.6542	ABHD14B
positive regulation of signal transduction (GO:0009967)	2/207	0.0643402	1	0	0	4.83092	13.254	JAG2;KANK1
regulation of autophagosome assembly (GO:2000785)	1934-01-01	0.0658554	1	0	0	14.7059	40.0043	IFT88
negative regulation of mitochondrion organization (GO:0010823)	1934-01-01	0.0658554	1	0	0	14.7059	40.0043	MPV17L
positive regulation of Notch signaling pathway (GO:0045747)	1934-01-01	0.0658554	1	0	0	14.7059	40.0043	JAG2
regulation of axon extension (GO:0030516)	1935-01-01	0.0677269	1	0	0	14.2857	38.461	L1CAM
regulation of insulin receptor signaling pathway (GO:0046626)	1935-01-01	0.0677269	1	0	0	14.2857	38.461	KANK1
embryonic limb morphogenesis (GO:0030326)	1935-01-01	0.0677269	1	0	0	14.2857	38.461	TBX3
regulation of wound healing (GO:0061041)	1935-01-01	0.0677269	1	0	0	14.2857	38.461	KANK1
carboxylic acid transmembrane transport (GO:1905039)	1936-01-01	0.0695947	1	0	0	13.8889	37.0148	SLC6A6
negative regulation of cell-substrate adhesion (GO:0010812)	1936-01-01	0.0695947	1	0	0	13.8889	37.0148	KANK1
regulation of synapse assembly (GO:0051963)	1936-01-01	0.0695947	1	0	0	13.8889	37.0148	PTPRD
regulation of receptor-mediated endocytosis (GO:0048259)	1937-01-01	0.0714589	1	0	0	13.5135	35.6572	TNK2
calcium ion transmembrane import into cytosol (GO:0097553)	1937-01-01	0.0714589	1	0	0	13.5135	35.6572	RYR3
plasma membrane organization (GO:0007009)	1937-01-01	0.0714589	1	0	0	13.5135	35.6572	SYT7
acylglycerol metabolic process (GO:0006639)	1937-01-01	0.0714589	1	0	0	13.5135	35.6572	DGKD
negative regulation of Ras protein signal transduction (GO:0046580)	1938-01-01	0.0733194	1	0	0	13.1579	34.3807	KANK1
regulation of regulated secretory pathway (GO:1903305)	1938-01-01	0.0733194	1	0	0	13.1579	34.3807	SYT7
positive regulation of axonogenesis (GO:0050772)	1938-01-01	0.0733194	1	0	0	13.1579	34.3807	L1CAM
T cell differentiation (GO:0030217)	1939-01-01	0.0751763	1	0	0	12.8205	33.1785	JAG2
regulation of plasma membrane bounded cell projection assembly (GO:0120032)	1940-01-01	0.0770295	1	0	0	12.5	32.0446	IFT88
neuron migration (GO:0001764)	1941-01-01	0.0788792	1	0	0	12.1951	30.9736	ADGRL3
intraciliary transport involved in cilium assembly (GO:0035735)	1941-01-01	0.0788792	1	0	0	12.1951	30.9736	IFT88
negative regulation of cell projection organization (GO:0031345)	1942-01-01	0.0807252	1	0	0	11.9048	29.9608	KANK1
regulation of phagocytosis (GO:0050764)	1942-01-01	0.0807252	1	0	0	11.9048	29.9608	SYT7
regulation of substrate adhesion-dependent cell spreading (GO:1900024)	1942-01-01	0.0807252	1	0	0	11.9048	29.9608	KANK1
cellular response to calcium ion (GO:0071277)	1943-01-01	0.0825676	1	0	0	11.6279	29.0016	RYR3
regulation of multicellular organismal development (GO:2000026)	1944-01-01	0.0844064	1	0	0	11.3636	28.0922	PHLDB2
regulation of focal adhesion assembly (GO:0051893)	1945-01-01	0.0862417	1	0	0	11.1111	27.2289	PHLDB2
regulation of dendrite morphogenesis (GO:0048814)	1945-01-01	0.0862417	1	0	0	11.1111	27.2289	PTPRD
peptidyl-tyrosine autophosphorylation (GO:0038083)	1946-01-01	0.0880733	1	0	0	10.8696	26.4085	TNK2
intraciliary transport (GO:0042073)	1947-01-01	0.0899013	1	0	0	10.6383	25.6281	IFT88
positive regulation of pathway-restricted SMAD protein phosphorylation (GO:0010862)	1948-01-01	0.0917258	1	0	0	10.4167	24.8849	RBPMS
negative regulation of cellular biosynthetic process (GO:0031327)	1948-01-01	0.0917258	1	0	0	10.4167	24.8849	MPV17L
heterophilic cell-cell adhesion via plasma membrane cell adhesion molecules (GO:0007157)	1948-01-01	0.0917258	1	0	0	10.4167	24.8849	PTPRD
regulation of organelle assembly (GO:1902115)	1948-01-01	0.0917258	1	0	0	10.4167	24.8849	IFT88
negative regulation of mitotic cell cycle (GO:0045930)	1949-01-01	0.0935467	1	0	0	10.2041	24.1765	TOM1L2
amino acid transport (GO:0006865)	1949-01-01	0.0935467	1	0	0	10.2041	24.1765	SLC6A6
carboxylic acid transport (GO:0046942)	1952-01-01	0.0989882	1	0	0	9.61538	22.238	SLC6A6
positive regulation of developmental growth (GO:0048639)	1952-01-01	0.0989882	1	0	0	9.61538	22.238	L1CAM
negative regulation of neuron projection development (GO:0010977)	1952-01-01	0.0989882	1	0	0	9.61538	22.238	KANK1
positive regulation of nervous system development (GO:0051962)	1953-01-01	0.100795	1	0	0	9.43396	21.6478	PTPRD
regulation of calcium ion-dependent exocytosis (GO:0017158)	1954-01-01	0.102598	1	0	0	9.25926	21.0827	SYT7
negative regulation of supramolecular fiber organization (GO:1902904)	1955-01-01	0.104398	1	0	0	9.09091	20.5413	KANK1
cellular response to oxygen-containing compound (GO:1901701)	2/275	0.104579	1	0	0	3.63636	8.21022	MPV17L;RYR3
Notch signaling pathway (GO:0007219)	1956-01-01	0.106194	1	0	0	8.92857	20.0222	JAG2
protein homotetramerization (GO:0051289)	1958-01-01	0.109776	1	0	0	8.62069	19.0458	RYR3
epidermal growth factor receptor signaling pathway (GO:0007173)	1958-01-01	0.109776	1	0	0	8.62069	19.0458	DGKD
positive regulation of cell morphogenesis involved in differentiation (GO:0010770)	1959-01-01	0.111561	1	0	0	8.47458	18.5863	PTPRD
regulation of pathway-restricted SMAD protein phosphorylation (GO:0060393)	1960-01-01	0.113343	1	0	0	8.33333	18.1444	RBPMS
response to reactive oxygen species (GO:0000302)	1961-01-01	0.115122	1	0	0	8.19672	17.7194	MPV17L
regulation of stress fiber assembly (GO:0051492)	1961-01-01	0.115122	1	0	0	8.19672	17.7194	PHLDB2
second-messenger-mediated signaling (GO:0019932)	1963-01-01	0.118669	1	0	0	7.93651	16.916	DGKD
negative regulation of dephosphorylation (GO:0035305)	1964-01-01	0.120437	1	0	0	7.8125	16.5362	PPP1R12C
negative regulation of neuron differentiation (GO:0045665)	1965-01-01	0.122202	1	0	0	7.69231	16.1699	KANK1
positive regulation of cell adhesion (GO:0045785)	1965-01-01	0.122202	1	0	0	7.69231	16.1699	EPB41L4B
cellular response to reactive oxygen species (GO:0034614)	1966-01-01	0.123963	1	0	0	7.57576	15.8164	MPV17L
negative regulation of apoptotic signaling pathway (GO:2001234)	1966-01-01	0.123963	1	0	0	7.57576	15.8164	MPV17L
regulation of cardiac conduction (GO:1903779)	1968-01-01	0.127476	1	0	0	7.35294	15.1458	RYR3
regulation of actin filament polymerization (GO:0030833)	1969-01-01	0.129227	1	0	0	7.24638	14.8275	KANK1
regulation of epithelial to mesenchymal transition (GO:0010717)	1969-01-01	0.129227	1	0	0	7.24638	14.8275	PHLDB2
negative regulation of phosphatase activity (GO:0010923)	1969-01-01	0.129227	1	0	0	7.24638	14.8275	PPP1R12C
regulation of endocytosis (GO:0030100)	1970-01-01	0.130974	1	0	0	7.14286	14.5197	SYT7
negative regulation of developmental process (GO:0051093)	1971-01-01	0.132718	1	0	0	7.04225	14.222	KANK1
regulation of Notch signaling pathway (GO:0008593)	1971-01-01	0.132718	1	0	0	7.04225	14.222	JAG2
actomyosin structure organization (GO:0031032)	1972-01-01	0.134459	1	0	0	6.94444	13.934	EPB41L4B
phosphatidylcholine metabolic process (GO:0046470)	1972-01-01	0.134459	1	0	0	6.94444	13.934	MBOAT2
organelle membrane fusion (GO:0090174)	1972-01-01	0.134459	1	0	0	6.94444	13.934	SYT7
regulation of phosphatase activity (GO:0010921)	1973-01-01	0.136196	1	0	0	6.84932	13.6552	PPP1R12C
lymphocyte differentiation (GO:0030098)	1974-01-01	0.13793	1	0	0	6.75676	13.3852	JAG2
regulation of peptide hormone secretion (GO:0090276)	1974-01-01	0.13793	1	0	0	6.75676	13.3852	SYT7
regulation of G-protein coupled receptor protein signaling pathway (GO:0008277)	1975-01-01	0.139661	1	0	0	6.66667	13.1236	RGS6
positive regulation of epithelial cell migration (GO:0010634)	1975-01-01	0.139661	1	0	0	6.66667	13.1236	EPB41L4B
nitrogen compound transport (GO:0071705)	1975-01-01	0.139661	1	0	0	6.66667	13.1236	SLC6A6
gland development (GO:0048732)	1976-01-01	0.141388	1	0	0	6.57895	12.8701	TBX3
response to calcium ion (GO:0051592)	1980-01-01	0.148263	1	0	0	6.25	11.9298	RYR3
peptidyl-tyrosine phosphorylation (GO:0018108)	1980-01-01	0.148263	1	0	0	6.25	11.9298	TNK2
ERBB signaling pathway (GO:0038127)	1981-01-01	0.149973	1	0	0	6.17284	11.7117	DGKD
negative regulation of cell cycle process (GO:0010948)	1982-01-01	0.15168	1	0	0	6.09756	11.4999	TOM1L2
regulation of anatomical structure morphogenesis (GO:0022603)	1983-01-01	0.153384	1	0	0	6.0241	11.2941	PHLDB2
positive regulation of transmembrane receptor protein serine/threonine kinase signaling pathway (GO:0090100)	1983-01-01	0.153384	1	0	0	6.0241	11.2941	RBPMS
positive regulation of cell cycle (GO:0045787)	1983-01-01	0.153384	1	0	0	6.0241	11.2941	TBX3
regulation of mitotic nuclear division (GO:0007088)	1985-01-01	0.156781	1	0	0	5.88235	10.8994	TOM1L2
regulation of peptidyl-tyrosine phosphorylation (GO:0050730)	1986-01-01	0.158475	1	0	0	5.81395	10.7102	TNK2
calcium ion transmembrane transport (GO:0070588)	1987-01-01	0.160165	1	0	0	5.74713	10.5262	RYR3
positive regulation of cellular component biogenesis (GO:0044089)	1988-01-01	0.161852	1	0	0	5.68182	10.347	PTPRD
divalent metal ion transport (GO:0070838)	1989-01-01	0.163536	1	0	0	5.61798	10.1726	RYR3
T cell activation (GO:0042110)	1989-01-01	0.163536	1	0	0	5.61798	10.1726	JAG2
cell-matrix adhesion (GO:0007160)	1991-01-01	0.166893	1	0	0	5.49451	9.83737	L1CAM
protein tetramerization (GO:0051262)	1991-01-01	0.166893	1	0	0	5.49451	9.83737	RYR3
regulation of Ras protein signal transduction (GO:0046578)	1991-01-01	0.166893	1	0	0	5.49451	9.83737	ARAP2
vesicle fusion (GO:0006906)	1995-01-01	0.173569	1	0	0	5.26316	9.21674	SYT7
axon development (GO:0061564)	1995-01-01	0.173569	1	0	0	5.26316	9.21674	L1CAM
regulation of heart contraction (GO:0008016)	1996-01-01	0.17523	1	0	0	5.20833	9.07114	RYR3
regulation of cytoskeleton organization (GO:0051493)	1996-01-01	0.17523	1	0	0	5.20833	9.07114	PHLDB2
negative regulation of cell motility (GO:2000146)	1998-01-01	0.178541	1	0	0	5.10204	8.79049	KANK1
cellular response to organonitrogen compound (GO:0071417)	1998-01-01	0.178541	1	0	0	5.10204	8.79049	RYR3
positive regulation of cell growth (GO:0030307)	1999-01-01	0.180192	1	0	0	5.05051	8.65521	L1CAM
regulation of insulin secretion (GO:0050796)	1999-01-01	0.180192	1	0	0	5.05051	8.65521	SYT7
small GTPase mediated signal transduction (GO:0007264)	1/100	0.18184	1	0	0	5	8.52314	TNK2
cellular response to metal ion (GO:0071248)	1/101	0.183485	1	0	0	4.9505	8.39418	RYR3
regulation of cell proliferation (GO:0042127)	3/741	0.184007	1	0	0	2.02429	3.42669	JAG2;TNK2;TBX3
positive regulation of cellular component organization (GO:0051130)	1/107	0.193284	1	0	0	4.6729	7.68034	PTPRD
regulation of protein secretion (GO:0050708)	1/108	0.194906	1	0	0	4.62963	7.57053	SYT7
negative regulation of hydrolase activity (GO:0051346)	1/109	0.196525	1	0	0	4.58716	7.46314	PPP1R12C
regulation of Wnt signaling pathway (GO:0030111)	1/110	0.198141	1	0	0	4.54545	7.35807	KANK1
vesicle-mediated transport (GO:0016192)	2/411	0.198377	1	0	0	2.43309	3.93574	ARAP2;SYT7
positive regulation of protein phosphorylation (GO:0001934)	2/413	0.199835	1	0	0	2.42131	3.89894	RBPMS;TNK2
cellular response to oxidative stress (GO:0034599)	1/116	0.207769	1	0	0	4.31034	6.77296	MPV17L
regulation of macroautophagy (GO:0016241)	1/117	0.209363	1	0	0	4.2735	6.68242	IFT88
positive regulation of peptidyl-tyrosine phosphorylation (GO:0050731)	1/117	0.209363	1	0	0	4.2735	6.68242	TNK2
calcium ion transport (GO:0006816)	1/119	0.212541	1	0	0	4.20168	6.50681	RYR3
cytosolic transport (GO:0016482)	1/119	0.212541	1	0	0	4.20168	6.50681	SYT7
plasma membrane bounded cell projection organization (GO:0120036)	1/119	0.212541	1	0	0	4.20168	6.50681	L1CAM
regulation of neuron projection development (GO:0010975)	1/120	0.214125	1	0	0	4.16667	6.42164	KANK1
actin filament organization (GO:0007015)	1/121	0.215707	1	0	0	4.13223	6.33816	NEBL
regulation of cell differentiation (GO:0045595)	1/122	0.217285	1	0	0	4.09836	6.25634	PHLDB2
organic anion transport (GO:0015711)	1/125	0.222001	1	0	0	4	6.0203	SLC6A6
dephosphorylation (GO:0016311)	1/125	0.222001	1	0	0	4	6.0203	PTPRD
protein dephosphorylation (GO:0006470)	1/126	0.223566	1	0	0	3.96825	5.94463	PTPRD
vesicle organization (GO:0016050)	1/128	0.226689	1	0	0	3.90625	5.79757	SYT7
cellular response to organic cyclic compound (GO:0071407)	1/136	0.239056	1	0	0	3.67647	5.26124	RYR3
phagocytosis (GO:0006909)	1/136	0.239056	1	0	0	3.67647	5.26124	SYT7
neuron differentiation (GO:0030182)	1/140	0.245167	1	0	0	3.57143	5.02076	PTPRD
inorganic cation transmembrane transport (GO:0098662)	1/141	0.246688	1	0	0	3.5461	4.96323	RYR3
positive regulation of Wnt signaling pathway (GO:0030177)	1/141	0.246688	1	0	0	3.5461	4.96323	KANK1
regulation of small GTPase mediated signal transduction (GO:0051056)	1/141	0.246688	1	0	0	3.5461	4.96323	ARAP2
neuron development (GO:0048666)	1/145	0.252739	1	0	0	3.44828	4.74275	L1CAM
spermatogenesis (GO:0007283)	1/154	0.266182	1	0	0	3.24675	4.29732	JAG2
male gamete generation (GO:0048232)	1/155	0.267661	1	0	0	3.22581	4.25172	JAG2
axon guidance (GO:0007411)	1/159	0.273548	1	0	0	3.14465	4.07634	L1CAM
neuron projection development (GO:0031175)	1/168	0.286626	1	0	0	2.97619	3.71898	L1CAM
positive regulation of hydrolase activity (GO:0051345)	1/173	0.293792	1	0	0	2.89017	3.54013	RGS6
protein autophosphorylation (GO:0046777)	1/176	0.298058	1	0	0	2.84091	3.43883	TNK2
negative regulation of transcription from RNA polymerase II promoter (GO:0000122)	2/566	0.313381	1	0	0	1.76678	2.05006	FOSB;TBX3
regulation of GTPase activity (GO:0043087)	1/189	0.316254	1	0	0	2.6455	3.04553	RGS6
RNA metabolic process (GO:0016070)	1/192	0.320388	1	0	0	2.60417	2.96412	RBPMS
positive regulation of GTPase activity (GO:0043547)	1/193	0.32176	1	0	0	2.59067	2.93769	RGS6
cilium organization (GO:0044782)	1/193	0.32176	1	0	0	2.59067	2.93769	IFT88
RNA processing (GO:0006396)	1/194	0.32313	1	0	0	2.57732	2.9116	RBPMS
regulation of cell cycle (GO:0051726)	1/216	0.35259	1	0	0	2.31481	2.41308	TBX3
protein oligomerization (GO:0051259)	1/218	0.355205	1	0	0	2.29358	2.37399	DGKD
ion transmembrane transport (GO:0034220)	1/220	0.35781	1	0	0	2.27273	2.3358	RYR3
axonogenesis (GO:0007409)	1/224	0.362989	1	0	0	2.23214	2.26201	L1CAM
extracellular matrix organization (GO:0030198)	1/230	0.370682	1	0	0	2.17391	2.15741	COL19A1
regulation of signal transduction (GO:0009966)	1/234	0.37576	1	0	0	2.13675	2.09146	RGS6
RNA splicing, via transesterification reactions with bulged adenosine as nucleophile (GO:0000377)	1/237	0.379543	1	0	0	2.1097	2.04386	RBPMS
plasma membrane bounded cell projection assembly (GO:0120031)	1/242	0.385797	1	0	0	2.06612	1.96786	IFT88
mRNA splicing, via spliceosome (GO:0000398)	1/262	0.410205	1	0	0	1.9084	1.70057	RBPMS
endocytosis (GO:0006897)	1/264	0.412593	1	0	0	1.89394	1.67669	SYT7
positive regulation of macromolecule metabolic process (GO:0010604)	1/277	0.427887	1	0	0	1.80505	1.5323	EPB41L4B
mRNA processing (GO:0006397)	1/284	0.435962	1	0	0	1.76056	1.46162	RBPMS
negative regulation of signal transduction (GO:0009968)	1/284	0.435962	1	0	0	1.76056	1.46162	KANK1
cilium assembly (GO:0060271)	1/289	0.441661	1	0	0	1.7301	1.41386	IFT88
ion transport (GO:0006811)	1/290	0.442794	1	0	0	1.72414	1.40457	RYR3
regulation of cell migration (GO:0030334)	1/317	0.472552	1	0	0	1.57729	1.18234	KANK1
negative regulation of transcription, DNA-templated (GO:0045892)	2/814	0.488427	1	0	0	1.2285	0.880301	FOSB;TBX3
organelle assembly (GO:0070925)	1/377	0.533243	1	0	0	1.32626	0.833924	IFT88
transmembrane transport (GO:0055085)	1/379	0.535144	1	0	0	1.31926	0.824829	RYR3
transmembrane receptor protein tyrosine kinase signaling pathway (GO:0007169)	1/397	0.551916	1	0	0	1.25945	0.748562	TNK2
negative regulation of programmed cell death (GO:0043069)	1/409	0.562769	1	0	0	1.22249	0.702795	TBX3
gene expression (GO:0010467)	1/412	0.565442	1	0	0	1.21359	0.691927	RBPMS
regulation of intracellular signal transduction (GO:1902531)	1/423	0.575106	1	0	0	1.18203	0.653901	ARAP2
regulation of transcription from RNA polymerase II promoter (GO:0006357)	3/1479	0.57592	1	0	0	1.0142	0.55962	ABHD14B;FOSB;TBX3
positive regulation of cell proliferation (GO:0008284)	1/425	0.576841	1	0	0	1.17647	0.647281	TBX3
negative regulation of nucleic acid-templated transcription (GO:1903507)	1/445	0.593811	1	0	0	1.1236	0.585611	TBX3
cellular protein metabolic process (GO:0044267)	1/485	0.625784	1	0	0	1.03093	0.483247	JAG2
negative regulation of apoptotic process (GO:0043066)	1/486	0.626551	1	0	0	1.02881	0.480992	TBX3
negative regulation of cellular macromolecule biosynthetic process (GO:2000113)	1/513	0.646691	1	0	0	0.974659	0.42484	TBX3
positive regulation of cellular process (GO:0048522)	1/520	0.651738	1	0	0	0.961538	0.411647	TBX3
negative regulation of gene expression (GO:0010629)	1/619	0.716007	1	0	0	0.807754	0.269842	TBX3
cytokine-mediated signaling pathway (GO:0019221)	1/634	0.724676	1	0	0	0.788644	0.253967	IL17RE
positive regulation of gene expression (GO:0010628)	1/772	0.793231	1	0	0	0.647668	0.150027	EPB41L4B
regulation of apoptotic process (GO:0042981)	1/816	0.811354	1	0	0	0.612745	0.128095	TBX3
positive regulation of transcription from RNA polymerase II promoter (GO:0045944)	1/849	0.82392	1	0	0	0.588928	0.114065	ABHD14B
regulation of transcription, DNA-templated (GO:0006355)	2/1599	0.840565	1	0	0	0.625391	0.108618	FOSB;TBX3
cellular protein modification process (GO:0006464)	1/1002	0.87229	1	0	0	0.499002	0.0681804	PTPRD
regulation of gene expression (GO:0010468)	1/1038	0.88163	1	0	0	0.481696	0.0606855	EPB41L4B
positive regulation of transcription, DNA-templated (GO:0045893)	1/1121	0.900698	1	0	0	0.44603	0.0466483	ABHD14B

## Sheet: KEGG_Gene Down&AS UP 40 genes
Supplementary table 13. KEGG pathways for splicing down and gene expression up between pregnant and non pregnant UA.
Term	Overlap	P-value	Adjusted P-value	Old P-value	Old Adjusted P-value	Odds Ratio	Combined Score	Genes
Glycerolipid metabolism	1961-03-01	0.000246107	0.075801	0	0	24.5902	204.338	DGKD;DGKB;MBOAT2
Glycerophospholipid metabolism	1997-03-01	0.000959268	0.147727	0	0	15.4639	107.464	DGKD;DGKB;MBOAT2
IL-17 signaling pathway	1993-02-01	0.0148766	1	0	0	10.7527	45.2469	FOSB;IL17RE
Phosphatidylinositol signaling system	1999-02-01	0.0167429	1	0	0	10.101	41.3109	DGKD;DGKB
Choline metabolism in cancer	1999-02-01	0.0167429	1	0	0	10.101	41.3109	DGKD;DGKB
Phospholipase D signaling pathway	2/148	0.0353169	1	0	0	6.75676	22.5905	DGKD;DGKB
Oxytocin signaling pathway	2/153	0.0375178	1	0	0	6.53595	21.4571	PPP1R12C;RYR3
Notch signaling pathway	1948-01-01	0.0917258	1	0	0	10.4167	24.8849	JAG2
Cocaine addiction	1949-01-01	0.0935467	1	0	0	10.2041	24.1765	FOSB
Lysine degradation	1959-01-01	0.111561	1	0	0	8.47458	18.5863	PRDM6
Viral myocarditis	1959-01-01	0.111561	1	0	0	8.47458	18.5863	SGCA
Amphetamine addiction	1968-01-01	0.127476	1	0	0	7.35294	15.1458	FOSB
Arrhythmogenic right ventricular cardiomyopathy (ARVC)	1972-01-01	0.134459	1	0	0	6.94444	13.934	SGCA
Peroxisome	1983-01-01	0.153384	1	0	0	6.0241	11.2941	MPV17L
Hypertrophic cardiomyopathy (HCM)	1985-01-01	0.156781	1	0	0	5.88235	10.8994	SGCA
Salivary secretion	1990-01-01	0.165216	1	0	0	5.55556	10.0028	RYR3
Dilated cardiomyopathy (DCM)	1991-01-01	0.166893	1	0	0	5.49451	9.83737	SGCA
Th1 and Th2 cell differentiation	1992-01-01	0.168567	1	0	0	5.43478	9.67621	JAG2
Circadian entrainment	1997-01-01	0.176887	1	0	0	5.15464	8.92909	RYR3
Osteoclast differentiation	1/127	0.225129	1	0	0	3.93701	5.8704	FOSB
Purine metabolism	1/129	0.228245	1	0	0	3.87597	5.7261	PDE9A
Vascular smooth muscle contraction	1/132	0.232897	1	0	0	3.78788	5.51955	PPP1R12C
Apelin signaling pathway	1/137	0.240589	1	0	0	3.64964	5.19952	RYR3
Signaling pathways regulating pluripotency of stem cells	1/139	0.243644	1	0	0	3.59712	5.0793	TBX3
Cell adhesion molecules (CAMs)	1/145	0.252739	1	0	0	3.44828	4.74275	L1CAM
Breast cancer	1/147	0.255747	1	0	0	3.40136	4.63798	JAG2
Tight junction	1/170	0.289501	1	0	0	2.94118	3.64588	EPB41L4B
Alzheimer disease	1/171	0.290934	1	0	0	2.92398	3.61011	RYR3
Alcoholism	1/180	0.303706	1	0	0	2.77778	3.31026	FOSB
Axon guidance	1/181	0.305112	1	0	0	2.76243	3.27922	L1CAM
Calcium signaling pathway	1/188	0.314871	1	0	0	2.65957	3.07338	RYR3
Focal adhesion	1/199	0.329938	1	0	0	2.51256	2.78606	PPP1R12C
Proteoglycans in cancer	1/201	0.332642	1	0	0	2.48756	2.73803	PPP1R12C
Regulation of actin cytoskeleton	1/214	0.349964	1	0	0	2.33645	2.45309	PPP1R12C
Endocytosis	1/244	0.388281	1	0	0	2.04918	1.93858	ARAP2
Cytokine-cytokine receptor interaction	1/294	0.447303	1	0	0	1.70068	1.36823	IL17RE
Pathways in cancer	1/530	0.658825	1	0	0	0.943396	0.393677	JAG2
