# Supplementary material for: Whole-Genome Uterine Artery Transcriptome Profiling and Alternative Splicing Analysis in Rat Pregnancy
Source: Int J Mol Sci. 2020 Mar 18;21(6):2079. doi: 10.3390/ijms21062079 (PMC7139363; doi:10.3390/ijms21062079)
Supplement: Supplementary file 1 [file ijms-21-02079-s001.zip › Supplementary tables and figures/Supplementary table 2.xlsx]

## Sheet: gene_exp
Supplementary table 2. Genes identified with positive transcriptional signal (FPKM reads) in pregnant and non pregnant UA
Column A: Track_id, The database name in gene level. Column B: Gene_Name, The name of gene. Column C: Locus, The genomic coordinate of gene. Column D: Strand, The strand of gene. Column E: Gene_Type, The biological type of gene. Column F ~ K: FPKM, The FPKM of gene in samples.
Gene Information					FPKM
Track_id	Gene_Name	Locus	Strand	Gene_Type	D20P-1	D20P-2	D20P-3	NP-1	NP-2	NP-3
ENSRNOG00000000008	Alx4	chr3:82548959-82585531	+	protein_coding	0.157931	0.318563	0.365667	1.45252	0.473547	1.69144
ENSRNOG00000000012	Tcf15	chr3:147643250-147649504	+	protein_coding	2.54831	4.23196	2.84561	3.39044	2.82473	3.41693
ENSRNOG00000000017	Steap1	chr4:25435873-25446461	+	protein_coding	3.14279	3.05529	3.32836	1.58302	1.28709	0.804148
ENSRNOG00000000024	Hebp1	chr4:168903565-168933079	-	protein_coding	5.92664	6.62426	6.50908	4.82434	4.05515	3.93736
ENSRNOG00000000033	Tmcc2	chr13:49132667-49169918	-	protein_coding	4.61744	5.30732	4.97764	6.55667	5.12244	5.60413
ENSRNOG00000000034	Nuak2	chr13:49092306-49109050	+	protein_coding	5.52761	7.1381	7.69802	1.09255	1.03504	0.807266
ENSRNOG00000000040	RGD1304622	chr13:72861090-72893187	-	protein_coding	5.74217	6.17384	5.16621	5.93011	4.85705	5.27027
ENSRNOG00000000042	Xpr1	chr13:72918490-73056875	-	protein_coding	4.77503	5.05519	5.3646	5.63724	5.09324	4.71789
ENSRNOG00000000043	Idua	chr14:2042411-2056762	-	protein_coding	36.9809	32.8691	24.4275	33.8935	35.1859	35.3218
ENSRNOG00000000044	Tmem175	chr14:2083712-2100005	-	protein_coding	9.18175	8.8958	8.3424	11.2872	9.71673	10.9033
ENSRNOG00000000047	Cd82	chr3:82324354-82368357	-	protein_coding	14.8427	14.3269	14.0486	15.122	13.3038	13.8999
ENSRNOG00000000048	Gak	chr14:2100106-2174318	+	protein_coding	23.7267	23.5386	25.5303	25.2739	24.493	24.0395
ENSRNOG00000000053	Crp	chr13:91054974-91093713	+	protein_coding	2.24625	5.60573	2.7773	0.847286	3.25455	1.35197
ENSRNOG00000000054	Abhd8	chr16:19866022-19872774	-	protein_coding	7.73205	7.74526	7.85234	8.72472	7.73925	8.16311
ENSRNOG00000000060	Cplx1	chr14:2194933-2226598	+	protein_coding	0.22769	0.384613	0.30214	0.585579	0.594916	0.659419
ENSRNOG00000000062	Pcgf3	chr14:2247808-2297155	-	protein_coding	13.9564	16.2938	15.3323	16.335	15.6743	17.6156
ENSRNOG00000000064	Atp5i	chr14:2325308-2326436	+	protein_coding	123.593	131.009	108.512	151.895	143.201	152.929
ENSRNOG00000000066	Fbxo28	chr13:100715260-100740728	-	protein_coding	23.9024	21.5106	22.7203	20.7139	21.8455	20.0614
ENSRNOG00000000068	Ppp2r5a	chr13:110033550-110077946	-	protein_coding	67.3236	65.4193	64.2492	67.9359	72.4117	68.0239
ENSRNOG00000000070	Dr1	chr14:1621026-1632378	-	protein_coding	6.95741	7.16288	7.12025	6.47138	5.68679	6.58589
ENSRNOG00000000073	Tmed5	chr14:2613406-2633950	+	protein_coding	29.0324	28.8606	23.6561	20.0724	24.2744	20.9683
ENSRNOG00000000075	Mtf2	chr14:2658267-2700977	-	protein_coding	13.0506	13.526	11.5523	11.0637	12.808	11.9294
ENSRNOG00000000081	Antxr2	chr14:13192347-13274978	+	protein_coding	49.2846	41.3746	51.2563	36.0046	41.9295	39.8745
ENSRNOG00000000082	Hltf	chr2:104854572-104914173	+	protein_coding	29.3803	30.8739	27.2949	22.7313	27.1511	22.0383
ENSRNOG00000000091	Smad9	chr2:144191846-144212138	+	protein_coding	0.742998	0.723164	0.721792	0.648781	0.697745	0.781122
ENSRNOG00000000095	Gpr89b	chr2:198999946-199038702	-	protein_coding	12.7124	12.1101	10.9365	12.6499	11.9746	13.0757
ENSRNOG00000000098	Rnf115	chr2:198852500-198919995	+	protein_coding	38.2344	35.0474	35.4831	28.0209	31.7422	29.4977
ENSRNOG00000000104	Thoc3	chr17:10676943-10686134	+	protein_coding	10.4167	10.951	12.4427	10.4307	9.93302	11.0086
ENSRNOG00000000105	Cplx2	chr17:10756285-10818835	-	protein_coding	13.7878	13.6875	14.6162	13.1409	14.479	16.2874
ENSRNOG00000000108	Aga	chr16:41222238-41234095	-	protein_coding	56.0412	54.8486	54.311	39.6148	48.7964	47.3397
ENSRNOG00000000111	Coprs	chr16:80826681-80831791	+	protein_coding	4.86992	4.98709	5.40247	5.66514	2.63485	4.27325
ENSRNOG00000000112	Champ1	chr16:80839374-80850340	-	protein_coding	8.77697	8.99043	9.04155	11.0217	11.8875	10.9993
ENSRNOG00000000113	Elac1	chr18:69706522-69723869	-	protein_coding	4.60799	4.53472	4.22761	5.26643	5.67881	5.5579
ENSRNOG00000000121	Pigv	chr5:151886035-151898022	-	protein_coding	2.28162	2.32585	2.17995	3.84747	3.42948	3.82109
ENSRNOG00000000122	Ak2	chr5:147185474-147204050	+	protein_coding	30.0999	29.9248	31.3152	26.9793	31.7722	30.2757
ENSRNOG00000000123	Rnf19b	chr5:147246037-147270957	+	protein_coding	26.1312	25.3811	26.4729	13.0675	12.782	12.3589
ENSRNOG00000000127	Kpna6	chr5:147850275-147886615	-	protein_coding	22.1895	21.4894	22.5429	22.8843	23.5539	21.8655
ENSRNOG00000000129	Phf24	chr5:58359498-58383070	+	protein_coding	0.266157	0.479736	0.354751	1.3337	0.809631	1.78138
ENSRNOG00000000130	Dnajb5	chr5:58393233-58401870	+	protein_coding	5.92619	5.8125	6.26662	10.0016	7.24024	11.2982
ENSRNOG00000000133	Txndc15	chr17:9429175-9441526	-	protein_coding	26.3231	22.8504	26.2885	21.9867	22.6174	25.7759
ENSRNOG00000000137	Ly86	chr17:28104589-28191436	-	protein_coding	6.36101	6.91695	6.78501	2.63957	2.28252	2.01474
ENSRNOG00000000142	Plxdc2	chr17:83221827-83610272	+	protein_coding	70.1837	66.0177	72.5182	35.3633	38.7837	31.8648
ENSRNOG00000000145	Pik3r3	chr5:135074297-135142488	+	protein_coding	12.8691	12.4674	12.5747	12.5739	11.0831	11.7582
ENSRNOG00000000150	Dnajc1	chr17:84986991-85141210	-	protein_coding	23.5734	24.5002	24.5273	20.1157	20.3816	21.1963
ENSRNOG00000000151	Ldlrap1	chr5:152966591-152987211	-	protein_coding	7.96679	7.96085	8.99623	14.9653	10.7865	12.0784
ENSRNOG00000000155	Cog3	chr15:57755189-57805184	-	protein_coding	22.7072	22.2963	20.3609	21.316	22.9078	21.4129
ENSRNOG00000000156	LOC100911486	chr5:171472273-171620947	+	protein_coding	10.6492	13.3653	10.7789	3.90945	2.99952	3.44347
ENSRNOG00000000157	Atg12	chr18:40721800-40732126	-	protein_coding	24.8007	21.3232	19.3829	20.3899	22.9401	20.5986
ENSRNOG00000000158	Cdo1	chr18:40701984-40716686	-	protein_coding	98.7983	85.2697	81.2975	108.945	151.003	120.693
ENSRNOG00000000161	Chm	chrX:84666900-84821775	-	protein_coding	18.786	20.217	17.3148	16.8736	19.6259	16.9193
ENSRNOG00000000164	Lamp2	chrX:124722628-124766044	-	protein_coding	168.064	154.575	145.192	101.918	112.623	109.41
ENSRNOG00000000165	Pfkfb1	chrX:23092159-23144324	-	protein_coding	1.41185	1.06309	1.23066	2.22733	2.46439	2.01005
ENSRNOG00000000166	Apex2	chrX:23146085-23166675	+	protein_coding	2.91488	2.93741	2.53903	3.30536	2.47634	2.97268
ENSRNOG00000000167	Alas2	chrX:23167696-23187341	-	protein_coding	16.3778	30.887	21.0902	4.89133	4.3521	2.90563
ENSRNOG00000000168	Gatm	chr3:114711562-114728410	-	protein_coding	5.22189	5.58317	5.98671	5.78519	5.40248	4.78189
ENSRNOG00000000169	Spata5l1	chr3:114747410-114760409	+	protein_coding	3.1827	3.13101	3.00759	3.61617	2.93509	3.49103
ENSRNOG00000000170	Slc30a4	chr3:114805922-114828154	-	protein_coding	17.3458	16.2941	16.1919	14.5293	15.8992	15.3889
ENSRNOG00000000172	Sqrdl	chr3:114900343-114939370	+	protein_coding	22.267	19.6115	17.6966	17.9681	19.1162	20.9763
ENSRNOG00000000175	Mier2	chr7:13039781-13055632	+	protein_coding	2.69619	2.36966	2.61205	5.63056	4.82414	5.29647
ENSRNOG00000000177	Plpp2	chr7:13062196-13070280	+	protein_coding	1.71936	1.50939	1.34653	1.43411	1.03618	1.34468
ENSRNOG00000000185	Mpst	chr7:119626637-119631425	+	protein_coding	22.1001	19.727	21.2831	23.5339	28.2883	27.5431
ENSRNOG00000000186	Tst	chr7:119616324-119623072	-	protein_coding	10.1126	8.50828	8.56123	13.3636	14.1554	14.0367
ENSRNOG00000000187	Csf2rb	chr7:119554354-119568776	+	protein_coding	29.3213	31.4622	29.8716	20.8904	20.1088	22.6507
ENSRNOG00000000190	Ep300	chr7:122818975-122861296	+	protein_coding	15.2281	15.7826	16.7785	20.5048	18.7879	18.3599
ENSRNOG00000000195	Vwa5a	chr8:42443442-42466907	+	protein_coding	25.384	24.0369	23.3258	12.8505	14.9677	13.4608
ENSRNOG00000000201	Gsta5	chr8:85553734-85565179	+	protein_coding	2.70622	2.60829	0.973559	0.042621	2.06362	1.41314
ENSRNOG00000000204	Syncrip	chr8:96105025-96266342	-	protein_coding	38.35	38.773	40.2073	38.5193	39.8699	38.4005
ENSRNOG00000000219	Ano10	chr8:130813214-130930990	-	protein_coding	23.1655	22.873	24.7325	24.7214	23.416	24.4327
ENSRNOG00000000221	Abhd5	chr8:130973201-131001458	+	protein_coding	25.3468	23.9804	25.6994	20.2132	18.992	20.8699
ENSRNOG00000000230	Lmf1	chr10:14945265-15031942	+	protein_coding	6.56858	5.95393	6.99635	6.92132	6.79369	6.73003
ENSRNOG00000000231	Kctd17	chr7:119647375-119658148	+	protein_coding	8.76186	9.11996	7.30943	10.7499	6.60135	7.88481
ENSRNOG00000000236	Zfp207	chr10:67762995-67774787	+	protein_coding	60.1238	59.6424	49.3276	57.1861	59.2678	60.7049
ENSRNOG00000000237	RGD1310429	chr10:67739103-67751002	-	protein_coding	13.8316	13.2871	12.294	13.9422	13.5358	11.9558
ENSRNOG00000000239	Ccl7	chr10:69423086-69424979	+	protein_coding	11.4073	12.7206	12.6161	6.77847	4.2775	3.4923
ENSRNOG00000000244	Coil	chr10:76320041-76341418	+	protein_coding	4.5872	4.32875	3.89904	5.15438	5.48079	5.26667
ENSRNOG00000000245	Slc16a6	chr10:97735548-97756521	-	protein_coding	1.18833	1.37123	1.33995	3.77591	1.8688	4.99329
ENSRNOG00000000246	Amz2	chr10:97710905-97721440	+	protein_coding	8.76105	8.34439	8.02714	10.4962	10.3551	11.3485
ENSRNOG00000000247	Mfsd11	chr10:105796680-105815696	+	protein_coding	6.24905	5.65973	6.29361	5.49472	4.19319	5.61757
ENSRNOG00000000248	Srsf2	chr10:105792779-105795958	-	protein_coding	81.4925	89.0954	78.0521	89.427	71.0821	79.639
ENSRNOG00000000249	Mettl23	chr10:105787935-105792598	+	protein_coding	4.8298	3.6702	3.66784	4.72053	3.57309	6.03505
ENSRNOG00000000250	Jmjd6	chr10:105781753-105787803	-	protein_coding	9.25984	9.11075	9.32501	10.3471	10.4419	11.2596
ENSRNOG00000000257	Smpd3	chr19:38237965-38321528	-	protein_coding	5.96744	5.29234	6.05292	8.38448	8.12083	4.69254
ENSRNOG00000000258	Prmt7	chr19:38189605-38237308	+	protein_coding	9.53405	8.7032	7.80074	9.79813	8.4679	10.1033
ENSRNOG00000000262	Zfp821	chr19:41941077-41960083	-	protein_coding	7.45359	5.85677	5.89676	6.86375	7.06772	7.82337
ENSRNOG00000000264	Def8	chr19:56243408-56259196	+	protein_coding	5.87812	5.65975	5.3081	6.26108	5.20916	6.07883
ENSRNOG00000000275	Fam13c	chr20:19360230-19479325	-	protein_coding	4.25423	4.6407	3.92875	8.99442	6.74444	10.1126
ENSRNOG00000000277	Tet1	chr20:27366213-27437427	+	protein_coding	2.21343	2.14154	1.8822	4.29219	5.20502	3.83667
ENSRNOG00000000279	Rtn4ip1	chr20:48881194-48925081	+	protein_coding	5.95678	5.76808	4.41205	5.32982	5.00426	4.86238
ENSRNOG00000000281	Prodh1	chr11:87058616-87075785	+	protein_coding	28.9585	18.6422	10.4351	33.5247	42.042	31.7342
ENSRNOG00000000283	Dgcr14	chr11:87224421-87233326	+	protein_coding	7.91952	8.82267	7.73222	8.18057	9.41446	8.6553
ENSRNOG00000000288	Scarf2	chr11:87722350-87733734	+	protein_coding	41.6858	39.1599	44.4542	25.6532	18.5313	23.2393
ENSRNOG00000000299	Foxo3	chr20:46428124-46519144	+	protein_coding	16.0248	13.2618	15.6749	15.7622	16.0401	18.4391
ENSRNOG00000000302	Sesn1	chr20:46667121-46758305	+	protein_coding	13.9162	10.9238	12.1759	15.2831	16.0281	19.8996
ENSRNOG00000000303	Cep57l1	chr20:46610146-46666830	-	protein_coding	5.62828	6.16887	5.43261	4.87957	3.93446	4.5579
ENSRNOG00000000304	Cd164	chr20:46250363-46261994	+	protein_coding	75.0567	78.8171	72.3962	79.1196	73.6504	73.7138
ENSRNOG00000000306	Smpd2	chr20:46211892-46215120	-	protein_coding	8.0242	7.14599	8.17969	8.21004	9.0816	9.47809
ENSRNOG00000000307	Mical1	chr20:46199981-46211930	+	protein_coding	14.6965	15.5706	14.7033	16.7007	16.6	15.4753
ENSRNOG00000000308	Zbtb24	chr20:46168177-46189806	+	protein_coding	5.185	5.81263	5.19569	6.38559	6.37747	6.01396
ENSRNOG00000000312	Fig4	chr20:45922806-46044738	-	protein_coding	11.9936	10.907	11.7183	12.7083	14.0051	13.575
ENSRNOG00000000314	Sec63	chr20:47494270-47563222	+	protein_coding	25.6725	26.8218	25.7473	31.2294	29.8334	28.3147
ENSRNOG00000000316	Sobp	chr20:47750762-47910375	-	protein_coding	1.59625	2.02558	1.54885	3.49764	2.27089	2.67604
ENSRNOG00000000321	Cd24	chr20:48335540-48340846	+	protein_coding	1.50866	1.48838	0.921532	1.30547	1.18607	1.47861
ENSRNOG00000000322	Atg5	chr20:49318308-49393140	+	protein_coding	14.685	11.6632	10.8287	11.1917	8.54727	11.5364
ENSRNOG00000000323	Prdm1	chr20:49464919-49556518	-	protein_coding	0.638863	0.356891	0.628348	0.767714	0.809699	0.821325
ENSRNOG00000000327	Hace1	chr20:50652745-50783937	+	protein_coding	18.9662	18.6134	16.7234	16.8819	17.6672	17.8083
ENSRNOG00000000340	RGD1304704	chr15:4882947-4893919	+	protein_coding	69.4894	69.6349	66.6856	70.0756	72.6858	76.0709
ENSRNOG00000000341	Nid2	chr15:4894213-4951917	-	protein_coding	6.58058	5.99537	6.59549	17.5642	14.6938	15.249
ENSRNOG00000000368	Grik2	chr20:53789760-54517709	-	protein_coding	2.94603	3.4714	2.68043	3.46857	4.63077	4.0484
ENSRNOG00000000373	Ctnna3	chr20:25064702-25826658	-	protein_coding	6.7062	5.31843	5.43686	12.1853	14.2867	12.0312
ENSRNOG00000000376	Tmem167b	chr20:26534535-26534759	+	protein_coding	1.26804	1.733	1.97837	1.57562	2.075	1.83004
ENSRNOG00000000378	Ctnna3	chr20:26516836-26589209	-	protein_coding	3.71186	4.35861	2.74848	7.84686	9.67224	6.87067
ENSRNOG00000000387	Slc25a16	chr20:27254984-27308069	-	protein_coding	5.6765	5.99131	6.0032	5.59426	4.93925	4.87253
ENSRNOG00000000390	LOC100910755	chr20:27220707-27247309	-	protein_coding	10.6985	10.5828	9.46335	11.5688	12.6845	11.7801
ENSRNOG00000000392	Supv3l1	chr20:32057454-32080088	-	protein_coding	8.46077	8.30618	7.37697	9.23543	9.73986	9.43818
ENSRNOG00000000394	Srgn	chr20:32120320-32139789	-	protein_coding	62.3928	67.0282	60.8343	41.2704	50.5293	38.6462
ENSRNOG00000000395	Kif1bp	chr20:32191734-32211453	-	protein_coding	13.336	11.6284	11.4377	14.3072	16.0436	15.8656
ENSRNOG00000000396	Ddx50	chr20:32239748-32269145	-	protein_coding	48.9309	47.2774	41.7118	44.3938	49.5298	48.2666
ENSRNOG00000000397	Ccar1	chr20:32373443-32416044	-	protein_coding	17.1345	18.8679	18.1836	20.2604	22.2688	23.7312
ENSRNOG00000000398	Zufsp	chr20:32471672-32501722	-	protein_coding	19.6958	17.5456	15.4879	13.2888	13.3089	12.1613
ENSRNOG00000000407	Dcbld1	chr20:33359196-33453766	+	protein_coding	2.15564	2.17501	1.9395	1.49021	1.17183	1.23203
ENSRNOG00000000408	Gopc	chr20:33471351-33521311	-	protein_coding	13.821	15.169	14.3443	16.4004	15.197	15.9892
ENSRNOG00000000411	Nus1	chr20:33557052-33584010	+	protein_coding	17.5199	17.8193	16.8966	16.0875	14.9511	14.6228
ENSRNOG00000000412	Slc35f1	chr20:34258791-34420824	+	protein_coding	1.66429	1.85642	2.16344	4.81201	5.37076	4.70124
ENSRNOG00000000413	Pln	chr20:34633157-34642904	+	protein_coding	19.8934	29.3688	23.2737	104.317	116.83	95.5561
ENSRNOG00000000414	Cep85l	chr20:34575950-34684418	-	protein_coding	13.095	15.8174	13.1544	20.7068	21.2901	20.6115
ENSRNOG00000000415	Asf1a	chr20:34894419-34909265	+	protein_coding	12.8449	12.7932	12.6595	13.2559	15.6553	14.2081
ENSRNOG00000000417	Numa1	chr1:167051209-167091453	+	protein_coding	53.7685	53.3819	52.7384	75.4001	75.2153	76.8644
ENSRNOG00000000418	Zbtb12	chr20:4572100-4574956	+	protein_coding	1.10249	1.14778	1.18665	1.60213	1.44599	1.66469
ENSRNOG00000000419	Cfb	chr20:4536203-4561066	-	protein_coding	8.96302	4.83897	0.120281	5.9423	0.281518	0.265719
ENSRNOG00000000420	Nelfe	chr20:4530342-4536209	+	protein_coding	11.7331	12.4652	11.3207	12.135	11.7243	11.5673
ENSRNOG00000000421	Skiv2l	chr20:4519474-4530126	-	protein_coding	14.792	12.3208	13.0467	12.8321	11.5861	12.4419
ENSRNOG00000000422	Dxo	chr20:4517307-4519389	+	protein_coding	3.8012	3.99691	3.17929	3.88497	3.09231	3.67463
ENSRNOG00000000431	Atf6b	chr20:4414276-4422283	+	protein_coding	7.00676	7.08438	7.18496	8.83287	7.0177	8.37778
ENSRNOG00000000432	Fkbpl	chr20:4411876-4413366	+	protein_coding	5.31734	4.15688	4.31775	3.79248	4.78273	5.46002
ENSRNOG00000000433	Prrt1	chr20:4392626-4396250	+	protein_coding	1.51433	1.41121	0.956937	2.35209	1.63806	2.5892
ENSRNOG00000000435	Ppt2	chr20:4381455-4401610	-	protein_coding	4.86523	3.86512	4.45754	5.90177	5.53218	6.1991
ENSRNOG00000000436	Egfl8	chr20:4378206-4380600	-	protein_coding	7.70208	8.89069	7.62991	14.969	14.582	14.072
ENSRNOG00000000437	Agpat1	chr20:4369178-4378269	+	protein_coding	6.96419	7.50884	7.83044	7.81916	5.79273	7.03042
ENSRNOG00000000438	Rnf5	chr20:4366246-4368693	-	protein_coding	4.43745	4.72506	4.74476	4.20825	2.82971	5.71348
ENSRNOG00000000439	Ager	chr20:4363152-4366079	+	protein_coding	2.21733	2.46259	1.95294	2.74096	3.07614	3.1933
ENSRNOG00000000440	Pbx2	chr20:4357733-4362682	+	protein_coding	23.4824	21.702	22.7808	23.9436	25.4132	26.0892
ENSRNOG00000000441	Gpsm3	chr20:4355175-4357107	+	protein_coding	0.748596	0.75521	0.511688	0.925884	0.58748	0.666572
ENSRNOG00000000442	Notch4	chr20:4329811-4353785	+	protein_coding	3.38393	3.21286	2.96882	7.30898	4.81729	5.26242
ENSRNOG00000000443	C4a	chr20:4302347-4508214	-	protein_coding	358.128	325.773	417.16	115.644	112.503	109.366
ENSRNOG00000000451	RT1-Ba	chr20:4066132-4070721	-	protein_coding	35.3019	14.5565	11.435	15.11	11.9817	12.6449
ENSRNOG00000000454	RT1-DOb	chr20:4020317-4026346	+	protein_coding	3.36805	2.32381	2.50641	1.67123	1.18446	1.39887
ENSRNOG00000000455	Tap2	chr20:3995544-4009587	+	protein_coding	6.42861	6.11679	7.10656	4.80792	3.64119	5.71666
ENSRNOG00000000456	Psmb8	chr20:3990613-3993769	+	protein_coding	15.1343	16.4117	18.4454	6.85744	7.59807	5.27713
ENSRNOG00000000457	Tap1	chr20:3979035-3989669	+	protein_coding	21.9594	20.6476	21.1803	8.18014	7.59639	7.01734
ENSRNOG00000000459	Psmb9	chr20:3973420-3978845	-	protein_coding	20.8052	21.1539	22.2819	8.91075	10.1231	8.88345
ENSRNOG00000000461	Brd2	chr20:5262120-5269337	+	protein_coding	22.5448	22.6465	21.7343	23.4681	23.4087	22.4287
ENSRNOG00000000463	Col11a2	chr20:3830164-3859018	+	protein_coding	0.938154	0.884996	0.812006	1.42088	1.41665	1.46442
ENSRNOG00000000464	Rxrb	chr20:3823042-3829140	+	protein_coding	5.53083	5.96767	5.44365	6.72644	5.71161	8.04059
ENSRNOG00000000465	Slc39a7	chr20:3819414-3822778	-	protein_coding	35.1256	39.7395	43.0878	29.4854	27.9743	27.8886
ENSRNOG00000000466	Hsd17b8	chr20:3817179-3819235	-	protein_coding	8.03571	6.39926	6.22872	6.31542	5.82395	6.24257
ENSRNOG00000000467	Ring1	chr20:3812287-3815834	-	protein_coding	12.1066	11.6851	14.9918	14.2559	13.6406	16.695
ENSRNOG00000000470	Vps52	chr20:5432004-5441706	-	protein_coding	27.7825	24.185	21.4925	28.5791	29.0872	31.4856
ENSRNOG00000000471	B3galt4	chr20:5446104-5447673	+	protein_coding	1.73782	1.17802	1.82377	1.67634	1.58036	1.38985
ENSRNOG00000000473	Pfdn6	chr20:5455974-5457444	+	protein_coding	9.83217	10.9616	11.3192	10.4563	10.9763	11.9927
ENSRNOG00000000474	Rgl2	chr20:5458509-5466265	-	protein_coding	17.3387	17.5222	14.9272	15.9398	15.3695	17.0355
ENSRNOG00000000476	Zbtb22	chr20:5476345-5479511	-	protein_coding	7.95631	8.6472	9.92058	7.52414	7.64273	8.47612
ENSRNOG00000000477	Daxx	chr20:5480103-5485926	-	protein_coding	8.53002	8.42129	7.94847	7.10747	7.0417	7.03098
ENSRNOG00000000478	AA926063	chr20:5486474-5499010	-	lincRNA	0.965224	0.850542	1.4654	0.572209	0.653834	0.466926
ENSRNOG00000000479	Kifc1	chr20:5509059-5526175	+	protein_coding	2.52445	3.6038	2.29673	0.850818	0.704891	0.783124
ENSRNOG00000000480	Phf1	chr20:5526961-5531941	+	protein_coding	8.61156	7.90432	7.15688	10.3496	10.9443	12.7068
ENSRNOG00000000481	Cuta	chr20:5532024-5533620	-	protein_coding	4.75969	5.91691	5.80625	7.04966	4.15823	5.87313
ENSRNOG00000000483	Syngap1	chr20:5535432-5564437	+	protein_coding	2.58887	2.52432	1.82363	4.41864	2.71987	4.27681
ENSRNOG00000000485	Bak1	chr20:5609625-5618260	-	protein_coding	10.5799	10.1948	10.3698	9.60157	8.66876	9.95816
ENSRNOG00000000486	Ggnbp1	chr20:5619012-5625320	+	protein_coding	1.04188	1.00947	0.803643	0.927941	0.656418	1.2871
ENSRNOG00000000488	Hmga1	chr20:7136007-7138980	+	protein_coding	7.37726	8.82201	8.21217	6.21769	6.74748	7.44582
ENSRNOG00000000490	Rps10	chr20:7215774-7219548	-	protein_coding	81.6497	84.683	77.293	91.1026	107.469	104.49
ENSRNOG00000000493	Snrpc	chr20:7409401-7427581	+	protein_coding	6.89969	7.29796	7.16667	7.12906	5.89639	7.89733
ENSRNOG00000000495	Uhrf1bp1	chr20:7431355-7471900	+	protein_coding	6.7388	6.62832	6.45866	6.77724	5.36186	6.62256
ENSRNOG00000000498	Anks1a	chr20:7484550-7636497	+	protein_coding	9.92772	8.91234	9.41087	15.5215	13.3702	14.7695
ENSRNOG00000000500	Scube3	chr20:7718282-7746331	+	protein_coding	17.1274	16.6177	23.5608	16.44	18.2213	18.4054
ENSRNOG00000000501	Zfp523	chr20:7762327-7786049	+	protein_coding	4.55924	5.78567	5.04167	5.91521	5.65918	5.69538
ENSRNOG00000000502	Def6	chr20:7788084-7809560	+	protein_coding	2.57545	2.71423	2.60545	2.51472	2.20072	2.46515
ENSRNOG00000000503	Ppard	chr20:7818289-7885333	+	protein_coding	2.44475	2.28905	2.43776	3.25035	2.81031	3.5271
ENSRNOG00000000504	Fance	chr20:7895083-7906142	+	protein_coding	15.8907	13.0157	10.5652	13.8287	12.0804	15.1405
ENSRNOG00000000505	Rpl10a	chr20:7908304-7910867	+	protein_coding	157.199	152.715	144.491	189.659	171.043	210.571
ENSRNOG00000000506	Tead3	chr20:7908226-7930929	-	protein_coding	6.37862	5.72469	5.81277	11.2849	8.47958	11.5263
ENSRNOG00000000511	Srpk1	chr20:5831119-5865854	-	protein_coding	12.2173	13.0541	14.12	14.1265	14.9176	19.5682
ENSRNOG00000000512	Slc26a8	chr20:5881462-5931648	-	protein_coding	0.441764	0.830418	0.591275	0.889732	0.743583	0.832687
ENSRNOG00000000513	Mapk14	chr20:5933303-5995137	+	protein_coding	30.7763	30.5049	32.8173	38.0039	30.5001	40.2058
ENSRNOG00000000515	Mapk13	chr20:6018374-6027473	+	protein_coding	1.06519	0.306373	0.455739	0.250668	0.091091	0.113675
ENSRNOG00000000517	Kctd20	chr20:6205903-6219936	+	protein_coding	9.44248	9.75524	10.8146	13.4696	9.65318	13.624
ENSRNOG00000000519	Stk38	chr20:6224296-6257604	-	protein_coding	12.4147	13.0381	12.2051	14.2241	11.7047	13.4451
ENSRNOG00000000520	Srsf3	chr20:6288267-6298213	+	protein_coding	31.125	31.2212	26.6984	30.1756	31.4523	31.9869
ENSRNOG00000000521	Cdkn1a	chr20:6351458-6358864	+	protein_coding	12.7353	8.32332	10.2184	6.02964	6.96085	9.09703
ENSRNOG00000000523	Ppil1	chr20:6515638-6864571	-	protein_coding	12.1742	11.2767	11.7274	10.4742	10.3298	12.069
ENSRNOG00000000524	RGD735065	chr20:6869767-6905194	+	protein_coding	8.25775	8.54377	8.52972	9.11899	8.25548	7.95443
ENSRNOG00000000525	Pi16	chr20:6923489-6932786	+	protein_coding	220.351	215.4	234.816	74.1181	76.3958	73.3268
ENSRNOG00000000527	Mtch1	chr20:6937347-6961162	-	protein_coding	73.2183	68.1845	74.7665	58.2084	54.1488	58.3396
ENSRNOG00000000528	Fgd2	chr20:6973398-6990023	+	protein_coding	8.12634	7.15955	7.26502	3.66772	2.62636	2.56426
ENSRNOG00000000529	Pim1	chr20:8165307-8169555	+	protein_coding	6.83026	7.39874	7.04838	6.33535	6.15954	5.65533
ENSRNOG00000000531	Ccdc167	chr20:8369331-8384088	-	protein_coding	3.23637	3.60567	3.61994	4.71763	4.70844	3.39554
ENSRNOG00000000532	Cmtr1	chr20:8312792-8368764	+	protein_coding	31.0714	29.9215	31.9049	20.5345	20.38	21.8712
ENSRNOG00000000540	Btbd9	chr20:8901931-9249820	-	protein_coding	5.11547	5.11531	6.12277	6.69463	5.58309	6.71052
ENSRNOG00000000541	Glo1	chr20:9273594-9291610	-	protein_coding	62.9944	64.3154	56.8565	64.0003	73.6422	78.827
ENSRNOG00000000543	Frk	chr20:41266566-41383424	+	protein_coding	9.38555	10.0099	7.79006	8.30846	9.03652	7.71674
ENSRNOG00000000546	Nt5dc1	chr20:41106991-41209728	-	protein_coding	10.4471	9.96013	8.76623	9.09287	9.7834	9.06577
ENSRNOG00000000547	Tspyl4	chr20:41100071-41102056	+	protein_coding	6.48331	6.6727	5.13342	7.2241	7.61463	6.139
ENSRNOG00000000549	Tspyl1	chr20:41083317-41085875	+	protein_coding	24.6639	24.1747	26.6656	25.823	23.1869	28.7934
ENSRNOG00000000551	RGD1305587	chr20:31734183-31736212	-	protein_coding	2.98243	3.82112	2.64896	3.3563	4.08787	3.32117
ENSRNOG00000000552	Col13a1	chr20:31456852-31598118	-	protein_coding	1.3734	2.00174	2.20752	6.52405	7.60289	8.67115
ENSRNOG00000000557	Ppa1	chr20:31265483-31310674	+	protein_coding	75.345	75.7106	76.4575	59.8448	61.1174	58.2239
ENSRNOG00000000560	Lrrc20	chr20:31096214-31202514	+	protein_coding	1.69761	1.58858	1.75681	1.6103	1.4501	1.27496
ENSRNOG00000000561	Pald1	chr20:30938901-30975472	-	protein_coding	14.0493	13.4701	13.7113	11.8252	10.7754	11.9718
ENSRNOG00000000562	Prf1	chr20:30915213-30921382	+	protein_coding	0.546426	0.679518	0.740377	0.43336	0.67358	0.346591
ENSRNOG00000000563	Adamts14	chr20:30812353-30888751	-	protein_coding	4.71288	4.50425	5.20027	7.53147	4.15848	5.9158
ENSRNOG00000000565	Sgpl1	chr20:30699872-30749940	-	protein_coding	34.9054	25.2612	25.0212	14.9974	15.0412	17.6301
ENSRNOG00000000566	Pcbd1	chr20:30690810-30696476	+	protein_coding	2.04343	2.5029	2.92697	1.56035	2.37308	1.43792
ENSRNOG00000000567	Unc5b	chr20:30339673-30406295	-	protein_coding	4.55441	4.12823	4.90771	3.98714	3.14	3.6456
ENSRNOG00000000568	Slc29a3	chr20:30287424-30327361	-	protein_coding	7.64414	6.88675	8.13008	6.73441	5.61247	6.13008
ENSRNOG00000000569	Vsir	chr20:29897594-29919998	+	protein_coding	56.3454	51.1782	60.2821	35.8375	34.8665	34.4199
ENSRNOG00000000571	Psap	chr20:29831314-29856875	+	protein_coding	351.301	319.454	358.278	235.193	248.439	247.553
ENSRNOG00000000572	Chst3	chr20:29731816-29738506	-	protein_coding	6.61738	6.94924	7.38082	9.06096	10.8827	8.32809
ENSRNOG00000000576	Anapc16	chr20:29544629-29558321	-	protein_coding	22.5413	19.4825	16.9419	18.8806	20.61	19.6339
ENSRNOG00000000579	Marcks	chr20:42966140-42971838	+	protein_coding	86.4578	97.0053	96.9802	81.2923	86.4633	72.8954
ENSRNOG00000000581	Cdc40	chr20:48503973-48574546	+	protein_coding	5.47824	5.29817	5.64131	7.25166	6.33969	7.55851
ENSRNOG00000000582	Ddo	chr20:48739639-48758905	-	protein_coding	0.522034	0.29605	0.336956	0.926398	0.481102	1.35222
ENSRNOG00000000583	Cdk19	chr20:45458558-45598798	+	protein_coding	15.8788	14.9769	16.363	20.7621	18.7002	20.234
ENSRNOG00000000585	Amd1	chr20:45384000-45399694	-	protein_coding	19.9182	18.1738	18.7563	25.635	26.65	24.2332
ENSRNOG00000000586	Gtf3c6	chr20:45347271-45356358	-	protein_coding	11.501	10.334	10.8652	12.2967	12.579	12.2055
ENSRNOG00000000587	Rpf2	chr20:45321405-45342948	-	protein_coding	15.7984	17.0854	14.6468	16.8311	17.2621	17.6599
ENSRNOG00000000588	Slc16a10	chr20:45143453-45260119	-	protein_coding	1.39642	1.22571	1.05866	1.04301	0.736069	0.891499
ENSRNOG00000000593	Rev3l	chr20:44803666-44961382	+	protein_coding	21.13	20.3124	18.0415	30.1438	30.6441	32.9159
ENSRNOG00000000595	Traf3ip2	chr20:44680449-44722872	+	protein_coding	15.0463	15.3378	12.5515	22.1192	18.5884	24.0525
ENSRNOG00000000596	Fyn	chr20:44436403-44630317	+	protein_coding	25.5324	27.1236	28.6943	27.2499	27.9	28.591
ENSRNOG00000000598	Tube1	chr20:44220840-44238830	+	protein_coding	2.04038	1.96101	1.72911	2.91872	2.23319	2.76597
ENSRNOG00000000599	Lama4	chr20:44060731-44209614	+	protein_coding	121.094	120.097	142.593	144.886	149.752	137.818
ENSRNOG00000000604	Hdac2	chr20:43084870-43108198	-	protein_coding	44.8534	46.6321	44.905	46.9225	50.9831	52.6743
ENSRNOG00000000609	Ipmk	chr20:18457310-18489833	-	protein_coding	6.73848	6.71515	6.78802	5.36716	5.52066	5.48693
ENSRNOG00000000610	Cisd1	chr20:18493538-18506912	+	protein_coding	36.643	36.5609	35.5937	40.6836	38.7453	40.1613
ENSRNOG00000000611	Ube2d1	chr20:18547370-18580291	+	protein_coding	1.70093	1.64441	1.82912	2.49823	1.76306	2.46081
ENSRNOG00000000613	Tfam	chr20:18594037-18606151	+	protein_coding	13.2971	14.0261	12.6879	13.355	13.78	16.4904
ENSRNOG00000000614	Bicc1	chr20:18780605-18940408	+	protein_coding	24.4857	32.3003	29.1893	21.1479	19.6836	15.8968
ENSRNOG00000000618	Mdga2	chr6:88447749-88917070	-	protein_coding	2.11851	2.68616	2.20932	1.49058	1.48085	1.47379
ENSRNOG00000000622	Hint1	chr10:40208223-40211975	+	protein_coding	77.5477	79.2231	74.6044	70.3607	64.3814	80.5116
ENSRNOG00000000632	Cdk1	chr20:20576377-20591549	+	protein_coding	12.3052	14.7878	9.69781	2.39169	1.24657	2.36762
ENSRNOG00000000633	Rhobtb1	chr20:20638579-20713128	-	protein_coding	12.822	12.4948	13.7963	10.4035	10.6738	12.4401
ENSRNOG00000000634	RGD1306739	chr20:21316826-21426034	+	protein_coding	0.982597	0.926809	0.625147	1.12558	2.07644	1.5525
ENSRNOG00000000635	Arid5b	chr20:21564975-21880715	+	processed_transcript	12.275	12.3347	13.2419	17.9523	19.9796	17.9448
ENSRNOG00000000638	Zfp365	chr20:22060224-22086108	+	protein_coding	9.23734	9.65335	10.5625	9.8779	11.7215	9.58856
ENSRNOG00000000640	Egr2	chr20:22454463-22459025	-	protein_coding	3.60171	5.4432	6.01914	4.9559	3.91241	4.08633
ENSRNOG00000000641	LOC100363472	chr20:22728208-22746474	+	protein_coding	8.03261	7.50016	7.90932	6.63504	6.95802	7.4312
ENSRNOG00000000645	Reep3	chr20:22913694-22999010	+	protein_coding	42.5462	46.8501	43.5131	47.937	40.9731	42.8991
ENSRNOG00000000648	Jmjd1c	chr20:22751743-22882672	-	protein_coding	52.3278	49.0232	45.5195	49.066	56.1116	49.7204
ENSRNOG00000000653	Nr5a2	chr13:53750473-53870428	-	protein_coding	0.343018	0.391153	0.36204	0.784769	0.71495	0.834388
ENSRNOG00000000655	Ptprc	chr13:55061562-55173692	-	protein_coding	29.2251	27.0196	28.8644	11.1952	11.1301	8.14229
ENSRNOG00000000657	Nek7	chr13:55488531-55561750	-	protein_coding	37.5762	35.3403	34.8108	31.2736	35.7154	34.6287
ENSRNOG00000000658	Acacb	chr12:48127149-48238887	-	protein_coding	2.803	2.35217	2.29854	4.2632	4.34832	3.69496
ENSRNOG00000000661	Hps4	chr12:50285278-50314406	-	protein_coding	2.62009	2.34238	2.24458	4.12571	3.2868	4.03375
ENSRNOG00000000662	Srrd	chr12:50315933-50321144	+	protein_coding	4.03184	4.66161	3.55135	4.93238	3.18239	3.85526
ENSRNOG00000000663	Tfip11	chr12:50320821-50333052	-	protein_coding	5.89314	7.00535	6.59409	6.70427	5.43878	6.83318
ENSRNOG00000000664	Tpst2	chr12:50343086-50383496	-	protein_coding	16.6127	16.2698	16.5584	12.0657	10.8202	11.0819
ENSRNOG00000000665	Pitpnb	chr12:51280150-51341716	-	protein_coding	42.5321	42.336	42.6163	56.9025	57.7476	52.539
ENSRNOG00000000692	Ung	chr12:48246569-48254822	-	protein_coding	3.27472	2.8484	3.6508	3.27635	2.76993	3.15939
ENSRNOG00000000695	Ssh1	chr12:48403797-48446977	+	protein_coding	5.17729	5.69159	5.80365	8.23555	5.90883	6.9118
ENSRNOG00000000697	Coro1c	chr12:48481750-48554052	+	protein_coding	42.2073	42.707	49.0151	58.3385	50.1768	60.1769
ENSRNOG00000000699	Selplg	chr12:48577905-48579196	+	protein_coding	3.54838	4.27605	3.79012	2.2673	1.57101	1.46307
ENSRNOG00000000700	Tmem119	chr12:48598647-48605704	+	protein_coding	10.7116	14.2148	14.2294	3.99634	3.05701	2.84239
ENSRNOG00000000701	Iscu	chr12:48621454-48627297	-	protein_coding	74.5668	72.2435	73.6843	70.6266	88.6829	80.3721
ENSRNOG00000000702	Sart3	chr12:48628278-48656096	+	protein_coding	5.50803	5.40501	6.4284	6.96171	5.82184	7.28448
ENSRNOG00000000704	Cmklr1	chr12:48789261-48793553	+	protein_coding	38.689	39.3507	37.543	25.5811	27.2256	24.012
ENSRNOG00000000708	Sgsm1	chr12:49328977-49395125	+	protein_coding	0.916031	0.786032	0.809565	1.19883	1.20934	1.21812
ENSRNOG00000000718	Cggbp1	chr11:1896209-1915587	+	protein_coding	27.2128	28.2884	25.1241	24.2593	24.8557	22.8802
ENSRNOG00000000720	MGC95208	chr11:1814294-1819094	-	protein_coding	10.206	10.3133	8.79213	8.7721	9.17894	8.29923
ENSRNOG00000000723	RT1-CE5	chr20:4892702-4896991	-	protein_coding	21.8205	26.0534	24.1956	10.5514	9.27303	12.0971
ENSRNOG00000000728	Clic2	chr20:295250-310380	+	protein_coding	48.3104	52.6071	42.9989	38.8466	39.3269	36.7415
ENSRNOG00000000729	Tmlhe	chr20:237506-284943	+	protein_coding	9.62284	9.44302	8.40109	12.0234	11.3381	11.9278
ENSRNOG00000000763	RT1-M3-1	chr20:1814661-1818800	-	protein_coding	18.1349	16.0923	16.1125	11.8968	13.4999	12.5302
ENSRNOG00000000774	Gabbr1	chr20:1955359-1984863	-	protein_coding	10.854	11.5555	11.3403	15.7848	14.58	15.5851
ENSRNOG00000000777	RT1-S3	chr20:3176107-3179818	+	protein_coding	96.2661	94.3116	96.2907	30.4999	27.7666	30.5105
ENSRNOG00000000778	Znrd1as1	chr20:2077072-2088389	-	protein_coding	4.96225	4.78864	4.36933	4.8532	6.01202	5.63407
ENSRNOG00000000779	Znrd1	chr20:2088533-2092436	+	protein_coding	10.0554	9.54104	9.20807	8.81487	8.47005	9.59349
ENSRNOG00000000780	Ppp1r11	chr20:2094931-2098433	+	protein_coding	26.38	26.4331	28.9582	28.136	29.6736	32.1458
ENSRNOG00000000781	Rnf39	chr20:2098375-2103864	-	protein_coding	1.09014	0.78924	0.704611	1.16756	1.38561	1.03693
ENSRNOG00000000785	Trim39	chr20:2500689-2514546	+	protein_coding	6.33093	6.11193	5.25095	8.24991	7.78164	6.87996
ENSRNOG00000000786	Rpp21	chr20:2515520-2517498	+	protein_coding	8.10908	8.46431	8.18413	8.5999	8.7031	9.18312
ENSRNOG00000000787	RT1-T24-2	chr20:3242470-3249189	+	protein_coding	66.1353	61.42	40.9288	12.5756	6.17485	12.0548
ENSRNOG00000000795	RT1-N3	chr20:3167079-3170945	+	protein_coding	30.346	30.5844	24.0774	10.2008	9.91124	8.77154
ENSRNOG00000000796	Ranbp2	chr20:28027054-28076664	+	protein_coding	78.7128	96.9372	81.2572	81.9387	103.785	83.2685
ENSRNOG00000000798	Gnl1	chr20:3287506-3299580	-	protein_coding	6.03943	6.01077	6.19368	6.00069	4.20163	5.24633
ENSRNOG00000000799	Abcf1	chr20:3309899-3322825	+	protein_coding	17.9992	19.1708	20.5703	20.6074	18.3028	21.0819
ENSRNOG00000000800	Man1a1	chr20:35257985-35450513	-	protein_coding	37.8212	38.4252	40.0418	29.5754	33.2106	29.7014
ENSRNOG00000000801	Msl3l2	chr20:37587687-37589198	+	protein_coding	7.62285	6.59289	7.61773	6.79677	6.75737	7.44403
ENSRNOG00000000802	Tbc1d32	chr20:37465278-37700937	-	protein_coding	2.86654	2.47606	2.28093	3.01328	2.75221	2.84044
ENSRNOG00000000804	Mrps18b	chr20:3344870-3350927	+	protein_coding	3.00754	3.20845	3.96027	3.34789	4.02428	4.26488
ENSRNOG00000000805	Gja1	chr20:37876650-37889089	+	protein_coding	10.8911	13.6371	13.1704	13.0981	7.12519	12.2598
ENSRNOG00000000808	Hsf2	chr20:38935820-38963309	+	protein_coding	9.67978	9.64959	8.36902	9.01984	10.684	11.6252
ENSRNOG00000000809	Atat1	chr20:3351303-3364565	+	protein_coding	1.73741	1.70454	1.41293	2.31003	1.77702	2.46414
ENSRNOG00000000811	Pkib	chr20:40618128-40712592	+	protein_coding	0.949184	0.900831	0.939645	0.556362	0.512393	0.364137
ENSRNOG00000000812	RGD1302996	chr20:3364814-3368923	+	protein_coding	0.876591	1.20632	1.00448	1.62121	1.00321	1.21527
ENSRNOG00000000815	Smpdl3a	chr20:40778927-40800868	+	protein_coding	41.5413	34.2729	38.0655	23.4344	26.8132	28.1571
ENSRNOG00000000816	Ppp1r18	chr20:3372413-3397039	-	protein_coding	29.3951	30.006	32.971	28.8525	27.5769	28.005
ENSRNOG00000000818	Nrm	chr20:3397834-3401315	-	protein_coding	1.32018	1.99319	2.57528	1.92176	1.6182	1.46345
ENSRNOG00000000823	Gcc2	chr20:27832932-27879759	+	protein_coding	31.5727	33.5048	28.1358	28.5699	36.4255	27.5525
ENSRNOG00000000824	Dse	chr20:27703732-27782586	-	protein_coding	43.8275	43.16	14.7328	9.73043	28.055	9.04852
ENSRNOG00000000825	Fam26e	chr20:27651312-27657983	-	protein_coding	5.69647	6.64143	6.27028	5.25663	6.05543	5.27707
ENSRNOG00000000826	Flot1	chr20:3427880-3438396	-	protein_coding	17.0365	15.6746	17.6194	17.6207	16.5734	20.5297
ENSRNOG00000000827	Ier3	chr20:3438798-3440769	-	protein_coding	17.2887	19.5204	22.6589	13.0977	13.5065	16.3488
ENSRNOG00000000831	Gtf2h4	chr20:3582742-3588375	+	protein_coding	4.02381	3.70905	3.87962	4.81191	5.14351	5.37367
ENSRNOG00000000833	Vars2	chr20:3588497-3599514	+	protein_coding	3.65669	2.81485	3.15713	4.38373	3.55881	4.07008
ENSRNOG00000000836	Ltb	chr20:4861335-4863198	-	protein_coding	1.59846	1.77568	2.12552	0.935345	0.967003	0.971769
ENSRNOG00000000837	LOC103694380	chr20:4855829-4858447	+	protein_coding	0.530373	0.73994	0.681073	0.224769	0.2831	0.230566
ENSRNOG00000000839	Nfkbil1	chr20:4822935-4839202	+	protein_coding	3.78414	3.46602	4.72851	3.54498	3.54443	4.88519
ENSRNOG00000000840	Atp6v1g2	chr20:4821285-4823494	-	protein_coding	0.445918	0.498235	0.321227	0.782439	0.711263	0.82476
ENSRNOG00000000841	Ddx39b	chr20:4806108-4818568	-	protein_coding	42.7287	41.8064	34.0294	49.093	44.3182	51.1524
ENSRNOG00000000842	Ddah2	chr20:5049496-5052585	+	protein_coding	55.4084	48.65	55.9498	55.6258	55.9651	71.9486
ENSRNOG00000000843	Ly6g6c	chr20:5057701-5059933	+	protein_coding	0.358003	0.782456	0.897932	0.871789	0.634524	0.758643
ENSRNOG00000000844	Ly6g6d	chr20:5061658-5064469	-	protein_coding	1.43482	1.24039	0.998298	0.752852	0.573563	0.877901
ENSRNOG00000000847	Csnk2b	chr20:5106890-5113112	-	protein_coding	15.1512	15.1758	15.1756	13.3606	12.9729	16.2035
ENSRNOG00000000848	Gpank1	chr20:5113339-5116382	+	protein_coding	6.83889	6.72491	7.19865	6.70389	8.11737	7.0967
ENSRNOG00000000850	Apom	chr20:5120474-5123073	-	protein_coding	1.76282	3.50647	1.89622	1.07468	1.98313	1.66554
ENSRNOG00000000851	Bag6	chr20:5125349-5138084	+	protein_coding	29.107	29.3183	30.4198	34.7733	30.0217	34.2014
ENSRNOG00000000852	Prrc2a	chr20:5139882-5155293	-	protein_coding	16.1109	19.1975	18.633	27.3812	17.0987	20.355
ENSRNOG00000000853	Aif1	chr20:5161333-5166448	-	protein_coding	24.486	22.6304	22.1536	9.10733	9.33562	7.05898
ENSRNOG00000000855	Lst1	chr20:5176016-5179263	-	protein_coding	5.04302	3.87822	5.1322	1.90315	1.94777	1.14851
ENSRNOG00000000857	Msh5	chr20:5020667-5037088	-	protein_coding	0.773837	0.670662	0.37	0.699148	0.430178	0.785631
ENSRNOG00000000858	Sapcd1	chr20:5018264-5020150	-	protein_coding	6.30432	6.6644	5.20686	4.50429	4.52315	3.41618
ENSRNOG00000000866	Rbmx	chrX:159884885-159891326	-	protein_coding	32.0197	32.7418	25.6583	33.5561	39.0815	36.8237
ENSRNOG00000000867	Vars	chr20:4993560-5008262	+	protein_coding	11.9799	12.7035	12.9675	14.7242	11.8954	13.4441
ENSRNOG00000000869	Arhgef6	chrX:159723866-159841072	-	protein_coding	11.523	11.9797	11.4984	10.5999	11.3606	9.48405
ENSRNOG00000000875	Fhl1	chrX:159112880-159172524	+	protein_coding	280.809	262.194	281.595	317.293	262.251	354.578
ENSRNOG00000000879	Slc9a6	chrX:158978755-159045044	+	protein_coding	5.9648	6.18119	6.11238	8.1406	6.98993	7.30928
ENSRNOG00000000881	Mmgt1	chrX:158966673-158978995	-	protein_coding	9.24468	9.15642	9.31499	9.63336	10.3206	9.86396
ENSRNOG00000000885	Auts2	chr12:28212333-28251816	+	protein_coding	1.27689	1.73184	2.15161	3.22221	2.32512	2.44984
ENSRNOG00000000888	Sbds	chr12:29921443-29930600	+	protein_coding	74.7425	69.5719	69.5061	51.9967	60.154	55.6725
ENSRNOG00000000891	-	chr12:4737817-4741997	+	protein_coding	23.1907	23.6698	20.6539	23.84	28.4873	23.3883
ENSRNOG00000000893	Tmem248	chr12:29933906-29958050	-	protein_coding	20.0449	19.7493	24.7329	18.8906	19.117	18.5983
ENSRNOG00000000894	Fry	chr12:5573729-5822874	-	protein_coding	13.0278	11.5967	15.5515	27.86	31.1933	23.2407
ENSRNOG00000000895	Rabgef1	chr12:29961120-29988959	-	protein_coding	8.268	7.29581	7.79253	7.80267	7.78163	8.41963
ENSRNOG00000000897	Rxfp2	chr12:6016884-6078411	-	protein_coding	7.46833	6.43552	6.96258	12.2452	8.60525	10.5024
ENSRNOG00000000900	Tpst1	chr12:30045751-30106893	-	protein_coding	32.6227	26.9122	31.5505	17.2941	33.8819	29.5918
ENSRNOG00000000901	Crcp	chr12:30125168-30180115	-	protein_coding	18.8462	18.9001	17.7576	16.4432	16.0444	16.2208
ENSRNOG00000000902	Hsph1	chr12:6322668-6341902	-	protein_coding	12.6458	12.8596	13.1183	21.9312	17.7392	16.649
ENSRNOG00000000903	Asl	chr12:30165694-30178341	+	protein_coding	14.4971	11.7068	10.6217	13.8149	14.5106	13.8751
ENSRNOG00000000906	Medag	chr12:6711747-6740714	-	protein_coding	85.8679	91.8047	96.5333	34.2023	38.9721	31.6528
ENSRNOG00000000907	Alox5ap	chr12:6854920-6879154	-	protein_coding	20.7226	15.0552	19.3772	6.70977	7.55475	7.57155
ENSRNOG00000000909	Uspl1	chr12:6929978-6956984	-	protein_coding	10.1069	9.55914	9.32118	10.4072	10.375	11.1301
ENSRNOG00000000913	Gusb	chr12:30198822-30227771	+	protein_coding	19.1269	16.9574	18.2661	9.94107	9.55393	9.61778
ENSRNOG00000000917	Nupr2	chr12:30303725-30304036	-	protein_coding	6.15197	5.54212	5.23987	5.92445	4.12859	5.40777
ENSRNOG00000000918	Zbed5	chr12:30308469-30314519	-	protein_coding	10.0002	8.60716	7.66539	8.66123	6.32238	8.22656
ENSRNOG00000000920	Phkg1	chr12:30450316-30464352	+	protein_coding	7.66944	4.59972	4.73827	12.3839	14.1383	13.648
ENSRNOG00000000921	Ubl3	chr12:7865938-7911525	+	protein_coding	37.1024	33.5864	35.3321	33.2023	33.8973	34.0542
ENSRNOG00000000922	Sumf2	chr12:30464676-30491102	-	protein_coding	4.87069	5.22702	5.70193	4.27955	3.26733	4.2396
ENSRNOG00000000923	Cct6a	chr12:30491416-30501860	-	protein_coding	14.5699	15.9638	14.7444	24.6255	16.951	19.7516
ENSRNOG00000000924	Slc7a1	chr12:8032809-8108972	+	protein_coding	2.59732	3.12035	3.06169	2.94682	2.14812	2.3576
ENSRNOG00000000925	Psph	chr12:30514112-30526557	+	protein_coding	4.80783	3.78893	4.37379	3.33386	3.08839	2.9889
ENSRNOG00000000926	Mrps17	chr12:30570386-30573610	-	protein_coding	15.1571	13.2043	14.1857	14.3416	13.6587	14.7218
ENSRNOG00000000931	Sfswap	chr12:30740520-30811054	-	protein_coding	11.486	11.7574	10.212	15.5785	12.9851	14.2832
ENSRNOG00000000936	Stx2	chr12:31335372-31360254	+	protein_coding	24.5962	22.6598	23.6659	22.003	19.5711	22.4406
ENSRNOG00000000937	Slc46a3	chr12:8725517-8741951	+	protein_coding	2.76059	2.43187	2.52094	1.83882	1.97359	2.16481
ENSRNOG00000000938	Ran	chr12:31320624-31323810	-	protein_coding	78.9612	82.9286	75.6984	69.8666	62.1922	63.413
ENSRNOG00000000940	Flt1	chr12:9034308-9205905	+	protein_coding	37.7019	42.5858	42.7107	34.2469	38.5187	30.4437
ENSRNOG00000000942	Pan3	chr12:9216536-9331195	-	protein_coding	21.5128	20.2752	20.6037	21.5547	22.7877	24.1807
ENSRNOG00000000954	Polr1d	chr12:9693779-9727489	-	protein_coding	29.1057	26.6043	26.8712	25.8102	26.7454	30.6093
ENSRNOG00000000955	Lnx2	chr12:9728486-9793428	+	protein_coding	3.83505	3.88857	4.61366	5.8852	5.48837	5.37097
ENSRNOG00000000956	Rasl11a	chr12:9985928-9990284	-	protein_coding	7.38463	9.46215	10.9401	18.712	19.2457	14.4041
ENSRNOG00000000957	Rpl21	chr12:9996951-9998779	-	protein_coding	511.555	557.368	512.206	597.826	734.603	736.21
ENSRNOG00000000962	Slc15a4	chr12:32753824-32773277	+	protein_coding	5.90622	5.65593	5.85818	5.51815	4.55976	5.33422
ENSRNOG00000000967	Aacs	chr12:36512393-36555694	-	protein_coding	4.07591	4.0496	3.94246	4.2613	4.54029	4.27481
ENSRNOG00000000968	Rnf6	chr12:10574168-10583208	+	protein_coding	16.1294	15.5899	17.7181	16.9613	15.4089	18.0592
ENSRNOG00000000974	Zfp358	chr12:2046472-2050565	+	protein_coding	2.05584	1.26484	1.85134	3.01434	2.53735	3.18702
ENSRNOG00000000975	Mcoln1	chr12:2054680-2068682	+	protein_coding	9.78966	8.39111	9.80096	9.03152	8.77456	11.3216
ENSRNOG00000000977	Pnpla6	chr12:2069959-2097904	+	protein_coding	5.49482	5.59292	5.03352	6.96685	4.93823	6.11796
ENSRNOG00000000979	Bri3bp	chr12:36576020-36587839	-	protein_coding	4.19331	4.63313	4.66558	3.34461	3.09115	3.43417
ENSRNOG00000000981	Scarb1	chr12:36694960-36761455	+	protein_coding	23.5429	18.1384	23.498	30.1371	27.7499	34.7522
ENSRNOG00000000983	Zfp394	chr12:11179329-11187380	+	protein_coding	9.73302	7.82289	8.27769	8.88903	10.2314	10.0483
ENSRNOG00000000985	Cpsf4	chr12:11199898-11215708	-	protein_coding	16.352	15.3375	13.9424	14.528	13.6653	14.6483
ENSRNOG00000000987	Ptcd1	chr12:11215886-11233633	+	protein_coding	5.98825	6.48149	5.28176	7.54024	7.12661	7.44563
ENSRNOG00000000988	Xab2	chr12:2158389-2170504	-	protein_coding	11.54	12.2115	12.3108	13.4905	13.3787	13.8745
ENSRNOG00000000989	Bud31	chr12:11232964-11240400	-	protein_coding	33.9375	32.2944	29.7274	26.8401	30.5168	27.9582
ENSRNOG00000000990	Pdap1	chr12:11240761-11251004	+	protein_coding	14.2195	14.9676	15.8164	15.1412	11.94	16.2395
ENSRNOG00000000991	Arpc1b	chr12:11252296-11265865	-	protein_coding	250.307	251.184	248.915	152.27	138.936	123.643
ENSRNOG00000000994	Stxbp2	chr12:2180150-2191175	+	protein_coding	5.02786	4.37398	6.13539	3.15925	2.81347	3.72103
ENSRNOG00000000996	Arpc1a	chr12:11272609-11294058	-	protein_coding	32.0854	32.0566	33.1296	33.1325	29.0436	31.3273
ENSRNOG00000000999	Smurf1	chr12:11407213-11526465	+	protein_coding	16.2597	16.7543	17.8194	20.1675	20.8404	18.5971
ENSRNOG00000001001	Retn	chr12:2201891-2204249	+	protein_coding	4.92999	5.02559	4.65931	16.5356	24.0971	15.2936
ENSRNOG00000001003	Trappc5	chr12:2228670-2232214	+	protein_coding	14.7716	13.588	14.531	13.3917	14.8195	15.0891
ENSRNOG00000001004	Ncor2	chr12:36871999-37033701	+	protein_coding	11.9157	14.1293	13.3937	17.0808	12.3119	13.6813
ENSRNOG00000001007	Baiap2l1	chr12:12227010-12321172	+	protein_coding	1.28222	1.37086	1.42375	2.06259	1.83562	1.42554
ENSRNOG00000001009	Bri3	chr12:12322243-12330939	-	protein_coding	11.2596	5.56871	12.5111	14.9476	16.4662	6.84376
ENSRNOG00000001010	Tecpr1	chr12:12374790-12402552	+	protein_coding	7.27688	7.71779	6.9104	8.84409	6.65202	7.41081
ENSRNOG00000001011	Rflna	chr12:37038733-37047628	-	protein_coding	0.822066	0.756322	0.713241	1.88035	2.43401	1.47409
ENSRNOG00000001027	LOC100363064	chr12:2716376-2719073	+	protein_coding	0.973266	0.505099	0.361089	0.731493	0.352853	0.06643
ENSRNOG00000001030	Tsc22d1	chr15:58554374-58658153	+	protein_coding	156.898	137.336	136.343	126.542	137.248	126.882
ENSRNOG00000001032	Ccz1b	chr12:12638864-12662371	+	protein_coding	13.3077	14.0438	12.7256	12.3876	13.7396	13.1252
ENSRNOG00000001033	Nufip1	chr15:58170967-58201970	+	protein_coding	10.6663	10.4676	8.56919	10.736	11.3343	11.4447
ENSRNOG00000001034	Evi5l	chr12:2587891-2626310	-	protein_coding	8.63599	8.83385	8.59745	8.76244	7.32628	8.49675
ENSRNOG00000001035	Gtf2h3	chr12:37427546-37444282	-	protein_coding	6.20504	6.34317	6.05608	5.93878	5.83922	6.15503
ENSRNOG00000001037	Gpalpp1	chr15:58153275-58171049	-	protein_coding	26.3504	24.4409	22.431	24.8086	30.0928	26.9483
ENSRNOG00000001039	Eif2b1	chr12:37444072-37465398	+	protein_coding	10.7231	10.5052	10.9833	11.2799	11.7922	11.9751
ENSRNOG00000001040	Pms2	chr12:12714394-12738641	-	protein_coding	8.47937	8.36239	7.51771	8.34632	8.34776	7.59813
ENSRNOG00000001043	Ddx55	chr12:37453005-37468935	-	protein_coding	7.05935	5.42731	6.58295	8.34311	7.55696	8.95865
ENSRNOG00000001044	Aimp2	chr12:12738812-12748345	+	protein_coding	5.03325	6.64251	7.25272	5.92232	5.54923	7.62558
ENSRNOG00000001047	Map2k7	chr12:2548218-2555164	-	protein_coding	17.5578	16.7393	15.7319	18.586	14.9803	21.9203
ENSRNOG00000001049	Tpt1	chr15:57891680-57894504	+	protein_coding	438.988	488.493	464.384	523.324	546.076	540.353
ENSRNOG00000001050	Eif2ak1	chr12:12748785-12782146	-	protein_coding	19.9649	18.355	19.9485	18.1973	18.8586	18.1316
ENSRNOG00000001052	Slc25a30	chr15:57813356-57834173	-	protein_coding	11.6822	11.2836	12.8356	14.2273	13.0872	14.3919
ENSRNOG00000001053	Tmed2	chr12:37471260-37480297	-	protein_coding	118.625	114.887	118.182	88.7406	96.0508	91.1781
ENSRNOG00000001055	Rilpl1	chr12:37490584-37528784	+	protein_coding	15.0465	14.3082	14.7011	15.0163	16.9457	16.734
ENSRNOG00000001056	Snapc2	chr12:2537275-2540668	-	protein_coding	9.28423	8.81563	9.342	13.3922	11.7059	18.4599
ENSRNOG00000001057	Ctxn1	chr12:2534212-2535822	+	protein_coding	1.39032	1.10716	1.05337	7.03063	2.91336	11.7751
ENSRNOG00000001058	Timm44	chr12:2517006-2533706	+	protein_coding	35.0077	33.3054	32.4772	37.5052	43.2134	42.5939
ENSRNOG00000001059	Usp42	chr12:12859661-12877495	+	protein_coding	5.50695	5.29426	5.69517	7.58693	7.37158	6.87294
ENSRNOG00000001060	Snrnp35	chr12:37531095-37538403	-	protein_coding	15.6742	16.8799	13.9642	15.6142	17.9055	17.8995
ENSRNOG00000001061	Rilpl2	chr12:37544918-37556453	+	protein_coding	15.5075	14.8702	14.0533	12.2031	11.2015	12.239
ENSRNOG00000001062	Kmt5a	chr12:37559770-37574750	-	protein_coding	27.933	33.6338	30.7639	56.7096	39.141	53.4963
ENSRNOG00000001064	Sbno1	chr12:37593874-37649036	+	protein_coding	26.9965	26.0609	25.191	27.6247	29.4954	28.545
ENSRNOG00000001065	Cyth3	chr12:12877559-12945192	-	protein_coding	31.2968	27.356	29.6719	32.0767	34.1893	32.2523
ENSRNOG00000001066	Itih2	chr17:72160735-72195509	+	protein_coding	0.704105	2.16172	1.16981	0.089797	1.71127	0.468511
ENSRNOG00000001068	Rac1	chr12:13090172-13111873	+	protein_coding	36.3139	38.9207	42.6598	48.7074	36.6779	43.2545
ENSRNOG00000001069	Elavl1	chr12:2461502-2502432	+	protein_coding	30.3671	33.1751	33.8052	34.1673	31.7695	32.3884
ENSRNOG00000001070	Cdk2ap1	chr12:37668369-37677063	+	protein_coding	41.496	40.4173	43.0562	38.433	35.1027	40.657
ENSRNOG00000001071	Higd2al1	chr12:4546287-4546607	+	protein_coding	1.14302	0.774937	1.33031	1.06012	0.726713	0.866201
ENSRNOG00000001072	Cers4	chr12:4439750-4474729	-	protein_coding	15.4206	16.1926	15.9078	14.2003	16.742	16.308
ENSRNOG00000001073	RGD1563482	chr12:37677019-37699616	-	protein_coding	3.94425	3.50365	2.87912	3.75156	4.07427	3.73867
ENSRNOG00000001074	Mphosph9	chr12:37702404-37768957	+	protein_coding	4.07779	3.71205	3.41774	4.04866	4.22465	3.739
ENSRNOG00000001079	Daglb	chr12:13113237-13157666	-	protein_coding	7.07254	7.034	8.3592	8.23325	6.36286	6.66029
ENSRNOG00000001080	Arl6ip4	chr12:37904379-37906521	-	protein_coding	15.5937	13.7455	13.8201	14.2701	14.3101	14.1857
ENSRNOG00000001081	Ogfod2	chr12:37907130-37910439	-	protein_coding	3.97993	3.33705	3.83121	3.38819	3.06454	3.34851
ENSRNOG00000001083	Kdelr2	chr12:13192453-13210758	-	protein_coding	44.4619	47.7814	52.3021	41.263	40.4354	36.1354
ENSRNOG00000001086	Vps37b	chr12:37984790-38023368	+	protein_coding	4.77731	5.29459	5.27062	5.83377	5.03219	6.08586
ENSRNOG00000001088	Rfc3	chr12:1460538-1471357	+	protein_coding	8.47956	8.42451	7.33697	6.3326	6.31026	5.97677
ENSRNOG00000001090	Stard13	chr12:1023531-1195591	-	protein_coding	22.651	22.8733	22.0067	24.5255	26.3103	21.1885
ENSRNOG00000001091	Hip1r	chr12:38024519-38053085	-	protein_coding	12.0553	12.4822	12.3428	14.5102	12.8676	14.7386
ENSRNOG00000001094	Zfp316	chr12:13353750-13364338	+	protein_coding	2.68613	2.1842	2.79499	3.5654	3.60531	4.32421
ENSRNOG00000001098	Pds5b	chr12:660011-794042	+	protein_coding	12.0894	8.84138	9.28071	14.5952	12.0829	11.4813
ENSRNOG00000001099	Rbak	chr12:13428685-13442286	+	protein_coding	5.58202	5.37215	5.33023	6.9868	6.97906	6.15849
ENSRNOG00000001101	Rnf216	chr12:13508429-13632304	+	protein_coding	9.24589	9.24476	9.26685	10.4081	10.1705	9.84897
ENSRNOG00000001103	Sdk1	chr12:14449010-15098786	-	processed_transcript	6.38559	6.30027	7.12995	6.47573	4.49567	4.86819
ENSRNOG00000001104	Foxk1	chr12:14180029-14244316	-	protein_coding	5.65006	5.72237	6.19939	9.38424	7.00338	8.60775
ENSRNOG00000001106	Denr	chr12:38096034-38116919	-	protein_coding	14.3138	14.2982	11.9734	13.8523	13.0854	13.7346
ENSRNOG00000001107	Ap5z1	chr12:14169139-14175945	-	protein_coding	5.45437	4.73016	4.91714	5.77105	3.54669	6.30164
ENSRNOG00000001108	N4bp2l2	chr12:628488-650376	-	protein_coding	43.933	46.2218	39.4337	41.7611	49.9239	45.1432
ENSRNOG00000001111	Brca2	chr12:504007-544748	+	protein_coding	4.6769	5.14712	4.09229	3.27307	3.38492	2.80596
ENSRNOG00000001113	Mmd2	chr12:14021727-14078134	+	protein_coding	0.530947	0.441909	0.668606	1.23392	0.785432	0.951585
ENSRNOG00000001114	Wipi2	chr12:13969586-13998172	-	protein_coding	14.9072	13.361	14.1832	15.1826	15.3364	16.2077
ENSRNOG00000001117	Fbxl18	chr12:13734429-13747215	+	protein_coding	0.691639	0.734736	0.649268	0.891996	0.619009	0.836778
ENSRNOG00000001120	Med13l	chr12:43421308-43576804	-	protein_coding	15.9075	17.6306	16.4244	17.1921	13.5661	17.1909
ENSRNOG00000001123	RGD1562310	chr12:43920564-43940798	-	protein_coding	6.54473	5.65118	4.9303	6.83778	5.05282	6.48307
ENSRNOG00000001124	Rnft2	chr12:43940929-44008685	+	protein_coding	0.695574	0.450291	0.346981	0.779615	0.65921	0.575458
ENSRNOG00000001126	Fbxw8	chr12:44046217-44138138	+	protein_coding	6.9803	6.10342	6.58753	8.70596	6.75413	7.83401
ENSRNOG00000001128	Tesc	chr12:44141422-44174583	-	protein_coding	1.41541	1.44676	1.57429	1.99766	2.24062	1.80369
ENSRNOG00000001129	Fbxo21	chr12:44246508-44279002	-	protein_coding	8.75474	8.32284	8.94397	11.2623	9.00888	11.4151
ENSRNOG00000001130	Nos1	chr12:44213943-44520341	-	protein_coding	1.63848	1.91937	1.72721	0.520518	0.513772	0.403438
ENSRNOG00000001134	Rfc5	chr12:44931494-44941324	+	protein_coding	4.76765	5.44378	4.90794	4.34404	4.18668	3.7317
ENSRNOG00000001135	Wsb2	chr12:44942443-44962656	-	protein_coding	36.1177	37.1088	40.3787	35.678	31.8647	36.3876
ENSRNOG00000001136	Pebp1	chr12:45026886-45031145	+	protein_coding	41.95	39.4682	45.5538	42.2074	38.0346	42.2279
ENSRNOG00000001138	Taok3	chr12:45037883-45182974	-	protein_coding	6.68532	6.95454	7.56041	9.92157	7.14029	7.60705
ENSRNOG00000001139	Suds3	chr12:45199577-45221512	+	protein_coding	19.4856	19.5462	20.9306	20.761	21.6115	23.1088
ENSRNOG00000001142	Prkab1	chr12:46316236-46326790	+	protein_coding	13.13	13.9254	12.5211	13.5377	11.9031	12.754
ENSRNOG00000001143	Cit	chr12:46334665-46494174	-	protein_coding	1.81644	2.30757	1.75808	1.31407	0.708585	1.0846
ENSRNOG00000001148	Rplp0	chr12:46791528-46794797	-	protein_coding	458.763	444.243	450.008	512.139	422.794	522.595
ENSRNOG00000001149	Pxn	chr12:46797954-46845080	-	protein_coding	42.159	41.5115	41.652	33.2467	32.4809	34.8395
ENSRNOG00000001151	Sirt4	chr12:46868416-46876592	+	protein_coding	1.90873	1.3058	1.24567	2.23328	1.7955	1.62458
ENSRNOG00000001156	Msi1	chr12:46895447-46920952	-	protein_coding	0.316652	0.304627	0.271795	0.779109	0.360647	0.919666
ENSRNOG00000001158	Abcg1	chr20:9743269-9840489	+	protein_coding	16.6265	13.5075	17.6959	11.5311	12.379	12.224
ENSRNOG00000001159	Tff3	chr20:9850803-9855481	-	protein_coding	3.15999	0.536494	0.472326	2.11001	0.595795	1.2677
ENSRNOG00000001160	NEWGENE_1586233	chr12:46987404-46989897	-	protein_coding	6.40784	6.66415	6.29201	5.77686	4.954	7.35419
ENSRNOG00000001161	Gatc	chr12:46989951-47039542	+	protein_coding	4.74983	4.94588	4.10557	6.96614	5.87745	6.67687
ENSRNOG00000001163	Srsf9	chr12:47039716-47046022	-	protein_coding	11.8159	11.6997	12.9223	14.1898	13.9381	19.9933
ENSRNOG00000001167	Ubash3a	chr20:9948908-9985133	+	protein_coding	0.600905	0.485038	0.568921	0.626254	0.691129	0.463406
ENSRNOG00000001169	Slc37a1	chr20:10032641-10087688	+	protein_coding	2.0783	2.46069	2.04815	2.52629	2.18543	2.78534
ENSRNOG00000001170	Cox6a1	chr12:47024442-47027495	+	protein_coding	133.69	138.531	146.696	151.561	146.981	176.854
ENSRNOG00000001171	Coq5	chr12:47078753-47095438	-	protein_coding	7.16673	7.15947	6.06446	7.45281	7.528	7.60093
ENSRNOG00000001172	Rnf10	chr12:47103314-47138128	+	protein_coding	21.6561	26.8097	23.5687	31.8818	23.165	26.182
ENSRNOG00000001173	Cabp1	chr12:47179664-47209784	+	protein_coding	2.4439	2.1887	2.3277	6.5586	6.97849	6.3318
ENSRNOG00000001174	Pde9a	chr20:10123651-10216548	+	protein_coding	3.00073	3.03628	2.63899	6.23723	5.67073	7.79652
ENSRNOG00000001177	Acads	chr12:47254484-47263747	+	protein_coding	12.2895	10.36	11.3269	13.0404	10.7437	13.7702
ENSRNOG00000001178	Sppl3	chr12:47276476-47360507	-	protein_coding	15.8287	15.7642	17.9971	20.5424	17.8745	19.6901
ENSRNOG00000001181	Wdr4	chr20:10239154-10257044	-	protein_coding	2.33787	2.46951	2.31352	3.16947	2.66452	2.66602
ENSRNOG00000001182	Ndufv3	chr20:10265806-10275304	+	protein_coding	40.1524	38.2837	39.7713	52.5433	63.498	60.4799
ENSRNOG00000001184	Pknox1	chr20:10334308-10358922	+	protein_coding	8.78865	8.39595	7.35081	9.17848	7.9352	8.52404
ENSRNOG00000001185	RGD1311899	chr12:47433358-47438931	-	protein_coding	37.4784	31.7244	32.2762	42.9982	47.1443	48.1153
ENSRNOG00000001187	Oasl	chr12:47444104-47456894	-	protein_coding	5.64839	4.70405	4.79428	0.582797	0.443432	0.613852
ENSRNOG00000001189	Sik1	chr20:10668411-10680283	-	protein_coding	11.4029	9.82321	12.2165	8.34936	6.09068	7.76628
ENSRNOG00000001190	Git2	chr12:47590154-47631119	+	protein_coding	34.466	32.7442	31.4857	37.5125	36.0922	37.3738
ENSRNOG00000001191	Tchp	chr12:47638274-47653638	-	protein_coding	10.3191	10.7546	10.4585	11.3862	11.7833	12.7742
ENSRNOG00000001192	Gltp	chr12:47667556-47687707	+	protein_coding	23.2367	22.1384	26.1755	21.1808	21.7664	22.4466
ENSRNOG00000001194	Rrp1b	chr20:10844266-10869821	+	protein_coding	3.48938	4.07519	3.58283	5.59489	3.51844	4.5205
ENSRNOG00000001195	Trpv4	chr12:47698947-47737902	+	protein_coding	3.17789	2.54284	2.96486	3.17876	2.22571	2.93109
ENSRNOG00000001199	Pop5	chr12:47138346-47142852	-	protein_coding	6.08352	5.78582	6.31332	7.12229	5.93791	6.5116
ENSRNOG00000001201	Cstb	chr20:10966331-10968432	-	protein_coding	92.0844	89.7484	77.8016	65.1492	60.0084	73.7885
ENSRNOG00000001203	Rrp1	chr20:10981998-10993280	+	protein_coding	25.5084	23.2647	24.5244	24.4161	29.9546	28.0356
ENSRNOG00000001204	Ankrd13a	chr12:47558590-47588335	-	protein_coding	38.5773	36.3938	41.9117	35.827	33.0242	35.4681
ENSRNOG00000001205	Agpat3	chr20:11114164-11144806	+	protein_coding	6.12844	5.68501	6.77578	8.46877	8.24588	8.7597
ENSRNOG00000001210	Pwp2	chr20:11228844-11243205	+	protein_coding	8.54193	9.05199	9.47386	9.55937	8.95791	8.43655
ENSRNOG00000001211	RGD1303003	chr20:11244353-11252449	+	protein_coding	33.2724	29.3897	34.8908	43.4831	43.064	45.4802
ENSRNOG00000001214	Pfkl	chr20:11393877-11415882	+	protein_coding	18.1924	18.8298	24.1425	18.1789	15.1532	17.2281
ENSRNOG00000001215	RGD1309594	chr20:11417429-11424324	-	protein_coding	6.72694	6.6417	6.80424	7.75898	7.10837	7.2247
ENSRNOG00000001216	Trpm2	chr20:11436267-11482051	+	protein_coding	2.00209	1.79841	1.95054	0.898154	0.707033	0.697737
ENSRNOG00000001217	Lrrc3	chr20:11489456-11490406	+	protein_coding	1.01904	1.05933	1.07699	1.96032	1.37694	1.80442
ENSRNOG00000001222	Ube2g2	chr20:11700089-11721838	-	protein_coding	13.8898	12.8595	12.9533	12.4126	10.0171	11.245
ENSRNOG00000001223	Pttg1ip	chr20:11746370-11764233	-	protein_coding	29.7944	31.95	31.4946	30.0031	27.1525	30.5995
ENSRNOG00000001224	Itgb2	chr20:11777783-11815647	-	protein_coding	11.5139	10.8617	14.516	5.26048	5.23157	3.67992
ENSRNOG00000001225	Fam207a	chr20:11863082-11896774	+	protein_coding	9.23982	8.28417	9.22261	9.20638	9.13524	9.32791
ENSRNOG00000001227	Adarb1	chr20:11972381-12101047	+	protein_coding	29.2052	20.792	24.3253	30.4421	30.6606	27.2406
ENSRNOG00000001228	Pofut2	chr20:12117811-12128747	-	protein_coding	43.1162	43.3197	52.9604	36.4379	34.2148	37.2586
ENSRNOG00000001229	Col18a1	chr20:12225202-12332858	+	protein_coding	253.197	256.024	262.272	132.331	122.652	110.685
ENSRNOG00000001232	Slc19a1	chr20:12334676-12352377	-	protein_coding	1.86661	1.68117	1.48661	1.50142	1.35871	1.81664
ENSRNOG00000001235	Gna12	chr12:15890170-15971212	+	protein_coding	30.2025	32.6817	36.8043	30.9061	24.2247	28.9391
ENSRNOG00000001236	Brat1	chr12:16015771-16027881	-	protein_coding	6.76145	5.82209	5.63397	7.28937	6.5843	6.42092
ENSRNOG00000001237	Cabin1	chr20:13836030-13963003	+	protein_coding	6.11451	6.28127	5.98352	8.47722	7.38937	7.14546
ENSRNOG00000001238	Rsrc2	chr12:38274297-38294292	+	protein_coding	78.8983	71.6788	61.79	70.0298	90.7817	79.592
ENSRNOG00000001239	Ddt	chr20:13827132-13831588	+	protein_coding	19.5544	14.8186	15.7976	21.0594	22.6378	23.7391
ENSRNOG00000001241	Iqce	chr12:15857805-16067924	+	protein_coding	3.56454	3.7207	3.59095	5.4959	5.32666	5.23143
ENSRNOG00000001242	Gstt3	chr20:13817795-13825475	+	protein_coding	4.79933	3.85624	3.44497	4.61412	3.58836	4.3372
ENSRNOG00000001243	Zcchc8	chr12:38303624-38326502	+	protein_coding	11.4738	11.5783	11.6093	14.0849	14.185	14.4917
ENSRNOG00000001245	Pcbp3	chr20:12429315-12629981	+	protein_coding	1.93301	2.28618	2.55417	2.68052	2.18295	2.4819
ENSRNOG00000001247	Clip1	chr12:38345456-38452652	+	protein_coding	47.6969	41.4319	42.6043	39.969	45.5561	39.7957
ENSRNOG00000001249	Col6a1	chr20:12658065-12675561	+	protein_coding	917.044	931.031	1096.7	686.798	519.935	718.43
ENSRNOG00000001250	Lfng	chr12:16118634-16126953	-	protein_coding	12.7486	13.6826	15.8302	19.017	12.5626	14.5708
ENSRNOG00000001251	Grifin	chr12:16170162-16172129	+	protein_coding	3.33431	3.75338	6.22366	9.62608	15.6401	12.3563
ENSRNOG00000001252	Chst12	chr12:16200019-16201632	-	protein_coding	10.0278	9.93867	11.5959	12.1592	9.67746	10.9401
ENSRNOG00000001253	Eif3b	chr12:16285733-16310190	-	protein_coding	37.6797	38.7811	44.9114	37.5967	31.0226	36.7399
ENSRNOG00000001254	Col6a2	chr20:12773427-12801180	+	protein_coding	591.812	585.929	715.887	554.571	415.206	602.442
ENSRNOG00000001255	Mlxip	chr12:38567247-38638536	-	protein_coding	3.44062	3.94751	3.32243	5.84531	4.26629	5.14737
ENSRNOG00000001256	Atxn2	chr12:40266662-40332612	-	protein_coding	6.97318	8.20693	7.92835	11.1882	9.55812	10.3652
ENSRNOG00000001258	Snx8	chr12:16340922-16389497	+	protein_coding	7.77679	6.659	6.99506	4.90827	4.48836	4.78386
ENSRNOG00000001260	Nudt1	chr12:16391578-16395029	-	protein_coding	1.94354	2.08801	1.73671	1.79415	1.13242	1.41778
ENSRNOG00000001265	Mad1l1	chr12:16410083-16719824	+	protein_coding	9.63731	10.0081	11.253	11.5494	11.5622	11.5368
ENSRNOG00000001269	Ppp1cc	chr12:39864295-39882030	-	protein_coding	48.0515	50.1349	46.7738	57.1139	44.174	60.3977
ENSRNOG00000001270	Hvcn1	chr12:39822637-39850567	-	protein_coding	6.596	5.57466	6.80198	3.77958	4.49217	4.75832
ENSRNOG00000001271	Card6	chr2:54810110-54824033	-	protein_coding	11.3406	11.0682	10.0661	12.1363	12.4927	10.4632
ENSRNOG00000001272	Mcm3ap	chr20:12879278-12917039	-	protein_coding	16.774	15.6523	15.2675	18.9101	18.1232	18.6924
ENSRNOG00000001273	Psmg3	chr12:16899025-16901934	+	protein_coding	13.1088	11.723	10.1219	12.5763	8.38529	10.9934
ENSRNOG00000001274	Vps29	chr12:39690069-39699113	-	protein_coding	23.5353	18.4145	15.0101	21.7571	18.6007	17.4081
ENSRNOG00000001276	Pcnt	chr20:12944786-13038431	+	protein_coding	6.89587	7.51211	7.47141	13.411	12.2622	12.2255
ENSRNOG00000001277	Mafk	chr12:16923990-16934706	-	protein_coding	33.2694	31.9978	36.5141	32.0464	36.7213	35.1135
ENSRNOG00000001278	Gpn3	chr12:39670453-39679510	-	protein_coding	8.93584	8.1571	6.82732	8.35911	7.24661	9.82278
ENSRNOG00000001283	Anapc7	chr12:39614733-39641285	-	protein_coding	6.80112	8.19168	8.07408	9.74045	8.0517	9.39576
ENSRNOG00000001285	Atp2a2	chr12:39553903-39603326	+	protein_coding	90.394	81.5067	94.0413	122.19	119.407	109.344
ENSRNOG00000001287	Gper1	chr12:17309834-17311112	-	protein_coding	1.13607	0.628997	0.897942	2.15436	1.91143	2.3901
ENSRNOG00000001288	Gpr146	chr12:17345510-17358617	-	protein_coding	13.1382	15.0029	12.5517	13.9887	14.8042	12.567
ENSRNOG00000001289	LOC498154	chr12:17277635-17380494	+	protein_coding	11.1674	10.2482	11.2571	10.6602	10.0079	9.50812
ENSRNOG00000001293	Get4	chr12:17469112-17486157	-	protein_coding	4.98819	6.3383	6.05136	8.37678	6.52998	5.59783
ENSRNOG00000001294	Ift81	chr12:39423596-39506890	+	protein_coding	13.4753	11.5328	11.2466	18.0201	18.4107	19.3288
ENSRNOG00000001295	S100b	chr20:13130636-13142856	-	protein_coding	23.9531	23.4335	31.1786	33.4139	38.7135	45.8862
ENSRNOG00000001296	P2rx7	chr12:39353613-39396042	-	protein_coding	3.64667	3.78332	3.59346	6.54749	5.74029	5.7359
ENSRNOG00000001297	Prmt2	chr20:13156241-13212606	+	protein_coding	9.97505	9.7556	9.89526	11.1342	11.3074	12.2079
ENSRNOG00000001299	Sun1	chr12:17488487-17522534	-	protein_coding	15.3084	14.0813	15.3212	21.2277	19.3529	20.9856
ENSRNOG00000001300	P2rx4	chr12:39308025-39325673	-	protein_coding	23.8106	23.5309	23.5089	14.8579	17.1975	18.1059
ENSRNOG00000001302	Adora2a	chr20:14265252-14282873	-	protein_coding	1.79574	1.87089	2.36718	1.61583	2.08323	1.9424
ENSRNOG00000001303	Specc1l	chr20:14287457-14393793	-	protein_coding	26.5596	25.0861	24.636	29.9057	31.263	28.501
ENSRNOG00000001304	Bcr	chr20:14421141-14545772	-	protein_coding	12.9525	14.2501	15.2534	16.8561	14.6733	15.2221
ENSRNOG00000001309	Camkk2	chr12:39253409-39302601	+	protein_coding	8.6801	7.55645	9.27813	11.9534	9.96354	9.5172
ENSRNOG00000001311	Rab36	chr20:14557740-14573519	-	protein_coding	0.480295	0.541857	0.52889	0.685889	0.468426	0.688282
ENSRNOG00000001312	Pdgfa	chr12:17734133-17755285	+	protein_coding	11.119	10.8179	10.331	17.0582	16.7863	16.2561
ENSRNOG00000001313	Gnaz	chr20:14593819-14620019	-	protein_coding	0.648046	0.572534	0.722272	0.683296	0.481875	1.29449
ENSRNOG00000001314	Fam20c	chr12:17913767-17972737	-	protein_coding	15.2226	16.6407	18.2065	13.728	12.4625	12.0544
ENSRNOG00000001316	Anapc5	chr12:39209129-39242690	+	protein_coding	98.7102	96.2558	91.7509	93.3992	94.6428	87.0412
ENSRNOG00000001317	Zfp68	chr12:18152659-18167517	+	protein_coding	27.6918	29.1084	22.1503	27.4108	34.2588	29.0582
ENSRNOG00000001323	Zfp157	chr12:18464781-18487178	-	protein_coding	12.3795	13.2567	11.3223	13.1805	15.6728	13.4204
ENSRNOG00000001325	Il3ra	chr12:18534767-18540166	-	protein_coding	27.8027	24.0052	18.2913	23.203	25.4043	23.8871
ENSRNOG00000001329	Gjc3	chr12:19166239-19167015	-	protein_coding	0.405424	0.553387	0.217494	1.59162	2.35285	1.40497
ENSRNOG00000001331	Rnf34	chr12:39164290-39185168	-	protein_coding	7.79517	7.67146	9.77115	9.71197	7.5182	11.0957
ENSRNOG00000001333	Azgp1	chr12:19196611-19202647	+	protein_coding	0.652809	2.5711	0.958048	0.20872	2.35167	1.03623
ENSRNOG00000001335	Zkscan1	chr12:19231092-19247387	+	protein_coding	14.8033	14.2404	13.359	15.2974	14.7817	14.8347
ENSRNOG00000001336	Orai1	chr12:38981927-38995570	-	protein_coding	11.009	11.4929	13.524	8.94249	9.7334	10.0191
ENSRNOG00000001337	Setd1b	chr12:38845621-38869346	-	protein_coding	2.1135	2.6765	2.36644	3.8747	2.99508	3.18514
ENSRNOG00000001338	Hpd	chr12:38828444-38839969	+	protein_coding	0.817856	2.73456	1.27949	0.561774	8.21732	4.0838
ENSRNOG00000001339	Psmd9	chr12:38786540-38805121	-	protein_coding	17.824	16.9253	17.9645	13.0707	13.6677	13.5223
ENSRNOG00000001341	Zfp113	chr12:19288403-19294888	-	protein_coding	8.65637	8.14167	7.722	9.2884	11.4359	8.72493
ENSRNOG00000001344	Aldh2	chr12:40466495-40498752	+	protein_coding	68.3167	60.8398	76.9185	92.6818	82.1325	117.675
ENSRNOG00000001345	Mapkapk5	chr12:40510378-40529338	+	protein_coding	25.8125	24.1824	22.5177	26.0477	29.6302	28.9822
ENSRNOG00000001346	Cops6	chr12:19303387-19306226	+	protein_coding	8.65901	10.9323	11.1479	15.5633	9.87411	14.2104
ENSRNOG00000001348	Erp29	chr12:40619377-40625883	+	protein_coding	44.2974	46.219	53.186	30.14	31.1348	30.6103
ENSRNOG00000001349	Mcm7	chr12:19306607-19314016	-	protein_coding	12.9962	13.3292	13.4862	10.6724	10.3132	12.628
ENSRNOG00000001350	Naa25	chr12:40628005-40680397	-	protein_coding	10.0109	10.1413	9.99066	11.6849	11.7566	10.6963
ENSRNOG00000001351	Trafd1	chr12:40695520-40709462	+	protein_coding	59.9545	54.6388	48.7319	34.3143	28.4934	31.9755
ENSRNOG00000001352	Hectd4	chr12:40713841-40822159	-	protein_coding	6.52585	6.97436	6.74354	10.6171	7.99821	8.93306
ENSRNOG00000001353	Ap4m1	chr12:19314251-19320142	+	protein_coding	15.4952	13.7334	12.87	15.9171	14.7862	16.7482
ENSRNOG00000001355	Taf6	chr12:19320271-19328637	-	protein_coding	10.6071	11.3575	11.1165	11.4256	11.84	12.7114
ENSRNOG00000001357	Mblac1	chr12:19335841-19337102	+	protein_coding	5.74993	6.19367	6.04191	5.82877	5.58034	6.25707
ENSRNOG00000001367	Gpc2	chr12:19593041-19599374	-	protein_coding	0.588211	0.439478	0.364682	0.523492	0.601466	0.614622
ENSRNOG00000001369	Oas1a	chr12:41200718-41211909	+	protein_coding	19.7095	20.3023	17.7814	3.03044	2.66148	2.98184
ENSRNOG00000001374	Rasal1	chr12:41416218-41448668	-	protein_coding	0.843904	1.10897	0.772359	1.18412	0.871012	1.05596
ENSRNOG00000001375	Gal3st4	chr12:19583110-19592000	-	protein_coding	3.00276	2.96264	3.42131	3.19834	2.33875	3.26972
ENSRNOG00000001376	Mettl7a	chr7:141973553-141981432	+	protein_coding	42.9796	35.5411	34.3254	56.7801	56.3457	63.7108
ENSRNOG00000001377	Ddx54	chr12:41470557-41485122	-	protein_coding	22.3777	22.1646	25.6918	22.8771	22.2045	23.132
ENSRNOG00000001379	Cyp3a9	chr12:18678594-18709397	+	protein_coding	1.61539	0.354584	0.0764483	0.0467826	0	0
ENSRNOG00000001383	Slc8b1	chr12:41566981-41590244	-	protein_coding	23.3619	18.9091	18.776	19.0724	15.3973	18.256
ENSRNOG00000001385	Plbd2	chr12:41600005-41619186	+	protein_coding	40.5359	36.4559	45.0654	24.8298	20.3436	23.1471
ENSRNOG00000001387	LOC100910540	chr12:21981755-21986473	+	protein_coding	4.227	3.86347	4.17702	5.74236	5.88992	6.09292
ENSRNOG00000001389	Irs3	chr12:22122953-22125091	+	protein_coding	3.22605	2.71205	3.32203	5.43471	5.73279	5.31626
ENSRNOG00000001391	Sdsl	chr12:41636994-41647205	+	protein_coding	1.19021	0.677186	0.819146	0.696069	0.300391	0.179678
ENSRNOG00000001396	Mospd3	chr12:22165486-22169241	+	protein_coding	8.78192	7.00641	7.8373	9.45517	6.85821	9.06953
ENSRNOG00000001397	Rbm19	chr12:41907740-41993957	-	protein_coding	3.11789	3.58802	3.88258	5.34044	3.96213	4.62222
ENSRNOG00000001402	Lrch4	chr12:22127393-22138382	-	protein_coding	5.88993	5.4943	5.53457	6.83068	4.10265	5.83068
ENSRNOG00000001404	Agfg2	chr12:22082057-22118220	+	protein_coding	10.4799	7.41732	8.73958	7.41352	4.42078	8.56684
ENSRNOG00000001409	Gnb2	chr12:22229079-22234096	+	protein_coding	41.6955	44.8612	44.1232	44.2392	36.9683	39.0716
ENSRNOG00000001410	Gigyf1	chr12:22236165-22245100	-	protein_coding	16.4467	15.435	14.8774	22.5115	21.1562	23.4384
ENSRNOG00000001414	Serpine1	chr12:22641104-22651482	+	protein_coding	71.6669	83.3305	90.3694	26.8994	21.6737	16.5024
ENSRNOG00000001415	Ap1s1	chr12:22665112-22676075	+	protein_coding	14.3475	15.0957	16.4802	12.9628	10.4481	13.3612
ENSRNOG00000001417	Plod3	chr12:22716423-22726982	-	protein_coding	28.5933	29.0042	32.7489	25.2149	23.4828	24.3424
ENSRNOG00000001418	Znhit1	chr12:22726643-22732943	+	protein_coding	4.11149	4.61099	4.34101	5.00507	3.78107	5.27943
ENSRNOG00000001419	Cldn15	chr12:22738195-22748860	-	protein_coding	1.57638	1.24076	1.25179	2.91592	2.56085	2.592
ENSRNOG00000001420	Fis1	chr12:22750485-22765308	-	protein_coding	38.6209	37.1771	34.2133	35.8363	37.1613	40.7202
ENSRNOG00000001424	Cux1	chr12:23151180-23445074	+	protein_coding	19.9096	19.5253	19.938	26.1865	25.4708	25.6705
ENSRNOG00000001425	Sh2b2	chr12:23473270-23501036	+	protein_coding	1.34562	1.06732	1.27836	1.24616	0.79059	0.937933
ENSRNOG00000001426	Prkrip1	chr12:23514981-23535968	+	protein_coding	7.66223	7.67587	7.8532	8.22294	8.71436	8.18193
ENSRNOG00000001427	Orai2	chr12:23544287-23564569	+	protein_coding	4.78155	5.7486	5.29758	3.03437	2.45419	2.56682
ENSRNOG00000001428	Alkbh4	chr12:23568094-23574125	-	protein_coding	2.00178	2.0315	2.17977	2.31918	1.72269	2.16232
ENSRNOG00000001429	Lrwd1	chr12:23574187-23587276	+	protein_coding	5.806	6.18607	5.262	6.53704	5.22109	6.12766
ENSRNOG00000001430	Polr2j	chr12:23587222-23592774	-	protein_coding	30.8348	32.6278	31.4114	29.0842	35.3569	30.3793
ENSRNOG00000001431	Rasa4	chr12:23596981-23624316	-	protein_coding	13.1203	11.6188	10.7273	13.916	13.5689	14.1075
ENSRNOG00000001432	Dtx2	chr12:23687966-23727564	-	protein_coding	4.97732	4.80973	5.01719	6.42075	5.37931	6.21133
ENSRNOG00000001435	Ssc4d	chr12:23752844-23762877	+	protein_coding	0.69945	0.61519	0.592231	0.835458	0.612191	0.88722
ENSRNOG00000001436	Ywhag	chr12:23789638-23817883	+	protein_coding	37.631	42.1411	49.902	42.6157	28.6353	39.2474
ENSRNOG00000001440	Mdh2	chr12:23941448-23954431	-	protein_coding	20.421	23.7239	23.8131	28.3248	23.1733	26.8672
ENSRNOG00000001441	Tmem120a	chr12:23989596-23998254	+	protein_coding	10.5517	11.7467	9.91954	11.0598	11.0354	12.5689
ENSRNOG00000001442	Por	chr12:23998411-24046814	-	protein_coding	22.5587	22.3369	26.3738	23.2983	22.5457	24.5605
ENSRNOG00000001443	Rhbdd2	chr12:24092004-24102084	-	protein_coding	3.50438	2.73795	3.54189	4.66817	2.91523	3.99837
ENSRNOG00000001448	Hip1	chr12:24180937-24315373	+	protein_coding	39.9078	38.1182	41.8447	60.2231	61.1972	58.0343
ENSRNOG00000001449	Pom121	chr12:24324590-24341938	+	protein_coding	2.56732	3.08299	3.07553	4.74879	3.08362	3.61214
ENSRNOG00000001450	Nsun5	chr12:24341928-24346918	-	protein_coding	7.87584	6.98487	6.18282	8.25825	9.31921	8.55838
ENSRNOG00000001453	Baz1b	chr12:24478898-24537313	-	protein_coding	33.5234	33.3045	35.0006	36.4334	37.0397	37.0666
ENSRNOG00000001454	Eif4h	chr12:25093149-25109799	+	protein_coding	78.3135	71.5275	76.4951	71.8081	69.0739	74.3033
ENSRNOG00000001455	Kif13a	chr17:18151982-18335019	+	protein_coding	14.5937	16.0821	16.5415	22.4474	17.5838	19.1523
ENSRNOG00000001456	Nup153	chr17:18358712-18411368	+	protein_coding	22.9391	23.4437	22.7132	24.2874	25.3325	24.5681
ENSRNOG00000001457	Rfc2	chr12:25130377-25143480	-	protein_coding	6.90626	7.15715	7.12931	5.73204	5.0137	5.60443
ENSRNOG00000001465	Ids	chr8:69449801-69466618	-	protein_coding	45.1694	47.0445	55.0021	39.5173	34.6361	38.6569
ENSRNOG00000001469	Eln	chr12:24978483-25021863	+	protein_coding	301.808	377.505	401.434	177.379	156.267	170.358
ENSRNOG00000001470	Limk1	chr12:25036605-25070539	+	protein_coding	5.59891	5.76024	6.85414	5.15803	3.55987	3.6575
ENSRNOG00000001478	Gtf2ird1	chr12:25264192-25371001	+	protein_coding	1.61708	1.93576	1.7068	2.3151	1.83794	2.28311
ENSRNOG00000001479	Gtf2i	chr12:25411207-25488156	+	protein_coding	11.1973	12.0966	12.102	15.4289	11.3999	14.8443
ENSRNOG00000001480	Ncf1	chr12:25497104-25506300	+	protein_coding	9.47572	8.55372	9.43729	5.15492	4.26609	4.21221
ENSRNOG00000001482	Gtf2ird2	chr12:25509653-25546200	-	processed_transcript	2.92716	2.88128	2.9799	4.07413	3.58993	4.72005
ENSRNOG00000001483	Rcc1l	chr12:25561777-25592342	+	protein_coding	6.63465	6.43797	7.02	6.87777	5.61394	6.61001
ENSRNOG00000001484	Gatsl2	chr12:25601404-25638797	-	protein_coding	1.14695	1.08317	0.914858	1.31733	0.852389	1.33522
ENSRNOG00000001488	Psmb1	chr1:57470632-57489727	-	protein_coding	99.7207	101.741	89.8224	79.5602	80.6776	82.6476
ENSRNOG00000001489	Tbp	chr1:57491643-57508449	+	protein_coding	6.29117	6.25873	6.30484	6.8489	7.46129	7.29547
ENSRNOG00000001490	Pdcd2	chr1:57512968-57518458	-	protein_coding	17.6982	16.6201	13.5072	15.8259	16.9544	14.8162
ENSRNOG00000001492	Slc8a2	chr1:78025995-78060111	+	protein_coding	5.41413	4.84798	4.45162	14.6099	10.2307	14.6375
ENSRNOG00000001493	Kptn	chr1:78015722-78023676	+	protein_coding	8.72002	8.72564	8.9053	11.0362	9.73179	11.0686
ENSRNOG00000001494	Napa	chr1:77994203-78012845	+	protein_coding	27.9208	27.3472	26.4458	27.5399	25.6616	26.0662
ENSRNOG00000001499	Mia	chr1:83991578-83993270	-	protein_coding	0.619366	0.662936	0.249736	2.18716	1.70073	1.83078
ENSRNOG00000001500	Rab4b	chr1:83979298-83990588	-	protein_coding	10.3321	9.23097	9.83427	10.4231	7.80266	9.26467
ENSRNOG00000001501	Snrpa	chr1:83999671-84008293	-	protein_coding	11.1671	12.0245	10.0488	11.6825	11.3506	11.4459
ENSRNOG00000001506	Tmem35	chrX:105134498-105145345	+	protein_coding	1.47972	1.50161	1.42117	1.85471	1.45283	3.11765
ENSRNOG00000001514	Cdca7	chr3:59153280-59163913	+	protein_coding	3.08822	3.02942	2.59606	2.79957	2.70533	2.51996
ENSRNOG00000001515	Map3k20	chr3:58965552-59067369	+	protein_coding	99.515	91.9542	97.2008	142.672	146.615	135.263
ENSRNOG00000001516	Rapgef4	chr3:58632476-58924038	+	protein_coding	7.35608	6.41336	7.84432	6.12178	7.01228	6.1619
ENSRNOG00000001517	Pdk1	chr3:58530870-58558027	+	protein_coding	14.567	13.8886	14.2371	11.3342	14.1662	11.3021
ENSRNOG00000001518	Itga6	chr3:58443101-58515124	+	protein_coding	22.0559	25.053	25.7458	33.4135	36.894	28.0536
ENSRNOG00000001524	Hat1	chr3:58022238-58070068	+	protein_coding	22.9654	23.3864	19.8636	19.2235	21.3745	19.5917
ENSRNOG00000001525	Igsf11	chr11:64286694-64421248	-	protein_coding	0.800482	1.10174	1.14741	3.90893	2.64641	4.57471
ENSRNOG00000001527	Cd80	chr11:64827635-64855353	-	protein_coding	1.08312	0.970326	1.27767	0.411404	0.647885	0.346104
ENSRNOG00000001528	Gap43	chr11:58624198-58717914	+	protein_coding	4.16502	4.83679	4.86702	3.24457	4.62333	3.04116
ENSRNOG00000001531	Chac2	chr14:115383910-115391652	-	protein_coding	7.26076	8.03277	5.37719	5.81075	7.72705	7.28881
ENSRNOG00000001544	Cyyr1	chr11:24967937-25078740	-	protein_coding	14.5334	15.4228	12.0667	24.5687	25.8736	20.2269
ENSRNOG00000001547	Agps	chr3:62648447-62749153	+	protein_coding	26.2687	27.3001	27.3749	22.059	25.68	22.8651
ENSRNOG00000001548	Nfe2l2	chr3:62497571-62524996	-	protein_coding	75.4221	70.3647	62.2923	62.5299	63.1676	59.7285
ENSRNOG00000001551	Atp5j	chr11:24286787-24294179	-	protein_coding	28.2661	27.1079	28.516	31.1639	21.6476	31.8271
ENSRNOG00000001554	RGD1563888	chr11:17076980-17130120	-	protein_coding	6.2368	6.67205	5.76728	8.27193	7.03846	8.14084
ENSRNOG00000001555	Btg3	chr11:16873646-16889201	-	protein_coding	28.4112	26.2324	24.5532	24.9355	23.9527	24.9162
ENSRNOG00000001557	Cxadr	chr11:16826399-16873562	+	protein_coding	1.38109	1.32875	1.48754	2.21488	2.26254	1.4596
ENSRNOG00000001559	Mtx2	chr3:61756148-61818998	+	protein_coding	27.3562	25.7795	23.6634	24.7256	21.9097	25.2353
ENSRNOG00000001573	Usp25	chr11:15436269-15558646	+	protein_coding	33.9365	33.0538	33.7579	29.5326	31.6774	31.3529
ENSRNOG00000001577	Hoxd3	chr3:61658245-61670282	+	protein_coding	1.13628	1.09481	0.981163	2.10026	1.5281	1.60395
ENSRNOG00000001578	Hoxd4	chr3:61634005-61651056	+	protein_coding	7.40581	7.52195	6.69648	11.6952	10.1714	10.5168
ENSRNOG00000001580	Hoxd9	chr3:61620192-61622359	+	protein_coding	2.65752	3.66864	2.72274	4.00177	2.45853	3.31055
ENSRNOG00000001581	Hoxd10	chr3:61613774-61617367	+	protein_coding	5.19981	5.40833	5.11469	12.1517	8.38946	15.7648
ENSRNOG00000001582	Bach1	chr11:27364916-27398842	+	protein_coding	10.7219	9.97543	10.2709	9.94605	8.578	10.0228
ENSRNOG00000001584	Map3k7cl	chr11:27208564-27251801	+	protein_coding	75.4242	68.3637	57.3515	86.2958	99.061	84.8662
ENSRNOG00000001585	Nrip1	chr11:14658225-14741563	-	protein_coding	17.6939	16.3955	16.9037	19.3605	20.7989	21.0424
ENSRNOG00000001592	Cct8	chr11:27130172-27141881	-	protein_coding	70.1578	66.761	59.7939	71.16	78.2236	75.5447
ENSRNOG00000001593	Lnpk	chr3:61433863-61494778	-	protein_coding	9.43836	9.25394	8.46442	8.57236	9.15374	7.76593
ENSRNOG00000001596	Atp5g3	chr3:60811210-60813869	-	protein_coding	58.0813	54.7929	62.9239	71.0045	54.9248	66.4876
ENSRNOG00000001597	Atf2	chr3:60721135-60795951	-	protein_coding	21.6019	22.1747	20.8262	23.6239	26.1118	25.0261
ENSRNOG00000001598	Usp16	chr11:27101227-27130341	+	protein_coding	32.2199	32.3382	26.9826	28.5027	33.3877	32.2567
ENSRNOG00000001599	Rwdd2b	chr11:27085711-27094364	-	protein_coding	4.16842	4.17929	3.42122	4.17491	3.28924	3.53833
ENSRNOG00000001602	Ltn1	chr11:27022986-27080701	-	protein_coding	14.5701	14.576	13.3102	16.3236	17.3068	17.2727
ENSRNOG00000001603	N6amt1	chr11:27004320-27016941	+	protein_coding	10.7172	10.2483	10.9078	10.0422	10.9329	11.4723
ENSRNOG00000001607	Adamts1	chr11:25342126-25350974	-	protein_coding	215.578	193.067	215.478	108.602	99.1433	138.66
ENSRNOG00000001608	Nxpe3	chr11:47188495-47238372	+	protein_coding	2.07841	1.80621	1.46353	2.0763	2.02519	1.98811
ENSRNOG00000001609	Cep97	chr11:47146308-47174713	+	protein_coding	6.10836	6.23588	5.32936	6.9733	7.97232	6.29468
ENSRNOG00000001611	Rpl24	chr11:47116886-47122095	-	protein_coding	509.058	491.053	474.855	546.643	597.251	573.323
ENSRNOG00000001613	Zbtb11	chr11:47079234-47113993	-	protein_coding	15.7337	14.8716	13.8144	14.1471	15.0804	15.1562
ENSRNOG00000001616	Senp7	chr11:46880928-47027667	-	protein_coding	9.09277	8.83082	7.96078	9.84994	11.1523	11.1315
ENSRNOG00000001620	Prdm15	chr11:38293875-38351184	-	protein_coding	2.51824	2.95926	3.00111	3.39134	2.83596	2.92687
ENSRNOG00000001621	C2cd2	chr11:38357424-38420119	-	protein_coding	18.0549	16.5642	18.8026	19.0718	19.8904	18.2023
ENSRNOG00000001623	Zfp295	chr11:38442742-38457373	-	protein_coding	9.03717	8.94849	8.9946	10.5539	10.2397	10.444
ENSRNOG00000001627	Abi3bp	chr11:46208075-46369577	-	protein_coding	52.6413	56.1251	50.0493	46.7991	52.9037	39.1732
ENSRNOG00000001628	Pcp4	chr11:36851038-36912229	+	protein_coding	2.27089	1.26922	1.20611	70.6165	37.0631	117.674
ENSRNOG00000001629	Wrb	chr11:36497509-36511535	+	protein_coding	11.6706	10.2059	10.115	16.7481	14.7707	19.5916
ENSRNOG00000001632	Brwd1	chr11:36337635-36430413	-	protein_coding	17.4701	17.0015	16.0378	19.8201	20.8581	20.6959
ENSRNOG00000001633	Tfg	chr11:46179940-46206721	+	protein_coding	18.6751	18.9389	19.9632	17.4185	17.2118	16.5114
ENSRNOG00000001634	Adgrg7	chr11:46793777-46856291	+	protein_coding	0.890968	0.666071	0.433831	0	0.615562	0.61985
ENSRNOG00000001640	Tomm70	chr11:45480250-45510961	-	protein_coding	38.4841	36.6551	35.1384	39.8837	38.2274	41.0295
ENSRNOG00000001642	Tbc1d23	chr11:45401403-45459821	+	protein_coding	31.8035	30.4633	27.8384	28.4555	33.3283	29.6311
ENSRNOG00000001643	Psmg1	chr11:36327800-36337256	-	protein_coding	18.5115	17.7821	17.3796	19.7345	17.7041	20.3869
ENSRNOG00000001645	Filip1l	chr11:45039461-45124423	-	protein_coding	137.511	137.657	129.131	202.612	204.007	207.428
ENSRNOG00000001647	Ets2	chr11:36075709-36092495	+	protein_coding	13.6619	13.4543	14.9183	15.0139	14.6673	13.15
ENSRNOG00000001652	Erg	chr11:35646116-35749594	-	protein_coding	28.3606	31.8681	29.9416	27.2547	35.3175	24.4462
ENSRNOG00000001653	St3gal6	chr11:44192940-44237100	+	protein_coding	6.02793	6.18377	4.93184	6.58774	7.68459	5.79668
ENSRNOG00000001654	Cpox	chr11:44039669-44049648	-	protein_coding	11.2848	10.4329	11.8629	10.674	11.0526	10.0401
ENSRNOG00000001657	Cldnd1	chr11:43986386-43992598	-	protein_coding	10.2725	10.9487	12.2869	12.2429	8.03904	12.0396
ENSRNOG00000001662	Dyrk1a	chr11:34865532-34956536	+	protein_coding	22.7306	22.907	24.5976	26.0903	29.773	28.9879
ENSRNOG00000001680	Riox2	chr11:43006757-43022565	-	protein_coding	3.50854	3.42133	3.59804	4.17992	3.65533	3.8659
ENSRNOG00000001681	Dscr3	chr11:34764721-34791993	-	protein_coding	19.4597	18.2995	15.7223	15.308	15.8303	15.0125
ENSRNOG00000001682	Ttc3	chr11:34598492-34738791	+	protein_coding	75.7309	78.5944	67.6331	73.0281	83.7601	79.6911
ENSRNOG00000001686	Hlcs	chr11:34352287-34526931	-	protein_coding	7.50191	7.61534	7.80914	8.29162	6.70093	7.82407
ENSRNOG00000001687	Crybg3	chr11:42945084-43005097	+	protein_coding	36.4541	35.9512	34.7429	37.6634	42.2913	37.0134
ENSRNOG00000001689	Arl6	chr11:42858478-42884603	+	protein_coding	10.7936	10.4188	9.55062	9.3353	12.2811	12.2458
ENSRNOG00000001692	Chaf1b	chr11:34101197-34121378	+	protein_coding	1.14253	1.53511	1.59939	0.417118	0.424121	0.501091
ENSRNOG00000001699	Setd4	chr11:33781870-33801999	-	protein_coding	9.87912	9.35842	8.80506	10.5835	9.06793	8.67074
ENSRNOG00000001700	Whrn	chr5:79234950-79317206	-	protein_coding	1.15301	1.07752	1.08561	2.13963	1.40853	2.39995
ENSRNOG00000001701	Cbr3	chr11:33909439-33917674	+	protein_coding	13.4511	14.57	16.8289	13.7631	20.7783	18.0479
ENSRNOG00000001704	Runx1	chr11:32769165-33003021	-	protein_coding	5.52997	5.94071	6.39185	4.45609	3.45295	3.14915
ENSRNOG00000001706	Kalrn	chr11:69484293-70025633	+	protein_coding	19.6567	19.1091	18.3698	26.7803	24.4357	23.1301
ENSRNOG00000001708	Dvl3	chr11:84051078-84068302	-	protein_coding	4.49337	5.07447	4.21948	7.52185	4.73126	5.76812
ENSRNOG00000001709	Ap2m1	chr11:84041184-84047546	-	protein_coding	71.3648	70.4609	77.9893	64.1357	55.4192	62.3246
ENSRNOG00000001710	Abcf3	chr11:84026207-84037938	-	protein_coding	18.5068	18.5694	17.6363	19.3243	20.2689	21.3067
ENSRNOG00000001711	Hrasls	chr11:75125952-75144903	-	protein_coding	1.90649	1.79222	1.80634	3.8497	4.82585	3.90672
ENSRNOG00000001712	Alg3	chr11:83986230-83991706	+	protein_coding	2.94653	4.22561	5.01787	3.9966	4.43323	4.28267
ENSRNOG00000001713	Il13ra1	chr11:74862804-74866451	-	protein_coding	11.1722	10.4285	10.583	7.67688	9.67292	7.69279
ENSRNOG00000001715	Ece2	chr11:83948230-83964055	-	protein_coding	3.61039	3.85044	2.91873	2.59279	2.50293	3.06191
ENSRNOG00000001717	Opa1	chr11:74720254-74793803	-	protein_coding	34.8076	34.0629	34.7272	35.7631	40.9646	37.773
ENSRNOG00000001719	Psmd2	chr11:83934087-83944763	-	protein_coding	51.5021	52.1969	59.6815	46.625	39.5406	51.292
ENSRNOG00000001720	Hes1	chr11:74312806-74315248	-	protein_coding	15.9598	16.9421	19.1746	16.2953	16.7367	15.6242
ENSRNOG00000001724	Atp13a3	chr11:73936750-73963852	+	protein_coding	9.00418	10.2757	9.56345	8.94851	7.66846	7.79553
ENSRNOG00000001726	Tmem44	chr11:73738433-73774190	+	protein_coding	5.76794	5.77937	5.99401	7.05494	6.59082	5.82065
ENSRNOG00000001727	Lsg1	chr11:73693814-73723501	+	protein_coding	10.67	10.6093	11.6399	11.2973	12.076	12.4775
ENSRNOG00000001728	Fam43a	chr11:73676601-73678984	-	protein_coding	25.6683	27.2075	29.5272	17.1796	14.3066	16.4163
ENSRNOG00000001729	Xxylt1	chr11:73198522-73329083	+	protein_coding	12.8858	13.1932	13.2211	10.8712	9.51693	10.1881
ENSRNOG00000001730	Acap2	chr11:73078982-73191132	+	protein_coding	36.3213	35.6789	36.4605	35.1002	35.4331	36.9397
ENSRNOG00000001733	Ppp1r2	chr11:73022063-73034682	+	protein_coding	76.5718	77.1082	75.8827	68.7609	84.2557	71.5848
ENSRNOG00000001736	Bdh1	chr11:72578533-72614176	-	protein_coding	1.87625	2.12577	1.83911	1.47469	1.35428	2.11053
ENSRNOG00000001738	Eif4g1	chr11:83908109-83926524	-	protein_coding	88.5464	91.6118	102.478	88.303	95.2763	86.3726
ENSRNOG00000001742	LOC108348101	chr11:83883879-83897394	+	protein_coding	1.32228	0.98613	0.83557	1.46561	1.5115	1.74326
ENSRNOG00000001746	Ncbp2	chr11:72071839-72080928	-	protein_coding	20.0926	20.74	19.3867	16.9922	18.1668	17.6651
ENSRNOG00000001747	Pak2	chr11:71959228-72021224	+	protein_coding	15.9055	16.6467	16.6329	17.2198	14.6797	16.13
ENSRNOG00000001748	Polr2h	chr11:82856529-82860977	-	protein_coding	9.08951	7.81724	7.15147	7.4314	6.88477	7.63227
ENSRNOG00000001750	Chrd	chr11:83858503-83867203	-	protein_coding	4.59783	3.81549	3.83606	4.39591	3.71699	4.34159
ENSRNOG00000001752	Nrros	chr11:71872830-71889887	+	protein_coding	15.9562	14.5799	16.2038	14.0935	13.0763	10.7846
ENSRNOG00000001754	Wdr53	chr11:71787457-71795796	-	protein_coding	3.90494	3.66843	3.47204	4.07959	4.23261	4.41104
ENSRNOG00000001756	LOC100911374	chr11:72786730-72814850	-	protein_coding	9.56907	9.23919	8.97424	9.13747	9.52519	9.71191
ENSRNOG00000001758	Tctex1d2	chr11:71593302-71601662	-	protein_coding	4.81007	5.68449	3.86776	4.71622	4.56229	7.0454
ENSRNOG00000001762	Pcyt1a	chr11:71548222-71591502	-	protein_coding	25.1894	23.4574	25.6946	22.6521	23.596	22.7614
ENSRNOG00000001764	Vps8	chr11:83105064-83300409	-	protein_coding	12.9259	12.7506	12.7686	13.9242	14.0443	13.6338
ENSRNOG00000001766	Tfrc	chr11:71397383-71419223	-	protein_coding	5.66031	5.54991	5.69321	5.77778	5.66417	4.62997
ENSRNOG00000001767	RGD1562339	chr11:83048636-83094372	+	protein_coding	18.6846	16.4615	20.1707	17.1284	16.2496	18.0744
ENSRNOG00000001769	Tnk2	chr11:71348717-71387992	-	protein_coding	7.4658	5.59646	5.98816	12.5422	11.2866	11.6373
ENSRNOG00000001770	Ehhadh	chr11:82945104-82978364	+	protein_coding	1.72676	1.51799	1.76091	2.06292	2.57282	2.66655
ENSRNOG00000001773	Senp2	chr11:82630436-82664630	-	protein_coding	18.9375	18.0625	19.5058	16.983	19.6432	20.4043
ENSRNOG00000001774	Lrch3	chr11:71012061-71108184	-	protein_coding	28.3582	29.6961	29.2462	36.2476	38.8584	36.3816
ENSRNOG00000001776	Muc20	chr11:71222600-71236223	+	protein_coding	0.470841	0.618813	0.517757	0.179949	0.24588	0.102661
ENSRNOG00000001781	Lmln	chr11:70897052-70961358	-	protein_coding	2.05347	2.0634	2.03774	2.13555	2.13522	2.07532
ENSRNOG00000001782	Osbpl11	chr11:70770507-70833577	-	protein_coding	17.1596	14.9134	15.8756	13.6609	13.5508	15.7187
ENSRNOG00000001783	Tra2b	chr11:82373870-82392083	+	protein_coding	62.5005	67.8633	60.2507	55.6407	55.8306	58.0445
ENSRNOG00000001785	Etv5	chr11:82194657-82252139	+	protein_coding	4.45283	4.86975	4.95509	3.23215	3.16919	3.25521
ENSRNOG00000001786	Snx4	chr11:70693366-70753632	-	protein_coding	32.7229	30.9117	28.9796	28.3713	31.3984	28.6795
ENSRNOG00000001789	Zfp148	chr11:70514750-70618347	-	protein_coding	26.922	28.0306	25.68	28.8186	33.1627	29.742
ENSRNOG00000001793	Heg1	chr11:70236888-70322690	-	protein_coding	52.0234	64.0001	67.0133	57.4641	46.2926	44.3553
ENSRNOG00000001794	Muc13	chr11:70185757-70211701	-	protein_coding	2.88474	0.316195	0.111163	0	0.026551	0
ENSRNOG00000001795	Itgb5	chr11:70056500-70172372	-	processed_transcript	73.2747	68.8152	85.2354	51.7434	49.4672	53.4327
ENSRNOG00000001796	Dgkg	chr11:81972219-82163165	+	protein_coding	3.63594	3.66272	4.98982	13.026	13.2617	11.8046
ENSRNOG00000001797	Umps	chr11:70034139-70044628	+	protein_coding	16.6785	15.2724	17.1233	14.1827	12.9607	14.3674
ENSRNOG00000001803	Dnajb11	chr11:81741297-81757813	-	protein_coding	37.84	41.8932	44.4263	30.3225	37.9395	26.7786
ENSRNOG00000001804	Itpr2	chr4:180538389-180722358	-	protein_coding	24.2147	26.2029	26.8711	28.2192	27.6595	24.2187
ENSRNOG00000001806	Fetub	chr11:81648885-81660395	-	protein_coding	2.69355	5.52657	2.26888	0.230705	3.10357	0.785968
ENSRNOG00000001807	Sspn	chr4:180291389-180324408	+	protein_coding	19.4515	16.3319	18.7872	24.5119	23.7425	25.6395
ENSRNOG00000001808	Ints13	chr4:180855800-180887050	-	protein_coding	19.7443	21.279	17.5607	20.7211	24.7958	22.8439
ENSRNOG00000001809	Hrg	chr11:81621283-81639952	-	protein_coding	0.834508	3.36386	1.20289	0.0892258	1.5968	0.940863
ENSRNOG00000001811	Fgfr1op2	chr4:180887182-180908198	+	protein_coding	39.8136	45.4049	38.1466	39.9718	36.4931	34.7577
ENSRNOG00000001813	Dnm1l	chr11:88830957-88880198	+	protein_coding	30.3233	32.9486	28.4071	31.8591	32.3294	29.8447
ENSRNOG00000001815	Eif4a2	chr11:81373048-81379871	-	protein_coding	191.505	192.989	162.325	201.463	222.421	226.019
ENSRNOG00000001816	Rfc4	chr11:81358592-81373043	+	protein_coding	9.60403	9.76155	7.48682	9.75843	7.41197	8.55911
ENSRNOG00000001817	Tm7sf3	chr4:180913706-180951564	-	protein_coding	28.1628	26.2556	28.0772	24.4181	23.812	22.5996
ENSRNOG00000001820	Med21	chr4:180961142-180968123	+	protein_coding	21.078	19.6682	16.2786	19.1964	20.8257	20.674
ENSRNOG00000001821	Adipoq	chr11:81330293-81344488	-	protein_coding	75.464	73.0406	105.071	117.272	175.462	168.426
ENSRNOG00000001823	St6gal1	chr11:80927601-80981422	-	protein_coding	21.1814	27.9768	22.4316	11.7982	13.5568	12.843
ENSRNOG00000001825	-	chr11:88912599-88972176	-	protein_coding	0.234016	0.343292	0.402587	0.69686	0.684922	0.614615
ENSRNOG00000001827	Masp1	chr11:80736576-80803382	+	protein_coding	11.1945	10.7117	12.3583	3.16097	2.04239	2.53237
ENSRNOG00000001828	Stk38l	chr4:181027212-181089740	+	protein_coding	19.8863	18.832	20.7967	23.06	20.6079	20.5625
ENSRNOG00000001829	Ube2v2	chr11:89557273-89591175	+	protein_coding	28.6605	31.3116	24.0916	27.7048	33.2796	29.9218
ENSRNOG00000001830	Arntl2	chr4:181103774-181214994	+	protein_coding	1.2325	1.49459	1.5465	0.954341	0.984316	0.901996
ENSRNOG00000001833	Mcm4	chr11:89511191-89524892	+	protein_coding	15.9767	17.1543	16.1762	11.5217	11.7305	10.2519
ENSRNOG00000001834	Mzt2b	chr11:89277039-89282929	+	protein_coding	4.43973	5.52558	4.17708	5.53925	5.24833	5.74744
ENSRNOG00000001840	Rep15	chr4:181428664-181429737	+	protein_coding	1.0552	1.4392	1.05342	0.786116	1.19937	0.904027
ENSRNOG00000001842	Mrps35	chr4:181434812-181465318	+	protein_coding	8.80915	8.06874	8.33009	10.2154	10.3842	11.9501
ENSRNOG00000001843	Bcl6	chr11:80255790-80279075	+	protein_coding	8.97846	8.44652	9.95673	10.1197	10.8244	9.58063
ENSRNOG00000001844	Klhl42	chr4:181481147-181502916	+	protein_coding	8.16084	9.24036	9.42587	11.4298	10.1034	10.3158
ENSRNOG00000001845	Top3b	chr11:88346313-88374679	-	protein_coding	9.42249	10.2689	9.5547	10.4344	11.3157	10.5821
ENSRNOG00000001847	Ccdc91	chr4:181874861-182043593	+	protein_coding	14.846	13.7619	14.8938	17.902	20.7061	19.2607
ENSRNOG00000001849	Mapk1	chr11:88211599-88273254	-	protein_coding	23.3156	25.8736	28.2106	29.1749	20.8784	28.6057
ENSRNOG00000001852	Ergic2	chr4:182569089-182600258	-	protein_coding	45.3623	47.1735	41.5551	37.9191	46.0528	41.6434
ENSRNOG00000001854	Tmtc1	chr4:182625386-182844291	-	protein_coding	41.1661	44.013	43.1175	51.7396	39.3291	67.8225
ENSRNOG00000001858	Ypel1	chr11:88173890-88180542	-	protein_coding	1.88295	0.743715	0.955169	0.851483	0.856067	0.766459
ENSRNOG00000001859	Sdf2l1	chr11:88122271-88124513	+	protein_coding	7.03315	7.06024	8.38635	5.48086	3.78966	2.80498
ENSRNOG00000001861	Ydjc	chr11:88090921-88093516	-	protein_coding	1.05032	1.00096	0.751936	0.954275	0.761687	0.810035
ENSRNOG00000001862	Ube2l3	chr11:88047832-88088476	+	protein_coding	30.558	31.1994	33.4557	29.8742	24.292	28.6667
ENSRNOG00000001865	Serpind1	chr11:87913806-87924816	-	protein_coding	0.74856	2.65421	0.867145	0.0578463	0.986748	0.431729
ENSRNOG00000001867	Snap29	chr11:87827651-87858107	-	protein_coding	30.8614	27.0941	28.7495	22.6221	24.0775	21.5221
ENSRNOG00000001868	LOC100911248	chr11:87778312-87815043	-	protein_coding	6.80845	7.09887	7.20906	8.56042	7.0259	7.91979
ENSRNOG00000001869	Rab44	chr20:6397022-6410191	+	protein_coding	0.821717	0.78209	0.784798	0.264099	0.531886	0.279304
ENSRNOG00000001870	Lztr1	chr11:87381899-87397498	+	protein_coding	26.2928	24.7838	24.8135	26.0078	24.1005	28.5297
ENSRNOG00000001874	Slc7a4	chr11:87446382-87449940	-	protein_coding	0.286584	0.154144	0.236278	0.511938	0.431142	0.600646
ENSRNOG00000001875	Smpd4	chr11:87522971-87546687	+	protein_coding	9.11471	10.0013	8.77977	10.5042	8.42096	10.7228
ENSRNOG00000001876	Ccdc74a	chr11:87549059-87553336	+	protein_coding	0.69925	0.698668	0.429056	1.38169	0.783817	1.07389
ENSRNOG00000001877	Med15	chr11:87553868-87628502	-	protein_coding	11.1315	11.6524	9.12527	13.4717	8.57933	11.082
ENSRNOG00000001878	Klhl22	chr11:87677966-87718826	+	protein_coding	14.6885	14.0665	15.1646	17.9963	15.4567	18.8966
ENSRNOG00000001880	Dgcr6	chr11:87076381-87081950	-	protein_coding	6.16347	5.21792	5.3145	6.42516	4.56492	6.09723
ENSRNOG00000001884	Ranbp1	chr11:86890585-86898818	+	protein_coding	58.448	60.8504	57.6942	55.4217	59.2496	52.1022
ENSRNOG00000001885	Trmt2a	chr11:86885626-86890390	-	protein_coding	16.0913	15.1951	13.0246	17.2697	18.3313	17.8381
ENSRNOG00000001886	Dgcr8	chr11:86852711-86885224	+	protein_coding	12.3758	13.1723	11.6575	13.3172	14.1842	13.3062
ENSRNOG00000001888	Arvcf	chr11:86736142-86793791	-	protein_coding	6.50359	6.3127	5.63156	10.007	9.08597	9.60397
ENSRNOG00000001889	Comt	chr11:86715981-86735622	+	protein_coding	65.9908	51.0962	53.652	48.0082	53.5275	50.354
ENSRNOG00000001890	Txnrd2	chr11:86667997-86716254	-	protein_coding	7.53023	6.34444	5.29222	7.47686	8.78844	7.43013
ENSRNOG00000001891	Gnb1l	chr11:86577339-86655602	-	protein_coding	1.6655	1.98506	1.48422	3.35065	2.21383	3.05779
ENSRNOG00000001892	Tbx1	chr11:86552022-86560969	+	protein_coding	4.75714	2.95081	3.61042	4.52776	4.70859	4.38299
ENSRNOG00000001893	LOC100362453	chr11:86421106-86422907	+	protein_coding	9.00827	9.51333	9.11612	8.6761	9.42874	9.54394
ENSRNOG00000001908	Klhl6	chr11:84745904-84785893	+	protein_coding	3.39512	2.8836	3.19337	1.37414	1.57798	1.15047
ENSRNOG00000001926	Cldn1	chr11:77815181-77830416	+	protein_coding	4.34828	4.17918	3.62551	4.67734	5.68466	5.00794
ENSRNOG00000001928	Il1rap	chr11:77463954-77593207	-	protein_coding	9.3521	8.54923	8.98687	5.30489	5.82004	5.69423
ENSRNOG00000001930	Ccdc50	chr11:76747865-76804510	-	protein_coding	67.2177	72.8963	67.1012	64.2498	75.7507	68.6465
ENSRNOG00000001931	Fgf12	chr11:75905443-76168989	+	protein_coding	4.4053	4.878	4.42847	4.08463	4.06113	4.02546
ENSRNOG00000001943	Retnlg	chr11:54513102-54514441	-	protein_coding	3.45944	1.87314	3.81661	0.903461	1.51407	0.997007
ENSRNOG00000001953	Bace2	chr11:37798370-37880821	+	protein_coding	56.2356	64.575	67.0574	34.6617	32.4245	33.3749
ENSRNOG00000001956	Dzip3	chr11:54404446-54472447	+	protein_coding	10.3454	10.6004	8.94443	11.7953	14.1683	12.5388
ENSRNOG00000001958	Ift57	chr11:53664638-53731779	-	protein_coding	5.24199	5.83741	6.92074	8.78046	7.42708	8.29353
ENSRNOG00000001959	Mx1	chr11:37891156-37914983	-	protein_coding	95.0866	89.7122	85.9523	5.17639	7.64104	5.27495
ENSRNOG00000001960	Sult1d1	chr14:22091777-22126021	+	protein_coding	2.03997	2.63687	1.83529	2.74588	1.96129	4.81696
ENSRNOG00000001962	Fam3b	chr11:37922292-37993207	-	protein_coding	1.20667	0.723274	0.911389	0.503423	0.354249	0.401641
ENSRNOG00000001963	Mx2	chr11:38035450-38059950	+	protein_coding	267.989	251.986	217.375	16.7248	25.5707	18.3713
ENSRNOG00000001964	Cd47	chr11:53514595-53575175	-	protein_coding	33.7745	32.7717	31.6423	27.8415	22.1281	23.1045
ENSRNOG00000001967	Sult1b1	chr14:22142364-22155231	+	protein_coding	0.787169	1.15131	0.39468	0.224281	1.16262	0.387941
ENSRNOG00000001971	Bbx	chr11:53081025-53228716	+	protein_coding	19.0383	18.4375	19.4686	20.8894	25.7182	20.9157
ENSRNOG00000001979	Rcan1	chr11:32539683-32550539	-	protein_coding	28.2191	26.8309	29.537	24.0166	25.983	24.1943
ENSRNOG00000001980	Ugt2b35	chr14:22553650-22591461	+	protein_coding	0.451803	0.862272	0.436939	0.024137	0.709648	0.24702
ENSRNOG00000001982	Cblb	chr11:51037393-51202820	-	protein_coding	7.75943	6.79648	7.10783	8.21951	7.52699	7.95398
ENSRNOG00000001989	Alcam	chr11:50781127-50985083	+	protein_coding	20.287	22.1817	21.2523	20.5571	23.9355	20.9837
ENSRNOG00000001991	Atp5o	chr11:32081574-32088002	-	protein_coding	88.9953	92.6808	86.1451	101.178	101.203	112.428
ENSRNOG00000001992	Atp6v1a	chr11:61531416-61584634	+	protein_coding	18.7255	18.6623	17.7916	16.1869	13.3924	14.5846
ENSRNOG00000001996	Ythdc1	chr14:22971836-23002011	-	protein_coding	34.9698	34.6952	34.4289	35.6994	41.9144	38.6619
ENSRNOG00000002001	Itsn1	chr11:31893489-32069249	+	protein_coding	24.2777	26.1534	26.3542	23.6579	24.1492	23.2946
ENSRNOG00000002004	Prdm8	chr14:13054771-13058172	-	protein_coding	3.03045	2.77426	2.97086	3.34329	2.69497	2.59429
ENSRNOG00000002012	Donson	chr11:31837839-31847490	-	protein_coding	3.4518	3.31626	3.27969	2.43856	2.48846	2.69185
ENSRNOG00000002014	Stap1	chr14:23576085-23604834	-	protein_coding	4.46835	4.0079	3.78772	2.20635	2.48935	1.45749
ENSRNOG00000002021	Son	chr11:31806618-31837763	+	protein_coding	114.235	110.246	96.7416	117.013	123.655	114.093
ENSRNOG00000002026	Dnajc28	chr11:31770165-31772984	-	protein_coding	5.66577	4.81786	4.47468	5.91793	6.54833	6.63501
ENSRNOG00000002028	Tmem50b	chr11:31719443-31752243	-	protein_coding	16.6277	13.2085	16.1802	12.8814	13.727	13.6167
ENSRNOG00000002031	Naa11	chr14:13827636-13837671	+	protein_coding	0.820881	0.525842	0.724517	0.384757	0.538361	0.478546
ENSRNOG00000002032	Ifngr2	chr11:31694339-31712611	+	protein_coding	13.879	13.0601	15.91	11.0335	10.6318	10.0861
ENSRNOG00000002035	Paqr3	chr14:14107580-14124828	+	protein_coding	3.04547	2.9621	2.82178	3.1341	2.20858	2.73145
ENSRNOG00000002036	Paxbp1	chr11:31185473-31213787	-	protein_coding	21.3874	21.0765	19.0973	23.3434	26.5562	25.5968
ENSRNOG00000002039	Evi5	chr14:2892753-3038237	+	protein_coding	27.9615	26.2373	23.8763	25.4129	26.2302	26.8736
ENSRNOG00000002040	Bmp2k	chr14:14129725-14192048	-	protein_coding	36.3117	35.5837	36.9496	24.848	24.235	24.0492
ENSRNOG00000002041	Boc	chr11:61083757-61158838	+	protein_coding	49.0481	45.7378	52.2413	29.9288	29.796	27.7688
ENSRNOG00000002044	Gtpbp8	chr11:60907015-60916842	+	protein_coding	9.98377	9.23283	7.51424	8.67119	9.68203	9.15968
ENSRNOG00000002045	Anxa3	chr14:14364008-14426437	-	protein_coding	95.798	99.6345	94.2341	41.2737	53.4923	42.8533
ENSRNOG00000002050	Igfbp7	chr14:33010300-33070190	+	protein_coding	1152.73	1032.1	1127.48	824.645	978.576	823.895
ENSRNOG00000002051	Synj1	chr11:31104787-31180642	-	protein_coding	10.6995	10.9155	10.7202	10.4303	8.79167	8.71082
ENSRNOG00000002052	Ccdc80	chr11:60645086-60679555	-	protein_coding	283.854	258.623	292.978	159.777	175.934	134.682
ENSRNOG00000002053	Fras1	chr14:14439082-14689554	-	protein_coding	0.30527	0.211696	0.605899	2.38207	1.97988	1.80289
ENSRNOG00000002054	Glmn	chr14:3204390-3247695	+	protein_coding	9.19365	8.55158	7.09709	10.2578	10.2903	9.6463
ENSRNOG00000002055	Noa1	chr14:33108024-33124171	+	protein_coding	4.03833	4.53573	4.26982	6.32355	6.13309	6.2852
ENSRNOG00000002057	Slc10a6	chr14:7618022-7682377	+	protein_coding	9.44886	5.2766	7.1111	5.04781	4.56768	6.33069
ENSRNOG00000002061	Ptpn13	chr14:7688551-7863664	-	protein_coding	6.80038	6.19413	6.45728	13.6837	13.2226	15.7261
ENSRNOG00000002069	Slc35a5	chr11:60613882-60634851	+	protein_coding	7.24282	6.42511	6.26197	6.08968	6.32314	5.97317
ENSRNOG00000002070	Mrpl1	chr14:14951495-15008150	-	protein_coding	5.98677	5.95718	4.89086	5.64902	5.8473	6.06497
ENSRNOG00000002072	Eva1c	chr11:31002451-31075809	+	protein_coding	7.87224	10.0548	7.81477	7.71605	7.84862	7.75124
ENSRNOG00000002073	Brdt	chr14:3405995-3462629	-	protein_coding	0.69903	0.769506	0.711435	0.694431	1.10307	1.0165
ENSRNOG00000002074	Rest	chr14:33134511-33164141	-	protein_coding	22.1102	20.9871	22.1961	21.1203	22.2663	21.2423
ENSRNOG00000002075	Cnot6l	chr14:15059387-15146586	+	protein_coding	15.2005	16.8667	15.1831	15.3152	14.342	14.6219
ENSRNOG00000002080	Urb1	chr11:30916730-30977483	-	protein_coding	7.46953	7.92349	6.60442	8.57415	7.50424	7.65923
ENSRNOG00000002089	Ccng2	chr14:16267573-16276068	-	protein_coding	17.8475	15.9205	17.4238	13.4549	14.2214	15.9313
ENSRNOG00000002091	Gtf3c3	chr9:60969061-61033580	-	protein_coding	5.80503	6.47487	5.44245	5.49722	6.49923	5.11503
ENSRNOG00000002092	Hunk	chr11:30550141-30663465	+	protein_coding	0.152975	0.374865	0.382828	0.611013	0.427386	0.828753
ENSRNOG00000002093	Tgfbr3	chr14:3506339-3682545	+	protein_coding	62.7762	56.3331	66.7592	86.0991	69.6497	83.1288
ENSRNOG00000002094	Atg3	chr11:60585171-60613718	-	protein_coding	24.6973	26.0646	22.4178	23.0268	22.9641	22.933
ENSRNOG00000002097	Rasl11b	chr14:36550340-36554580	-	protein_coding	5.63102	4.71156	6.52964	8.81625	7.30663	8.29672
ENSRNOG00000002100	Srp72	chr14:33447591-33560503	-	protein_coding	17.5011	17.6739	15.8268	17.6811	15.3487	17.4125
ENSRNOG00000002101	Paics	chr14:33563886-33580566	-	protein_coding	22.5182	21.4646	21.0814	23.3383	25.7423	24.6659
ENSRNOG00000002104	Scaf4	chr11:30371713-30428073	-	protein_coding	3.9378	4.71614	4.20203	6.20126	4.99061	6.16665
ENSRNOG00000002105	Cdc7	chr14:3826659-3846891	-	protein_coding	2.80326	3.26282	3.03998	4.21291	4.30285	4.04628
ENSRNOG00000002106	Usp46	chr14:36687134-36755360	+	protein_coding	7.95896	7.94522	7.88782	9.1085	8.0141	8.20317
ENSRNOG00000002110	Fam114a1l1	chr9:120099333-120101098	-	protein_coding	8.99346	9.35755	10.2745	6.9015	8.03239	6.65668
ENSRNOG00000002112	Zfp644	chr14:4125380-4200328	+	protein_coding	25.4991	25.0806	24.1296	28.7644	32.6566	31.2531
ENSRNOG00000002115	Sod1	chr11:30363280-30368862	+	protein_coding	172.601	181.898	176.169	146.514	166.301	176.624
ENSRNOG00000002116	Rplp2	chr1:213991620-213993609	+	protein_coding	84.4893	83.9228	80.2416	94.2287	85.9235	96.3775
ENSRNOG00000002121	Lrrc8d	chr14:5086054-5101177	-	protein_coding	7.15109	6.87029	7.65691	6.75209	6.68178	6.20822
ENSRNOG00000002122	Lrrc8c	chr14:5283647-5378726	-	protein_coding	3.1469	3.66889	3.66971	3.95232	3.12019	3.44918
ENSRNOG00000002125	Ccni	chr14:16341536-16364326	+	protein_coding	54.5292	52.4346	54.9587	75.1004	65.7602	79.5422
ENSRNOG00000002126	Ncam2	chr11:20471764-20705063	+	protein_coding	1.17693	1.25568	0.87714	1.81981	2.43855	1.95021
ENSRNOG00000002128	Ppat	chr14:33580541-33614919	+	protein_coding	5.67124	5.41505	5.61187	8.09299	8.73819	8.04224
ENSRNOG00000002129	Lrrc8b	chr14:5418741-5428757	-	protein_coding	6.04	5.54308	6.91631	5.89665	5.75457	5.40782
ENSRNOG00000002134	Mpa2l	chr14:5928737-5945321	+	protein_coding	9.41786	9.60328	10.1218	3.46552	4.71039	2.62771
ENSRNOG00000002135	Sgcb	chr14:37113210-37128737	+	protein_coding	30.7232	28.7962	29.8843	38.0222	34.9174	44.1077
ENSRNOG00000002137	Aasdh	chr14:33624390-33647180	+	protein_coding	6.73175	5.80172	4.98154	7.87398	7.45824	7.70922
ENSRNOG00000002141	Cd200	chr11:60371684-60403196	+	protein_coding	56.4785	60.4433	59.9561	67.98	71.6534	59.3103
ENSRNOG00000002142	Cds1	chr14:9396512-9456990	-	protein_coding	1.04441	0.958231	1.00338	0.55499	0.498942	0.55061
ENSRNOG00000002144	Exoc1	chr14:34132221-34177515	-	protein_coding	24.0359	22.7432	21.6597	20.9047	23.282	20.9253
ENSRNOG00000002146	Pkd2	chr14:6602004-6645257	-	protein_coding	45.6497	43.7321	49.4824	48.0585	46.8823	52.9303
ENSRNOG00000002149	Nkx6-1	chr14:9555264-9562189	+	protein_coding	1.15109	1.08649	1.06898	3.09037	2.82145	2.65647
ENSRNOG00000002152	Dcun1d4	chr14:37210721-37294472	-	protein_coding	5.48182	5.82972	5.66127	5.66424	5.33701	6.43599
ENSRNOG00000002153	Cep135	chr14:34051003-34115273	-	protein_coding	4.79628	4.73144	4.17322	4.14318	4.68919	4.52939
ENSRNOG00000002159	Gpat3	chr14:10343282-10395047	-	protein_coding	3.34972	3.27017	3.96227	5.1154	5.55352	5.14478
ENSRNOG00000002161	Tlr6	chr14:45024351-45046446	+	protein_coding	1.78648	1.61079	1.44282	1.39082	1.16786	1.17196
ENSRNOG00000002163	Klf3	chr14:45142769-45165207	-	protein_coding	19.7983	20.637	21.6939	21.5232	18.7874	20.469
ENSRNOG00000002165	Fam175a	chr14:10424674-10439003	+	protein_coding	9.10158	9.14608	7.83064	8.78491	10.9682	9.42347
ENSRNOG00000002167	Dmp1	chr14:6889856-6900733	-	protein_coding	0.574291	0.283101	0.346656	0.871778	0.764829	0.73549
ENSRNOG00000002171	Phldb2	chr11:57265732-57481589	+	protein_coding	25.5215	25.0747	23.8314	41.8144	43.6969	34.6846
ENSRNOG00000002175	Clock	chr14:34446616-34502218	+	protein_coding	11.3188	10.8284	9.90273	10.4296	13.4203	12.0027
ENSRNOG00000002176	Nectin3	chr11:57897879-57993548	-	protein_coding	11.9117	12.1578	11.9335	9.04847	10.4602	10.3863
ENSRNOG00000002177	Gnpda2	chr14:62628111-62646110	-	protein_coding	19.9455	19.9062	17.1882	13.5857	17.2217	16.0152
ENSRNOG00000002178	Mrps18c	chr14:10440691-10446909	-	protein_coding	14.6639	16.6813	12.7619	13.9896	14.7433	15.2026
ENSRNOG00000002180	Tbc1d1	chr14:45598743-45797887	-	protein_coding	26.3372	23.1496	23.9152	27.3455	25.6812	28.6421
ENSRNOG00000002181	Helq	chr14:10446993-10491190	+	protein_coding	2.79987	2.62494	2.50421	3.4533	3.20966	3.36642
ENSRNOG00000002182	Sept11	chr14:16369544-16452998	-	protein_coding	14.2365	19.7783	21.355	20.6068	16.3365	22.8611
ENSRNOG00000002185	Pgm2	chr14:45829446-45863877	-	protein_coding	32.4127	35.87	32.5634	22.3581	24.4874	22.8566
ENSRNOG00000002186	Nudt9	chr14:7036820-7054548	-	protein_coding	18.8403	15.4669	18.5386	16.4953	16.5366	17.4176
ENSRNOG00000002188	Hpse	chr14:10534423-10575224	+	protein_coding	10.1588	10.7205	11.4825	3.65055	3.72513	3.64215
ENSRNOG00000002191	LOC498368	chr14:46050750-46054022	-	protein_coding	1.33657	1.08682	1.22001	0.934324	1.3434	0.896252
ENSRNOG00000002192	Rell1	chr14:45982244-46041866	+	protein_coding	7.16782	7.47594	8.19843	6.44436	6.36628	6.86885
ENSRNOG00000002194	Coq2	chr14:10581136-10600566	+	protein_coding	10.7841	10.8819	10.6524	11.6114	11.7032	11.8692
ENSRNOG00000002196	Ociad2	chr14:37435654-37444775	+	protein_coding	13.8444	11.5181	10.9038	5.52101	6.55233	6.96232
ENSRNOG00000002199	Tmem165	chr14:34503038-34528262	-	protein_coding	25.3928	24.7415	26.8756	21.0034	19.7273	21.2656
ENSRNOG00000002203	Lin54	chr14:10786399-10828106	+	protein_coding	7.11235	7.53324	7.43788	5.83386	6.15904	6.15388
ENSRNOG00000002204	Ccdc158	chr14:16924960-16974514	+	protein_coding	0.228579	0.159542	0.285971	0.414288	0.621689	0.616166
ENSRNOG00000002205	Ociad1	chr14:37458029-37475418	-	protein_coding	22.2059	22.6039	23.2953	28.5539	24.2287	27.5413
ENSRNOG00000002207	Guf1	chr14:62609484-62628862	+	protein_coding	7.27833	7.01904	5.88503	7.40439	8.37336	7.78126
ENSRNOG00000002208	Shroom3	chr14:16622760-16903242	-	protein_coding	1.74245	2.11086	2.08477	2.42728	1.56049	2.7191
ENSRNOG00000002210	Hsd17b11	chr14:7073445-7104566	+	protein_coding	38.0858	29.624	32.9537	29.0015	35.3471	33.0599
ENSRNOG00000002212	Hsd17b13	chr14:7113544-7128218	+	protein_coding	3.56806	3.11213	2.29706	2.46612	3.31236	3.09774
ENSRNOG00000002214	Klhl8	chr14:7169519-7215025	+	protein_coding	7.47017	6.098	7.30611	8.15058	8.16656	9.5778
ENSRNOG00000002215	Mylk	chr11:69013050-69223158	-	protein_coding	193.226	105.993	118.267	354.816	222.564	343.275
ENSRNOG00000002216	Srd5a3	chr14:34556220-34570356	-	protein_coding	5.87704	3.70576	5.91614	6.07551	4.69209	2.68471
ENSRNOG00000002217	LOC100910270	chr14:10692764-10714524	+	protein_coding	118.428	137.088	114.181	56.9423	57.0992	48.1437
ENSRNOG00000002218	Stbd1	chr14:16976356-16979760	-	protein_coding	6.22698	5.80313	5.9691	10.7679	6.37131	11.05
ENSRNOG00000002225	Scarb2	chr14:17064353-17115963	+	protein_coding	118.032	114.662	131.271	99.5705	100.875	105.248
ENSRNOG00000002227	Kit	chr14:35072108-35149610	-	protein_coding	3.74786	3.53983	2.1787	2.06516	2.57842	2.01186
ENSRNOG00000002229	Adcy5	chr11:68695839-68842320	-	protein_coding	48.1564	40.148	51.8913	75.5824	69.6114	67.3859
ENSRNOG00000002232	Aff1	chr14:7226586-7384876	-	protein_coding	10.8923	11.1525	12.3043	15.4489	11.7742	14.6926
ENSRNOG00000002238	Sema5b	chr11:68306659-68349238	-	protein_coding	1.87008	2.06866	2.31921	3.1812	3.51397	2.51796
ENSRNOG00000002240	Dirc2	chr11:68198709-68272758	+	protein_coding	11.4628	10.9519	13.9176	12.9045	13.2493	15.3313
ENSRNOG00000002241	Hspbap1	chr11:68141342-68197834	-	protein_coding	2.79007	3.38027	2.62411	3.14462	2.95389	4.07104
ENSRNOG00000002244	Pdgfra	chr14:35527927-35581031	-	protein_coding	62.1646	56.7661	65.3498	45.4774	50.1349	44.1854
ENSRNOG00000002246	Slc30a9	chr14:42465807-42520020	-	protein_coding	36.0428	34.742	31.1929	33.542	38.5902	36.6674
ENSRNOG00000002247	Nup54	chr14:17123360-17141767	+	protein_coding	15.2433	14.5511	14.4641	16.1556	14.921	15.7189
ENSRNOG00000002248	Fryl	chr14:37551940-37756149	+	protein_coding	30.2869	28.8965	32.6264	40.4413	43.1975	37.1339
ENSRNOG00000002251	Sec31a	chr14:10854682-10909612	+	protein_coding	19.7407	23.689	26.0594	26.9023	18.551	21.0088
ENSRNOG00000002253	Wdr5b	chr11:67645965-67647818	-	protein_coding	5.80836	5.46448	4.85225	5.20011	5.73976	5.7574
ENSRNOG00000002254	Tmem33	chr14:42535701-42560174	-	protein_coding	12.4149	13.2973	11.4435	13.1058	13.4121	12.9667
ENSRNOG00000002255	Fam162a	chr11:67618625-67646253	+	protein_coding	18.0386	18.9059	18.9392	19.42	21.7604	22.9382
ENSRNOG00000002256	Art3	chr14:17143040-17225389	-	protein_coding	23.1199	18.5217	21.1003	22.0775	31.2371	26.1172
ENSRNOG00000002258	Tmem150c	chr14:11095163-11166428	+	protein_coding	3.84837	3.16188	3.23005	1.70577	2.69987	2.2818
ENSRNOG00000002262	Enoph1	chr14:11172362-11198194	-	protein_coding	13.6849	12.2599	13.6024	13.1436	12.5412	12.6537
ENSRNOG00000002267	Chic2	chr14:35683442-35717922	+	protein_coding	18.2413	17.4915	20.5444	13.1992	10.8161	14.8957
ENSRNOG00000002270	Hnrnpdl	chr14:11198896-11202669	+	protein_coding	75.1439	78.1466	67.7656	78.7741	92.241	91.285
ENSRNOG00000002271	Slain2	chr14:37802365-37871051	-	protein_coding	23.3615	23.9476	24.5336	29.0244	27.335	28.0422
ENSRNOG00000002272	Lnx1	chr14:36047144-36149740	+	protein_coding	3.56119	2.89649	2.70738	2.77367	3.19178	2.18727
ENSRNOG00000002273	Naaa	chr14:17283124-17302366	+	protein_coding	18.4855	16.8521	19.9952	11.8453	12.9009	11.7053
ENSRNOG00000002275	Fip1l1	chr14:36150399-36208373	-	protein_coding	31.0268	29.9556	30.9248	27.0207	36.9474	31.5377
ENSRNOG00000002276	Phf6	chrX:158698356-158739838	-	protein_coding	7.18279	7.63725	7.02168	6.06073	6.3641	6.01449
ENSRNOG00000002278	Tec	chr14:37918652-38027925	+	protein_coding	38.8677	40.7672	41.3611	27.194	30.9405	24.8438
ENSRNOG00000002280	Sh3bgrl	chrX:80213332-80309936	+	protein_coding	433.496	548.248	411.091	423.421	522.155	499.224
ENSRNOG00000002285	Fam122b	chrX:157854272-157879928	+	protein_coding	0.894032	1.00482	0.645662	0	0.127271	0.0699864
ENSRNOG00000002291	Brwd3	chrX:79824782-79909678	-	protein_coding	5.9584	6.31263	5.94048	5.69275	6.01327	5.84232
ENSRNOG00000002292	Hnrnpd	chr14:11256268-11274578	+	protein_coding	14.362	17.216	16.7666	20.1597	16.1026	19.0922
ENSRNOG00000002294	Snx29	chr10:3840622-4249739	-	protein_coding	12.9493	13.4162	14.0926	15.5596	12.8512	14.2899
ENSRNOG00000002301	Uso1	chr14:17371453-17436897	-	protein_coding	31.7243	36.3537	34.4952	35.3738	32.4966	29.7035
ENSRNOG00000002302	Corin	chr14:38247791-38473648	+	protein_coding	0.781522	0.579082	0.633055	0.04568	0.169518	0.159082
ENSRNOG00000002303	Kcnj12	chr10:47281786-47341411	+	protein_coding	3.55457	3.30335	3.91604	5.27468	3.87071	4.00931
ENSRNOG00000002305	Slc15a2	chr11:66932614-66961713	+	protein_coding	6.32462	4.93194	5.89902	2.33114	2.30483	2.28812
ENSRNOG00000002309	Hlx	chr13:102637769-102643223	-	protein_coding	6.4253	6.18286	7.4265	7.48008	5.61238	7.4362
ENSRNOG00000002312	Atp10d	chr14:38477330-38575785	-	protein_coding	25.6317	25.8134	26.877	18.5579	19.1214	16.6656
ENSRNOG00000002314	LOC103689943	chr10:28243-72912	+	protein_coding	11.801	11.4588	10.7951	13.9888	13.2669	13.7193
ENSRNOG00000002318	Limch1	chr14:42762587-43072843	-	protein_coding	19.0947	18.9899	20.0599	15.6192	16.6022	13.282
ENSRNOG00000002319	Tsn	chr13:34238717-34253910	-	protein_coding	38.499	37.112	36.1171	30.7779	29.9799	30.3642
ENSRNOG00000002320	Commd8	chr14:38612408-38622580	+	protein_coding	34.5027	31.9335	31.509	26.7677	26.7343	27.0706
ENSRNOG00000002322	RGD1310587	chr13:102780877-102790639	-	protein_coding	33.0282	36.21	36.6547	41.3261	41.282	43.1217
ENSRNOG00000002323	RGD1566265	chrX:78870964-78911601	-	protein_coding	9.14358	11.6229	9.9984	8.70556	8.47568	7.72039
ENSRNOG00000002331	Aldh3a1	chr10:47490153-47499876	+	protein_coding	5.50494	4.67942	5.03924	2.75458	3.98989	3.4069
ENSRNOG00000002332	LOC686087	chrX:157759624-157773108	+	protein_coding	9.95905	9.59439	8.45736	9.43688	10.573	11.0145
ENSRNOG00000002338	Dgke	chr10:76386471-76407989	-	protein_coding	2.9593	3.64814	3.64204	3.62672	4.01258	4.10149
ENSRNOG00000002339	Mark1	chr13:102808253-102942863	-	protein_coding	6.54325	6.13335	7.62021	22.7996	23.6743	17.8975
ENSRNOG00000002340	LOC100361079	chr1:89258553-89258935	-	protein_coding	1.19392	1.27928	1.0594	1.04031	1.16021	0.969485
ENSRNOG00000002341	Trim25	chr10:76343847-76362145	+	protein_coding	13.7146	15.4955	14.659	8.21403	6.28244	7.16791
ENSRNOG00000002342	Aldh3a2	chr10:47525493-47546345	-	protein_coding	26.4989	23.9226	28.7126	31.7895	32.0244	34.7247
ENSRNOG00000002343	Uchl1	chr14:43133218-43143973	-	protein_coding	7.22565	8.12142	8.10431	2.20052	1.7846	2.31738
ENSRNOG00000002345	Rasgef1b	chr14:11988671-12027381	+	protein_coding	11.6142	11.6381	10.4592	4.88237	6.0088	5.87657
ENSRNOG00000002347	Rgl1	chr13:69909096-70174565	-	protein_coding	19.6357	21.2145	21.4769	22.6962	20.3983	20.9521
ENSRNOG00000002352	Tsen15	chr13:69765091-69781019	-	protein_coding	24.9278	24.017	21.5044	21.5767	21.7546	22.9807
ENSRNOG00000002353	Rab3gap2	chr13:103157806-103228423	+	protein_coding	20.2527	21.6699	21.7898	21.7428	20.1692	21.5369
ENSRNOG00000002358	Scpep1	chr10:76230373-76263866	-	protein_coding	157.482	134.829	163.985	74.8119	73.4177	79.0957
ENSRNOG00000002361	Prkg2	chr14:12218553-12315229	+	protein_coding	2.05495	1.47124	1.40804	1.37789	2.3727	2.41898
ENSRNOG00000002365	Itm2a	chrX:78490866-78496847	-	protein_coding	11.555	14.5666	12.3446	15.4944	12.9376	12.7439
ENSRNOG00000002368	Iars2	chr13:103231387-103264906	-	protein_coding	20.8679	20.8172	22.2058	25.7653	24.9533	23.9676
ENSRNOG00000002372	Sgcd	chr10:32062946-32471454	-	protein_coding	21.0103	22.5833	23.1674	26.7939	31.6773	24.2204
ENSRNOG00000002373	Akap1	chr10:76151038-76166276	-	protein_coding	16.7256	15.922	17.7594	31.6776	28.9031	31.7476
ENSRNOG00000002376	Clasp1	chr13:34365147-34584651	+	protein_coding	10.1604	9.20545	10.2559	12.3848	11.8374	12.3278
ENSRNOG00000002378	Bpnt1	chr13:103268068-103292854	+	protein_coding	23.3064	22.2766	20.9189	23.5824	24.9259	22.5529
ENSRNOG00000002381	Bmp3	chr14:12359363-12387102	-	protein_coding	0.597785	0.614232	1.0428	1.71124	2.49467	1.89798
ENSRNOG00000002382	LOC102553715	chr10:47765432-47768483	+	protein_coding	137.678	137.273	155.736	37.2624	41.8446	40.2774
ENSRNOG00000002385	Prg4	chr13:67672878-67688477	-	protein_coding	1.42666	1.71047	1.99358	1.63426	1.21362	0.983373
ENSRNOG00000002387	Tceal1	chrX:107370431-107372338	+	protein_coding	8.98852	9.27792	7.27044	10.4499	9.03313	10.6731
ENSRNOG00000002388	Trim41	chr10:34155515-34166599	-	protein_coding	9.74603	9.31286	9.87773	10.3421	8.08139	11.0516
ENSRNOG00000002389	Morf4l2	chrX:107394486-107405564	-	protein_coding	166.126	169.736	158.616	136.778	134.983	138.025
ENSRNOG00000002393	Eprs	chr13:103300932-103371577	+	protein_coding	77.6946	79.4473	79.242	72.0667	77.5512	66.8107
ENSRNOG00000002394	Tpr	chr13:67611708-67672827	+	protein_coding	76.9846	80.0848	71.2588	79.2926	94.164	78.1248
ENSRNOG00000002396	Serpinb8	chr13:27889345-27914006	+	protein_coding	1.99066	1.52278	1.89506	0.824682	0.649207	0.401634
ENSRNOG00000002403	Fam129a	chr13:68949665-69101588	+	protein_coding	242.419	209.266	257.664	218.845	241.892	203.503
ENSRNOG00000002407	Pdxdc1	chr10:3232794-3321412	-	protein_coding	20.195	19.2547	19.9974	16.9442	17.9753	17.2235
ENSRNOG00000002408	Rbm47	chr14:43810119-43837662	+	protein_coding	2.94352	2.37859	3.3143	2.5039	2.30028	2.70686
ENSRNOG00000002412	LOC100912585	chr10:47766680-47775055	-	protein_coding	1.06398	1.02124	0	1.08882	0	0.929732
ENSRNOG00000002413	Gpc4	chrX:139354155-139464798	-	protein_coding	6.0575	6.69166	6.81013	9.92278	8.48116	8.92302
ENSRNOG00000002418	Tgfb2	chr13:105039853-105141030	-	protein_coding	13.2797	12.1777	13.6917	16.8644	17.4966	16.7086
ENSRNOG00000002419	Plp1	chrX:107496072-107511348	+	protein_coding	18.8092	18.0327	16.7174	41.5497	50.829	39.8149
ENSRNOG00000002420	Zc3h7a	chr10:4536180-4575646	+	protein_coding	43.0838	41.8393	36.9571	34.8335	39.9747	37.066
ENSRNOG00000002423	Fam114a2	chr10:42894567-42928461	-	protein_coding	21.663	19.5651	20.2512	19.4132	20.9428	18.8161
ENSRNOG00000002425	Pctp	chr10:77491454-77512032	-	protein_coding	4.04158	3.37964	2.96084	1.56724	2.04313	1.60659
ENSRNOG00000002428	Lpar4	chrX:78042859-78056347	+	protein_coding	4.08642	3.92373	3.28703	3.40655	4.72515	3.43659
ENSRNOG00000002429	Zcchc5	chrX:77954484-77956352	-	protein_coding	0.353797	0.151464	0.22609	2.06503	1.49493	1.65107
ENSRNOG00000002433	G3bp2	chr14:17492081-17520792	+	protein_coding	33.4242	30.8098	32.7651	31.6628	30.6397	34.3377
ENSRNOG00000002434	Tmem100	chr10:77537340-77543192	+	protein_coding	53.0011	46.4326	48.3929	22.1945	24.8855	20.4672
ENSRNOG00000002436	Mmd	chr10:77755216-77783779	+	protein_coding	8.03012	8.52772	11.9579	13.1538	14.4222	15.4902
ENSRNOG00000002440	Ralb	chr13:35494721-35511020	-	protein_coding	24.2288	26.2766	30.1051	21.8826	16.3201	20.8597
ENSRNOG00000002443	Mfap3	chr10:42933077-42945564	+	protein_coding	24.4904	24.5825	24.4779	15.9489	15.6187	14.6389
ENSRNOG00000002449	Maged2	chr5:33174542-33182715	-	protein_coding	25.2085	25.6721	26.4604	26.9043	22.5549	25.2692
ENSRNOG00000002450	Rrp15	chr13:105155441-105179095	-	protein_coding	6.1534	7.45134	7.5777	9.72779	7.65984	9.02637
ENSRNOG00000002452	Txndc11	chr10:4578469-4635953	+	protein_coding	7.90289	8.408	8.32121	9.01527	7.85522	8.40024
ENSRNOG00000002454	Rnf2	chr13:68830620-68858809	-	protein_coding	19.9802	21.3851	17.5978	18.0482	18.1099	20.2475
ENSRNOG00000002456	Hlf	chr10:77840568-77918191	-	protein_coding	0.848705	0.682333	1.01129	1.40375	1.90327	1.5029
ENSRNOG00000002459	Fbxo40	chr11:66713888-66731198	+	protein_coding	2.20054	2.75306	3.41422	4.25441	5.64737	5.50202
ENSRNOG00000002461	Nid1	chr17:90553394-90627101	-	protein_coding	200.197	203.604	223.28	140.683	126.685	141.129
ENSRNOG00000002462	LOC108348055	chr10:49020454-49028069	+	protein_coding	7.02492	6.45567	5.53927	6.74719	7.04959	6.50153
ENSRNOG00000002469	Trim7	chr10:34185898-34199279	+	protein_coding	1.64786	0.979959	1.76775	2.78199	2.31898	2.33727
ENSRNOG00000002470	Ifi47	chr10:34277993-34285623	+	protein_coding	17.7512	17.5301	18.1231	6.28967	7.01878	5.83693
ENSRNOG00000002471	Polq	chr11:66585881-66695353	-	protein_coding	0.881773	1.12488	0.766936	0.387037	0.214963	0.182943
ENSRNOG00000002473	RGD1307830	chr13:67583621-67609469	-	protein_coding	24.2505	24.294	19.4756	19.5283	21.0912	20.1322
ENSRNOG00000002474	Tom1l1	chr10:78173847-78219793	-	protein_coding	3.14	2.9082	2.93195	2.51365	2.22647	3.68373
ENSRNOG00000002478	Insig2	chr13:37266312-37287458	-	protein_coding	10.9015	11.08	10.3933	10.3358	12.4822	14.5647
ENSRNOG00000002480	Gpr137b	chr17:90670872-90746804	+	protein_coding	12.3987	9.85087	9.2833	5.98696	5.77957	6.95254
ENSRNOG00000002487	Mbnl3	chrX:138384912-138435391	-	protein_coding	0.509627	0.516433	0.470863	0.814456	0.333952	0.775753
ENSRNOG00000002488	Galnt10	chr10:43067299-43210427	+	protein_coding	6.67505	7.21529	6.99884	5.20757	5.09249	5.33098
ENSRNOG00000002506	Cdkl2	chr14:17531398-17565950	+	protein_coding	11.4591	11.0173	9.6169	6.1587	6.18321	5.86823
ENSRNOG00000002509	Gnl3l	chrX:20034882-20070578	-	protein_coding	31.4437	31.624	28.6074	29.2603	29.2507	28.369
ENSRNOG00000002511	Flt4	chr10:35078726-35121599	+	protein_coding	10.8906	12.6682	13.8009	15.989	11.2191	12.5158
ENSRNOG00000002512	Gpatch2	chr13:105684420-105815606	+	protein_coding	11.2473	11.231	13.1498	13.0737	14.3222	12.028
ENSRNOG00000002514	Ccdc93	chr13:37400476-37468840	+	protein_coding	20.5252	21.4295	21.5358	19.1436	19.5464	19.0663
ENSRNOG00000002516	Mtm1	chr6:18821815-18839409	+	protein_coding	10.222	9.77435	11.2581	14.1764	15.3528	13.365
ENSRNOG00000002520	Litaf	chr10:4719713-4763510	+	protein_coding	18.5114	20.0949	21.2337	13.5137	11.9116	13.6795
ENSRNOG00000002524	Gpr37	chr4:51822153-51844331	-	protein_coding	1.68781	2.20793	2.15067	1.9755	1.59716	2.21345
ENSRNOG00000002525	Ptgs2	chr13:67351087-67359335	+	protein_coding	5.18387	5.45937	5.13624	4.0462	3.97481	3.73247
ENSRNOG00000002529	Rap2c	chrX:138224040-138237157	-	protein_coding	19.1479	19.9068	16.6887	15.9226	16.0185	16.5836
ENSRNOG00000002536	C1galt1c1	chrX:124921728-124926171	-	protein_coding	23.6195	25.5228	18.2198	20.8878	22.0941	19.5203
ENSRNOG00000002537	Wnk3	chrX:20316893-20454357	+	protein_coding	0.528972	0.418342	0.359438	0.56729	0.664711	0.612046
ENSRNOG00000002538	Epb41l5	chr13:35580098-35668968	-	protein_coding	4.43605	3.56656	4.4217	5.0785	6.43326	5.70763
ENSRNOG00000002540	Rhoh	chr14:43961756-43992587	-	protein_coding	4.31374	4.22023	4.20844	2.53481	2.76783	2.45482
ENSRNOG00000002541	Pds5a	chr14:44185446-44280079	+	protein_coding	42.652	43.6971	42.0703	38.9292	43.532	38.3235
ENSRNOG00000002542	Heatr6	chr10:71054344-71083536	+	protein_coding	5.87929	5.78524	5.79539	8.09514	7.08567	6.45288
ENSRNOG00000002544	Kifap3	chr13:82072497-82217252	+	protein_coding	22.6224	21.7538	21.3264	27.2476	28.5415	28.672
ENSRNOG00000002545	RGD1309748	chr10:6841071-6870011	-	protein_coding	21.8071	20.9987	21.433	20.5186	19.3408	21.3227
ENSRNOG00000002546	Rchy1	chr14:17615968-17631714	+	protein_coding	15.5732	14.0778	13.4266	14.4572	13.4587	13.7309
ENSRNOG00000002549	Htr5b	chr13:37479758-37492680	-	protein_coding	0.535886	0.712312	0.603046	0.278993	0.433633	0.157534
ENSRNOG00000002553	Smim14	chr14:44413636-44457239	+	protein_coding	105.961	91.3315	90.5314	70.8336	70.0645	69.0605
ENSRNOG00000002555	Serpinb7	chr13:27312498-27354052	+	protein_coding	4.77932	4.12782	2.02867	0.907828	0.922495	0.892808
ENSRNOG00000002556	Tsr2	chrX:20144432-20232639	-	protein_coding	10.7368	10.9263	10.9895	10.5651	11.9997	10.4413
ENSRNOG00000002563	Mcts1	chrX:124894466-124906162	+	protein_coding	16.5093	16.0996	13.0447	13.7741	16.0012	14.6435
ENSRNOG00000002565	Taf1	chrX:71412289-71485085	+	processed_transcript	13.8701	14.5756	14.3836	15.3186	14.1059	14.2682
ENSRNOG00000002568	Socs1	chr10:4957326-4958461	+	protein_coding	2.83147	3.00354	3.59476	3.56655	2.83506	3.58658
ENSRNOG00000002569	Mrps14	chr13:77940454-77946201	+	protein_coding	8.01741	7.52501	6.64922	8.43839	7.76027	8.89681
ENSRNOG00000002572	Cacybp	chr13:77948771-77959110	-	protein_coding	37.5716	37.1497	33.4031	28.7875	40.607	37.7892
ENSRNOG00000002574	Nubp1	chr10:5333378-5344121	-	protein_coding	22.052	22.2954	21.1905	20.4315	18.5978	18.647
ENSRNOG00000002575	Sap30l	chr10:43224269-43231611	+	protein_coding	48.6927	43.3175	53.5549	43.5834	42.8715	41.7029
ENSRNOG00000002579	Parm1	chr14:17969219-18076907	-	protein_coding	7.65487	9.0352	9.72168	10.6431	10.9385	8.82769
ENSRNOG00000002580	Trmt1l	chr13:68785827-68818990	+	protein_coding	8.77589	7.5618	6.9554	8.89391	9.16836	10.4043
ENSRNOG00000002583	Serpinb11	chr13:27238767-27257181	+	protein_coding	0.590402	1.21022	1.39197	0.15636	0.284824	0.059165
ENSRNOG00000002585	Cul4b	chrX:124832628-124870329	-	protein_coding	23.5883	23.4232	20.1807	24.3494	24.4651	23.9359
ENSRNOG00000002599	Grap	chr10:47930633-47949773	+	protein_coding	2.02094	1.76465	1.47718	2.06182	1.73725	1.6919
ENSRNOG00000002609	Ero1b	chr17:90710555-90756048	-	protein_coding	7.48146	6.44715	5.28776	7.38637	8.65319	8.7986
ENSRNOG00000002610	Carhsp1	chr10:7041510-7055101	+	protein_coding	24.5175	24.2353	24.3141	21.6418	21.0715	21.6281
ENSRNOG00000002612	Ddx52	chr10:71253598-71277277	+	protein_coding	13.4296	12.3111	11.0999	11.4044	12.2034	11.163
ENSRNOG00000002615	Pmm2	chr10:7056266-7077443	-	protein_coding	28.6468	25.0515	27.9051	22.026	24.1286	22.6597
ENSRNOG00000002618	Ivns1abp	chr13:68702820-68722472	+	protein_coding	31.6183	30.3443	27.4271	27.3872	34.3123	31.2936
ENSRNOG00000002624	Edaradd	chr17:90802393-90843485	+	protein_coding	1.07514	0.938719	0.742368	1.32029	1.1807	1.31831
ENSRNOG00000002625	Ptpn4	chr13:35678240-35858390	-	protein_coding	7.80064	7.88735	7.71108	7.82743	9.44623	8.55885
ENSRNOG00000002627	Kctd3	chr13:107433588-107471843	-	protein_coding	10.7854	10.9534	12.0255	13.5628	12.7373	13.4265
ENSRNOG00000002630	Cnot8	chr10:43538160-43551271	+	protein_coding	28.6173	27.3134	24.2028	22.7561	24.1292	23.3694
ENSRNOG00000002632	Naca	chr7:2458264-2470674	+	protein_coding	30.0304	31.2699	28.1503	30.5297	32.4414	38.2929
ENSRNOG00000002635	Dexi	chr10:5199226-5211913	+	protein_coding	10.7107	9.26111	9.1259	10.3739	9.81108	11.3581
ENSRNOG00000002636	Abat	chr10:7093405-7200499	-	protein_coding	0.38331	0.447061	0.205954	0.821428	1.07301	1.50545
ENSRNOG00000002642	Ptges3	chr7:2479311-2497013	+	protein_coding	65.2629	69.0089	69.9866	69.6894	72.3072	70.4975
ENSRNOG00000002643	Ugdh	chr14:44479614-44502845	+	protein_coding	34.8643	32.6124	35.7812	21.2587	19.7752	17.987
ENSRNOG00000002644	Utp18	chr10:81562409-81587858	-	protein_coding	11.8524	11.6398	9.9983	9.5136	10.3746	9.44458
ENSRNOG00000002645	Gemin5	chr10:43554046-43599232	-	protein_coding	4.99083	5.33845	5.5358	7.11859	6.55366	6.91384
ENSRNOG00000002652	Rap1gap2	chr10:61177936-61361250	-	protein_coding	11.1594	10.8635	11.1014	11.215	8.94078	12.9023
ENSRNOG00000002657	Pla2g4a	chr13:66988937-67206693	-	protein_coding	10.778	12.5159	12.3403	8.11733	7.46917	8.53573
ENSRNOG00000002659	Ciita	chr10:5213350-5260608	-	protein_coding	3.62572	3.28958	3.70075	2.46663	1.61846	1.36426
ENSRNOG00000002660	Magee1	chrX:76083549-76087117	+	protein_coding	1.49662	1.64531	1.65243	2.1148	1.44904	1.96187
ENSRNOG00000002662	Pbdc1	chrX:76042239-76046938	+	protein_coding	19.0869	22.3992	19.9428	18.0195	19.0844	20.534
ENSRNOG00000002664	Emp2	chr10:5433248-5467839	+	protein_coding	9.67392	9.96072	10.7341	15.4402	13.3364	15.5184
ENSRNOG00000002667	Lamc2	chr13:70566643-70626252	-	protein_coding	1.37262	1.1673	1.22054	1.92421	1.79708	1.61864
ENSRNOG00000002669	Cluh	chr10:61432819-61454444	+	protein_coding	9.71765	10.3695	10.6723	15.5534	13.1705	14.0669
ENSRNOG00000002671	Nme2	chr10:81648216-81653717	-	protein_coding	173.979	183.68	173.149	152.909	164.796	142.771
ENSRNOG00000002680	Lamc1	chr13:70658707-70783515	-	protein_coding	167.526	163.732	214.513	161.927	165.173	143.538
ENSRNOG00000002682	Zfp692	chr10:43744731-43752242	+	protein_coding	19.6664	17.7119	11.1582	20.855	22.5799	19.3065
ENSRNOG00000002693	Nme1	chr10:81657153-81666523	-	protein_coding	19.2577	20.9911	20.3696	12.9095	12.3228	13.5884
ENSRNOG00000002695	Tfb2m	chr13:97820493-97838228	-	protein_coding	13.3788	13.7422	10.7855	13.6331	14.671	15.5447
ENSRNOG00000002697	Mtmr1	chr18:291780-325377	-	protein_coding	13.6405	13.8516	14.7571	13.1795	13.436	13.0963
ENSRNOG00000002701	Hgd	chr11:65983221-66034573	-	protein_coding	0.212938	0.586776	0.495498	0.366492	0.919788	0.519161
ENSRNOG00000002705	Vps4b	chr13:26825261-26850460	-	protein_coding	37.7868	35.8606	39.0577	32.6681	34.1397	34.7292
ENSRNOG00000002708	Phf8	chrX:21063562-21168750	+	protein_coding	8.45417	8.00458	8.07068	10.044	10.1237	11.3396
ENSRNOG00000002710	Cnst	chr13:97838361-97913082	+	protein_coding	17.9532	16.4645	17.5794	24.7208	26.0906	23.9083
ENSRNOG00000002711	Nuf2	chr13:87818391-87847263	-	protein_coding	7.34587	8.19585	4.76655	1.1888	0.918032	1.20654
ENSRNOG00000002713	Zfp672	chr10:43752700-43760930	-	protein_coding	7.07041	6.81347	6.88341	8.3733	10.0687	8.70327
ENSRNOG00000002714	Mettl22	chr10:7223362-7240812	-	protein_coding	6.47195	6.20252	5.49865	8.2748	8.06012	7.11406
ENSRNOG00000002721	Ndufb4	chr11:65960277-65966898	+	protein_coding	69.6029	71.4784	71.4232	73.3759	84.0915	85.0435
ENSRNOG00000002722	Sec14l1	chr10:106065712-106112857	+	protein_coding	18.3697	20.9285	20.3136	21.2396	15.574	17.6404
ENSRNOG00000002723	Sele	chr13:82355471-82365341	+	protein_coding	1.33164	1.74084	1.50733	1.23631	1.28005	0.733336
ENSRNOG00000002724	Prpsap2	chr10:48008802-48044344	-	protein_coding	11.4424	10.3615	9.37595	12.7817	11.3334	11.3391
ENSRNOG00000002728	Btc	chr14:18231860-18272484	+	protein_coding	1.1202	0.900558	0.571069	1.02921	1.29579	1.04171
ENSRNOG00000002730	Rgs5	chr13:87966758-88003035	+	protein_coding	683.148	749.784	604.469	369.666	415.167	328.068
ENSRNOG00000002735	Dhx9	chr13:70885504-70922245	-	protein_coding	15.2738	19.1264	17.0539	23.4469	17.1396	18.691
ENSRNOG00000002736	Rabgap1l	chr13:78011047-78609045	-	protein_coding	20.0264	21.2967	17.99	15.9795	16.4816	18.0006
ENSRNOG00000002746	Fstl1	chr11:65782567-65845418	-	protein_coding	473.389	496.556	516.846	262.712	299.225	255.14
ENSRNOG00000002748	Ccdc43	chr10:90644995-90657185	-	protein_coding	10.8516	10.7047	10.5761	10.6877	11.5678	10.8892
ENSRNOG00000002749	Spag9	chr10:81693770-81827562	+	protein_coding	73.8313	72.2176	68.0223	66.6762	72.9401	66.1554
ENSRNOG00000002750	Rc3h1	chr13:78722763-78789266	+	processed_transcript	18.3138	18.8155	19.5037	19.1609	21.1757	21.0643
ENSRNOG00000002751	Zdhhc15	chrX:75439778-75566481	-	protein_coding	6.3128	6.25101	5.66578	3.55206	3.92738	4.05681
ENSRNOG00000002755	Pafah1b1	chr10:61456145-61577412	-	protein_coding	57.8885	58.0588	56.1451	59.6583	57.7319	58.0569
ENSRNOG00000002757	Tada2a	chr10:71393692-71441389	-	protein_coding	8.28508	8.78585	7.1089	9.50502	10.8745	10.509
ENSRNOG00000002759	Lias	chr14:44507218-44524252	-	protein_coding	7.92354	6.40647	6.36055	8.19615	9.83846	8.85026
ENSRNOG00000002763	Ulk2	chr10:48050803-48129377	-	protein_coding	23.2998	22.6742	21.9853	21.68	21.6698	20.3778
ENSRNOG00000002764	Mettl16	chr10:61626597-61672136	+	protein_coding	9.9745	9.06779	9.20357	11.4815	12.659	11.2547
ENSRNOG00000002767	Dlg3	chrX:70596576-70648532	+	protein_coding	4.68818	5.04913	4.57956	5.23637	5.52472	5.41018
ENSRNOG00000002773	Rgs4	chr13:88054817-88061108	-	protein_coding	67.2519	63.8098	63.534	63.648	76.1991	50.2418
ENSRNOG00000002775	Npl	chr13:70938082-70980913	-	protein_coding	8.94467	6.92409	8.38142	5.62284	6.1727	6.9374
ENSRNOG00000002776	Sell	chr13:82369493-82387631	+	protein_coding	1.57222	2.48703	3.20529	0.970019	0.757708	0.531466
ENSRNOG00000002778	Aatf	chr10:71744659-71837851	-	protein_coding	8.41707	8.68325	9.50175	10.9654	12.36	11.8348
ENSRNOG00000002781	Kdsr	chr13:26780633-26812215	-	protein_coding	10.4391	9.48613	11.2576	7.60225	6.87363	9.47522
ENSRNOG00000002783	Serpinc1	chr13:78805347-78833192	+	protein_coding	1.07077	2.79078	1.24498	0.105946	2.01466	0.708759
ENSRNOG00000002789	AABR07039648.1	chrX:81816553-81817101	-	protein_coding	1.46946	0	1.56515	1.97426	0	0
ENSRNOG00000002790	Abcb7	chrX:75150608-75291938	-	protein_coding	5.45834	6.34158	5.19491	4.96492	4.35515	4.83657
ENSRNOG00000002791	Bcl2	chr13:26605426-26769374	-	protein_coding	4.63157	5.09822	5.22439	4.62169	4.04095	4.71414
ENSRNOG00000002794	Selp	chr13:82429063-82464628	+	protein_coding	4.84155	5.87726	6.30562	4.53877	4.30371	2.99898
ENSRNOG00000002795	Cog1	chr10:102167771-102180569	+	protein_coding	15.1927	15.298	14.8476	16.6689	16.0511	16.071
ENSRNOG00000002802	Cxcl1	chr14:18743685-18745457	-	protein_coding	2.29237	1.85488	1.33241	2.06071	2.59524	1.02244
ENSRNOG00000002807	Sept9	chr10:106264434-106348490	+	protein_coding	62.6044	60.2053	71.1704	72.9855	75.4449	71.9202
ENSRNOG00000002810	Gfpt2	chr10:35279236-35325508	+	protein_coding	56.1463	53.3794	70.7021	34.0079	41.1923	30.9114
ENSRNOG00000002813	Dars2	chr13:78857638-78885464	-	protein_coding	7.84733	7.05683	7.12434	8.16257	7.37504	7.6506
ENSRNOG00000002814	Higd1b	chr10:90929423-90931639	+	protein_coding	2.60591	2.83957	2.84373	2.85627	1.90055	2.88059
ENSRNOG00000002818	Eftud2	chr10:90932075-90983928	-	protein_coding	5.64804	6.95922	6.65127	8.28813	5.43902	6.74094
ENSRNOG00000002820	LOC24906	chr10:43871613-43880055	+	protein_coding	3.34905	2.89682	2.66913	1.90081	0.894316	0.53878
ENSRNOG00000002821	Phlpp1	chr13:26172243-26394505	+	protein_coding	6.89983	6.98257	7.35765	9.85747	8.4513	9.45517
ENSRNOG00000002823	Mapk9	chr10:35333859-35374355	+	protein_coding	16.2098	15.7205	17.0967	15.6855	21.142	23.0523
ENSRNOG00000002824	Rlim	chrX:73762691-73778674	-	protein_coding	11.0919	12.1374	11.7272	12.8783	9.88416	9.55703
ENSRNOG00000002826	Hsd17b7	chr13:88288046-88307988	-	protein_coding	0.752108	0.741569	0.674478	1.13763	1.5253	1.04986
ENSRNOG00000002827	Rbfox1	chr10:8312961-8654892	-	protein_coding	0.672667	0.672024	0.469988	1.68922	2.33018	1.45203
ENSRNOG00000002828	Tob1	chr10:81913689-81915716	+	protein_coding	6.32742	6.04819	6.8391	10.9568	9.23487	9.81991
ENSRNOG00000002829	Ppbp	chr14:18851954-18853315	-	protein_coding	0.521828	0.516508	0.470886	0.149814	0.215013	0.171082
ENSRNOG00000002831	Wfikkn2	chr10:81936444-81942188	-	protein_coding	0.675794	0.301317	0.709687	0.642368	0.349946	0.700716
ENSRNOG00000002832	Slc16a2	chrX:74577131-74706214	-	protein_coding	2.33982	2.57901	2.72321	4.33861	3.01096	3.92086
ENSRNOG00000002833	Gsk3b	chr11:65066235-65209268	-	protein_coding	15.9717	17.1049	20.1135	26.4245	23.4738	25.9643
ENSRNOG00000002834	Klb	chr14:44548287-44613904	-	protein_coding	0.765396	0.543009	0.458118	0.949749	1.81913	1.28753
ENSRNOG00000002835	Luc7l3	chr10:81991147-82027119	-	protein_coding	92.3188	85.9889	68.99	101.681	120.878	122.37
ENSRNOG00000002838	Pdzd11	chrX:70458603-70461635	-	protein_coding	12.1224	13.5005	11.6975	9.71966	11.0249	10.1666
ENSRNOG00000002839	Slc19a2	chr13:82552550-82566586	+	protein_coding	1.36861	1.56448	1.31894	1.29728	1.7304	1.60353
ENSRNOG00000002840	Atp5b	chr7:2504695-2511749	+	protein_coding	220.892	213.018	217.094	271.367	278.697	282.738
ENSRNOG00000002841	Cdc42bpa	chr13:98231326-98447762	+	protein_coding	61.5744	61.9023	59.617	70.7089	75.0042	71.7127
ENSRNOG00000002844	Usp27x	chrX:15988604-15990484	+	protein_coding	1.73721	1.67383	2.46776	1.95319	1.71127	1.96909
ENSRNOG00000002848	Maoa	chrX:6554698-6620722	-	protein_coding	48.6037	46.6761	43.658	46.8742	56.75	50.4303
ENSRNOG00000002851	Fam104a	chr10:102179478-102200596	-	protein_coding	16.6929	16.2829	16.4108	15.2812	15.4678	15.7394
ENSRNOG00000002852	Myo19	chr10:72197977-72227462	+	protein_coding	4.73816	4.28735	3.54999	4.17637	4.34061	3.48704
ENSRNOG00000002855	Rfc1	chr14:44580216-44702203	+	protein_coding	30.7033	28.5673	26.0186	28.6517	33.5021	29.2112
ENSRNOG00000002860	Ccdc181	chr13:82574966-82588640	+	protein_coding	5.29906	4.3735	4.3094	5.093	5.72005	6.23852
ENSRNOG00000002862	Clcn5	chrX:16050780-16196789	+	protein_coding	4.21932	3.84966	4.56164	2.77507	2.33953	2.65418
ENSRNOG00000002863	Cacna1e	chr13:71906702-72367980	-	protein_coding	0.00443615	0	0.0435632	0.489247	0.210984	1.09286
ENSRNOG00000002864	Nacc1	chr19:25783900-25801526	-	protein_coding	9.55951	9.71482	10.2575	14.5061	9.26623	9.7714
ENSRNOG00000002871	Rbm25l1	chr10:10457320-10460756	+	protein_coding	9.2831	10.39	9.68562	11.7456	12.4424	11.7276
ENSRNOG00000002874	Rbm25	chr6:107156263-107164033	+	protein_coding	21.6377	25.4649	23.4305	28.3521	27.89	28.4748
ENSRNOG00000002875	Klhl20	chr13:78912361-78957212	-	protein_coding	9.57576	8.71386	8.16491	9.17821	8.9584	8.80447
ENSRNOG00000002876	Eef2kmt	chr10:10530365-10540428	+	protein_coding	3.5113	2.82506	3.11774	5.19885	3.59103	3.83962
ENSRNOG00000002878	Afm	chr14:19078680-19132208	-	protein_coding	1.10491	2.94913	1.51897	0.094492	1.02969	0.576207
ENSRNOG00000002879	Psen2	chr13:98513570-98530724	-	protein_coding	26.6831	26.7746	25.4389	21.5572	22.894	26.1234
ENSRNOG00000002881	Ddr2	chr13:88317145-88436789	-	protein_coding	22.6817	22.661	25.2609	30.3419	26.8457	26.7245
ENSRNOG00000002882	Zcchc2	chr13:25966428-26013338	+	protein_coding	10.4971	9.46423	10.1291	7.66738	9.16402	8.19332
ENSRNOG00000002883	Alg1	chr10:10539930-10550138	-	protein_coding	6.31907	5.77827	5.36205	5.35107	5.09689	5.15466
ENSRNOG00000002884	Blzf1	chr13:82592170-82607379	-	protein_coding	17.8835	17.1949	15.4916	14.6464	17.688	16.4063
ENSRNOG00000002886	Myh10	chr10:55275411-55406732	+	protein_coding	22.7107	23.6491	25.73	32.9013	24.8962	30.7105
ENSRNOG00000002889	Afp	chr14:19141755-19159923	-	protein_coding	5.73854	15.8471	12.0213	0.460259	0.794291	0.390647
ENSRNOG00000002894	Mnt	chr10:61685241-61700491	+	protein_coding	4.96873	5.04201	4.6535	6.20508	4.03833	5.44624
ENSRNOG00000002895	Nagpa	chr10:10573191-10581516	+	protein_coding	5.66113	5.1872	5.98236	5.66661	5.30611	5.86025
ENSRNOG00000002896	Prdx6	chr13:79077033-79088127	-	protein_coding	30.7473	28.0684	28.1723	24.6226	27.1778	26.6738
ENSRNOG00000002898	Nme7	chr13:82626685-82737343	+	protein_coding	14.9824	14.1144	12.9907	13.5522	15.7472	13.4908
ENSRNOG00000002899	Akap10	chr10:48150902-48210074	-	protein_coding	13.9838	14.5177	14.2742	15.2833	14.5438	15.4578
ENSRNOG00000002903	Specc1	chr10:48240127-48542292	+	protein_coding	7.20481	7.61564	6.63128	7.67721	7.98572	6.21206
ENSRNOG00000002906	Nr1i2	chr11:65022100-65058545	+	protein_coding	0.093833	0.125547	0.025845	3.57992	1.18162	6.06673
ENSRNOG00000002907	Plekha6	chr13:50555454-50578720	-	processed_transcript	10.455	12.4146	9.732	18.2078	14.6309	17.6891
ENSRNOG00000002908	Slc35a4	chr18:29506128-29509296	+	protein_coding	13.6191	14.0096	14.5934	13.8754	11.6472	13.4005
ENSRNOG00000002911	Alb	chr14:19176277-19191863	-	protein_coding	135.474	390.022	154.879	16.2024	178.522	52.1232
ENSRNOG00000002912	Parn	chr10:1308414-1461269	-	protein_coding	6.39201	6.19563	6.09379	7.88848	6.38849	8.64443
ENSRNOG00000002914	Trmt1	chr19:25803262-25813467	+	protein_coding	11.4217	11.587	9.80109	15.8339	13.1209	16.2877
ENSRNOG00000002915	Trim11	chr10:45322248-45335030	+	protein_coding	12.7292	11.5202	10.9744	13.6062	13.8444	14.0781
ENSRNOG00000002916	Car4	chr10:72272248-72281067	+	protein_coding	0.922067	0.551319	0.665775	1.21498	1.83358	1.96685
ENSRNOG00000002917	Sec14l5	chr10:10591251-10629735	-	protein_coding	0.262146	0.184287	0.174506	0.500593	0.523939	0.5896
ENSRNOG00000002919	Gfap	chr10:90990762-90999506	-	protein_coding	2.67567	2.54896	2.45212	2.61089	2.4968	1.48702
ENSRNOG00000002922	Adora2b	chr10:48569555-48586365	+	protein_coding	0.61609	0.754104	0.645141	0.788714	0.681844	0.893405
ENSRNOG00000002925	Tsx	chrX:74273182-74283819	+	protein_coding	0.297348	0.420062	0.429064	0.491097	0.39501	0.698138
ENSRNOG00000002926	Uap1	chr13:88463532-88497901	-	protein_coding	127.301	130.634	159.011	61.2937	61.2166	51.9598
ENSRNOG00000002928	Guk1	chr10:45535627-45543897	-	protein_coding	69.0596	69.9102	70.5802	55.3622	57.1151	55.3491
ENSRNOG00000002930	Ppl	chr10:10644572-10690223	+	protein_coding	12.3693	13.1063	14.3141	20.6957	21.5838	18.7274
ENSRNOG00000002932	Wdr19	chr14:44705012-44767120	-	protein_coding	9.62002	8.13814	7.8286	10.8847	11.2371	13.1613
ENSRNOG00000002934	Atp1b1	chr13:82737159-82758004	-	protein_coding	7.19512	4.86614	5.73927	5.69151	3.21182	4.95209
ENSRNOG00000002935	Ankrd40	chr10:82032656-82045935	+	protein_coding	25.0251	24.0785	28.2519	29.0155	30.7879	29.3927
ENSRNOG00000002940	Ankrd17	chr14:19318565-19431515	+	protein_coding	26.1714	27.6095	27.773	28.1195	30.3889	28.6409
ENSRNOG00000002941	Uhmk1	chr13:88521625-88536728	-	protein_coding	19.4155	20.5976	22.6417	16.2564	16.8418	16.9717
ENSRNOG00000002943	Mrpl55	chr10:45552795-45555943	+	protein_coding	9.1126	9.44827	8.64707	9.03322	10.0067	9.26229
ENSRNOG00000002944	RGD1304587	chr10:45559578-45561997	+	protein_coding	11.457	10.8682	11.5135	9.39196	11.6515	11.1781
ENSRNOG00000002946	Socs3	chr10:106975178-106976040	-	protein_coding	14.3412	12.9947	18.9916	12.1391	12.9815	10.9704
ENSRNOG00000002947	Dpt	chr13:83073544-83102401	+	protein_coding	128.43	139.593	141.968	103.63	100.104	95.2291
ENSRNOG00000002948	Abcc3	chr10:82047863-82117109	-	protein_coding	4.59177	4.74987	4.66895	5.04083	3.66854	4.60546
ENSRNOG00000002949	Pgs1	chr10:106991935-107030260	+	protein_coding	10.7619	9.69817	9.90034	8.90515	6.8738	7.77469
ENSRNOG00000002950	Lyl1	chr19:25815207-25818074	+	protein_coding	14.0847	14.2836	15.3022	10.4262	10.0146	8.27691
ENSRNOG00000002953	P2ry4	chrX:70426951-70428364	-	protein_coding	1.08245	1.0291	0.530179	1.06142	1.17735	1.16113
ENSRNOG00000002956	Stim2	chr14:59198401-59323947	-	protein_coding	24.9924	24.3523	25.1378	21.8551	26.4098	22.934
ENSRNOG00000002959	Shroom4	chrX:16719803-16929907	-	protein_coding	19.8552	20.9682	19.2971	22.9763	24.9908	19.7244
ENSRNOG00000002969	Itpkb	chr13:98615287-98708149	+	protein_coding	5.34997	6.95318	7.68363	11.5616	6.7454	10.0622
ENSRNOG00000002970	Zswim7	chr10:48587119-48599208	-	protein_coding	4.36304	4.26335	3.11076	7.49923	3.958	6.3853
ENSRNOG00000002975	RGD1563606	chrX:16946207-16946815	+	protein_coding	0.61544	0.647839	1.25274	0.919235	1.56774	0.867274
ENSRNOG00000002977	Ttc19	chr10:48599321-48627374	+	protein_coding	8.73084	8.25922	7.67435	7.71016	7.50647	8.0783
ENSRNOG00000002979	Tbx19	chr13:83403264-83425641	-	protein_coding	0.749894	0.939118	0.806216	1.16577	0.844554	1.27736
ENSRNOG00000002980	Tsr1	chr10:61746059-61757518	+	protein_coding	11.3797	12.3993	11.8107	13.5582	10.7552	12.3519
ENSRNOG00000002983	Nf1x	chr19:25821780-25914696	-	protein_coding	28.2754	35.3943	36.2371	45.5518	28.0744	37.0692
ENSRNOG00000002984	Bmp15	chrX:17016778-17023418	+	protein_coding	1.18972	1.18095	1.01983	1.58979	2.14797	1.65203
ENSRNOG00000002989	Nmt1	chr10:91126689-91160720	+	protein_coding	48.944	45.9593	47.4108	41.0277	42.7426	41.088
ENSRNOG00000002991	Srr	chr10:61756138-61772293	-	protein_coding	8.28571	8.55352	6.85243	7.77051	7.46322	7.49154
ENSRNOG00000002997	Slc9a3r2	chr10:14003320-14013870	-	protein_coding	43.4861	40.7051	43.3954	59.7192	61.1204	56.6287
ENSRNOG00000002999	Timmdc1	chr11:64790801-64815477	+	protein_coding	10.6653	10.1626	10.9714	8.9316	10.3035	11.0532
ENSRNOG00000003003	Tbc1d19	chr14:59403865-59516911	-	protein_coding	7.96635	7.23656	7.40857	9.58918	9.34805	8.36987
ENSRNOG00000003005	Rasgef1c	chr10:35392762-35459267	+	protein_coding	1.19217	1.00781	1.11576	2.78616	2.68122	2.41364
ENSRNOG00000003011	Gadd45gip1	chr19:25946979-25949528	+	protein_coding	18.0341	18.8941	17.6541	19.7243	20.7306	16.2678
ENSRNOG00000003013	Rpgr	chrX:14271017-14331486	-	protein_coding	3.4467	3.76673	3.39789	4.08123	4.87	3.90307
ENSRNOG00000003014	Poglut1	chr11:64761146-64788208	+	protein_coding	15.9666	16.2553	14.5747	13.0186	12.5756	13.0458
ENSRNOG00000003018	Olfml2b	chr13:88995316-89032487	+	protein_coding	62.6217	65.4884	80.6203	39.0312	41.0167	36.335
ENSRNOG00000003019	Ubn1	chr10:10690224-10725655	-	protein_coding	15.7902	16.5533	16.4696	16.3811	15.3942	15.8507
ENSRNOG00000003026	Rad23a	chr19:25949490-25955391	-	protein_coding	16.3741	22.3226	20.0006	26.0203	21.7484	23.934
ENSRNOG00000003029	Calr	chr19:25956771-25961666	-	protein_coding	288.616	329.25	403.273	242.607	260.083	208.589
ENSRNOG00000003031	Atp2b4	chr13:50091430-50153823	+	protein_coding	68.7717	73.0996	74.786	105.636	92.3923	103.702
ENSRNOG00000003033	Plcd3	chr10:91164812-91186054	-	protein_coding	25.5216	24.5931	23.1443	27.4457	25.6726	23.9754
ENSRNOG00000003038	Sft2d2	chr13:83438493-83457888	-	protein_coding	19.7526	21.9845	20.2507	13.2604	12.0043	12.9016
ENSRNOG00000003041	Smg6	chr10:61772449-62007030	+	protein_coding	12.8772	13.1698	13.5967	14.0047	15.0877	14.2719
ENSRNOG00000003042	Mettl13	chr13:80420025-80441374	-	processed_transcript	3.96536	4.39924	4.85484	5.18493	4.43452	4.52187
ENSRNOG00000003048	Tiprl	chr13:83478974-83504494	-	protein_coding	12.606	13.0006	11.3559	11.0587	10.9398	12.3539
ENSRNOG00000003049	Hsd17b10	chrX:21696772-21699241	+	protein_coding	37.6095	39.7339	34.7135	37.8971	38.3282	43.7692
ENSRNOG00000003050	Tbc1d9b	chr10:35637133-35677329	+	protein_coding	21.7432	21.9611	23.3925	24.5902	21.8091	23.742
ENSRNOG00000003052	Cox18	chr14:19434753-19446376	+	protein_coding	4.81077	4.55158	5.13401	5.71574	4.45094	5.31789
ENSRNOG00000003054	Cask	chrX:9436707-9467884	+	protein_coding	6.59544	6.77398	6.89324	6.27878	5.82821	0
ENSRNOG00000003059	Optc	chr13:50735599-50746354	-	protein_coding	1.14154	1.32621	1.41609	2.85671	2.80366	2.95219
ENSRNOG00000003063	Phka1	chrX:72377021-72515366	-	protein_coding	4.37084	4.72122	4.47007	5.49187	5.86926	5.99073
ENSRNOG00000003064	Bst1	chr14:71798651-71814523	-	protein_coding	9.58307	8.72165	9.99844	3.93259	4.43612	4.60464
ENSRNOG00000003065	Glyr1	chr10:10725819-10761279	+	protein_coding	25.0101	28.3091	26.8805	25.3394	28.3219	26.5093
ENSRNOG00000003068	Mrnip	chr10:35680658-35704776	+	protein_coding	3.41548	3.84466	3.45926	4.09018	3.8597	3.51001
ENSRNOG00000003069	Cd38	chr14:71715269-71754672	-	protein_coding	9.71875	9.70633	8.96523	3.51868	3.20969	3.38188
ENSRNOG00000003070	Pigl	chr10:48773828-48831855	+	protein_coding	4.93177	5.23822	4.63828	4.96561	4.43505	5.57362
ENSRNOG00000003071	Vamp4	chr13:80460694-80483600	+	protein_coding	13.3329	11.4188	9.95874	11.7784	13.0249	12.4722
ENSRNOG00000003073	Gpr161	chr13:83531018-83571505	+	protein_coding	4.75791	4.65835	5.66486	4.77193	3.75697	4.39618
ENSRNOG00000003075	Tmem39a	chr11:64723186-64752544	-	protein_coding	13.4107	14.3719	12.7748	10.4868	11.0901	10.2099
ENSRNOG00000003076	Rbms2	chr7:2554308-2588843	-	protein_coding	19.9203	21.306	20.3223	27.9159	18.1297	27.1749
ENSRNOG00000003078	Dcaf6	chr13:83579036-83680207	-	protein_coding	20.9891	22.1234	20.1214	22.0762	23.241	25.0687
ENSRNOG00000003081	Ribc1	chrX:21698011-21710678	-	protein_coding	1.21007	0.921883	0.694139	1.04308	1.13919	1.07126
ENSRNOG00000003084	Parp1	chr13:98857177-98889716	+	protein_coding	27.7918	24.6065	28.2262	30.8459	30.0044	32.2935
ENSRNOG00000003086	Cenpv	chr10:48846728-48860902	-	protein_coding	4.07692	3.54348	3.59447	7.69618	6.13774	6.95146
ENSRNOG00000003088	Arhgap31	chr11:64601029-64714252	+	protein_coding	26.1069	27.4593	28.4909	30.0376	28.0344	25.9642
ENSRNOG00000003094	Cmah	chr17:42583945-42640221	-	protein_coding	5.13931	4.49005	5.52327	6.98957	8.00359	5.46159
ENSRNOG00000003098	Prom1	chr14:71533063-71637417	+	protein_coding	2.72448	2.59792	2.31906	3.60698	4.21673	3.19012
ENSRNOG00000003099	Ubqln2	chrX:18723341-18726732	-	protein_coding	6.9721	7.64008	7.99125	9.65477	6.89182	8.24782
ENSRNOG00000003100	Dusp12	chr13:89258310-89267402	-	protein_coding	6.62395	6.72898	6.3468	5.98348	6.1872	5.59581
ENSRNOG00000003104	Trpv2	chr10:48903540-48925030	+	protein_coding	5.15583	4.37238	5.46625	5.46354	4.91899	4.88544
ENSRNOG00000003105	Kif19	chr10:103308392-103334466	+	protein_coding	0.402855	0.358019	0.650453	1.61666	1.6805	1.49418
ENSRNOG00000003108	Acbd4	chr10:91187593-91196572	+	protein_coding	13.9253	12.0596	12.3085	18.2456	18.6155	19.5601
ENSRNOG00000003114	B4galt4	chr11:64557977-64583994	-	protein_coding	14.2587	13.1608	13.6	16.1607	15.8971	17.3671
ENSRNOG00000003116	Dph1	chr10:62019379-62032407	-	protein_coding	4.11725	4.36663	3.67335	4.71174	4.51445	4.3909
ENSRNOG00000003117	Psmd12	chr10:95706685-95725812	+	protein_coding	37.0528	36.1044	35.824	34.5174	33.1208	36.6562
ENSRNOG00000003119	Gc	chr14:20266891-20302581	+	protein_coding	8.26705	28.26	10.5118	1.39934	19.5635	5.64869
ENSRNOG00000003120	Prelp	chr13:50749514-50761355	-	protein_coding	86.0843	92.0913	98.9287	71.7827	55.6797	67.7891
ENSRNOG00000003121	Rtn4rl1	chr10:62035866-62109078	+	protein_coding	16.4274	15.2587	16.2188	14.7797	16.1735	14.404
ENSRNOG00000003122	Hdac8	chrX:72163777-72370044	-	protein_coding	7.75522	8.12377	6.66694	8.29208	8.20583	9.79569
ENSRNOG00000003123	Rpa1	chr10:62140419-62191512	-	protein_coding	10.5495	10.0204	9.97403	9.70187	10.9334	10.1631
ENSRNOG00000003125	Rogdi	chr10:10761477-10766095	+	protein_coding	13.1013	12.1832	11.6055	18.2249	18.2107	18.823
ENSRNOG00000003127	Spryd4	chr7:2621961-2623781	-	protein_coding	5.45316	5.63819	5.21774	6.37773	6.63393	5.155
ENSRNOG00000003129	Zfp496	chr10:45833264-45851984	-	protein_coding	8.19431	8.7857	8.39439	11.2622	10.1137	13.0911
ENSRNOG00000003131	Traf7	chr10:13874456-13892997	-	protein_coding	34.268	32.4993	29.0659	34.0643	32.5767	31.9224
ENSRNOG00000003134	Slc4a4	chr14:20479323-20920286	-	protein_coding	8.76893	8.59615	9.00262	9.52214	9.88079	9.33363
ENSRNOG00000003135	Fcrlb	chr13:89285998-89291371	-	protein_coding	0.421046	0.504183	0.58359	0.334758	0.278671	0.520347
ENSRNOG00000003139	Smc1a	chrX:21711019-21755525	+	protein_coding	53.8661	49.5255	51.315	56.1112	67.5431	61.5103
ENSRNOG00000003144	Gprc5c	chr10:103395511-103417358	+	protein_coding	4.51842	4.41008	4.85099	6.92707	5.16091	7.14906
ENSRNOG00000003147	Sqstm1	chr10:35704730-35716294	-	protein_coding	147.436	127.956	135.868	111.145	103.405	139.98
ENSRNOG00000003148	Timp2	chr10:107338465-107386072	-	protein_coding	323.07	304.347	354.394	183.194	155.798	163
ENSRNOG00000003149	Farsa	chr19:25969255-25978776	+	protein_coding	17.8876	16.2279	16.2712	18.7228	19.7763	20.0314
ENSRNOG00000003150	Mpc2	chr13:83681322-83700213	+	protein_coding	64.06	60.3407	53.1026	70.8511	63.3072	68.6769
ENSRNOG00000003151	Bfar	chr10:1464765-1497653	+	protein_coding	22.6725	22.8768	20.5884	18.181	16.3443	20.6036
ENSRNOG00000003158	AABR07037343.1	chrX:18998532-18998885	+	protein_coding	0.753813	0.357248	0.287165	0.568787	1.00878	0.975327
ENSRNOG00000003160	RragB	chrX:19101522-19134869	-	protein_coding	2.19459	2.22943	1.63712	3.45234	0	0
ENSRNOG00000003163	Sdhc	chr13:89498048-89518939	-	protein_coding	44.0338	45.6238	43.5999	49.5235	50.8261	51.6405
ENSRNOG00000003170	Nlrp3	chr10:45893018-45918254	+	protein_coding	3.74074	3.36051	4.75904	2.64036	1.5845	1.99695
ENSRNOG00000003171	Mpz	chr13:89524329-89530068	+	protein_coding	57.3475	51.5801	65.4126	125.97	165.406	121.842
ENSRNOG00000003172	Serpinf1	chr10:62241756-62254287	-	protein_coding	249.333	248.335	273.451	140.288	161.692	141.404
ENSRNOG00000003174	Tapt1	chr14:71424083-71462618	+	protein_coding	14.6464	13.5754	12.9413	14.3351	15.7977	15.0113
ENSRNOG00000003177	Mat2b	chr10:25832072-25847994	-	protein_coding	29.6992	27.4257	25.8727	31.475	31.8149	35.4688
ENSRNOG00000003178	Mageh1	chrX:19243759-19245007	+	protein_coding	15.2752	13.5753	14.5643	13.9148	12.9686	13.3531
ENSRNOG00000003183	Fmod	chr13:50873605-50885563	+	protein_coding	46.4753	52.71	56.4728	96.9284	94.7028	85.7419
ENSRNOG00000003185	Acbd3	chr13:99004942-99035519	+	protein_coding	11.3752	13.7301	13.1181	13.2667	10.7155	12.8885
ENSRNOG00000003186	Anks3	chr10:10808823-10831535	+	protein_coding	4.33312	4.22134	3.14099	5.1451	3.41904	4.64791
ENSRNOG00000003187	LOC102552920	chrX:106253355-106255058	+	protein_coding	10.7672	9.60283	9.76816	8.85071	12.3591	10.0692
ENSRNOG00000003189	Cited1	chrX:72128994-72133692	-	protein_coding	0.158943	0.230756	0.214966	0.774414	0.66219	0.573791
ENSRNOG00000003191	Bhlhb9	chrX:106390759-106393459	+	protein_coding	15.7261	15.7905	13.5994	18.4932	18.3022	17.6218
ENSRNOG00000003195	Caskin1	chr10:13854339-13874254	+	protein_coding	1.76765	1.42918	1.23517	2.1487	1.9883	2.21468
ENSRNOG00000003198	RGD1305733	chr10:3411380-3570688	+	protein_coding	0.062278	0.070367	0.086945	0.59676	0.375908	0.74964
ENSRNOG00000003201	Rps4x	chrX:72074108-72078551	-	protein_coding	279.593	296.192	266.157	320.043	377.796	377.048
ENSRNOG00000003203	Hexim1	chr10:91200874-91202984	+	protein_coding	15.7421	15.812	19.9498	21.7597	20.4016	25.7424
ENSRNOG00000003205	Ldb2	chr14:70780623-71112552	+	protein_coding	37.2145	42.5312	41.7284	40.5594	43.9729	45.5621
ENSRNOG00000003206	Actr3	chr13:41695183-41738658	-	protein_coding	106.143	104.992	105.189	83.9336	82.0485	83.0187
ENSRNOG00000003207	Fmnl1	chr10:91254058-91281418	+	protein_coding	6.00781	6.86499	6.83445	5.7346	3.80489	4.58737
ENSRNOG00000003208	Ercc6l	chrX:72018373-72034099	-	protein_coding	1.42771	1.69033	1.43241	0.483898	0.438928	0.345382
ENSRNOG00000003209	Pcp4l1	chr13:89542378-89565813	-	protein_coding	28.3364	17.6766	22.4718	42.0983	45.288	39.3252
ENSRNOG00000003211	Srp9	chr13:100551307-100559447	+	protein_coding	30.2908	29.6272	26.131	26.5385	29.3579	27.2696
ENSRNOG00000003213	Helz	chr10:95770154-95906927	+	protein_coding	8.66179	9.2236	9.02933	11.6809	11.3952	10.6227
ENSRNOG00000003215	Zfp287	chr10:49135277-49149479	-	protein_coding	7.26159	7.61275	6.95754	8.65221	8.71499	7.90056
ENSRNOG00000003217	Lgals3bp	chr10:107415326-107424710	-	protein_coding	93.0093	95.5396	107.121	16.4413	12.1789	14.6587
ENSRNOG00000003219	Trim16	chr10:49231730-49254621	+	protein_coding	1.84094	1.80347	1.93324	0.938586	1.24572	1.08871
ENSRNOG00000003220	H3f3a	chr13:99091763-99101208	-	protein_coding	278.059	278.885	229.751	245.883	244.541	254.015
ENSRNOG00000003221	Myoc	chr13:80517536-80527928	+	protein_coding	7.84546	6.07366	6.07285	8.16453	11.9312	8.67942
ENSRNOG00000003223	Degs1	chr13:100666075-100672731	-	protein_coding	49.3915	49.6432	55.8757	51.835	52.002	59.4546
ENSRNOG00000003224	Nudt16l1	chr10:10829867-10831782	-	protein_coding	6.76176	6.26749	5.90038	8.86559	5.26487	8.0751
ENSRNOG00000003226	Mprip	chr10:46018659-46133571	+	protein_coding	65.8075	65.2466	70.6095	81.5382	73.3972	78.2219
ENSRNOG00000003228	Mid1ip1	chrX:13114569-13116743	-	protein_coding	25.4105	21.6481	25.0734	30.3782	32.0044	29.8818
ENSRNOG00000003229	Tspan7	chrX:13261558-13279099	-	protein_coding	57.1746	65.2527	54.897	33.461	34.0859	32.0756
ENSRNOG00000003232	Slc9a3r1	chr10:103713045-103730145	+	protein_coding	9.79368	6.84152	8.43793	11.4979	9.32005	10.6673
ENSRNOG00000003233	Serpinf2	chr10:62264788-62273119	-	protein_coding	0.55555	1.01927	0.670149	0.262394	0.784602	0.506557
ENSRNOG00000003234	Mgrn1	chr10:10833519-10881977	-	protein_coding	19.6034	20.9075	22.1134	26.4741	20.8616	27.4816
ENSRNOG00000003235	Mgat4b	chr10:35726544-35736338	+	protein_coding	12.2244	12.5185	14.1949	14.9647	11.3169	13.051
ENSRNOG00000003237	Tp53bp2	chr13:100817359-100873890	+	protein_coding	4.1394	4.35295	5.07326	6.33271	6.11255	6.58071
ENSRNOG00000003239	Cant1	chr10:107432506-107445522	-	protein_coding	13.2568	11.5376	15.4774	11.5165	11.2441	11.6875
ENSRNOG00000003242	Gulp1	chr9:51263622-51538072	+	protein_coding	18.7859	13.5121	16.2954	19.032	24.8877	21.2247
ENSRNOG00000003243	Wdr81	chr10:62273800-62287189	-	protein_coding	6.52448	5.99498	5.86636	7.32544	5.60926	7.36134
ENSRNOG00000003244	Ltc4s	chr10:35737664-35739625	-	protein_coding	10.9285	8.78664	7.86884	4.10927	4.27118	3.92401
ENSRNOG00000003247	Sde2	chr13:99136871-99153181	+	protein_coding	8.36894	8.44436	10.2253	9.42816	9.65073	11.367
ENSRNOG00000003248	Mpzl1	chr13:83805244-83842051	-	protein_coding	15.5056	15.2571	17.3651	17.108	14.9081	17.4816
ENSRNOG00000003251	B3galt2	chr13:60435946-60444957	+	protein_coding	0.285643	0.141934	0.162582	0.79634	0.483473	0.351601
ENSRNOG00000003253	Qdpr	chr14:70164650-70178284	+	protein_coding	3.52607	2.51946	3.15295	4.12761	3.64161	4.00995
ENSRNOG00000003256	Ccng1	chr10:25903911-25910325	-	protein_coding	52.9172	46.8866	46.7302	46.1425	51.23	46.9258
ENSRNOG00000003258	Cdc73	chr13:60403771-60496511	-	protein_coding	12.2232	13.5774	11.765	19.0302	15.0468	13.7576
ENSRNOG00000003259	C1qtnf1	chr10:107455845-107477162	+	protein_coding	34.0824	27.7223	33.5548	18.6954	19.1095	22.8994
ENSRNOG00000003261	Usp9x	chrX:10510033-10630297	-	protein_coding	64.3637	64.5104	57.6394	55.7866	62.4992	57.4929
ENSRNOG00000003264	Nat9	chr10:103732187-103736973	-	protein_coding	11.9014	10.7436	11.4903	10.5567	9.27414	11.0247
ENSRNOG00000003267	Pycr2	chr13:99184564-99188431	+	protein_coding	12.0054	11.221	11.0835	10.1807	8.24708	8.93398
ENSRNOG00000003268	Maml1	chr10:35765719-35800120	-	protein_coding	4.96139	5.52134	5.69893	6.32905	5.02529	5.88403
ENSRNOG00000003269	Atp6v0e1	chr10:16769666-16792909	-	protein_coding	23.9818	22.8187	19.7499	17.4359	17.125	19.161
ENSRNOG00000003276	Myo1d	chr10:67866940-68142864	-	protein_coding	19.2578	21.7624	24.3216	31.28	29.579	25.5157
ENSRNOG00000003278	Map3k14	chr10:91303428-91353601	-	protein_coding	4.73602	4.71071	4.5458	7.05464	5.65156	6.68127
ENSRNOG00000003281	Mcm9	chr20:34846804-34929965	-	protein_coding	7.77814	7.0823	6.87066	7.52808	7.09832	6.76028
ENSRNOG00000003283	Rcsd1	chr13:83854664-83917021	-	protein_coding	10.8051	10.2363	10.963	14.0892	14.5754	14.6583
ENSRNOG00000003285	Mpv17l	chr10:3321476-3357470	+	protein_coding	1.07652	0.849563	0.926917	2.24941	1.58279	2.23519
ENSRNOG00000003289	Lap3	chr14:70102814-70121797	-	protein_coding	51.0478	44.0526	44.5865	46.0313	50.9901	45.9819
ENSRNOG00000003291	Creg1	chr13:83972212-83984675	+	protein_coding	8.27066	7.79464	8.54293	14.383	13.2214	20.0331
ENSRNOG00000003296	Dck	chr14:20935369-20953095	-	protein_coding	9.58011	10.3731	10.4803	5.53895	5.92237	5.03847
ENSRNOG00000003298	Cd247	chr13:83996080-84071400	+	protein_coding	0.410707	1.01526	0.65173	0.221955	0.474503	0.047955
ENSRNOG00000003300	Btg2	chr13:50913180-50916982	-	protein_coding	37.5651	34.8721	40.4405	51.265	48.6715	52.11
ENSRNOG00000003302	Flcn	chr10:46153188-46172309	-	protein_coding	13.2419	11.5104	11.9502	13.4029	10.9115	16.4366
ENSRNOG00000003307	Gcdh	chr19:26000497-26006970	-	protein_coding	24.8938	22.7966	19.8849	23.7153	29.0717	28.2314
ENSRNOG00000003310	Tmem63a	chr13:99220510-99253316	+	protein_coding	5.79164	6.02628	6.86918	4.77707	4.44178	5.74611
ENSRNOG00000003326	Rrn3	chr10:3170742-3214655	+	protein_coding	8.49796	8.41295	7.90236	8.72704	8.77571	9.27055
ENSRNOG00000003328	Cdip1	chr10:10967658-10989936	+	protein_coding	9.17464	9.92966	8.76629	12.2925	11.4104	13.0026
ENSRNOG00000003329	Ppm1d	chr10:72909550-72945884	+	protein_coding	7.30586	7.40272	7.28344	8.20336	7.64907	9.64768
ENSRNOG00000003330	Acsf2	chr10:82284720-82326771	-	protein_coding	6.13326	5.23974	6.13617	8.26727	6.92091	6.94257
ENSRNOG00000003332	Nt5m	chr10:46216884-46243077	+	protein_coding	2.61787	2.13886	2.96525	3.22624	1.76883	3.4981
ENSRNOG00000003334	Klhl21	chr5:169181418-169190073	+	protein_coding	9.55375	8.00085	10.4946	14.1135	11.8183	16.2741
ENSRNOG00000003338	Pmp22	chr10:49538588-49568583	+	protein_coding	130.302	131.14	150.906	109.778	120.23	109.462
ENSRNOG00000003343	Canx	chr10:35800942-35833861	-	protein_coding	120.726	128.825	131.339	115.963	117.769	106.587
ENSRNOG00000003346	Fancb	chrX:31124018-31140711	-	protein_coding	3.11267	2.90605	2.20907	1.69437	1.98803	1.54263
ENSRNOG00000003348	Rasd1	chr10:46330368-46332172	-	protein_coding	16.9554	13.0187	14.4201	29.7324	21.9704	34.0784
ENSRNOG00000003349	Col23a1	chr10:36741434-37028367	+	protein_coding	0.300928	0.331302	0.364727	0.749568	0.825378	0.564539
ENSRNOG00000003350	Mospd2	chrX:31140960-31182816	+	protein_coding	24.7895	25.5344	20.041	16.3482	19.0732	15.765
ENSRNOG00000003354	Pabpc5	chrX:92131209-92132357	+	protein_coding	0.542492	0.567504	0.439681	0.384859	0.312578	0.269283
ENSRNOG00000003357	Col3a1	chr9:52023295-52059217	+	protein_coding	2379.61	2560.67	2830.93	1399.84	1242.77	1197.56
ENSRNOG00000003359	Ogt	chrX:71528988-71585908	+	protein_coding	54.6027	53.987	39.1226	65.0029	64.8067	67.2894
ENSRNOG00000003365	Cadm3	chr13:91842333-91873096	-	protein_coding	38.6936	36.8781	46.4586	52.4507	51.2378	43.7789
ENSRNOG00000003367	Tmem220	chr10:53570989-53579321	+	protein_coding	1.21939	1.03983	1.2949	1.00908	0.919142	0.802464
ENSRNOG00000003370	Otc	chrX:13524607-13601069	-	protein_coding	0.765178	1.39865	0.648593	0.256141	1.30087	0.529868
ENSRNOG00000003374	LOC103690141	chr14:112719482-112946875	-	protein_coding	0.569405	0.5229	0.530384	0.759006	0.940103	1.27248
ENSRNOG00000003385	Glrx2	chr13:60529932-60537916	+	protein_coding	20.5831	19.5951	17.9723	19.7354	16.7544	20.5165
ENSRNOG00000003388	Cenpf	chr13:108132499-108178609	-	protein_coding	12.5238	14.5696	8.25401	2.46603	1.85072	2.7745
ENSRNOG00000003392	Grsf1	chr14:21039990-21056452	+	protein_coding	27.8462	26.3415	27.8369	28.7901	29.1973	30.7668
ENSRNOG00000003397	Adprm	chr10:53583276-53595827	-	protein_coding	10.213	9.6883	9.62799	9.9758	9.85464	11.917
ENSRNOG00000003398	Tomm40l	chr13:89591718-89594738	-	protein_coding	7.92589	8.85547	7.79639	9.22002	8.60165	8.55247
ENSRNOG00000003399	Hnrnph1	chr10:35870232-35879910	+	protein_coding	109.854	109.509	92.2157	124.331	138.395	135
ENSRNOG00000003400	Fmo4	chr13:80685325-80703615	-	protein_coding	8.1175	5.40005	5.68193	3.93083	4.93878	4.62507
ENSRNOG00000003401	-	chr10:12871040-12871965	-	protein_coding	3.25481	3.4955	2.72	3.98866	3.28989	3.86893
ENSRNOG00000003402	Stx6	chr13:72804218-72852967	+	protein_coding	17.369	17.7901	18.6067	14.3618	14.9512	15.1847
ENSRNOG00000003403	Slc35f5	chr13:41883137-41922339	+	protein_coding	10.1525	9.55362	9.93918	8.84594	7.71102	10.171
ENSRNOG00000003407	Ptpn14	chr13:108696336-108841511	-	protein_coding	14.043	15.6032	16.9956	18.941	17.1875	17.9955
ENSRNOG00000003424	Elac2	chr10:51478378-51501165	+	protein_coding	11.9719	11.8703	11.6199	11.9033	11.8225	12.124
ENSRNOG00000003428	Rufy3	chr14:21058595-21128505	-	protein_coding	20.4569	18.913	17.6847	17.9916	20.9536	18.012
ENSRNOG00000003430	F9	chrX:143097525-143141794	+	protein_coding	0.446431	0.901856	0.381945	0.04218	1.02494	0.186027
ENSRNOG00000003434	Trove2	chr13:60546912-60567882	-	protein_coding	35.3761	35.7353	32.4562	33.8831	43.6791	37.2281
ENSRNOG00000003439	Il15	chr19:23542889-23554594	-	protein_coding	12.7385	12.5488	10.0778	10.602	14.2664	11.0406
ENSRNOG00000003442	Adora1	chr13:51042248-51076852	-	protein_coding	1.34889	1.02822	1.47609	1.59505	1.46707	1.98122
ENSRNOG00000003443	Klf1	chr19:26016382-26019553	+	protein_coding	1.07373	1.32894	1.30028	0.530447	0.249426	0.400395
ENSRNOG00000003453	Lypd1	chr13:42219887-42263024	-	protein_coding	4.766	5.06316	4.6479	2.13911	1.97167	1.95282
ENSRNOG00000003455	Zfp13	chr10:12908643-12916784	-	protein_coding	1.75328	1.7772	1.46112	2.60988	2.66534	2.6071
ENSRNOG00000003461	Zfp330	chr19:23936505-23946900	-	protein_coding	20.0048	18.3399	19.1741	18.9057	20.6138	21.4864
ENSRNOG00000003463	Srebf1	chr10:46570996-46593009	-	protein_coding	9.52158	7.90487	9.2399	16.4899	16.3483	13.7863
ENSRNOG00000003464	Hid1	chr10:103899150-103919605	-	protein_coding	13.7769	15.4995	15.0457	16.0671	15.4882	13.4328
ENSRNOG00000003468	Capn8	chr13:100980574-101043110	+	protein_coding	0.306868	0.197881	0.118697	0.631984	0.471699	0.632718
ENSRNOG00000003470	Fundc1	chrX:5549419-5566127	+	protein_coding	8.02781	8.01766	6.17014	7.42213	7.59658	7.69199
ENSRNOG00000003472	Atp11c	chrX:143346252-143453612	-	protein_coding	16.7586	17.1453	15.9418	15.9387	18.6497	16.1108
ENSRNOG00000003476	Slc6a4	chr10:63153651-63176463	-	protein_coding	1.02921	1.12676	1.15612	1.44335	0.868692	0.650186
ENSRNOG00000003479	Rnf150	chr19:24044103-24265444	+	protein_coding	2.66722	2.83254	3.13681	3.77127	3.80335	3.4283
ENSRNOG00000003480	Aim2	chr13:91954138-91962588	+	protein_coding	6.66702	8.44888	6.49195	1.13777	2.23169	0.83048
ENSRNOG00000003486	Mnda	chr13:92073668-92089980	-	protein_coding	117.746	105.263	100.307	53.6895	61.6431	46.4518
ENSRNOG00000003491	Prkca	chr10:96191133-96584947	-	protein_coding	11.6099	11.9362	12.4354	13.6195	12.5922	11.2414
ENSRNOG00000003494	Ppfia4	chr13:51134525-51183269	-	protein_coding	0.596919	0.483837	0.340091	1.24895	0.492805	1.62055
ENSRNOG00000003495	Prpf8	chr10:63635219-63658361	+	protein_coding	33.5899	35.5022	40.2214	47.0066	46.7393	44.3038
ENSRNOG00000003496	Tbc1d9	chr19:24329023-24429909	+	protein_coding	3.40495	3.28797	3.63988	10.9974	5.23374	14.5858
ENSRNOG00000003497	Thoc6	chr10:12989135-12994495	-	protein_coding	8.91381	9.35754	8.36326	10.0722	8.59357	8.94718
ENSRNOG00000003498	Olr1584	chr13:92103123-92123629	+	protein_coding	3.38285	3.39944	3.85881	1.15727	1.50863	0.790276
ENSRNOG00000003500	Apoa2	chr13:89597138-89598802	+	protein_coding	3.89948	8.74473	6.35607	0.405915	4.56204	1.62058
ENSRNOG00000003504	Rnaseh2a	chr19:26074987-26084679	-	protein_coding	12.6139	10.9165	10.3691	11.8165	9.83839	11.2229
ENSRNOG00000003506	Gosr2	chr10:91736780-91756081	-	protein_coding	19.1439	20.5587	19.7533	18.3026	17.9234	17.0671
ENSRNOG00000003508	Ergic1	chr10:16821880-16910641	-	protein_coding	12.6715	14.6262	16.3031	15.5306	15.7893	13.7736
ENSRNOG00000003510	Fmo2	chr13:80755058-80775264	-	protein_coding	57.9097	28.4268	34.0436	35.2448	42.9596	45.6361
ENSRNOG00000003515	Ephx1	chr13:99271366-99300579	-	protein_coding	32.2704	27.3114	30.1922	35.239	42.1488	40.127
ENSRNOG00000003517	Tbx2	chr10:73279119-73289921	+	protein_coding	9.29118	8.48215	9.51381	16.6666	16.0274	14.5542
ENSRNOG00000003520	Prdx2	chr19:26084903-26090094	+	protein_coding	100.143	113.917	114.817	88.0744	81.6147	93.0187
ENSRNOG00000003522	Mr1	chr13:72771984-72789841	-	protein_coding	3.43645	3.21543	3.22849	3.52093	3.65819	4.15338
ENSRNOG00000003524	Lrrc59	chr10:82352390-82367047	+	protein_coding	39.0391	38.4652	44.0644	31.1793	31.9493	25.7983
ENSRNOG00000003526	Sytl4	chrX:104765294-104814145	-	protein_coding	16.1111	17.4786	19.8998	6.67158	7.16662	7.61226
ENSRNOG00000003533	Clcn4	chrX:25016401-25080410	+	protein_coding	0.323375	0.591564	0.475081	0.479345	0.755284	0.494048
ENSRNOG00000003536	Rufy1	chr10:35882805-35927268	-	protein_coding	28.1812	25.4255	26.021	25.1024	27.1385	26.7639
ENSRNOG00000003537	Spta1	chr13:92264231-92340083	+	protein_coding	0.597203	1.1372	0.638773	0.054379	0.0627912	0.0270345
ENSRNOG00000003538	Adamts4	chr13:89622632-89634419	+	protein_coding	10.5914	8.04862	10.5829	3.169	2.02656	2.7734
ENSRNOG00000003541	Pggt1b	chr18:40175951-40218225	-	protein_coding	28.8553	28.8887	24.1557	26.8111	29.2422	30.6415
ENSRNOG00000003542	Hcfc1r1	chr10:12994683-12995457	+	protein_coding	27.6569	31.0634	29.5327	37.6266	39.0131	41.8434
ENSRNOG00000003545	Uchl5	chr13:60545635-60603811	+	protein_coding	6.444	6.44826	6.82168	6.53527	5.90567	7.72322
ENSRNOG00000003546	Tnfrsf12a	chr10:12995904-12997930	-	protein_coding	39.1521	43.9283	48.8066	21.8791	22.3247	31.0042
ENSRNOG00000003549	Cnpy2	chr7:2737765-2742369	+	protein_coding	52.2957	50.5806	52.1984	42.2675	43.0678	44.5279
ENSRNOG00000003550	Acbd6	chr13:73196571-73334077	+	protein_coding	18.3365	17.2682	17.6743	18.535	19.9722	19.6747
ENSRNOG00000003551	B4galt3	chr13:89643881-89649906	+	protein_coding	11.253	10.5338	10.162	11.8169	11.5761	14.1593
ENSRNOG00000003553	Efemp1	chr14:113202419-113295014	+	protein_coding	64.2794	55.9498	67.9237	88.1607	103.246	94.9445
ENSRNOG00000003554	Piga	chrX:31786194-31799560	-	protein_coding	2.09127	2.29682	2.14395	2.49532	2.47326	2.69096
ENSRNOG00000003559	Ccdc112	chr18:40220855-40254845	-	protein_coding	5.51416	6.59548	6.90732	8.89904	7.10673	8.65786
ENSRNOG00000003562	Susd4	chr13:101181994-101307908	+	protein_coding	6.86668	8.27793	7.32612	7.62774	7.75266	7.22723
ENSRNOG00000003563	Blmh	chr10:63197364-63240332	-	protein_coding	31.3393	28.5409	27.9032	27.6229	27.2625	26.2037
ENSRNOG00000003566	Apoh	chr10:96639924-96653938	+	protein_coding	3.08277	9.11149	4.76244	0.597109	5.51463	1.91908
ENSRNOG00000003567	Ppox	chr13:89650094-89654244	-	protein_coding	8.41733	6.7788	6.96419	7.34362	6.73611	8.21494
ENSRNOG00000003576	Ints2	chr10:73634255-73690887	-	protein_coding	4.61906	4.78592	5.18232	4.03267	4.00184	3.69052
ENSRNOG00000003578	Fem1c	chr18:40493156-40518988	-	protein_coding	6.20722	6.43143	6.45907	8.32345	6.1162	8.56844
ENSRNOG00000003581	Pou2f1	chr13:84083632-84217366	-	protein_coding	3.85188	3.93907	3.57266	5.44643	5.70852	5.83029
ENSRNOG00000003583	Smyd2	chr13:108642156-108686290	+	protein_coding	21.6397	19.4771	19.1976	22.7722	20.2614	21.825
ENSRNOG00000003587	Vegfd	chrX:31816436-31851715	-	protein_coding	25.9818	25.3968	24.8544	8.73235	7.31004	7.14602
ENSRNOG00000003590	Tom1l2	chr10:46602231-46720910	-	protein_coding	20.5513	20.8345	18.3046	35.9445	31.5317	33.3624
ENSRNOG00000003592	Med28	chr14:70089225-70098021	-	protein_coding	10.669	10.6969	10.226	9.92629	10.97	10.7325
ENSRNOG00000003594	Tmem183a	chr13:51184629-51201364	-	protein_coding	21.0236	19.2274	19.1656	18.9489	15.6018	20.9989
ENSRNOG00000003596	Itgb1bp2	chrX:71342775-71347619	+	protein_coding	3.47761	3.67799	3.55095	7.23613	4.31061	7.54939
ENSRNOG00000003597	Tuba4a	chr9:82415605-82419288	-	protein_coding	3.89614	3.43596	3.9916	5.27005	3.16633	5.48233
ENSRNOG00000003599	Utp3	chr14:21154000-21155652	-	protein_coding	14.1686	15.1916	15.1141	16.3673	18.7319	18.8077
ENSRNOG00000003600	Pnpt1	chr14:113530470-113561645	+	protein_coding	26.566	27.5783	22.1882	18.1505	22.4581	19.8033
ENSRNOG00000003603	Arhgap44	chr10:51502894-51669297	-	protein_coding	2.05966	2.24812	2.29681	3.7751	4.09394	3.40967
ENSRNOG00000003611	Dynlt3	chrX:14633342-14642424	-	protein_coding	55.6962	56.1421	47.6281	44.9677	56.9164	45.8404
ENSRNOG00000003613	Mid1	chrX:25458771-25628272	-	protein_coding	20.79	22.8374	20.5756	16.0136	19.6177	14.4312
ENSRNOG00000003614	Mgat5	chr13:43850751-44157924	+	protein_coding	4.47561	4.55137	4.44214	4.39323	3.51903	3.86887
ENSRNOG00000003616	Grem2	chr13:92894431-92988137	-	protein_coding	41.1765	36.0165	34.281	39.9709	41.4812	35.0535
ENSRNOG00000003620	Fmo3	chr13:80837420-80862963	-	protein_coding	68.2017	49.8734	50.7219	25.8287	33.0938	30.3266
ENSRNOG00000003622	Cybb	chrX:14578264-14612547	+	protein_coding	47.463	39.0756	42.9857	13.8516	15.243	12.1401
ENSRNOG00000003625	Ubxn4	chr13:44957014-44990535	+	protein_coding	30.1349	29.9372	31.5594	28.3167	30.8879	33.6596
ENSRNOG00000003626	Atp5h	chr10:103967312-103972668	-	protein_coding	122.479	117.908	109.195	116.514	130.742	132.203
ENSRNOG00000003629	Nvl	chr13:99410026-99468778	-	protein_coding	8.92306	8.54114	8.15994	8.67849	9.92977	9.88436
ENSRNOG00000003633	Rcvrn	chr10:54246250-54253996	+	protein_coding	0.633909	0.768378	0.750591	0.329516	0.190591	0.088334
ENSRNOG00000003634	Zfp354a	chr10:36589181-36600469	+	protein_coding	6.60842	7.15776	6.8777	8.38267	10.0559	8.1776
ENSRNOG00000003635	Disp1	chr13:101451932-101597570	-	protein_coding	4.67995	4.16676	4.91988	6.91236	6.79354	6.73103
ENSRNOG00000003643	Tab3	chrX:54062935-54086339	+	protein_coding	2.28944	2.01149	2.06414	2.75118	2.54138	2.49729
ENSRNOG00000003645	LOC103689931	chr10:34955716-34961608	-	protein_coding	82.6122	87.5636	92.8959	75.4622	75.3694	76.9199
ENSRNOG00000003649	Qsox1	chr13:73423397-73460935	-	protein_coding	14.5126	13.8413	16.0907	11.2935	9.51456	10.9096
ENSRNOG00000003650	Nt5c	chr10:104052831-104054805	-	protein_coding	5.49183	3.7938	4.41327	3.49091	3.11052	3.33531
ENSRNOG00000003653	Fh	chr13:93651484-93677377	-	protein_coding	32.4198	32.4122	31.6412	31.8026	35.506	33.8656
ENSRNOG00000003657	Pkmyt1	chr10:13061170-13073283	+	protein_coding	1.2164	1.65735	1.02659	0.686645	0.463651	0.623486
ENSRNOG00000003661	Hn1	chr10:104057697-104075777	-	protein_coding	25.4508	23.3218	25.386	20.3275	17.4645	19.5434
ENSRNOG00000003666	Jchain	chr14:21177237-21183542	+	protein_coding	0.405891	0.268812	0.877371	0.387659	0.585181	0.156162
ENSRNOG00000003669	Myocd	chr10:51683540-51778986	-	protein_coding	4.243	3.95444	3.87257	11.9788	10.0802	10.9924
ENSRNOG00000003670	Sumo2	chr10:104086002-104097812	-	protein_coding	128.122	124.181	121.909	106.829	131.958	137.442
ENSRNOG00000003673	Nup85	chr10:104118945-104137319	+	protein_coding	7.35915	7.10279	7.02974	8.62636	7.22215	9.42798
ENSRNOG00000003674	Pir	chrX:31852323-31968152	-	protein_coding	12.9329	14.3255	13.6728	8.82864	7.32626	9.04411
ENSRNOG00000003675	Ptchd1	chrX:42558931-42614242	+	protein_coding	0.214551	0.313709	0.260493	0.837441	0.939135	0.786212
ENSRNOG00000003679	Med13	chr10:73702327-73787083	-	protein_coding	32.8535	32.0093	31.4987	33.5527	36.3158	33.5584
ENSRNOG00000003681	Lct	chr13:44998414-45040593	-	protein_coding	2.49485	0.081997	0.020459	0.015076	0.020776	0.017852
ENSRNOG00000003682	Hook2	chr19:26106838-26119352	+	protein_coding	3.38038	3.12229	3.32866	4.43469	3.33295	4.49491
ENSRNOG00000003686	Tbl1x	chrX:44830849-44988551	+	protein_coding	19.2303	20.964	18.7238	25.7722	20.5702	21.144
ENSRNOG00000003687	Rgs2	chr13:60846308-60849094	-	protein_coding	77.3123	65.6529	53.2374	65.3923	64.8414	77.863
ENSRNOG00000003689	Nono	chrX:71324365-71342225	+	protein_coding	69.9056	68.0922	64.7417	66.5029	68.1085	78.055
ENSRNOG00000003691	Tmed7	chr18:40579182-40586260	-	protein_coding	53.4112	53.7685	47.6586	45.8366	53.7753	45.0528
ENSRNOG00000003694	Prox1	chr13:108382399-108443294	+	protein_coding	4.48147	5.1423	5.70343	6.90925	6.15743	5.53936
ENSRNOG00000003699	Endov	chr10:108630823-108646677	+	protein_coding	6.051	6.2929	5.18388	5.88128	5.97333	6.1185
ENSRNOG00000003703	Mcm6	chr13:45042882-45068077	-	protein_coding	8.5774	9.87246	9.06205	6.18473	5.81238	5.51257
ENSRNOG00000003705	Bmx	chrX:31984612-32045448	+	protein_coding	8.10544	6.62635	6.12582	10.7538	14.7157	11.2058
ENSRNOG00000003706	Ufc1	chr13:89661763-89668473	-	protein_coding	70.3338	68.7301	62.2271	52.6166	49.4665	53.9846
ENSRNOG00000003707	Zmym3	chrX:71299662-71313542	-	protein_coding	5.88533	5.33631	5.18345	6.6071	6.89958	6.98769
ENSRNOG00000003709	Kmo	chr13:93684437-93716227	+	protein_coding	1.20084	1.30427	1.08797	0.382325	0.728112	0.483105
ENSRNOG00000003712	Ppp4r3b	chr14:113570150-113618138	+	protein_coding	51.4998	50.7102	45.2422	44.7639	49.0584	46.2967
ENSRNOG00000003714	Clk4	chr10:36715565-36733133	+	protein_coding	33.619	28.5944	23.3778	34.5004	35.3628	42.47
ENSRNOG00000003715	Srpx2	chrX:104734082-104760547	+	protein_coding	19.8552	20.3443	20.7587	2.93296	2.63566	2.29956
ENSRNOG00000003716	Batf3	chr13:109713489-109724863	+	protein_coding	4.90111	3.56605	5.66798	4.07158	4.49701	3.14076
ENSRNOG00000003717	Cnih4	chr13:99473044-99489263	+	protein_coding	17.6154	17.3484	16.2906	17.2197	16.6102	18.6253
ENSRNOG00000003719	Atpaf2	chr10:46768539-46783889	-	protein_coding	12.393	11.2218	9.87243	12.8651	11.6294	12.0989
ENSRNOG00000003720	Prrx1	chr13:81147348-81214546	-	protein_coding	71.01	71.9968	70.4417	80.2	76.4148	70.6716
ENSRNOG00000003721	Paqr4	chr10:13070146-13075864	-	protein_coding	4.66012	4.59987	4.5236	3.64564	3.88072	3.77531
ENSRNOG00000003723	Wdr26	chr13:99493120-99531959	-	protein_coding	64.9668	64.115	61.6878	51.1654	55.4149	54.3235
ENSRNOG00000003724	Mrpl27	chr10:82375572-82381332	+	protein_coding	22.5254	24.7966	23.8049	23.5672	20.4346	24.7991
ENSRNOG00000003726	Scml2	chrX:35305236-35431164	-	protein_coding	1.72327	1.99931	1.68788	2.18791	2.22902	2.22621
ENSRNOG00000003728	Xylt2	chr10:82386005-82399485	-	protein_coding	21.7061	18.4484	21.2302	20.4951	18.9441	22.2485
ENSRNOG00000003732	Flrt2	chr6:119519714-119609296	+	protein_coding	22.4306	21.3776	22.6769	22.0382	20.1628	24.981
ENSRNOG00000003734	Cxxc5	chrX:134539398-134541531	+	protein_coding	1.25278	0	1.38726	2.28948	1.1824	1.63718
ENSRNOG00000003736	Col5a2	chr9:52092511-52238564	-	protein_coding	266.771	259.199	295.215	152.127	149.968	159.986
ENSRNOG00000003741	Nptx1	chr10:108682638-108691367	-	protein_coding	0.090091	0.099045	0.119463	3.07034	1.29494	5.46725
ENSRNOG00000003742	Cdkl5	chrX:35599258-35771711	+	protein_coding	3.91587	3.8114	4.00588	5.95127	6.11512	6.32758
ENSRNOG00000003743	Dars	chr13:45074072-45127815	-	protein_coding	31.3392	33.3054	28.9713	34.9049	30.6402	36.636
ENSRNOG00000003745	Atf3	chr13:109817728-109849632	-	protein_coding	7.28299	6.21823	9.06392	4.96625	5.92575	6.7173
ENSRNOG00000003746	Gjb1	chrX:71272042-71279977	+	protein_coding	0.0629464	0.455339	0.309462	0.0999114	1.06713	0.36363
ENSRNOG00000003747	Asna1	chr19:26133027-26141111	-	protein_coding	12.6238	11.1625	12.642	11.4967	11.5732	13.5718
ENSRNOG00000003748	RGD1565785	chrX:54390733-54409466	+	protein_coding	2.88303	2.07602	2.44632	0.854441	0.925155	0.492836
ENSRNOG00000003749	Xk	chrX:14498119-14534473	+	protein_coding	1.90063	2.0204	1.79459	4.02955	3.97588	5.32915
ENSRNOG00000003756	Lancl3	chrX:14358224-14490340	+	protein_coding	0.114109	0.224361	0.230408	1.09423	0.533269	0.901506
ENSRNOG00000003759	Galc	chr6:122178602-122239614	-	protein_coding	4.21746	4.09232	4.34422	4.34226	3.48907	4.63583
ENSRNOG00000003762	Smarca1	chrX:134647703-134719097	-	protein_coding	2.48747	2.54065	2.35528	3.9246	3.64929	4.03091
ENSRNOG00000003763	Prdx4	chrX:43497763-43512991	+	protein_coding	58.8162	56.2852	54.3827	36.2817	34.9743	36.2379
ENSRNOG00000003767	Rps6kc1	chr13:109338762-109483891	-	protein_coding	9.49807	9.83733	9.71075	10.1782	8.88807	10.745
ENSRNOG00000003772	Csrp2	chr7:53630621-53649310	+	protein_coding	65.2128	58.7928	46.2721	39.828	38.9863	41.4223
ENSRNOG00000003773	Hmox2	chr10:10990034-11035484	-	protein_coding	22.1452	21.6049	22.3071	20.5584	22.0446	23.0656
ENSRNOG00000003777	Chrne	chr10:57238946-57243435	-	protein_coding	1.04249	0.8958	0.881894	1.50741	1.63557	1.23247
ENSRNOG00000003778	Opn3	chr13:93716481-93746994	-	protein_coding	1.99448	1.58371	2.35081	1.36033	1.47676	1.60195
ENSRNOG00000003779	Dedd	chr13:89718066-89721454	+	protein_coding	12.4169	13.1612	14.7558	14.1259	12.0365	15.8011
ENSRNOG00000003782	Acot9	chrX:43543070-43592200	-	protein_coding	37.6101	39.2376	33.0274	31.4228	34.7864	31.2274
ENSRNOG00000003784	Rilp	chr10:63659085-63662050	+	protein_coding	11.0813	9.55448	9.35154	13.1693	12.8354	15.8349
ENSRNOG00000003786	Tspan6	chrX:104719940-104726816	-	protein_coding	49.2178	60.2964	55.684	19.8304	21.6781	20.6497
ENSRNOG00000003787	Lcorl	chr14:69800156-69897384	+	protein_coding	10.185	9.42686	8.7881	8.10409	8.94807	7.99936
ENSRNOG00000003792	Med14	chrX:10963809-11082565	+	protein_coding	9.38944	9.91513	9.26968	9.92298	9.27807	9.0622
ENSRNOG00000003794	Nmral1	chr10:11046024-11055158	+	protein_coding	5.12842	4.73901	4.40112	6.31981	6.2046	5.65574
ENSRNOG00000003795	Angel2	chr13:109505697-109520419	+	protein_coding	12.5624	10.932	10.8189	12.7997	13.1697	13.4563
ENSRNOG00000003797	Mrps7	chr10:104155805-104158839	+	protein_coding	46.2034	45.9454	46.1788	53.0695	59.5154	54.6092
ENSRNOG00000003800	Rgs9	chr10:97509971-97582188	-	protein_coding	0.527966	0.422227	0.656185	3.90848	2.24174	7.76721
ENSRNOG00000003802	Pttg1	chr10:29020049-29026002	-	protein_coding	1.62546	2.14676	1.8573	0.538378	0.161407	0.472424
ENSRNOG00000003803	Zdhhc17	chr7:53653116-53714879	-	protein_coding	14.5968	14.6335	14.0102	16.0842	17.6926	16.8457
ENSRNOG00000003805	Rnft1	chr10:73809157-73817982	+	protein_coding	34.6632	31.8373	30.7263	27.2388	25.5487	26.143
ENSRNOG00000003806	Gpr65	chr6:122254841-122256251	+	protein_coding	1.89851	1.68911	1.93052	0.770038	0.406613	0.691304
ENSRNOG00000003807	Wnt9b	chr10:91785893-91807937	-	protein_coding	1.02544	1.53241	0.747216	0.356852	0.406356	0.319719
ENSRNOG00000003809	Sat1	chrX:43625169-43629765	+	protein_coding	135.447	123.991	104.347	79.6454	87.3714	85.607
ENSRNOG00000003812	Nlgn3	chrX:71199491-71222732	+	protein_coding	1.92561	1.85224	1.82299	3.11837	2.96649	2.94873
ENSRNOG00000003815	Slc25a11	chr10:57265704-57268081	-	protein_coding	26.0024	26.9196	27.1823	30.2577	26.1434	30.6068
ENSRNOG00000003816	Tada1	chr13:84588351-84603134	+	protein_coding	6.01929	5.54506	5.21974	6.35582	5.62373	6.03055
ENSRNOG00000003821	Rptor	chr10:108750620-109058691	+	protein_coding	6.09837	6.74308	6.7983	8.39658	6.4616	8.38728
ENSRNOG00000003822	Slu7	chr10:29029590-29044583	+	protein_coding	39.9282	38.3482	40.3792	39.7445	50.3137	41.9362
ENSRNOG00000003825	Wdr75	chr9:52687868-52717809	+	protein_coding	27.2813	26.4963	21.9496	30.4154	34.6461	32.1688
ENSRNOG00000003827	Wipi1	chr10:97859727-97896525	-	protein_coding	27.6479	24.9579	29.1276	22.377	21.2477	23.8568
ENSRNOG00000003829	Ap3s1	chr18:40732480-40797761	+	protein_coding	29.4256	26.2852	24.4853	18.3885	19.5915	19.0598
ENSRNOG00000003831	Tdp1	chr6:123897956-123963675	+	protein_coding	2.0867	2.21559	1.6508	1.69545	1.93989	1.79025
ENSRNOG00000003832	Vash2	chr13:109521190-109552589	-	protein_coding	1.47689	1.30034	1.33982	1.17055	0.77424	1.23593
ENSRNOG00000003833	Nenf	chr13:109990294-109997092	-	protein_coding	68.4492	66.8099	66.5257	58.6067	56.0272	61.423
ENSRNOG00000003834	Map2k4	chr10:52196124-52290657	-	protein_coding	21.8905	20.9914	19.6285	19.5553	19.2837	23.1801
ENSRNOG00000003835	Slc43a2	chr10:63677396-63719283	+	protein_coding	9.83623	8.58378	8.97984	6.78916	4.85346	5.4737
ENSRNOG00000003837	Mif4gd	chr10:104159173-104163634	-	protein_coding	12.7914	11.1265	10.7241	13.8748	13.6347	16.0459
ENSRNOG00000003840	Slit2	chr14:66831848-67170361	-	protein_coding	10.8136	11.8317	11.9523	9.71314	9.88399	9.53729
ENSRNOG00000003841	Kcnh1	chr13:110920737-111232269	+	protein_coding	0.763464	0.551386	0.628774	0.195023	0.0984611	0.100267
ENSRNOG00000003844	Dhx15	chr14:61136746-61174880	+	protein_coding	48.883	47.286	41.978	43.5162	44.3954	45.8577
ENSRNOG00000003846	Pitpna	chr10:63731767-63772049	+	protein_coding	75.3506	78.988	87.9437	87.2166	75.4607	92.4646
ENSRNOG00000003847	Gid4	chr10:46783979-46810524	+	protein_coding	16.1229	15.7643	15.1843	20.9488	22.1796	20.6574
ENSRNOG00000003848	Med12	chrX:71174699-71197812	+	protein_coding	9.09567	9.99406	9.47777	13.6293	11.947	12.4306
ENSRNOG00000003849	Stx8	chr10:54512983-54753302	+	protein_coding	20.2912	18.8096	19.3383	19.3512	19.7597	17.983
ENSRNOG00000003853	Scoc	chr19:24584455-24614019	-	protein_coding	25.5122	26.0499	20.875	24.9314	26.3662	25.1574
ENSRNOG00000003855	Dnaja3	chr10:11060313-11085210	-	protein_coding	14.1107	13.6958	16.0911	18.7838	16.3175	19.0326
ENSRNOG00000003858	Atp6ap2	chrX:11136939-11164915	-	protein_coding	35.6263	30.1379	30.7228	30.9736	28.5903	32.9524
ENSRNOG00000003861	Gorab	chr13:81682018-81698833	-	protein_coding	15.2058	14.9096	14.7131	13.5358	16.2465	12.9177
ENSRNOG00000003863	RGD1564093	chr19:26142720-26146136	+	protein_coding	75.6569	78.2312	78.5708	64.7659	75.2336	76.0402
ENSRNOG00000003864	Gipc1	chr19:24786628-24798233	+	protein_coding	20.7195	20.7973	21.8146	21.0316	15.7396	21.0992
ENSRNOG00000003866	Cxcr4	chr13:45314933-45318878	-	protein_coding	2.72655	1.96037	1.80127	1.21187	1.7099	1.33549
ENSRNOG00000003869	Sod3	chr14:60958592-60964324	-	protein_coding	36.74	35.4142	40.7603	26.3229	27.206	22.4295
ENSRNOG00000003870	C1qtnf2	chr10:29067102-29084035	+	protein_coding	50.62	53.8093	51.095	53.7846	59.7649	44.9349
ENSRNOG00000003872	Slc40a1	chr9:52894365-52912293	-	protein_coding	3.21575	3.44711	3.76221	3.29537	3.6018	2.79176
ENSRNOG00000003873	Cpd	chr10:63325199-63389817	+	protein_coding	69.9157	72.4525	79.3096	54.5217	60.8071	57.3238
ENSRNOG00000003875	Ocrl	chrX:134742356-134792618	+	protein_coding	7.53478	7.51765	7.17764	7.93638	8.23441	8.03189
ENSRNOG00000003878	Thsd7b	chr13:46169963-46930858	+	protein_coding	0.545456	0.680328	0.638764	1.00814	0.844518	0.897892
ENSRNOG00000003879	Rnf167	chr10:57268375-57272660	+	protein_coding	24.9534	26.2165	26.5905	29.878	38.9428	35.1048
ENSRNOG00000003881	Nit1	chr13:89722374-89725806	-	protein_coding	41.9309	42.103	43.1923	29.6661	33.4935	35.0275
ENSRNOG00000003882	Cep350	chr13:73499229-73638073	-	protein_coding	21.776	21.6422	19.8747	24.6351	25.76	23.0665
ENSRNOG00000003883	LOC317456	chrX:43881246-43882204	+	protein_coding	2.64315	2.7653	2.80704	2.02685	1.45251	1.54701
ENSRNOG00000003887	Lgi2	chr14:60764409-60796116	+	protein_coding	0.48838	0.533613	0.373007	0.707939	0.487316	0.486661
ENSRNOG00000003889	Tbc1d15	chr7:58164198-58219790	-	protein_coding	17.9891	19.4063	16.064	18.8209	15.1232	18.5404
ENSRNOG00000003890	Nap1l1	chr7:54213319-54236625	+	protein_coding	75.363	82.2613	72.4144	81.7205	76.0053	83.8403
ENSRNOG00000003891	Dio2	chr6:114476142-114476723	-	protein_coding	4.82512	5.23738	6.0177	8.34458	4.27263	6.81483
ENSRNOG00000003893	Ccnjl	chr10:29123273-29182568	+	protein_coding	0.893016	1.1989	0.746591	0.580138	0.357662	0.462351
ENSRNOG00000003895	Rgs1	chr13:61066153-61070599	-	protein_coding	2.09037	1.18631	1.54035	4.23459	3.29242	8.96825
ENSRNOG00000003897	Col1a1	chr10:82745801-82762789	+	protein_coding	395.867	489.422	516.919	335.328	155.957	215.585
ENSRNOG00000003901	Cfap36	chr14:113618964-113644779	-	protein_coding	38.7723	38.6154	35.1007	35.8199	43.1482	42.5124
ENSRNOG00000003905	Nsf	chr10:91878633-92008082	-	protein_coding	7.72278	8.87698	8.90034	9.6963	7.8999	7.63235
ENSRNOG00000003908	Cep128	chr6:114759474-115157854	-	processed_transcript	7.31197	8.37082	7.67819	5.49693	5.55889	6.29821
ENSRNOG00000003915	Tmem206	chr13:110007010-110031895	+	protein_coding	2.58107	2.72279	2.44428	2.29661	1.779	2.59857
ENSRNOG00000003917	Uck2	chr13:85376716-85443976	-	protein_coding	4.95359	4.68483	5.76187	5.07026	5.39828	5.27404
ENSRNOG00000003918	Slc25a19	chr10:104166598-104179523	-	protein_coding	2.47173	2.31037	2.75074	4.25084	4.60936	5.10766
ENSRNOG00000003919	Rps6kb1	chr10:73824202-73865364	-	protein_coding	31.177	31.6231	27.6471	29.2324	34.7011	32.4876
ENSRNOG00000003923	Rab21	chr7:58261992-58286770	-	protein_coding	39.9771	40.2175	47.2901	37.1732	35.3835	39.8736
ENSRNOG00000003924	Pi4k2b	chr14:60567967-60594844	-	protein_coding	21.4781	19.3592	20.2066	15.4857	17.9835	18.963
ENSRNOG00000003927	Cd55	chr13:47126741-47154292	-	protein_coding	33.8277	40.2355	44.8734	16.8491	17.2865	16.3093
ENSRNOG00000003928	Tmco1	chr13:85465792-85559087	+	protein_coding	36.7644	35.199	35.0194	30.0482	38.844	31.0053
ENSRNOG00000003929	Pcdh19	chrX:104391607-104493757	-	protein_coding	10.9905	13.0071	13.8487	11.354	9.91359	10.3769
ENSRNOG00000003931	Arsg	chr10:97771264-97863311	+	protein_coding	3.17651	2.78716	2.54646	3.0126	2.33107	3.53022
ENSRNOG00000003936	Pwwp2a	chr10:29289203-29334478	+	protein_coding	22.4474	21.8321	18.5127	22.2505	24.7865	24.1924
ENSRNOG00000003942	Asnsd1	chr9:53004499-53009054	+	protein_coding	14.5862	14.3353	13.7214	15.7176	16.195	15.8755
ENSRNOG00000003946	Tor1aip1	chr13:73670141-73704678	-	protein_coding	31.9385	31.0403	31.5182	32.4515	37.6744	33.0291
ENSRNOG00000003947	Ntn1	chr10:54761871-54967585	-	protein_coding	35.9061	36.8953	39.794	29.8169	31.6475	24.651
ENSRNOG00000003948	Llgl1	chr10:46940965-46954674	+	protein_coding	6.41054	6.75544	7.52643	7.95533	5.37952	7.49095
ENSRNOG00000003949	Phka2	chrX:36857650-36884748	-	protein_coding	8.53023	6.91584	6.82294	4.58361	4.53507	5.24758
ENSRNOG00000003950	Lvrn	chr18:40883224-40953864	+	protein_coding	1.30439	1.18354	1.1216	2.23249	3.29312	1.81125
ENSRNOG00000003951	Psmc1	chr6:124123228-124135658	+	protein_coding	65.4844	62.0921	65.7011	56.418	64.7557	59.686
ENSRNOG00000003953	Rab3gap1	chr13:44615553-44648620	+	protein_coding	29.4291	25.8196	28.208	26.7005	30.0144	29.2591
ENSRNOG00000003954	Il2rg	chrX:71162585-71169865	-	protein_coding	4.50641	4.30971	4.66913	3.20258	3.91893	2.99884
ENSRNOG00000003955	Spata7	chr6:122603269-122648699	+	protein_coding	12.0132	10.8298	9.23133	14.0793	16.4466	17.0394
ENSRNOG00000003956	Arhgap6	chrX:26315878-26376467	-	protein_coding	17.2607	14.6199	15.2554	21.6311	21.3363	24.7803
ENSRNOG00000003958	Commd10	chr18:41022552-41154932	+	protein_coding	18.2921	20.4603	19.3212	16.6178	15.5741	14.0779
ENSRNOG00000003959	Rgs18	chr13:61565483-61591139	-	protein_coding	20.5683	21.1402	21.4559	9.74912	9.9984	5.72648
ENSRNOG00000003964	Nsmce2	chr7:99677290-99900764	+	protein_coding	21.0335	19.5336	17.6453	18.3346	20.6503	21.9498
ENSRNOG00000003967	Vmp1	chr10:73902837-74001895	-	protein_coding	55.9782	48.6949	45.7351	30.345	26.6115	38.5244
ENSRNOG00000003969	Fam20a	chr10:97962693-98018014	-	protein_coding	7.14135	5.63899	6.1974	9.03233	8.44948	7.36259
ENSRNOG00000003970	Tnpo2	chr19:26151900-26171808	+	protein_coding	23.3837	21.1783	22.0886	20.8045	20.5272	24.978
ENSRNOG00000003971	Gosr1	chr10:63405586-63442250	+	protein_coding	15.585	14.4741	14.2192	16.4281	16.9596	15.9624
ENSRNOG00000003972	Tshr	chr6:115170865-115306871	+	protein_coding	1.67675	1.93873	2.42662	2.58871	3.4507	2.65682
ENSRNOG00000003973	Cyb5r1	chr13:51229890-51236463	+	protein_coding	6.40072	6.92382	7.76259	6.29703	4.50856	6.6521
ENSRNOG00000003975	Pfn1	chr10:57273005-57275708	-	protein_coding	210.691	210.429	219.092	231.452	184.556	221.262
ENSRNOG00000003977	Dusp1	chr10:16970626-16973418	+	protein_coding	29.0671	28.1371	32.9083	55.6113	35.5144	48.0158
ENSRNOG00000003979	Zranb3	chr13:44661398-44798543	-	protein_coding	3.20082	3.36387	3.28024	3.11758	3.4669	3.41893
ENSRNOG00000003980	Ttc1	chr10:29342495-29367865	-	protein_coding	18.4073	20.8329	17.8534	16.9447	18.9412	18.6751
ENSRNOG00000003981	Zfp18	chr10:52334240-52348692	+	protein_coding	13.9119	13.5842	12.2516	11.6324	13.7168	13.2883
ENSRNOG00000003983	Pfdn2	chr13:89725869-89743848	+	protein_coding	3.65237	3.96321	3.63253	5.85315	4.30031	5.61391
ENSRNOG00000003984	Apln	chrX:134856726-134866210	-	protein_coding	0.878411	1.31629	1.15877	0.693287	0.751972	0.45903
ENSRNOG00000003985	Tmem19	chr7:58316514-58343145	-	protein_coding	6.7733	6.17025	6.0386	6.09902	5.66221	7.15726
ENSRNOG00000003988	Dnajc27	chr6:28515025-28544790	+	protein_coding	3.90448	3.7936	4.35381	6.22874	4.83442	5.77814
ENSRNOG00000003990	Grb2	chr10:104193955-104263071	-	protein_coding	13.8206	15.0793	16.5019	15.5736	12.9483	14.5823
ENSRNOG00000003992	Pik3r6	chr10:55085259-55135092	+	protein_coding	3.45147	2.94764	3.11543	2.83474	2.16441	1.96948
ENSRNOG00000003993	Thap2	chr7:58354582-58365313	-	protein_coding	2.5963	3.68273	2.77359	3.06163	4.39173	3.55501
ENSRNOG00000003997	Pld5	chr13:94025369-94355219	-	protein_coding	0.471565	0.76458	0.532652	0.16827	0.217824	0.188012
ENSRNOG00000003998	Sgca	chr10:82770905-82785142	-	protein_coding	5.45022	4.25755	4.05934	8.26688	9.00087	9.05321
ENSRNOG00000003999	Adcy3	chr6:28571351-28650148	+	protein_coding	3.8369	3.94205	4.01035	6.37446	5.05335	6.09605
ENSRNOG00000004000	Tefm	chr10:67475968-67479077	-	protein_coding	3.9971	4.12478	3.11207	4.38957	4.79229	4.48731
ENSRNOG00000004001	Osgepl1	chr9:53084045-53097979	-	protein_coding	13.4818	12.3925	9.81383	12.9826	15.8321	13.0518
ENSRNOG00000004003	Dusp10	chr13:104284660-104321455	+	protein_coding	3.10096	2.72197	3.35017	6.07762	6.88997	7.07137
ENSRNOG00000004004	Nrde2	chr6:124142395-124177404	-	protein_coding	7.71262	7.57535	7.15017	9.30379	8.76393	8.16499
ENSRNOG00000004006	Dnajb9	chr6:64165913-64170151	-	protein_coding	11.7115	10.6924	10.9137	10.6331	12.2152	11.457
ENSRNOG00000004009	Xpnpep2	chrX:134940615-134969996	+	protein_coding	1.94574	1.43716	1.64552	1.84656	2.12156	1.3876
ENSRNOG00000004011	Nedd1	chr7:33543828-33584564	-	protein_coding	5.31235	4.96108	5.41778	6.1227	5.61738	6.17317
ENSRNOG00000004014	Chmp6	chr10:109073678-109079348	+	protein_coding	10.2402	9.88682	10.6586	9.61688	5.63197	8.67187
ENSRNOG00000004016	Msl3	chrX:27015884-27033555	+	protein_coding	37.5456	34.2862	30.4981	34.6555	38.6709	35.7878
ENSRNOG00000004019	Phlda1	chr7:54247460-54249664	+	protein_coding	1.54928	1.59231	1.6267	2.22288	1.14477	1.88888
ENSRNOG00000004022	Klhdc9	chr13:89742750-89745835	-	protein_coding	1.02029	0.999417	1.05579	0.825212	0.952205	0.767069
ENSRNOG00000004026	Atp2b1	chr7:41114697-41220579	+	protein_coding	40.7688	40.2351	43.6151	42.6176	46.0069	40.7852
ENSRNOG00000004027	Aldh9a1	chr13:85580828-85597493	+	protein_coding	15.9823	14.7342	15.7507	16.1023	15.9439	17.8919
ENSRNOG00000004032	Tmem94	chr10:104320743-104343396	+	protein_coding	9.36408	8.42114	9.26437	12.9197	11.1533	12.9596
ENSRNOG00000004033	Sema6a	chr18:41333551-41389510	-	protein_coding	16.8609	18.8688	18.981	19.1039	18.1452	15.023
ENSRNOG00000004035	Krr1	chr7:54756043-54767471	+	protein_coding	21.4691	21.9039	19.7312	22.6593	25.3975	22.1937
ENSRNOG00000004036	Snx12	chrX:70989822-71127278	-	protein_coding	16.4843	15.82	17.8676	15.4857	14.4116	16.2831
ENSRNOG00000004040	Abca8	chr10:98237141-98294522	-	protein_coding	2.8889	2.33893	2.50886	4.80899	5.53141	4.7093
ENSRNOG00000004048	Lrrk2	chr7:132857628-133018584	+	protein_coding	10.8089	11.0007	11.0862	12.3172	12.3121	10.4495
ENSRNOG00000004049	Baiap2	chr10:109107389-109187115	+	protein_coding	11.3445	9.46357	9.36835	7.03396	6.17753	5.77958
ENSRNOG00000004050	Snrk	chr8:130749838-130803597	+	protein_coding	24.039	22.9834	23.4367	24.2541	24.6219	21.9175
ENSRNOG00000004057	Ccdc88a	chr14:113867209-113932263	+	protein_coding	56.3091	61.5938	48.9247	50.4491	58.8195	47.3834
ENSRNOG00000004059	Ptrhd1	chr6:28663602-28666987	+	protein_coding	3.71973	4.08636	4.03947	3.27541	2.64208	2.97135
ENSRNOG00000004060	Calm3	chr6:124217241-124225292	+	protein_coding	603.238	618.063	545.707	503.026	539.09	460.865
ENSRNOG00000004061	Pnn	chr6:80159364-80167677	+	protein_coding	38.6854	38.3035	32.1808	46.4697	45.1288	50.1724
ENSRNOG00000004062	C4bpa	chr13:47342079-47377703	-	protein_coding	1.27224	2.20182	1.8636	0.176019	1.49684	0.440148
ENSRNOG00000004063	Sh3pxd2b	chr10:17209212-17291876	+	protein_coding	11.9529	12.0214	14.3724	14.3736	9.67826	12.5422
ENSRNOG00000004067	Nrcam	chr6:64297888-64864996	+	protein_coding	0.673926	0.751795	0.6761	1.02869	1.51069	0.982158
ENSRNOG00000004068	Ncoa1	chr6:28677540-28931843	-	protein_coding	11.9416	12.2798	13.1979	16.1506	16.9249	16.3751
ENSRNOG00000004072	Myo1c	chr10:63803309-63819614	+	protein_coding	133.158	132.759	148.924	145.041	147.4	142.148
ENSRNOG00000004076	Pms1	chr9:53120656-53206516	+	protein_coding	10.6249	10.5903	8.86713	10.6529	13.3413	10.414
ENSRNOG00000004078	Eno3	chr10:57278307-57283653	+	protein_coding	3.47756	3.86881	3.53529	5.76837	5.15556	5.92811
ENSRNOG00000004083	Zc3h14	chr6:122729874-122767462	+	protein_coding	34.4621	31.6677	31.1475	35.5686	44.1003	39.3582
ENSRNOG00000004085	Tcaim	chr8:131845696-131875786	+	protein_coding	8.3171	8.51817	7.03148	8.97107	10.1351	9.52906
ENSRNOG00000004089	Enpp2	chr7:94480396-94563001	-	protein_coding	31.9363	22.987	25.3766	15.9398	19.666	18.4472
ENSRNOG00000004090	LOC100361025	chr14:93040982-93042182	-	protein_coding	7.97185	7.9452	6.59619	6.82307	7.50073	9.28577
ENSRNOG00000004091	Cwc25	chr10:85684898-85709568	-	protein_coding	5.77563	5.69048	6.51843	6.08087	6.10887	7.10263
ENSRNOG00000004093	Rhot1	chr10:67532030-67640555	+	protein_coding	13.2141	15.8943	15.8744	18.5285	19.9084	18.6095
ENSRNOG00000004094	Ptger1	chr19:24800072-24803373	+	protein_coding	0.816848	0.72434	0.78287	1.12265	0.734868	0.914868
ENSRNOG00000004099	R3hdm1	chr13:44812567-44950762	+	protein_coding	8.20931	8.64495	8.51358	10.4506	9.24031	10.3421
ENSRNOG00000004100	Trib1	chr7:99954492-99961026	+	protein_coding	4.33763	4.46459	4.21107	2.75246	2.69496	3.01572
ENSRNOG00000004101	Marc1	chr13:102698546-102721218	-	protein_coding	2.50381	2.28421	3.14008	3.10199	4.40983	3.25777
ENSRNOG00000004103	Trappc6b	chr6:80142122-80153231	-	protein_coding	33.1078	31.4856	31.1065	28.5691	31.3764	32.3186
ENSRNOG00000004104	Zfp167	chr8:131933387-131950776	+	protein_coding	2.10958	1.83343	1.86329	2.93694	3.0238	3.2277
ENSRNOG00000004107	Rpl23	chr10:85721394-85725429	-	protein_coding	407.136	415.943	365.781	426.201	481.168	525.927
ENSRNOG00000004109	Zfpm2	chr7:79638046-79964405	+	protein_coding	6.86679	7.89053	7.65299	7.86913	8.16724	7.75363
ENSRNOG00000004110	Trib2	chr6:41016730-41039437	-	protein_coding	16.8333	18.3642	16.7327	12.9878	14.5917	13.3747
ENSRNOG00000004111	Soat1	chr13:74035080-74077783	-	protein_coding	16.5482	14.2273	15.6706	9.49102	8.86983	9.13275
ENSRNOG00000004124	Grpr	chrX:32745873-32786359	+	protein_coding	0	0	0	4.79618	1.78559	4.9575
ENSRNOG00000004125	C4bpb	chr13:47387173-47397890	-	protein_coding	1.01339	2.04701	0.852584	0.21455	0.791302	0.540448
ENSRNOG00000004127	AABR07021840.1	chr13:94807756-94859436	-	protein_coding	30.1165	29.0467	27.884	29.3061	33.8268	28.612
ENSRNOG00000004130	Anapc4	chr14:60471962-60503803	-	protein_coding	26.3406	26.4752	22.1437	25.1744	28.8697	27.2633
ENSRNOG00000004131	Pkn1	chr19:24803524-24831500	-	protein_coding	34.8641	32.064	31.4577	33.7599	29.9172	31.2744
ENSRNOG00000004132	Lasp1	chr10:85744568-85785133	+	protein_coding	48.4056	51.7864	53.2307	42.584	39.0921	36.4008
ENSRNOG00000004135	RGD1311745	chr8:132029621-132036472	-	protein_coding	27.1896	27.6214	25.5833	25.6582	27.1737	26.8821
ENSRNOG00000004137	Ubtd2	chr10:17327275-17392185	+	protein_coding	16.5738	16.182	16.8978	11.2838	10.8095	10.2348
ENSRNOG00000004139	Ndel1	chr10:55411901-55444861	-	protein_coding	47.877	43.4489	45.8943	38.3853	43.1704	43.9971
ENSRNOG00000004140	Pacrgl	chr14:66749809-66771750	-	protein_coding	2.95811	3.17789	2.06125	2.67456	3.40263	2.46118
ENSRNOG00000004141	Vasn	chr10:11121041-11131548	-	protein_coding	13.4794	14.0364	15.0894	19.8129	19.3541	16.6221
ENSRNOG00000004143	Adipor1	chr13:51240911-51260228	+	protein_coding	85.1198	81.9167	85.1656	62.9993	77.6475	75.2838
ENSRNOG00000004145	Prorsd1	chr14:113938061-113940330	-	protein_coding	5.69375	6.36357	6.20939	7.62858	7.82572	7.89369
ENSRNOG00000004146	Coro7	chr10:11090314-11143881	+	protein_coding	4.28891	4.96358	4.40751	5.3988	3.82586	4.49595
ENSRNOG00000004147	Abca8a	chr10:98319480-98390384	-	protein_coding	66.1627	53.7891	49.544	107.945	144.506	116.522
ENSRNOG00000004148	Cdk17	chr7:34001506-34079616	+	protein_coding	26.0038	28.7344	26.7454	25.7747	26.973	25.7254
ENSRNOG00000004150	Slc9a7	chrX:2435305-2614770	+	protein_coding	0.97227	0.914359	0.995894	0.783279	0.646556	0.521693
ENSRNOG00000004152	Lrp12	chr7:78859784-78930832	-	protein_coding	4.22797	4.24799	4.35418	5.02958	4.56948	4.85103
ENSRNOG00000004155	Samd14	chr10:82823918-82833867	+	protein_coding	0.917523	1.68523	1.45302	1.38165	1.17558	1.61221
ENSRNOG00000004158	Hdac9	chr6:53488883-54059119	-	protein_coding	2.34113	2.46751	2.61011	2.15537	2.67938	2.09966
ENSRNOG00000004159	Flii	chr10:46955487-46969406	-	protein_coding	50.5519	48.6146	51.4961	50.5322	52.8071	50.8895
ENSRNOG00000004160	Prps2	chrX:28435507-28472880	+	protein_coding	24.9387	28.4919	27.1972	21.2132	22.4655	22.7725
ENSRNOG00000004161	Mtif2	chr14:113945843-113965745	+	protein_coding	14.8766	12.8056	9.92796	11.7281	13.9597	11.7502
ENSRNOG00000004162	Pfkfb2	chr13:47413458-47440682	-	protein_coding	4.35859	4.12842	3.49413	4.59396	4.23364	4.39723
ENSRNOG00000004165	Prkd1	chr6:71035332-71349249	-	protein_coding	2.27867	3.16967	2.83641	3.52437	2.30823	3.24522
ENSRNOG00000004168	Slc35e4	chr14:84163972-84170835	-	protein_coding	15.5707	7.51508	13.5109	14.065	11.0408	12.9876
ENSRNOG00000004169	Fzr1	chr7:11201690-11213613	+	protein_coding	9.72524	11.1695	10.7816	9.03943	7.90283	9.36559
ENSRNOG00000004172	Pdk2	chr10:82839153-82852660	-	protein_coding	4.31351	3.7594	3.81709	7.3315	5.6674	7.83972
ENSRNOG00000004179	Nts	chr7:44111151-44121130	-	protein_coding	0.898282	0.428575	0.661387	0.180682	0.149317	0.156839
ENSRNOG00000004181	Sdccag8	chr13:94888078-95112033	+	protein_coding	11.8882	11.5859	10.8123	10.0472	12.9425	10.5824
ENSRNOG00000004183	Ccdc59	chr7:47928060-47934929	+	protein_coding	5.53694	6.6413	5.80365	6.46272	6.21922	7.25223
ENSRNOG00000004185	Mon2	chr7:66717267-66792492	+	protein_coding	25.2438	22.3721	23.4661	24.8114	25.3013	24.4909
ENSRNOG00000004186	Snx13	chr6:54488038-54588778	+	protein_coding	21.5615	23.1422	22.5978	21.6237	21.2796	22.118
ENSRNOG00000004189	Helb	chr7:64860666-64887448	-	protein_coding	9.159	8.23014	8.51047	7.97756	7.75661	7.21126
ENSRNOG00000004192	Arhgap30	chr13:89774764-89796113	+	protein_coding	10.9936	10.8016	11.5769	5.23617	4.46576	4.05762
ENSRNOG00000004193	Klhl12	chr13:51282684-51314797	+	protein_coding	9.17948	9.2418	7.22783	11.5905	11.8956	12.4108
ENSRNOG00000004195	Dtl	chr13:110220283-110257367	-	protein_coding	1.35239	1.86076	1.17023	0.292627	0.209808	0.247504
ENSRNOG00000004196	Rps29	chr6:91455333-91456696	-	protein_coding	499.691	551.278	506.357	599.103	562.592	680.185
ENSRNOG00000004197	Asb12	chrX:64714335-64800435	-	protein_coding	0.719243	0.574997	0.592305	0.750681	1.05251	0.864386
ENSRNOG00000004198	Stxbp6	chr6:65089318-65319527	-	protein_coding	15.0861	16.0384	14.9181	16.0711	17.5927	18.8986
ENSRNOG00000004200	Sybu	chr7:83600617-83670356	-	protein_coding	4.34004	3.30263	3.26099	3.7136	4.23322	3.68704
ENSRNOG00000004201	Rims2	chr7:78092037-78594138	+	protein_coding	1.01133	0.991109	0.917806	0.569762	0.676638	0.589854
ENSRNOG00000004205	Pkdcc	chr6:6427657-6436974	+	protein_coding	59.3306	58.3314	64.4412	75.0497	64.5521	64.8868
ENSRNOG00000004206	Glrx5	chr6:128750795-128760880	+	protein_coding	7.28884	7.64766	6.21058	5.94885	5.09419	5.79898
ENSRNOG00000004207	Eml5	chr6:122770055-122897997	-	protein_coding	0.061675	0.104194	0.093046	0.471724	0.499667	0.598683
ENSRNOG00000004208	Crim1	chr6:788548-960703	+	protein_coding	43.7898	47.6793	51.0218	63.9935	56.6177	50.6476
ENSRNOG00000004210	Osr1	chr6:35314444-35321667	+	protein_coding	9.86716	9.44316	10.7253	10.5975	11.384	8.60519
ENSRNOG00000004212	Fbxw9	chr19:26173771-26180675	+	protein_coding	4.42735	5.05043	3.88455	4.14643	3.482	4.55388
ENSRNOG00000004214	Rpl26	chr10:55492404-55496012	+	protein_coding	297.683	318.43	277.845	326.624	389.641	376.638
ENSRNOG00000004217	Stk10	chr10:17421075-17519706	+	protein_coding	16.2427	14.1633	17.6287	19.2214	19.5469	17.877
ENSRNOG00000004218	Klhl28	chr6:86684413-86713370	-	protein_coding	8.00665	8.51552	8.15772	6.53044	7.79806	7.88933
ENSRNOG00000004219	Dhps	chr19:26184545-26188832	+	protein_coding	10.3692	10.1307	10.1419	10.798	11.4083	12.9661
ENSRNOG00000004220	Ebag9	chr7:83564563-83582508	+	protein_coding	14.9692	13.2553	13.6151	14.1566	13.1882	14.5175
ENSRNOG00000004221	Lgr5	chr7:58448277-58587787	-	protein_coding	0.304201	0.330653	0.289342	0.916618	1.07973	0.736763
ENSRNOG00000004222	S100g	chrX:33443186-33445709	+	protein_coding	1.1419	0.746592	0.377481	326.398	118.434	327.844
ENSRNOG00000004226	Irak3	chr7:64923615-64982281	-	protein_coding	15.0563	13.8465	15.1543	15.8024	16.5029	14.8991
ENSRNOG00000004229	Tac3	chr7:71023976-71030582	+	protein_coding	99.9102	85.1133	98.4441	12.3062	8.94285	8.51308
ENSRNOG00000004232	G2e3	chr6:72092194-72122497	+	protein_coding	5.57595	6.41002	4.65163	4.55296	4.59263	4.34856
ENSRNOG00000004234	Mgat2	chr6:91476698-91479183	+	protein_coding	28.6581	28.1405	28.3446	17.7215	17.0977	17.197
ENSRNOG00000004242	Pole2	chr6:91494393-91518996	-	protein_coding	0.95166	1.39367	1.10106	0.233124	0.156003	0.527769
ENSRNOG00000004245	Mgst3	chr13:85601499-85622314	-	protein_coding	12.8226	10.1634	13.5048	13.7033	17.3997	18.1244
ENSRNOG00000004246	Spag7	chr10:57284989-57291146	-	protein_coding	24.4728	33.5508	30.9185	32.7527	45.6298	36.0531
ENSRNOG00000004247	Nhp2	chr10:34975708-34979082	+	protein_coding	0	11.0932	9.64571	9.01814	8.55743	9.96286
ENSRNOG00000004249	Tlr7	chrX:28486869-28512957	+	protein_coding	9.17848	6.59944	7.09985	2.16681	2.40496	1.99846
ENSRNOG00000004252	Eif3h	chr6:10151729-10236695	+	protein_coding	48.9414	47.537	40.2542	46.2569	51.0044	55.0172
ENSRNOG00000004255	Usf1	chr13:89797800-89805558	+	protein_coding	32.6966	31.5333	34.8439	34.311	33.4204	38.7379
ENSRNOG00000004257	Ctps2	chrX:33383087-33522836	-	protein_coding	19.6328	17.6736	19.2977	20.3983	22.2851	23.5674
ENSRNOG00000004258	Chst7	chrX:2623024-2657155	-	protein_coding	2.28252	2.8279	2.54249	4.08189	3.22164	3.0746
ENSRNOG00000004259	Dohh	chr7:11191131-11195866	-	protein_coding	12.701	11.4723	13.0596	11.6557	10.4005	13.4397
ENSRNOG00000004263	Ints7	chr13:110257571-110310413	+	protein_coding	8.24768	9.79892	9.10314	8.61557	6.86091	7.82235
ENSRNOG00000004265	RGD1559731	chrX:4691172-4739890	+	protein_coding	7.68575	10.3001	7.7384	6.7046	6.23599	4.57863
ENSRNOG00000004268	Zfp386	chr6:143901280-143917575	+	protein_coding	23.5195	23.9012	19.5706	27.1714	31.4436	25.4583
ENSRNOG00000004273	Ifitm1	chr1:213766758-213767815	+	protein_coding	26.6952	26.0159	31.0522	16.9647	12.7668	17.1845
ENSRNOG00000004276	Itga3	chr10:82855613-82887497	-	protein_coding	14.1562	15.7828	17.5816	17.4154	14.2337	16.5737
ENSRNOG00000004279	Adgra3	chr14:64686793-64786497	+	protein_coding	10.06	10.4757	9.63847	9.71256	8.59574	8.90247
ENSRNOG00000004280	Tcn2	chr14:84174138-84189266	-	protein_coding	49.9253	46.6757	49.4263	29.2822	34.8109	35.5928
ENSRNOG00000004281	Cobl	chr14:92342957-92577936	-	protein_coding	9.6101	10.3189	11.5511	12.8341	13.5376	11.3178
ENSRNOG00000004282	Arl4a	chr6:59948577-59950586	-	protein_coding	56.0842	59.1416	49.492	45.9717	57.6134	44.4968
ENSRNOG00000004283	Camta2	chr10:57291192-57309298	-	protein_coding	11.1771	11.6332	10.8398	17.901	13.9602	14.5521
ENSRNOG00000004284	Btg1	chr7:37812831-37815088	+	protein_coding	73.4261	82.2511	80.6674	90.8155	71.0276	83.7569
ENSRNOG00000004287	Wdr83	chr19:26188638-26194198	-	protein_coding	12.3626	9.56789	10.3844	11.3361	11.1835	11.956
ENSRNOG00000004288	Ptrh2	chr10:74002151-74012159	+	protein_coding	5.10303	5.62559	4.93252	6.05069	6.00833	5.44945
ENSRNOG00000004290	Grb10	chr14:92021851-92117923	-	protein_coding	37.8088	35.9245	37.9297	27.9427	29.1297	26.9421
ENSRNOG00000004291	Cltc	chr10:74014562-74070266	-	protein_coding	166.691	169.567	165.906	141.917	149.788	132.717
ENSRNOG00000004292	Sptssa	chr6:75540174-75551625	-	protein_coding	18.073	18.2882	15.6672	23.5984	19.2056	27.6603
ENSRNOG00000004300	Gtf2a1	chr6:115320467-115352681	-	protein_coding	11.8651	11.9846	11.2039	11.4416	12.1157	12.2711
ENSRNOG00000004301	Dcaf13	chr7:78005232-78040214	+	protein_coding	29.0074	27.6242	23.7477	23.3709	24.4404	22.8931
ENSRNOG00000004302	Pah	chr7:28066635-28129769	+	protein_coding	0.916819	1.11525	0.784567	0.244515	1.83948	0.916768
ENSRNOG00000004303	Timp3	chr7:23544215-23594133	-	protein_coding	137.026	138.955	159.271	175.91	192.538	183.997
ENSRNOG00000004304	Syap1	chrX:33528081-33562589	+	protein_coding	51.5953	48.4093	46.5476	43.2468	50.5216	45.6949
ENSRNOG00000004305	Abl2	chr13:74154835-74333244	+	protein_coding	6.57416	7.88675	6.83687	6.08699	4.80296	5.66637
ENSRNOG00000004306	Zbtb39	chr7:71036565-71044045	+	protein_coding	4.28271	4.31817	4.47679	5.59673	5.41653	6.07959
ENSRNOG00000004307	Tor3a	chr13:74252405-74276964	-	protein_coding	16.0327	15.19	14.793	9.53823	8.78349	9.59798
ENSRNOG00000004310	Caskin2	chr10:104344099-104358253	-	protein_coding	10.3351	10.9838	9.64112	17.6184	12.9167	14.4829
ENSRNOG00000004311	Gpr182	chr7:71045543-71048383	-	protein_coding	2.7626	3.55607	2.43576	2.71237	2.3863	2.07188
ENSRNOG00000004312	Tmbim4	chr7:64987859-65002455	+	protein_coding	16.4494	17.5004	16.7161	14.1469	10.8694	13.7174
ENSRNOG00000004314	Ppm1h	chr7:66843865-67116980	-	protein_coding	6.17434	6.37904	6.00909	4.87646	4.83564	4.06335
ENSRNOG00000004316	LOC100911956	chr7:65005791-65008823	+	protein_coding	37.4737	39.5835	39.3794	36.4697	46.1357	38.4192
ENSRNOG00000004317	Vipr2	chr6:143938040-144008072	+	protein_coding	3.38327	3.3627	3.50863	4.497	4.45141	4.13156
ENSRNOG00000004322	Sh3kbp1	chrX:37790586-38196204	-	protein_coding	13.8902	14.5327	15.1296	13.6833	13.9086	13.5129
ENSRNOG00000004328	Deptor	chr7:94795214-94995809	+	protein_coding	21.075	24.878	23.0426	29.2761	26.9153	32.6885
ENSRNOG00000004330	Chrdl1	chrX:114554359-114658931	-	protein_coding	17.8165	17.0853	16.3001	18.009	22.0682	17.3141
ENSRNOG00000004332	Egfr	chr14:99919485-100098796	+	protein_coding	12.9101	12.0804	13.8256	13.2044	15.453	13.1226
ENSRNOG00000004333	Flywch1	chr10:13087914-13107771	-	protein_coding	15.2441	14.1995	15.9767	15.7343	16.0201	17.1037
ENSRNOG00000004337	Fam20b	chr13:74280173-74331214	-	protein_coding	19.1851	18.9132	19.8357	17.5408	15.204	15.5596
ENSRNOG00000004339	Yy1	chr6:132702448-132727046	+	protein_coding	38.9296	33.4851	40.8417	37.71	41.8927	40.7888
ENSRNOG00000004342	Ahr	chr6:54963990-55001464	-	protein_coding	23.9178	27.1404	21.0281	20.5092	21.183	17.0219
ENSRNOG00000004344	Zdhhc3	chr8:132160172-132189388	-	protein_coding	14.2617	15.1225	14.8061	15.1551	12.5542	12.6718
ENSRNOG00000004345	Daam1	chr6:94636222-94739026	+	protein_coding	16.1708	16.5229	16.2902	18.6742	17.1667	18.8789
ENSRNOG00000004346	Notch3	chr7:14138495-14189688	-	protein_coding	31.5757	31.0046	40.0327	66.8063	53.3771	51.7867
ENSRNOG00000004351	Slc25a29	chr6:132735883-132747828	-	protein_coding	1.01865	0.853991	0.719473	1.21551	0.874827	0.913
ENSRNOG00000004353	Ppfia2	chr7:48867664-49042455	+	protein_coding	0.63129	0.705345	0.622652	0.513744	0.664558	0.608634
ENSRNOG00000004359	Wars	chr6:132771021-132802210	-	protein_coding	14.0216	15.5574	15.9433	13.71	14.6762	10.971
ENSRNOG00000004360	Gemin2	chr6:80108655-80122365	+	protein_coding	11.1412	10.7969	8.16489	10.4281	10.1747	11.2043
ENSRNOG00000004361	Parp10	chr7:117291877-117300662	-	protein_coding	13.41	14.1473	11.985	10.2829	9.15433	8.81343
ENSRNOG00000004362	Rps6ka5	chr6:124557913-124735778	-	protein_coding	12.694	12.689	12.1329	11.7218	14.3841	12.109
ENSRNOG00000004364	Bre	chr6:25666655-26051229	-	protein_coding	15.1057	14.3741	15.418	14.4049	14.8748	15.7764
ENSRNOG00000004367	Elk3	chr7:34086220-34121694	-	protein_coding	44.8071	48.1306	46.4065	36.6655	40.6817	33.5136
ENSRNOG00000004373	Ddx39a	chr19:24846938-24854953	+	protein_coding	11.5834	11.6591	9.62903	11.5643	10.6068	9.61139
ENSRNOG00000004377	Lpin1	chr6:41799749-41870046	-	protein_coding	3.11131	2.46555	3.48689	6.28667	5.01279	6.48012
ENSRNOG00000004378	Abca5	chr10:98576039-98644938	-	protein_coding	5.23646	4.76517	4.73665	4.2589	5.22339	5.26642
ENSRNOG00000004382	Arel1	chr6:108635220-108796124	-	protein_coding	11.3551	11.5217	11.5866	11.4924	11.8607	11.1805
ENSRNOG00000004387	Utp23	chr7:91384187-91389598	+	protein_coding	6.99155	7.13831	6.79892	6.09451	7.36282	7.15593
ENSRNOG00000004390	Alx1	chr7:44751873-44771458	-	protein_coding	2.82496	3.21876	2.08907	5.84412	5.95807	7.29477
ENSRNOG00000004391	RGD1561812	chr7:71124921-71226150	-	protein_coding	0.873183	1.30966	0.587569	0.100818	1.22771	0.306099
ENSRNOG00000004392	Aatk	chr10:109188112-109224370	-	protein_coding	4.11229	3.49368	3.46251	9.56199	8.84215	9.18483
ENSRNOG00000004395	Fbxw11	chr10:17542374-17640718	+	protein_coding	18.8155	19.1428	20.6547	19.5994	20.1862	20.0406
ENSRNOG00000004398	Pkhd1l1	chr7:83373022-83545540	+	protein_coding	27.8247	26.4684	25.8172	44.1769	58.6038	40.1864
ENSRNOG00000004400	Avpr1a	chr7:67341080-67345308	-	protein_coding	33.7277	27.386	30.1698	30.4454	32.8561	32.0099
ENSRNOG00000004401	Mrpl13	chr7:95288376-95310005	-	protein_coding	39.7473	41.3031	31.4428	32.7649	42.8637	39.5534
ENSRNOG00000004402	Lpgat1	chr13:110398800-110467834	+	protein_coding	28.0512	29.2756	31.3926	18.3801	16.9175	20.1105
ENSRNOG00000004403	Slc25a32	chr7:77987212-78004975	-	protein_coding	10.3216	10.7447	10.3354	9.35616	10.651	9.99148
ENSRNOG00000004404	Tac4	chr10:83081168-83089481	+	protein_coding	0.851747	0.197302	0.776306	0.410701	0.543248	0.624369
ENSRNOG00000004405	Pigr	chr13:47572219-47591699	+	protein_coding	0.971832	1.73082	1.31783	0.148717	3.26917	1.28877
ENSRNOG00000004409	Sash3	chrX:134979646-134994349	+	protein_coding	4.44699	4.35035	4.67365	2.07448	1.94854	1.32295
ENSRNOG00000004411	Tspan8	chr7:58814805-58847563	+	protein_coding	7.35033	7.65702	5.93687	9.61427	9.69811	9.64441
ENSRNOG00000004412	Mtbp	chr7:95309928-95387680	+	protein_coding	3.02609	3.42748	2.74733	2.16941	2.56746	2.18422
ENSRNOG00000004414	F11r	chr13:89826254-89850612	+	protein_coding	40.583	40.1437	40.4669	28.4434	29.0427	28.3225
ENSRNOG00000004415	Fam179b	chr6:86713604-86780147	+	protein_coding	16.5417	17.2002	14.9513	16.6024	18.2715	17.3731
ENSRNOG00000004417	Fam117a	chr10:83154423-83198679	+	protein_coding	4.42888	5.0822	5.02581	8.95587	7.87028	9.70305
ENSRNOG00000004419	Trappc2b	chr10:37130499-37130921	-	protein_coding	10.81	11.2534	9.2019	11.7977	10.3151	11.5425
ENSRNOG00000004420	Rad21	chr7:91511756-91538673	-	protein_coding	45.9818	45.7855	44.1008	43.8299	47.1409	42.3406
ENSRNOG00000004421	Tmem5	chr7:64326465-64341207	-	protein_coding	10.7658	10.1957	8.7371	8.85137	10.5672	9.65072
ENSRNOG00000004423	Zfp238	chr13:95589668-95591236	+	protein_coding	11.2672	11.2324	10.43	10.9508	9.25666	9.90097
ENSRNOG00000004424	RGD1563962	chr13:51317460-51331705	+	protein_coding	6.1079	5.94825	5.35927	6.09607	5.54944	6.0651
ENSRNOG00000004425	Klhdc1	chr6:91532467-91584200	+	protein_coding	1.19885	0.910935	0.776372	1.569	1.65173	1.45401
ENSRNOG00000004426	Rps27a	chr14:113966611-113968268	-	protein_coding	491.46	527.558	450.771	514.421	571.772	586.881
ENSRNOG00000004430	Cep131	chr10:109243039-109267500	-	protein_coding	6.08067	6.00182	6.64479	7.88246	7.03801	9.41257
ENSRNOG00000004437	Map2k6	chr10:98706960-98823287	+	protein_coding	3.85411	4.72046	5.00934	6.23752	8.52419	5.5399
ENSRNOG00000004438	Cntn1	chr7:133400485-133586677	+	protein_coding	1.05399	0.824254	0.72945	1.37069	1.5148	1.42308
ENSRNOG00000004440	Fignl1	chr14:91895909-91904433	-	protein_coding	0.710657	1.14151	0.581692	0.226355	0.260705	0.314106
ENSRNOG00000004441	Fcmr	chr13:47602692-47617064	+	protein_coding	5.87507	4.98243	6.82043	3.89332	2.60964	3.20654
ENSRNOG00000004442	RGD1311756	chr6:124786097-124872277	+	protein_coding	3.93858	3.75153	3.30657	3.77557	3.64681	3.34605
ENSRNOG00000004444	Ikzf1	chr14:91782354-91867424	+	protein_coding	2.1643	2.92752	3.33306	1.34405	1.44316	0.969157
ENSRNOG00000004448	Acss3	chr7:49047013-49250957	-	protein_coding	3.50554	3.04345	3.27662	2.80775	3.86732	3.77325
ENSRNOG00000004449	E2f6	chr6:42092467-42108702	+	protein_coding	11.112	10.0579	10.7846	14.0901	14.3234	14.2686
ENSRNOG00000004457	RGD1560617	chr7:127964752-127965903	+	protein_coding	1.63717	2.05302	2.33162	2.00627	2.28747	2.03618
ENSRNOG00000004458	Ston2	chr6:115399326-115513354	-	protein_coding	7.49397	9.60668	8.63587	7.17463	5.19047	5.11031
ENSRNOG00000004459	Sdr9c7	chr7:71157664-71170511	+	protein_coding	0.736066	1.15385	0.805047	0.742226	1.07229	1.12017
ENSRNOG00000004461	NEWGENE_6497122	chr10:13112212-13115294	-	protein_coding	1.95263	1.07665	0.754051	1.25902	1.61204	0.852817
ENSRNOG00000004464	Sel1l	chr6:115572649-115616859	-	protein_coding	32.4903	34.0526	37.2621	32.1124	30.8103	29.9113
ENSRNOG00000004466	Fam210b	chr3:170354141-170362513	+	protein_coding	3.21659	4.3941	4.65718	6.37734	4.62609	5.93515
ENSRNOG00000004471	Polr3h	chr7:123146249-123156558	-	protein_coding	17.604	17.7391	15.0125	14.5379	13.7328	13.3477
ENSRNOG00000004473	Ppargc1a	chr14:63095720-63187009	+	protein_coding	0.757242	0.706162	0.60298	1.33245	1.29184	1.12572
ENSRNOG00000004474	Klhdc2	chr6:91595823-91610799	+	protein_coding	41.881	41.4946	42.6831	40.6379	48.9705	47.7296
ENSRNOG00000004477	Ublcp1	chr10:30103613-30118873	-	protein_coding	36.7143	34.4148	29.4359	33.1166	33.5828	33.2189
ENSRNOG00000004479	Aurka	chr3:170364181-170378210	-	protein_coding	2.13074	3.07812	2.22683	1.2611	0.912121	1.16099
ENSRNOG00000004481	Adss	chr13:95913426-95943761	-	protein_coding	47.9662	49.111	45.5742	38.2589	37.7666	42.6158
ENSRNOG00000004482	Ccdc88c	chr6:124905808-125027553	-	protein_coding	3.90094	3.77825	3.69699	8.48801	7.00963	10.4382
ENSRNOG00000004483	Ptprr	chr7:59039720-59325947	+	protein_coding	0.853631	0.619434	0.750193	1.13181	1.32498	1.29236
ENSRNOG00000004484	Commd5	chr7:118502676-118504097	+	protein_coding	4.78536	4.43573	4.46479	3.82179	3.81213	3.51915
ENSRNOG00000004487	Nek2	chr13:110511668-110522769	+	protein_coding	3.31196	4.16079	2.96759	0.705508	0.37154	0.418612
ENSRNOG00000004488	Bdkrb1	chr6:129438158-129440574	+	protein_coding	0.714133	0.34526	0.302043	0.990281	0.417079	1.42527
ENSRNOG00000004489	Adgre5	chr19:24855299-24875137	-	protein_coding	19.5481	18.094	20.8535	24.756	20.7731	23.5464
ENSRNOG00000004492	Mterf3	chr7:71273275-71293823	-	protein_coding	6.5911	6.98189	6.1204	6.17455	7.37168	6.56946
ENSRNOG00000004493	Tasp1	chr3:132888772-133131192	-	protein_coding	4.06464	3.76935	3.00244	4.33766	4.41253	4.04857
ENSRNOG00000004494	Lta4h	chr7:34288365-34320235	+	protein_coding	29.37	27.4464	31.0031	29.4147	28.8119	28.9879
ENSRNOG00000004496	Rock2	chr6:42180894-42289908	+	protein_coding	129.534	132.023	111.513	128.824	135.824	133.735
ENSRNOG00000004498	Scin	chr6:59976003-60054279	-	protein_coding	1.30463	0.831533	0.886822	2.14082	2.55207	2.07831
ENSRNOG00000004499	Gpr135	chr6:94816976-94818349	-	protein_coding	0.772963	0.952756	0.654317	0.521068	0.403796	0.371499
ENSRNOG00000004500	Myc	chr7:102586313-102591240	+	protein_coding	4.64982	4.84176	5.60357	6.24189	4.67068	6.07575
ENSRNOG00000004502	Hal	chr7:34326087-34356413	+	protein_coding	0.335561	0.913313	0.517265	0	0.673057	0.157704
ENSRNOG00000004503	L3hypdh	chr6:94824112-94834908	-	protein_coding	2.60147	2.07954	2.53211	3.61624	3.80464	3.79816
ENSRNOG00000004505	Nfic	chr7:11152038-11177664	+	protein_coding	9.91435	11.0436	10.6117	15.6076	8.87948	11.719
ENSRNOG00000004509	Eapp	chr6:75567511-75589257	-	protein_coding	53.3544	57.0799	51.3199	49.645	56.9942	52.6281
ENSRNOG00000004510	Slc35b1	chr10:83201311-83208605	+	protein_coding	22.7534	25.042	20.2999	21.8175	22.628	21.6205
ENSRNOG00000004512	Apool	chrX:83678339-83750549	+	protein_coding	21.6433	20.8918	18.9322	18.9893	23.0167	21.1602
ENSRNOG00000004515	Pes1	chr14:84211600-84227978	+	protein_coding	23.6003	23.997	23.4095	25.4006	29.2669	31.8824
ENSRNOG00000004516	Itgbl1	chr15:110114148-110378969	+	protein_coding	128.31	119.365	120.068	58.3512	76.1059	67.8828
ENSRNOG00000004517	Igf1	chr7:28412198-28486609	+	protein_coding	79.9178	80.8794	74.3449	35.4971	33.2793	30
ENSRNOG00000004518	Cacnb1	chr10:85954138-85974651	-	protein_coding	0.857047	0.625233	0.853239	1.20277	1.06993	1.28287
ENSRNOG00000004519	Atg2b	chr6:129449449-129509720	-	protein_coding	9.47143	9.64298	9.44087	11.1989	10.4219	11.1309
ENSRNOG00000004520	Wdr60	chr6:144069022-144123729	-	protein_coding	10.4836	9.16109	7.92837	11.5852	12.9172	13.2133
ENSRNOG00000004521	Prpf39	chr6:86785771-86810316	+	protein_coding	48.2281	50.5986	40.4719	52.2398	58.0896	56.6714
ENSRNOG00000004524	Desi2	chr13:96111800-96154685	+	protein_coding	9.69803	10.4948	10.2352	9.83567	8.5614	8.84732
ENSRNOG00000004526	Cox7a2l	chr6:6695827-6709783	-	protein_coding	83.5828	72.5037	72.1832	74.1005	83.2195	89.7705
ENSRNOG00000004527	Lin7a	chr7:49385705-49656856	+	protein_coding	0.648503	0.464755	0.393606	0.468015	0.706802	0.377093
ENSRNOG00000004531	Tceanc	chrX:29504349-29505425	+	protein_coding	1.93663	1.64135	1.6004	1.4701	1.88873	1.93151
ENSRNOG00000004532	Fam69b	chr3:4083864-4092289	+	protein_coding	3.55959	3.52785	3.26033	3.64941	2.9355	4.25592
ENSRNOG00000004534	Spdya	chr6:23498511-23543172	-	protein_coding	1.01765	0.768487	0.561543	0.894134	0.902619	1.26295
ENSRNOG00000004537	Rxrg	chr13:85818427-85868552	+	protein_coding	3.46069	3.1477	2.2758	4.1421	4.34373	4.50102
ENSRNOG00000004538	Brd1	chr7:129676120-129724303	-	protein_coding	19.6484	19.5495	21.5154	21.2397	23.0228	23.5238
ENSRNOG00000004540	Clec3b	chr8:132241134-132246694	+	protein_coding	58.639	66.066	69.1686	66.8152	56.9939	53.3524
ENSRNOG00000004542	Ttc8	chr6:122920317-122974522	+	protein_coding	6.03815	6.005	5.4132	6.96465	7.63362	7.8651
ENSRNOG00000004544	Ube2e3	chr3:65815080-65871363	+	protein_coding	32.4541	30.8602	33.5688	23.4325	21.4524	20.677
ENSRNOG00000004549	Dhx40	chr10:74080590-74119032	-	protein_coding	26.3895	25.2417	21.6593	25.3928	28.0226	28.494
ENSRNOG00000004553	Cox20	chr13:96219853-96224023	+	protein_coding	14.3082	14.9609	11.4319	18.732	17.8576	17.1809
ENSRNOG00000004554	Dcn	chr7:38742051-38782323	+	protein_coding	1715.47	1581.84	1501.39	1116.53	1387.29	1164.98
ENSRNOG00000004556	Dcaf5	chr6:103516586-103605256	-	protein_coding	12.7111	11.3389	12.2277	13.018	14.7952	13.0552
ENSRNOG00000004563	Sec24a	chr10:37139806-37215899	-	protein_coding	7.6765	8.33084	8.24542	9.03196	7.89241	7.60716
ENSRNOG00000004566	Arhgef15	chr10:55532077-55544429	-	protein_coding	5.40064	5.68572	4.29427	8.15854	7.52615	6.31612
ENSRNOG00000004571	RGD1563680	chr3:107142762-107348650	+	protein_coding	0.782464	0.736688	0.782565	1.23458	0.954419	1.05381
ENSRNOG00000004572	Zfp472	chr7:15242227-15250411	+	protein_coding	8.14396	8.1683	7.20594	8.6602	8.60793	7.16367
ENSRNOG00000004574	Ofd1	chrX:29562165-29602925	+	protein_coding	13.0684	12.8893	8.7581	12.2744	14.4809	13.2464
ENSRNOG00000004577	Fez2	chr6:963907-1004001	-	protein_coding	21.4523	23.5245	26.2785	25.4852	24.08	23.8929
ENSRNOG00000004578	Cthrc1	chr7:77966722-77977004	+	protein_coding	60.5398	71.1361	74.8124	7.81684	7.19759	6.73814
ENSRNOG00000004581	Zdhhc9	chrX:135005123-135041027	-	protein_coding	6.43077	6.25334	7.34983	6.45754	6.13759	6.27124
ENSRNOG00000004585	Tmtc2	chr7:47181981-47586137	-	protein_coding	7.63744	9.65613	9.22607	4.00716	3.60713	3.95849
ENSRNOG00000004588	Zbed4	chr7:129749714-129787093	+	protein_coding	4.84761	4.87005	4.63707	3.94754	3.9153	3.6644
ENSRNOG00000004589	Galnt16	chr6:104068547-104250174	+	protein_coding	14.4755	13.4419	16.6001	26.0859	27.3074	22.7105
ENSRNOG00000004591	Alg12	chr7:129798663-129812388	-	protein_coding	4.77805	5.16716	4.46048	5.89854	5.07469	5.17469
ENSRNOG00000004595	Pou6f1	chr7:142204036-142210738	-	protein_coding	2.91385	3.22089	2.8646	5.60058	3.3249	5.62638
ENSRNOG00000004598	Tsen54	chr10:104359342-104366926	+	protein_coding	6.26104	5.21256	3.90791	7.4752	7.24218	6.31201
ENSRNOG00000004602	Rnf145	chr10:30169257-30207498	+	protein_coding	21.1442	20.5799	23.0735	16.4757	18.3785	17.8509
ENSRNOG00000004603	Srgap1	chr7:63973279-64251110	-	protein_coding	2.51238	2.75943	3.04479	3.53214	2.66164	3.44891
ENSRNOG00000004604	Slc38a10	chr10:109284957-109333899	-	protein_coding	38.8664	37.0025	43.3641	32.5214	30.0118	29.1346
ENSRNOG00000004606	Meis1	chr14:103181281-103321270	-	protein_coding	33.8255	33.4997	33.8854	43.0688	42.337	50.1523
ENSRNOG00000004608	Pam16	chr10:11146359-11153936	+	protein_coding	14.5367	15.7542	14.7084	17.0028	15.0767	19.6989
ENSRNOG00000004610	Lum	chr7:38819771-38826862	+	protein_coding	530.198	526.255	478.998	162.205	170.754	147.124
ENSRNOG00000004612	Ppp1cb	chr6:23549317-23581052	-	protein_coding	85.4126	92.8514	80.4766	132.525	110.851	127.477
ENSRNOG00000004613	Gpm6b	chrX:29607075-29648403	-	protein_coding	44.1486	40.4885	42.1168	51.9484	46.8392	54.2393
ENSRNOG00000004616	Npm1	chr10:18080950-18090950	-	protein_coding	257.023	254.749	228.652	257.819	312.041	315.158
ENSRNOG00000004621	Rtn4	chr14:114126943-114174458	+	protein_coding	32.3206	34.3297	36.176	29.4211	29.6474	31.9134
ENSRNOG00000004624	Rnd3	chr3:36642587-36660758	-	protein_coding	67.6524	74.7552	73.7716	78.5957	90.7003	79.8982
ENSRNOG00000004628	Dazap2	chr7:142239035-142243241	+	protein_coding	73.1797	66.1618	72.1491	63.5334	66.9909	74.8908
ENSRNOG00000004629	Fkbp3	chr6:86810809-86822094	-	protein_coding	57.3138	61.0705	54.4657	58.228	68.3822	63.669
ENSRNOG00000004637	Fbxo7	chr7:23815245-23843634	-	protein_coding	14.6076	14.1025	15.6944	15.3401	16.4389	16.1525
ENSRNOG00000004639	Traf6	chr3:91252829-91271607	+	protein_coding	4.56151	5.16242	5.45612	6.33151	4.92694	5.89106
ENSRNOG00000004640	Mtfp1	chr14:84330218-84334066	-	protein_coding	1.98976	1.3954	1.44887	1.11	0.759958	1.34516
ENSRNOG00000004642	Lmx1a	chr13:85918252-86061176	+	protein_coding	0.331289	0.500014	0.501773	0.797119	0.970607	0.548639
ENSRNOG00000004645	Galnt5	chr3:44025300-44074678	+	protein_coding	0.863641	1.16248	1.14901	1.51425	1.41536	1.64703
ENSRNOG00000004647	Il10	chr13:47739526-47743392	+	protein_coding	0.687099	0.687485	0.726848	0.302426	0.35129	0
ENSRNOG00000004649	Il1b	chr3:121876263-121882726	-	protein_coding	3.06934	2.43551	3.09322	1.15431	1.05868	0.769986
ENSRNOG00000004650	Begain	chr6:132936970-132972511	-	protein_coding	0.688358	1.14664	0.831087	0.906568	0.502847	0.740546
ENSRNOG00000004657	Sec23a	chr6:80060916-80107236	-	protein_coding	31.1541	31.0776	30.0331	26.6331	30.421	26.1095
ENSRNOG00000004659	Creld2	chr7:129812789-129819634	+	protein_coding	15.4107	16.189	18.5915	18.138	17.2189	13.8088
ENSRNOG00000004660	Fzd6	chr7:77899322-77931029	+	protein_coding	56.4663	64.2733	59.1921	31.2963	34.9298	29.6369
ENSRNOG00000004662	RGD1560687	chr7:15385868-15386419	+	protein_coding	1.47429	1.68196	1.9101	1.52949	1.00414	1.18214
ENSRNOG00000004666	Prr5l	chr3:91291875-91370167	-	protein_coding	2.79794	3.00282	2.88772	2.44753	1.73006	2.18406
ENSRNOG00000004667	Gen1	chr6:36910675-36940868	-	protein_coding	1.50801	1.62846	0.983735	0.608926	0.42484	0.38366
ENSRNOG00000004668	Slc25a35	chr10:55555089-55559082	+	protein_coding	1.53953	1.60243	1.26904	2.65151	2.7862	2.27917
ENSRNOG00000004670	Ddx56	chr14:86376808-86387608	-	protein_coding	6.71186	6.70676	6.14514	7.78041	6.92574	7.26817
ENSRNOG00000004672	Sec14l2	chr14:84335597-84355528	-	protein_coding	13.742	14.0101	11.6584	12.3073	11.7376	11.0801
ENSRNOG00000004673	Rbm43	chr3:37434620-37445907	-	protein_coding	7.778	7.23285	6.95185	6.03933	5.01425	4.63755
ENSRNOG00000004676	Pak3	chrX:114929029-115036669	+	protein_coding	1.66359	2.2138	1.40642	4.75294	5.50439	6.24194
ENSRNOG00000004677	Zeb2	chr3:29862473-29996865	-	protein_coding	105.128	113.838	108.268	99.338	110.233	91.0353
ENSRNOG00000004679	Fign	chr3:49992397-50120392	-	protein_coding	1.85582	1.93152	1.54452	3.56594	2.67268	2.26227
ENSRNOG00000004680	Kif5c	chr3:35014538-35257407	+	protein_coding	1.42946	1.33102	1.49947	2.7883	2.0258	4.33919
ENSRNOG00000004681	Eny2	chr7:83348694-83357492	+	protein_coding	24.3938	27.006	23.487	20.5044	23.3467	23.7643
ENSRNOG00000004682	Parpbp	chr7:28654707-28715224	-	protein_coding	1.02128	1.17865	0.733444	0.27506	0.113281	0.301326
ENSRNOG00000004685	Mta3	chr6:6908684-7031828	+	protein_coding	7.11742	6.91043	8.28064	7.96148	9.0059	7.64286
ENSRNOG00000004686	Spop	chr10:83231238-83311592	+	protein_coding	44.9834	39.5793	36.1973	45.4418	47.335	42.4135
ENSRNOG00000004687	Thbd	chr3:142748674-142752325	-	protein_coding	71.1985	73.0413	82.2617	107.83	113.113	115.24
ENSRNOG00000004688	Rbfox2	chr7:118156946-118396728	-	protein_coding	23.7113	24.8509	25.8001	30.7314	30.5087	34.9826
ENSRNOG00000004692	A1bg	chr7:102294797-102298522	-	protein_coding	4.06352	13.5594	4.98392	0.351847	4.43695	0.913655
ENSRNOG00000004693	Pbx1	chr13:86390741-86451002	-	protein_coding	52.3708	54.8576	51.4234	65.7635	52.3931	76.8763
ENSRNOG00000004696	Arhgap5	chr6:73345392-73405880	+	protein_coding	40.2234	43.2076	35.0628	42.8247	47.1111	42.0338
ENSRNOG00000004697	Baalc	chr7:77763512-77837453	+	protein_coding	1.49811	2.28356	2.21062	0.507357	0.417552	0.470163
ENSRNOG00000004698	Cd244	chr13:89975267-89995974	+	protein_coding	2.68234	2.54259	2.54274	1.48856	1.33188	1.17491
ENSRNOG00000004699	Fibin	chr3:101545208-101547478	-	protein_coding	10.4499	7.71859	8.17032	10.4737	8.15856	10.607
ENSRNOG00000004700	Nxt1	chr3:142993658-142996578	+	protein_coding	12.3135	12.1737	10.7498	9.02228	10.9302	9.14627
ENSRNOG00000004706	Vit	chr6:1147012-1208392	+	protein_coding	1.02702	0.687639	0.660036	1.96556	3.03575	2.60934
ENSRNOG00000004708	Aard	chr7:91588458-91593297	+	protein_coding	0.754952	0.681458	0.126705	0.213998	0	0
ENSRNOG00000004709	Foxn3	chr6:123187726-123577695	-	protein_coding	16.0379	16.5194	17.4789	22.2034	21.2975	22.0298
ENSRNOG00000004710	Rbks	chr6:26051396-26128906	+	protein_coding	2.88278	2.57717	3.3816	2.49753	1.94373	2.44883
ENSRNOG00000004711	Mta1	chr6:137924293-137950075	+	protein_coding	20.4106	21.6475	19.9759	25.1129	24.6509	27.2391
ENSRNOG00000004712	Angptl1	chr13:74410010-74474681	+	protein_coding	21.1125	17.9927	19.6857	23.3582	20.216	22.5112
ENSRNOG00000004713	Kcnj16	chr10:99388130-99389898	+	protein_coding	0.356292	0.624311	0.589032	0.059344	0.073246	0.061731
ENSRNOG00000004720	Kcnj2	chr10:99437436-99439114	+	protein_coding	1.95616	1.77366	1.87962	2.60699	2.09881	1.92608
ENSRNOG00000004723	Fcf1	chr6:108796182-108808048	+	protein_coding	50.7583	47.9297	43.862	40.6548	46.397	43.183
ENSRNOG00000004725	Cela1	chr7:142305338-142318620	-	protein_coding	0.223253	0.142112	0.155257	1.89037	0.866116	3.59851
ENSRNOG00000004726	Mapkapk2	chr13:47785161-47831110	-	protein_coding	42.3908	39.5501	48.7221	37.5281	37.3654	38.1448
ENSRNOG00000004727	Nup37	chr7:28701690-28743326	+	protein_coding	7.62074	7.34441	6.16645	6.02025	6.85753	6.05314
ENSRNOG00000004730	Meis2	chr3:107559997-107760589	-	protein_coding	15.7059	17.511	17.8247	27.1286	26.0906	27.6317
ENSRNOG00000004733	Wdr25	chr6:132805794-132932242	+	protein_coding	2.97941	2.77569	3.20765	3.45543	2.68368	3.03029
ENSRNOG00000004735	Gzf1	chr3:143003796-143015904	+	protein_coding	10.2551	10.5418	9.46583	10.3151	10.7358	9.04968
ENSRNOG00000004736	Ralgps2	chr13:74422944-74564184	-	protein_coding	4.42729	4.26422	4.68915	6.81622	5.02294	7.57657
ENSRNOG00000004737	Cd48	chr13:90116843-90140371	+	protein_coding	129.201	138.224	125.425	107.147	125.396	118.767
ENSRNOG00000004740	Mmadhc	chr3:35783623-35801614	-	protein_coding	26.3212	26.0867	22.2037	27.6002	29.5116	30.2273
ENSRNOG00000004741	Rpl19	chr10:85978691-85981979	+	protein_coding	531.183	520.34	470.374	577.913	666.061	627.935
ENSRNOG00000004742	Chp1	chr3:111354506-111389989	+	protein_coding	22.84	23.2641	24.8261	25.8375	24.5241	27.4019
ENSRNOG00000004744	Fam84b	chr7:101139376-101140308	-	protein_coding	11.1374	12.238	11.3741	8.38956	6.01719	5.7311
ENSRNOG00000004749	Slc30a1	chr13:110677810-110681683	+	protein_coding	18.1218	18.8979	19.5349	18.251	15.8065	17.7316
ENSRNOG00000004751	Jkamp	chr6:94835845-94849784	+	protein_coding	19.9338	19.1643	20.6835	20.4556	24.3088	26.8424
ENSRNOG00000004752	Nalcn	chr15:109735595-110046704	-	protein_coding	2.45963	2.48952	2.47048	1.02043	1.87603	1.47923
ENSRNOG00000004753	Napb	chr3:143020454-143063983	-	protein_coding	6.68581	5.87304	6.33491	5.01733	5.08317	6.45512
ENSRNOG00000004754	Tc2n	chr6:125437775-125590049	-	protein_coding	26.3243	23.2783	17.5966	16.9967	22.3003	20.1545
ENSRNOG00000004755	Commd9	chr3:91463660-91478097	+	protein_coding	27.0401	26.7383	25.4087	24.138	23.8686	24.7825
ENSRNOG00000004757	Tmem158	chr8:132344710-132345708	-	protein_coding	43.0099	44.1146	40.6924	17.7603	15.1778	14.2348
ENSRNOG00000004760	Lars2	chr8:132441285-132536369	+	protein_coding	8.37975	7.66721	7.75365	8.28399	8.39812	8.1246
ENSRNOG00000004763	Sirpa	chr3:122114108-122152477	+	protein_coding	18.4155	21.4038	22.9366	15.6321	14.3074	11.6442
ENSRNOG00000004766	Glis2	chr10:11154658-11174861	-	protein_coding	17.1305	19.6549	18.2292	19.1314	13.595	15.0938
ENSRNOG00000004772	Cytip	chr3:44150992-44177689	-	protein_coding	9.23642	9.35612	9.18577	4.28423	3.7757	2.87196
[truncated: 12,747 more rows]
