# Supplementary material for: Whole-Genome Uterine Artery Transcriptome Profiling and Alternative Splicing Analysis in Rat Pregnancy
Source: Int J Mol Sci. 2020 Mar 18;21(6):2079. doi: 10.3390/ijms21062079 (PMC7139363; doi:10.3390/ijms21062079)
Supplement: Supplementary file 1 [file ijms-21-02079-s001.zip › Supplementary tables and figures/Supplementary table 3.xlsx]

## Sheet: transcript_exp
Supplementary table 3. Transcripts identified with positive transcriptional signal (FPKM reads) in pregnant and non pregnant UA
Column A: Track_id, The database name in transcript level. Column B: Trans_Name, The name of transcript. Column C: Gene_id, The ENSEMBL gene id of transcript. Column D: Gene_Name, The name of gene. Column E: Locus, The genomic coordinates of transcript. Column F: Strand, The strand of transcript. Column G: Trans_Type, The biological type of transcript. Column H ~ M: FPKM, The FPKM of transcript i…
Transcript Information							FPKM
Track_id	Trans_Name	Gene_id	Gene_Name	Locus	Strand	Trans_Type	D20P-1	D20P-2	D20P-3	NP-1	NP-2	NP-3
ENSRNOT00000000009	Alx4-201	ENSRNOG00000000008	Alx4	chr3:82548959-82585531	+	protein_coding	0.157931	0.318563	0.365667	1.45252	0.473547	1.69144
ENSRNOT00000000013	Tcf15-201	ENSRNOG00000000012	Tcf15	chr3:147643250-147649504	+	protein_coding	2.54831	4.23196	2.84561	3.39044	2.82473	3.41693
ENSRNOT00000000018	Steap1-201	ENSRNOG00000000017	Steap1	chr4:25435873-25446461	+	protein_coding	3.14279	3.05529	3.32836	1.58302	1.28709	0.804148
ENSRNOT00000000025	Hebp1-201	ENSRNOG00000000024	Hebp1	chr4:168903565-168933079	-	protein_coding	5.92664	6.62426	6.50908	4.82434	4.05515	3.93736
ENSRNOT00000000036	Tmcc2-201	ENSRNOG00000000033	Tmcc2	chr13:49132667-49169918	-	protein_coding	4.61744	5.30732	4.97764	6.55667	5.12244	5.60413
ENSRNOT00000000037	Fgfrl1-201	ENSRNOG00000024207	Fgfrl1	chr14:2018500-2032593	-	protein_coding	2.31935	2.12764	2.76362	3.35605	3.30757	3.88224
ENSRNOT00000000039	Nuak2-201	ENSRNOG00000000034	Nuak2	chr13:49092306-49109050	+	protein_coding	5.52761	7.1381	7.69802	1.09255	1.03504	0.807266
ENSRNOT00000000048	Idua-201	ENSRNOG00000000043	Idua	chr14:2042411-2056762	-	protein_coding	36.9809	32.8691	24.4275	33.8935	35.1859	35.3218
ENSRNOT00000000049	Xpr1-002	ENSRNOG00000000042	Xpr1	chr13:72918490-73056765	-	protein_coding	5.81447	6.07914	6.68131	7.27014	6.26296	2.5746
ENSRNOT00000000050	Tmem175-201	ENSRNOG00000000044	Tmem175	chr14:2083712-2100005	-	protein_coding	9.18175	8.8958	8.3424	11.2872	9.71673	10.9033
ENSRNOT00000000052	Cd82-201	ENSRNOG00000000047	Cd82	chr3:82324354-82368357	-	protein_coding	14.8427	14.3269	14.0486	15.122	13.3038	13.8999
ENSRNOT00000000053	Cd244-201	ENSRNOG00000004698	Cd244	chr13:89975405-89990731	+	protein_coding	1.1324	1.10456	0.920339	0.628637	0.531883	0.79392
ENSRNOT00000000058	Crp-201	ENSRNOG00000000053	Crp	chr13:91080341-91081629	+	protein_coding	6.57702	17.2976	8.55114	1.71826	9.93443	3.92415
ENSRNOT00000000060	Abhd8-201	ENSRNOG00000000054	Abhd8	chr16:19866022-19872774	-	protein_coding	7.73205	7.74526	7.85234	8.72472	7.73925	8.16311
ENSRNOT00000000064	Gak-201	ENSRNOG00000000048	Gak	chr14:2100106-2174318	+	protein_coding	23.7267	23.5386	25.5303	25.2739	24.493	24.0395
ENSRNOT00000000071	Pcgf3-201	ENSRNOG00000000062	Pcgf3	chr14:2247808-2297155	-	protein_coding	13.9564	16.2938	15.3323	16.335	15.6743	17.6156
ENSRNOT00000000072	Atp5i-201	ENSRNOG00000000064	Atp5i	chr14:2325308-2326436	+	protein_coding	123.593	131.009	108.512	151.895	143.201	152.929
ENSRNOT00000000074	Fbxo28-201	ENSRNOG00000000066	Fbxo28	chr13:100715260-100740728	-	protein_coding	23.9024	21.5106	22.7203	20.7139	21.8455	20.0614
ENSRNOT00000000078	Ppp2r5a-201	ENSRNOG00000000068	Ppp2r5a	chr13:110033550-110077946	-	protein_coding	67.3236	65.4193	64.2492	67.9359	72.4117	68.0239
ENSRNOT00000000079	Acot7-201	ENSRNOG00000010580	Acot7	chr5:169357517-169450219	+	protein_coding	1.01295	1.75044	4.22581	1.38522	1.49334	2.02104
ENSRNOT00000000080	Dr1-201	ENSRNOG00000000070	Dr1	chr14:1621026-1632378	-	protein_coding	6.95741	7.16288	7.12025	6.47138	5.68679	6.58589
ENSRNOT00000000083	Tmed5-201	ENSRNOG00000000073	Tmed5	chr14:2613406-2633950	+	protein_coding	29.0324	28.8606	23.6561	20.0724	24.2744	20.9683
ENSRNOT00000000086	Mtf2-201	ENSRNOG00000000075	Mtf2	chr14:2658267-2700977	-	protein_coding	13.0506	13.526	11.5523	11.0637	12.808	11.9294
ENSRNOT00000000092	Antxr2-201	ENSRNOG00000000081	Antxr2	chr14:13192347-13274978	+	protein_coding	49.2846	41.3746	51.2563	36.0046	41.9295	39.8745
ENSRNOT00000000101	Rfxapl1-201	ENSRNOG00000028382	Rfxapl1	chr2:144213403-144217600	-	protein_coding	5.55444	5.65032	5.13253	6.31212	6.15339	6.98951
ENSRNOT00000000102	Smad9-201	ENSRNOG00000000091	Smad9	chr2:144191846-144212138	+	protein_coding	0.742998	0.723164	0.721792	0.648781	0.697745	0.781122
ENSRNOT00000000106	Gpr89b-201	ENSRNOG00000000095	Gpr89b	chr2:198999946-199038702	-	protein_coding	12.7124	12.1101	10.9365	12.6499	11.9746	13.0757
ENSRNOT00000000110	Rnf115-201	ENSRNOG00000000098	Rnf115	chr2:198852500-198919995	+	protein_coding	38.2344	35.0474	35.4831	28.0209	31.7422	29.4977
ENSRNOT00000000116	Thoc3-201	ENSRNOG00000000104	Thoc3	chr17:10676943-10686134	+	protein_coding	10.4167	10.951	12.4427	10.4307	9.93302	11.0086
ENSRNOT00000000120	Aga-201	ENSRNOG00000000108	Aga	chr16:41222238-41234095	-	protein_coding	56.0412	54.8486	54.311	39.6148	48.7964	47.3397
ENSRNOT00000000123	Coprs-201	ENSRNOG00000000111	Coprs	chr16:80826681-80831791	+	protein_coding	4.86992	4.98709	5.40247	5.66514	2.63485	4.27325
ENSRNOT00000000124	Champ1-201	ENSRNOG00000000112	Champ1	chr16:80839374-80850340	-	protein_coding	8.77697	8.99043	9.04155	11.0217	11.8875	10.9993
ENSRNOT00000000125	Elac1-201	ENSRNOG00000000113	Elac1	chr18:69706522-69723869	-	protein_coding	4.60799	4.53472	4.22761	5.26643	5.67881	5.5579
ENSRNOT00000000133	Pigv-201	ENSRNOG00000000121	Pigv	chr5:151886136-151898022	-	protein_coding	2.06229	0.367828	2.02676	3.29149	3.54124	3.83678
ENSRNOT00000000134	Ak2-201	ENSRNOG00000000122	Ak2	chr5:147185474-147204050	+	protein_coding	30.0999	29.9248	31.3152	26.9793	31.7722	30.2757
ENSRNOT00000000141	Phf24-201	ENSRNOG00000000129	Phf24	chr5:58359498-58383070	+	protein_coding	0.266157	0.479736	0.354751	1.3337	0.809631	1.78138
ENSRNOT00000000146	Txndc15-201	ENSRNOG00000000133	Txndc15	chr17:9429175-9441526	-	protein_coding	26.3231	22.8504	26.2885	21.9867	22.6174	25.7759
ENSRNOT00000000149	Ly86-201	ENSRNOG00000000137	Ly86	chr17:28104589-28191436	-	protein_coding	6.36101	6.91695	6.78501	2.63957	2.28252	2.01474
ENSRNOT00000000155	Plxdc2-201	ENSRNOG00000000142	Plxdc2	chr17:83221827-83610272	+	protein_coding	70.1837	66.0177	72.5182	35.3633	38.7837	31.8648
ENSRNOT00000000157	Pik3r3-201	ENSRNOG00000000145	Pik3r3	chr5:135074297-135142488	+	protein_coding	12.8691	12.4674	12.5747	12.5739	11.0831	11.7582
ENSRNOT00000000162	Dnajc1-201	ENSRNOG00000000150	Dnajc1	chr17:84986991-85141210	-	protein_coding	23.5734	24.5002	24.5273	20.1157	20.3816	21.1963
ENSRNOT00000000163	Ldlrap1-201	ENSRNOG00000000151	Ldlrap1	chr5:152966591-152987211	-	protein_coding	7.96679	7.96085	8.99623	14.9653	10.7865	12.0784
ENSRNOT00000000168	Cog3-201	ENSRNOG00000000155	Cog3	chr15:57755189-57805184	-	protein_coding	22.7072	22.2963	20.3609	21.316	22.9078	21.4129
ENSRNOT00000000169	LOC100911486-201	ENSRNOG00000000156	LOC100911486	chr5:171478608-171620947	+	protein_coding	8.07202	10.01	7.74139	2.663	0.991063	0.9107
ENSRNOT00000000170	Atg12-201	ENSRNOG00000000157	Atg12	chr18:40721800-40732126	-	protein_coding	24.8007	21.3232	19.3829	20.3899	22.9401	20.5986
ENSRNOT00000000172	Cdo1-201	ENSRNOG00000000158	Cdo1	chr18:40701984-40716686	-	protein_coding	98.7983	85.2697	81.2975	108.945	151.003	120.693
ENSRNOT00000000174	Chm-201	ENSRNOG00000000161	Chm	chrX:84666900-84821775	-	protein_coding	18.9171	20.3598	17.4395	16.9923	19.7657	17.0411
ENSRNOT00000000177	Lamp2-201	ENSRNOG00000000164	Lamp2	chrX:124722628-124766044	-	protein_coding	168.064	154.575	145.192	101.918	112.623	109.41
ENSRNOT00000000178	Pfkfb1-201	ENSRNOG00000000165	Pfkfb1	chrX:23092159-23144324	-	protein_coding	1.56239	0.22811	1.32859	1.49562	1.34483	1.80197
ENSRNOT00000000180	Alas2-201	ENSRNOG00000000167	Alas2	chrX:23167696-23187341	-	protein_coding	16.3778	30.887	21.0902	4.89133	4.3521	2.90563
ENSRNOT00000000181	Gatm-201	ENSRNOG00000000168	Gatm	chr3:114711562-114728410	-	protein_coding	5.22189	5.58317	5.98671	5.78519	5.40248	4.78189
ENSRNOT00000000184	Slc30a4-201	ENSRNOG00000000170	Slc30a4	chr3:114805922-114828154	-	protein_coding	17.3458	16.2941	16.1919	14.5293	15.8992	15.3889
ENSRNOT00000000193	Plpp2-201	ENSRNOG00000000177	Plpp2	chr7:13062196-13070280	+	protein_coding	1.71936	1.50939	1.34653	1.43411	1.03618	1.34468
ENSRNOT00000000199	Jrk-001	ENSRNOG00000027238	Jrk	chr7:115942743-115946425	-	protein_coding	4.95524	4.29117	5.08085	6.74166	6.61617	5.9045
ENSRNOT00000000201	Mpst-201	ENSRNOG00000000185	Mpst	chr7:119626637-119631425	+	protein_coding	22.1001	19.727	21.2831	23.5339	28.2883	27.5431
ENSRNOT00000000203	Csf2rb-201	ENSRNOG00000000187	Csf2rb	chr7:119554354-119568776	+	protein_coding	29.3213	31.4622	29.8716	20.8904	20.1088	22.6507
ENSRNOT00000000205	Chadl-201	ENSRNOG00000024631	Chadl	chr7:122922022-122926336	-	protein_coding	0.411866	0.388504	0.505119	0.870982	0.627166	0.721584
ENSRNOT00000000206	Ep300-201	ENSRNOG00000000190	Ep300	chr7:122818975-122861296	+	protein_coding	15.2281	15.7826	16.7785	20.5048	18.7879	18.3599
ENSRNOT00000000211	LOC108348048-201	ENSRNOG00000046414	LOC108348048	chr3:158997834-159021582	+	protein_coding	29.6438	27.8756	26.8546	15.1134	17.2441	15.5861
ENSRNOT00000000239	Abhd5-201	ENSRNOG00000000221	Abhd5	chr8:130973201-131001458	+	protein_coding	25.3468	23.9804	25.6994	20.2132	18.992	20.8699
ENSRNOT00000000246	Lmf1-201	ENSRNOG00000000230	Lmf1	chr10:14945265-15031942	+	protein_coding	6.56858	5.95393	6.99635	6.92132	6.79369	6.73003
ENSRNOT00000000248	Zfp354c-201	ENSRNOG00000029205	Zfp354c	chr10:36311343-36322356	-	protein_coding	2.72676	2.09646	1.96686	1.9594	1.56228	1.68346
ENSRNOT00000000253	Zfp207-201	ENSRNOG00000000236	Zfp207	chr10:67762995-67774787	+	protein_coding	60.1238	59.6424	49.3276	57.1861	59.2678	60.7049
ENSRNOT00000000254	RGD1310429-201	ENSRNOG00000000237	RGD1310429	chr10:67739103-67751002	-	protein_coding	13.8316	13.2871	12.294	13.9422	13.5358	11.9558
ENSRNOT00000000256	Ccl7-201	ENSRNOG00000000239	Ccl7	chr10:69423086-69424979	+	protein_coding	11.4073	12.7206	12.6161	6.77847	4.2775	3.4923
ENSRNOT00000000258	Aatf-201	ENSRNOG00000002778	Aatf	chr10:71744659-71837851	-	protein_coding	8.41707	8.68325	9.50175	10.9654	12.36	11.8348
ENSRNOT00000000263	Amz2-201	ENSRNOG00000000246	Amz2	chr10:97710905-97721440	+	protein_coding	8.76105	8.34439	8.02714	10.4962	10.3551	11.3485
ENSRNOT00000000264	Mfsd11-201	ENSRNOG00000000247	Mfsd11	chr10:105796680-105815696	+	protein_coding	6.24905	5.65973	6.29361	5.49472	4.19319	5.61757
ENSRNOT00000000266	Mettl23-201	ENSRNOG00000000249	Mettl23	chr10:105787935-105792598	+	protein_coding	4.8298	3.6702	3.66784	4.72053	3.57309	6.03505
ENSRNOT00000000275	Prmt7-201	ENSRNOG00000000258	Prmt7	chr19:38189605-38237153	+	protein_coding	2.77149	2.35597	2.40491	3.13915	1.45766	2.09589
ENSRNOT00000000279	Zfp821-201	ENSRNOG00000000262	Zfp821	chr19:41941077-41960083	-	protein_coding	7.45359	5.85677	5.89676	6.86375	7.06772	7.82337
ENSRNOT00000000281	Def8-201	ENSRNOG00000000264	Def8	chr19:56243408-56259196	+	protein_coding	5.87812	5.65975	5.3081	6.26108	5.20916	6.07883
ENSRNOT00000000302	Tet1-201	ENSRNOG00000000277	Tet1	chr20:27366213-27437427	+	protein_coding	2.21343	2.14154	1.8822	4.29219	5.20502	3.83667
ENSRNOT00000000304	Rtn4ip1-201	ENSRNOG00000000279	Rtn4ip1	chr20:48881194-48925081	+	protein_coding	5.95678	5.76808	4.41205	5.32982	5.00426	4.86238
ENSRNOT00000000306	Slc25a1-201	ENSRNOG00000038001	Slc25a1	chr11:87204175-87207264	+	protein_coding	9.16888	8.38113	11.3406	9.35955	7.75323	9.84614
ENSRNOT00000000308	Dgcr14-201	ENSRNOG00000000283	Dgcr14	chr11:87224421-87233326	+	protein_coding	7.91952	8.82267	7.73222	8.18057	9.41446	8.6553
ENSRNOT00000000313	Scarf2-201	ENSRNOG00000000288	Scarf2	chr11:87722350-87733734	+	protein_coding	41.6858	39.1599	44.4542	25.6532	18.5313	23.2393
ENSRNOT00000000327	Foxo3-001	ENSRNOG00000000299	Foxo3	chr20:46428124-46519144	+	protein_coding	16.1129	13.3743	15.6502	15.8145	16.1931	18.6372
ENSRNOT00000000331	Cep57l1-201	ENSRNOG00000000303	Cep57l1	chr20:46610146-46666830	-	protein_coding	5.62828	6.16887	5.43261	4.87957	3.93446	4.5579
ENSRNOT00000000334	Cd164-001	ENSRNOG00000000304	Cd164	chr20:46250415-46261994	+	protein_coding	75.6761	79.7212	72.9617	79.8233	74.4619	69.9818
ENSRNOT00000000336	Smpd2-201	ENSRNOG00000000306	Smpd2	chr20:46211892-46215120	-	protein_coding	8.0242	7.14599	8.17969	8.21004	9.0816	9.47809
ENSRNOT00000000337	Mical1-201	ENSRNOG00000000307	Mical1	chr20:46199981-46211930	+	protein_coding	14.6965	15.5706	14.7033	16.7007	16.6	15.4753
ENSRNOT00000000343	Fig4-201	ENSRNOG00000000312	Fig4	chr20:45922806-46044738	-	protein_coding	11.9936	10.907	11.7183	12.7083	14.0051	13.575
ENSRNOT00000000348	Sobp-201	ENSRNOG00000000316	Sobp	chr20:47750762-47910375	-	protein_coding	1.59625	2.02558	1.54885	3.49764	2.27089	2.67604
ENSRNOT00000000352	Cd24-201	ENSRNOG00000000321	Cd24	chr20:48335540-48340846	+	protein_coding	1.50866	1.48838	0.921532	1.30547	1.18607	1.47861
ENSRNOT00000000365	Hace1-201	ENSRNOG00000000327	Hace1	chr20:50652745-50783937	+	protein_coding	18.9662	18.6134	16.7234	16.8819	17.6672	17.8083
ENSRNOT00000000383	Nid2-201	ENSRNOG00000000341	Nid2	chr15:4894213-4951917	-	protein_coding	6.10841	5.61733	6.14858	17.0783	14.1487	14.8186
ENSRNOT00000000423	Tmem167b-201	ENSRNOG00000000376	Tmem167b	chr20:26534535-26534759	+	protein_coding	1.26804	1.733	1.97837	1.57562	2.075	1.83004
ENSRNOT00000000438	Slc25a16-201	ENSRNOG00000000387	Slc25a16	chr20:27254984-27301952	-	protein_coding	4.32426	4.49998	4.53042	3.01958	2.33987	2.09452
ENSRNOT00000000441	Supv3l1-201	ENSRNOG00000000392	Supv3l1	chr20:32057454-32076503	-	protein_coding	8.75969	8.41285	7.3464	8.72558	8.93274	8.89159
ENSRNOT00000000443	Srgn-201	ENSRNOG00000000394	Srgn	chr20:32120320-32133431	-	protein_coding	72.1758	36.1917	32.87	47.1269	58.3438	44.1961
ENSRNOT00000000444	Kif1bp-201	ENSRNOG00000000395	Kif1bp	chr20:32191734-32211453	-	protein_coding	13.336	11.6284	11.4377	14.3072	16.0436	15.8656
ENSRNOT00000000446	Ddx50-201	ENSRNOG00000000396	Ddx50	chr20:32239748-32269145	-	protein_coding	48.608	46.7933	41.1463	43.943	48.7375	47.6841
ENSRNOT00000000448	Zufsp-201	ENSRNOG00000000398	Zufsp	chr20:32471672-32501722	-	protein_coding	19.6958	17.5456	15.4879	13.2888	13.3089	12.1613
ENSRNOT00000000462	Dcbld1-201	ENSRNOG00000000407	Dcbld1	chr20:33359196-33453766	+	protein_coding	2.15564	2.17501	1.9395	1.49021	1.17183	1.23203
ENSRNOT00000000467	Nus1-201	ENSRNOG00000000411	Nus1	chr20:33557052-33584010	+	protein_coding	17.5199	17.8193	16.8966	16.0875	14.9511	14.6228
ENSRNOT00000000468	Slc35f1-201	ENSRNOG00000000412	Slc35f1	chr20:34258791-34420824	+	protein_coding	1.66429	1.85642	2.16344	4.81201	5.37076	4.70124
ENSRNOT00000000469	Pln-201	ENSRNOG00000000413	Pln	chr20:34633157-34642904	+	protein_coding	19.8934	29.3688	23.2737	104.317	116.83	95.5561
ENSRNOT00000000471	Asf1a-201	ENSRNOG00000000415	Asf1a	chr20:34894419-34909265	+	protein_coding	13.253	13.2073	12.991	13.5061	16.0501	14.5438
ENSRNOT00000000474	Numa1-201	ENSRNOG00000000417	Numa1	chr1:167066516-167090296	+	protein_coding	52.4355	52.4159	52.1815	75.4833	76.5837	78.3535
ENSRNOT00000000475	Fam184a-201	ENSRNOG00000026407	Fam184a	chr20:34936050-35054881	-	protein_coding	3.09153	3.25415	3.00152	5.89183	5.70783	8.4288
ENSRNOT00000000476	Zbtb12-001	ENSRNOG00000000418	Zbtb12	chr20:4572100-4574956	+	protein_coding	1.10249	1.14778	1.18665	1.60213	1.44599	1.66469
ENSRNOT00000000477	Cfb-001	ENSRNOG00000051158	Cfb	chr20:4536212-4542073	-	protein_coding	128.261	114.058	138.542	79.9026	112.521	81.3708
ENSRNOT00000000478	Nelfe-001	ENSRNOG00000000420	Nelfe	chr20:4530344-4536209	+	protein_coding	6.45666	6.9726	5.36725	7.02598	6.2727	4.93449
ENSRNOT00000000481	Skiv2l-001	ENSRNOG00000000421	Skiv2l	chr20:4519474-4530126	-	protein_coding	14.792	12.3208	13.0467	12.8321	11.5861	12.4419
ENSRNOT00000000483	Dxo-001	ENSRNOG00000000422	Dxo	chr20:4517307-4519389	+	protein_coding	3.8012	3.99691	3.17929	3.88497	3.09231	3.67463
ENSRNOT00000000492	Atf6b-001	ENSRNOG00000000431	Atf6b	chr20:4414276-4422283	+	protein_coding	7.81303	7.82782	8.15894	9.71473	7.72224	9.35168
ENSRNOT00000000494	Fkbpl-001	ENSRNOG00000000432	Fkbpl	chr20:4411876-4413366	+	protein_coding	5.31734	4.15688	4.31775	3.79248	4.78273	5.46002
ENSRNOT00000000495	Prrt1-001	ENSRNOG00000000433	Prrt1	chr20:4392626-4396243	+	protein_coding	1.20356	1.07079	0.621794	1.55622	0.26417	1.69876
ENSRNOT00000000497	Ppt2-001	ENSRNOG00000000435	Ppt2	chr20:4381455-4390436	-	protein_coding	7.02822	5.33991	1.1389	2.85683	3.46642	8.49425
ENSRNOT00000000499	Egfl8-201	ENSRNOG00000000436	Egfl8	chr20:4378211-4380084	-	protein_coding	5.39289	7.56609	6.79661	10.2603	10.583	11.5819
ENSRNOT00000000500	Agpat1-001	ENSRNOG00000000437	Agpat1	chr20:4371023-4378269	+	protein_coding	10.3614	11.3335	11.8108	11.5211	8.46938	10.4827
ENSRNOT00000000501	Rnf5-001	ENSRNOG00000000438	Rnf5	chr20:4366246-4368693	-	protein_coding	4.44652	4.29613	4.80835	4.06648	2.08331	5.45353
ENSRNOT00000000508	Ager-001	ENSRNOG00000000439	Ager	chr20:4363152-4366079	+	protein_coding	0.481459	0.465746	0.749746	1.28131	0.278024	0.539134
ENSRNOT00000000509	Pbx2-001	ENSRNOG00000000440	Pbx2	chr20:4357733-4362682	+	protein_coding	23.9982	22.1846	23.2825	24.504	25.9027	26.5842
ENSRNOT00000000510	Gpsm3-001	ENSRNOG00000000441	Gpsm3	chr20:4355175-4357107	+	protein_coding	0.748596	0.75521	0.511688	0.925884	0.58748	0.666572
ENSRNOT00000000513	Notch4-001	ENSRNOG00000000442	Notch4	chr20:4329811-4353785	+	protein_coding	3.38393	3.21286	2.96882	7.30898	4.81729	5.26242
ENSRNOT00000000514	C4a-001	ENSRNOG00000000443	C4a	chr20:4495465-4508214	-	protein_coding	36.1434	28.3289	36.9987	12.0564	9.85629	9.50357
ENSRNOT00000000522	RT1-Db1-001	ENSRNOG00000033215	RT1-Db1	chr20:4087618-4097090	+	protein_coding	9.4494	7.84691	7.1637	9.14327	6.88164	5.55047
ENSRNOT00000000523	RT1-Ba-001	ENSRNOG00000000451	RT1-Ba	chr20:4066132-4070721	-	protein_coding	41.9096	16.5983	8.80182	17.5287	13.8041	15.1246
ENSRNOT00000000525	RT1-Bb-001	ENSRNOG00000032708	RT1-Bb	chr20:4043741-4049711	+	protein_coding	19.4086	14.8886	19.7115	6.97793	3.909	4.92789
ENSRNOT00000000526	RT1-DOb-001	ENSRNOG00000000454	RT1-DOb	chr20:4020317-4026346	+	protein_coding	3.65559	2.75562	2.63775	2.02197	0.878772	1.27208
ENSRNOT00000000527	Tap2-001	ENSRNOG00000000455	Tap2	chr20:3995544-4009587	+	protein_coding	6.42861	6.11679	7.10656	4.80792	3.64119	5.71666
ENSRNOT00000000528	Psmb8-001	ENSRNOG00000000456	Psmb8	chr20:3990820-3993769	+	protein_coding	11.6534	14.1639	29.6148	6.85799	9.54422	7.8999
ENSRNOT00000000529	Tap1-001	ENSRNOG00000000457	Tap1	chr20:3979035-3989669	+	protein_coding	29.9327	27.8732	28.7043	10.9291	10.3459	9.41716
ENSRNOT00000000532	Psmb9-001	ENSRNOG00000000459	Psmb9	chr20:3973420-3978845	-	protein_coding	33.8807	34.3045	36.5195	14.4512	16.5367	14.3558
ENSRNOT00000000535	Brd2-002	ENSRNOG00000000461	Brd2	chr20:5262120-5269328	+	protein_coding	22.5144	22.1529	21.6594	23.189	23.0691	22.3044
ENSRNOT00000000541	Slc39a7-002	ENSRNOG00000000465	Slc39a7	chr20:3819423-3822754	-	protein_coding	25.1587	31.3308	31.3531	23.7827	22.8256	23.0002
ENSRNOT00000000542	Hsd17b8-001	ENSRNOG00000000466	Hsd17b8	chr20:3817212-3819200	-	protein_coding	5.32892	4.36951	5.49468	5.07338	4.17828	5.16824
ENSRNOT00000000543	Ring1-001	ENSRNOG00000000467	Ring1	chr20:3812287-3815834	-	protein_coding	10.7614	11.6851	13.2152	14.2559	13.2279	14.6728
ENSRNOT00000000549	Vps52-001	ENSRNOG00000000470	Vps52	chr20:5432004-5441706	-	protein_coding	37.9201	32.7919	29.0508	38.5696	38.9301	42.7692
ENSRNOT00000000550	B3galt4-001	ENSRNOG00000000471	B3galt4	chr20:5446104-5447673	+	protein_coding	1.73782	1.17802	1.82377	1.67634	1.58036	1.38985
ENSRNOT00000000552	Wdr46-001	ENSRNOG00000031171	Wdr46	chr20:5447860-5455632	-	protein_coding	8.29538	9.30729	9.11063	10.9307	9.98448	9.81342
ENSRNOT00000000553	Pfdn6-001	ENSRNOG00000000473	Pfdn6	chr20:5455974-5457444	+	protein_coding	9.20362	11.7012	12.1635	10.5781	12.2953	11.991
ENSRNOT00000000554	Rgl2-002	ENSRNOG00000000474	Rgl2	chr20:5458509-5466265	-	protein_coding	8.20699	18.756	6.74679	8.97241	7.26572	7.97209
ENSRNOT00000000558	Zbtb22-001	ENSRNOG00000000476	Zbtb22	chr20:5476345-5479511	-	protein_coding	7.95631	8.6472	9.92058	7.52414	7.64273	8.47612
ENSRNOT00000000559	Daxx-002	ENSRNOG00000000477	Daxx	chr20:5480103-5485850	-	protein_coding	2.63816	3.18739	1.52256	1.65098	2.22847	2.88896
ENSRNOT00000000568	Cuta-003	ENSRNOG00000000481	Cuta	chr20:5532026-5533448	-	protein_coding	4.78664	7.69089	7.29753	7.76982	1.02988	8.24301
ENSRNOT00000000574	Zbtb9-201	ENSRNOG00000026799	Zbtb9	chr20:5566531-5569533	+	protein_coding	2.48814	2.44202	2.5426	3.38201	3.27639	2.58451
ENSRNOT00000000576	Bak1-001	ENSRNOG00000000485	Bak1	chr20:5609625-5618260	-	protein_coding	10.9434	10.5098	10.8115	9.88555	9.07216	10.2133
ENSRNOT00000000577	Ggnbp1-001	ENSRNOG00000000486	Ggnbp1	chr20:5619012-5625320	+	protein_coding	1.04188	1.00947	0.803643	0.927941	0.656418	1.2871
ENSRNOT00000000580	Hmga1-201	ENSRNOG00000000488	Hmga1	chr20:7136007-7138980	+	protein_coding	7.37726	8.82201	8.21217	6.21769	6.74748	7.44582
ENSRNOT00000000586	Snrpc-201	ENSRNOG00000000493	Snrpc	chr20:7409401-7427581	+	protein_coding	6.89969	7.29796	7.16667	7.12906	5.89639	7.89733
ENSRNOT00000000593	Scube3-201	ENSRNOG00000000500	Scube3	chr20:7718282-7746331	+	protein_coding	17.1274	16.6177	23.5608	16.44	18.2213	18.4054
ENSRNOT00000000597	Def6-201	ENSRNOG00000000502	Def6	chr20:7788084-7809560	+	protein_coding	2.57545	2.71423	2.60545	2.51472	2.20072	2.46515
ENSRNOT00000000599	Aip-201	ENSRNOG00000022289	Aip	chr1:219361860-219369587	-	protein_coding	3.63613	3.98632	1.86219	4.24104	3.19667	4.28026
ENSRNOT00000000603	Rpl10a-201	ENSRNOG00000000505	Rpl10a	chr20:7908304-7910867	+	protein_coding	157.199	152.715	144.491	189.659	171.043	210.571
ENSRNOT00000000607	Tead3-201	ENSRNOG00000000506	Tead3	chr20:7908226-7930929	-	protein_coding	6.37862	5.72469	5.81277	11.2849	8.47958	11.5263
ENSRNOT00000000617	Mapk14-001	ENSRNOG00000000513	Mapk14	chr20:5933303-5995137	+	protein_coding	19.4383	18.6547	24.7605	25.7437	19.977	25.1832
ENSRNOT00000000618	Mapk14-002	ENSRNOG00000000513	Mapk14	chr20:5933595-5995134	+	protein_coding	13.1926	13.7461	9.65441	14.3864	12.2939	17.4653
ENSRNOT00000000621	Mapk13-001	ENSRNOG00000000515	Mapk13	chr20:6018374-6027473	+	protein_coding	1.06519	0.306373	0.455739	0.250668	0.091091	0.113675
ENSRNOT00000000624	Kctd20-201	ENSRNOG00000000517	Kctd20	chr20:6211420-6219893	+	protein_coding	7.8897	7.50297	10.0098	11.8983	8.10419	11.9797
ENSRNOT00000000627	Srsf3-001	ENSRNOG00000000520	Srsf3	chr20:6288267-6298213	+	protein_coding	18.7049	18.3325	16.6252	19.2161	17.4637	17.082
ENSRNOT00000000628	Cdkn1a-201	ENSRNOG00000000521	Cdkn1a	chr20:6356423-6358864	+	protein_coding	10.3803	6.14029	8.21314	4.31755	5.69459	6.80231
ENSRNOT00000000631	RGD735065-001	ENSRNOG00000000524	RGD735065	chr20:6869767-6905194	+	protein_coding	10.2543	10.4189	10.7425	11.5132	9.66748	9.87086
ENSRNOT00000000632	Pi16-201	ENSRNOG00000000525	Pi16	chr20:6923498-6932785	+	protein_coding	231.189	224.941	247.193	76.6832	78.8319	77.2057
ENSRNOT00000000635	Mtch1-001	ENSRNOG00000000527	Mtch1	chr20:6937347-6961162	-	protein_coding	75.0873	69.6949	77.2385	59.5209	54.7599	60.2312
ENSRNOT00000000637	Pim1-201	ENSRNOG00000000529	Pim1	chr20:8165307-8169555	+	protein_coding	6.83026	7.39874	7.04838	6.33535	6.15954	5.65533
ENSRNOT00000000639	Ccdc167-201	ENSRNOG00000000531	Ccdc167	chr20:8369331-8384088	-	protein_coding	3.23637	3.60567	3.61994	4.71763	4.70844	3.39554
ENSRNOT00000000640	Cmtr1-201	ENSRNOG00000000532	Cmtr1	chr20:8325041-8368764	+	protein_coding	32.6061	31.3034	33.5046	21.6156	21.2844	22.6657
ENSRNOT00000000649	Btbd9-201	ENSRNOG00000000540	Btbd9	chr20:8901931-9249820	-	protein_coding	5.11547	5.11531	6.12277	6.69463	5.58309	6.71052
ENSRNOT00000000650	Glo1-201	ENSRNOG00000000541	Glo1	chr20:9273594-9291610	-	protein_coding	62.9944	64.3154	56.8565	64.0003	73.6422	78.827
ENSRNOT00000000653	Frk-201	ENSRNOG00000000543	Frk	chr20:41266566-41383424	+	protein_coding	9.38555	10.0099	7.79006	8.30846	9.03652	7.71674
ENSRNOT00000000657	Nt5dc1-201	ENSRNOG00000000546	Nt5dc1	chr20:41106991-41209728	-	protein_coding	10.4471	9.96013	8.76623	9.09287	9.7834	9.06577
ENSRNOT00000000658	Tspyl4-201	ENSRNOG00000000547	Tspyl4	chr20:41100071-41102056	+	protein_coding	6.48331	6.6727	5.13342	7.2241	7.61463	6.139
ENSRNOT00000000660	Tspyl1-201	ENSRNOG00000000549	Tspyl1	chr20:41083317-41085875	+	protein_coding	24.6639	24.1747	26.6656	25.823	23.1869	28.7934
ENSRNOT00000000662	RGD1305587-201	ENSRNOG00000000551	RGD1305587	chr20:31734183-31736212	-	protein_coding	2.98243	3.82112	2.64896	3.3563	4.08787	3.32117
ENSRNOT00000000673	Ppa1-201	ENSRNOG00000000557	Ppa1	chr20:31298269-31310674	+	protein_coding	107.909	108.795	110.93	82.9557	84.2832	81.6118
ENSRNOT00000000674	Ppa1-202	ENSRNOG00000000557	Ppa1	chr20:31265519-31292448	+	protein_coding	21.8135	20.7761	19.1146	21.9332	24.1315	19.9823
ENSRNOT00000000676	Lrrc20-201	ENSRNOG00000000560	Lrrc20	chr20:31096214-31202499	+	protein_coding	1.706	1.59644	1.76349	1.61696	1.45727	1.28041
ENSRNOT00000000681	Prf1-201	ENSRNOG00000000562	Prf1	chr20:30915213-30921382	+	protein_coding	0.546426	0.679518	0.740377	0.43336	0.67358	0.346591
ENSRNOT00000000687	Pcbd1-201	ENSRNOG00000000566	Pcbd1	chr20:30690810-30696476	+	protein_coding	2.04343	2.5029	2.92697	1.56035	2.37308	1.43792
ENSRNOT00000000689	Slc29a3-201	ENSRNOG00000000568	Slc29a3	chr20:30287424-30327361	-	protein_coding	7.64414	6.88675	8.13008	6.73441	5.61247	6.13008
ENSRNOT00000000696	Psap-201	ENSRNOG00000000571	Psap	chr20:29831314-29856875	+	protein_coding	351.301	319.454	358.278	235.193	248.439	247.553
ENSRNOT00000000697	Chst3-201	ENSRNOG00000000572	Chst3	chr20:29731816-29738506	-	protein_coding	6.61738	6.94924	7.38082	9.06096	10.8827	8.32809
ENSRNOT00000000702	Anapc16-201	ENSRNOG00000000576	Anapc16	chr20:29544629-29558321	-	protein_coding	22.5413	19.4825	16.9419	18.8806	20.61	19.6339
ENSRNOT00000000707	Marcks-201	ENSRNOG00000000579	Marcks	chr20:42966140-42971838	+	protein_coding	86.4578	97.0053	96.9802	81.2923	86.4633	72.8954
ENSRNOT00000000710	Ddo-201	ENSRNOG00000000582	Ddo	chr20:48739639-48758905	-	protein_coding	0.522034	0.29605	0.336956	0.926398	0.481102	1.35222
ENSRNOT00000000713	Cdk19-201	ENSRNOG00000000583	Cdk19	chr20:45458558-45598798	+	protein_coding	15.8788	14.9769	16.363	20.7621	18.7002	20.234
ENSRNOT00000000715	Amd1-201	ENSRNOG00000000585	Amd1	chr20:45384000-45399694	-	protein_coding	19.9182	18.1738	18.7563	25.635	26.65	24.2332
ENSRNOT00000000716	Gtf3c6-201	ENSRNOG00000000586	Gtf3c6	chr20:45347271-45356358	-	protein_coding	11.501	10.334	10.8652	12.2967	12.579	12.2055
ENSRNOT00000000717	Rpf2-201	ENSRNOG00000000587	Rpf2	chr20:45321405-45342948	-	protein_coding	15.7984	17.0854	14.6468	16.8311	17.2621	17.6599
ENSRNOT00000000718	Slc16a10-201	ENSRNOG00000000588	Slc16a10	chr20:45143453-45260119	-	protein_coding	1.14856	1.00349	0.898406	0.86479	0.598264	0.723352
ENSRNOT00000000728	Traf3ip2-201	ENSRNOG00000000595	Traf3ip2	chr20:44680449-44722872	+	protein_coding	15.0463	15.3378	12.5515	22.1192	18.5884	24.0525
ENSRNOT00000000733	Fyn-001	ENSRNOG00000000596	Fyn	chr20:44436403-44630317	+	protein_coding	12.8124	12.6911	14.8715	13.7655	15.3815	15.7533
ENSRNOT00000000737	Lama4-201	ENSRNOG00000000599	Lama4	chr20:44060731-44209614	+	protein_coding	121.094	120.097	142.593	144.886	149.752	137.818
ENSRNOT00000000742	Hdac2-201	ENSRNOG00000000604	Hdac2	chr20:43084870-43108198	-	protein_coding	44.8534	46.6321	44.905	46.9225	50.9831	52.6743
ENSRNOT00000000748	Ipmk-201	ENSRNOG00000000609	Ipmk	chr20:18457310-18489833	-	protein_coding	6.73848	6.71515	6.78802	5.36716	5.52066	5.48693
ENSRNOT00000000749	Cisd1-201	ENSRNOG00000000610	Cisd1	chr20:18493538-18506912	+	protein_coding	36.643	36.5609	35.5937	40.6836	38.7453	40.1613
ENSRNOT00000000750	Ube2d1-201	ENSRNOG00000000611	Ube2d1	chr20:18547370-18580291	+	protein_coding	1.70093	1.64441	1.82912	2.49823	1.76306	2.46081
ENSRNOT00000000753	Tfam-201	ENSRNOG00000000613	Tfam	chr20:18594037-18606151	+	protein_coding	13.2971	14.0261	12.6879	13.355	13.78	16.4904
ENSRNOT00000000754	Bicc1-201	ENSRNOG00000000614	Bicc1	chr20:18780605-18938511	+	protein_coding	4.59225	6.37031	5.28161	3.12615	3.36856	3.50637
ENSRNOT00000000756	Fam13c-201	ENSRNOG00000000275	Fam13c	chr20:19373565-19468848	-	protein_coding	0.313237	0.427133	0.386866	0.928036	0.328452	1.06717
ENSRNOT00000000767	Mdga2-201	ENSRNOG00000000618	Mdga2	chr6:88447749-88917070	-	protein_coding	2.11851	2.68616	2.20932	1.49058	1.48085	1.47379
ENSRNOT00000000772	Hint1-201	ENSRNOG00000000622	Hint1	chr10:40208223-40211975	+	protein_coding	77.5477	79.2231	74.6044	70.3607	64.3814	80.5116
ENSRNOT00000000783	Cdk1-201	ENSRNOG00000000632	Cdk1	chr20:20576377-20591509	+	protein_coding	9.27809	9.92018	8.41179	2.80392	0.331164	1.24941
ENSRNOT00000000784	Rhobtb1-201	ENSRNOG00000000633	Rhobtb1	chr20:20638579-20713128	-	protein_coding	12.893	12.5661	13.875	10.4593	10.7341	12.511
ENSRNOT00000000785	RGD1306739-201	ENSRNOG00000000634	RGD1306739	chr20:21316826-21426034	+	protein_coding	0.982597	0.926809	0.625147	1.12558	2.07644	1.5525
ENSRNOT00000000787	Arid5b-201	ENSRNOG00000000635	Arid5b	chr20:21564991-21880715	+	processed_transcript	12.0999	12.1613	13.0109	17.7379	19.718	17.8362
ENSRNOT00000000792	Egr2-201	ENSRNOG00000000640	Egr2	chr20:22454463-22459025	-	protein_coding	3.60171	5.4432	6.01914	4.9559	3.91241	4.08633
ENSRNOT00000000794	LOC100363472-201	ENSRNOG00000000641	LOC100363472	chr20:22728208-22746474	+	protein_coding	8.03261	7.50016	7.90932	6.63504	6.95802	7.4312
ENSRNOT00000000804	Jmjd1c-201	ENSRNOG00000000648	Jmjd1c	chr20:22751743-22882672	-	protein_coding	52.3278	49.0232	45.5195	49.066	56.1116	49.7204
ENSRNOT00000000812	Nr5a2-201	ENSRNOG00000000653	Nr5a2	chr13:53750473-53870428	-	protein_coding	0.343018	0.391153	0.36204	0.784769	0.71495	0.834388
ENSRNOT00000000814	Ptprc-201	ENSRNOG00000000655	Ptprc	chr13:55061562-55173692	-	protein_coding	27.5652	25.3715	23.3293	8.83915	9.41725	8.19961
ENSRNOT00000000817	Nek7-201	ENSRNOG00000000657	Nek7	chr13:55488585-55561726	-	protein_coding	34.3003	35.2188	36.1379	27.892	28.9393	28.4987
ENSRNOT00000000824	Hps4-201	ENSRNOG00000000661	Hps4	chr12:50285294-50313976	-	protein_coding	1.84302	1.45226	0.492151	0.318176	0.605487	0.653357
ENSRNOT00000000826	Srrd-201	ENSRNOG00000000662	Srrd	chr12:50315933-50321144	+	protein_coding	4.03184	4.66161	3.55135	4.93238	3.18239	3.85526
ENSRNOT00000000828	Tfip11-201	ENSRNOG00000000663	Tfip11	chr12:50320821-50333052	-	protein_coding	5.89314	7.00535	6.59409	6.70427	5.43878	6.83318
ENSRNOT00000000831	Tpst2-201	ENSRNOG00000000664	Tpst2	chr12:50343086-50383496	-	protein_coding	16.6127	16.2698	16.5584	12.0657	10.8202	11.0819
ENSRNOT00000000886	Coro1c-201	ENSRNOG00000000697	Coro1c	chr12:48481750-48554052	+	protein_coding	42.2073	42.707	49.0151	58.3385	50.1768	60.1769
ENSRNOT00000000888	Selplg-201	ENSRNOG00000000699	Selplg	chr12:48577905-48579196	+	protein_coding	3.54838	4.27605	3.79012	2.2673	1.57101	1.46307
ENSRNOT00000000889	Tmem119-201	ENSRNOG00000000700	Tmem119	chr12:48598647-48605704	+	protein_coding	10.7116	14.2148	14.2294	3.99634	3.05701	2.84239
ENSRNOT00000000890	Iscu-201	ENSRNOG00000000701	Iscu	chr12:48621454-48627297	-	protein_coding	74.5668	72.2435	73.6843	70.6266	88.6829	80.3721
ENSRNOT00000000891	Sart3-201	ENSRNOG00000000702	Sart3	chr12:48628278-48656096	+	protein_coding	5.50803	5.40501	6.4284	6.96171	5.82184	7.28448
ENSRNOT00000000893	Cmklr1-201	ENSRNOG00000000704	Cmklr1	chr12:48789261-48793553	+	protein_coding	38.689	39.3507	37.543	25.5811	27.2256	24.012
ENSRNOT00000000898	Sgsm1-201	ENSRNOG00000000708	Sgsm1	chr12:49328977-49395125	+	protein_coding	0.916031	0.786032	0.809565	1.19883	1.20934	1.21812
ENSRNOT00000000904	Chmp2b-201	ENSRNOG00000040257	Chmp2b	chr11:2665285-2692198	-	protein_coding	38.5791	37.7212	37.2245	31.6371	35.5271	33.2414
ENSRNOT00000000909	Cggbp1-201	ENSRNOG00000000718	Cggbp1	chr11:1896209-1915587	+	protein_coding	27.2128	28.2884	25.1241	24.2593	24.8557	22.8802
ENSRNOT00000000911	MGC95208-001	ENSRNOG00000000720	MGC95208	chr11:1814294-1819094	-	protein_coding	10.206	10.3133	8.79213	8.7721	9.17894	8.29923
ENSRNOT00000000955	Clic2-201	ENSRNOG00000000728	Clic2	chr20:295250-310380	+	protein_coding	48.3104	52.6071	42.9989	38.8466	39.3269	36.7415
ENSRNOT00000000990	RT1-M3-1-001	ENSRNOG00000000763	RT1-M3-1	chr20:1814661-1818800	-	protein_coding	23.048	20.5903	20.9199	14.7696	17.3595	15.8125
ENSRNOT00000000995	Ubd-001	ENSRNOG00000000768	Ubd	chr20:1876173-1878126	-	protein_coding	0.655963	0.985595	0.763189	0.254271	0.387393	0.159882
ENSRNOT00000001011	Znrd1as1-201	ENSRNOG00000000778	Znrd1as1	chr20:2082259-2083688	-	protein_coding	1.33045	0.152645	0.157135	0.332413	0.136427	0.286048
ENSRNOT00000001012	Znrd1-001	ENSRNOG00000000779	Znrd1	chr20:2088533-2092433	+	protein_coding	12.3335	11.2585	11.9053	10.7241	9.43892	11.4252
ENSRNOT00000001013	Ppp1r11-001	ENSRNOG00000000780	Ppp1r11	chr20:2094931-2098433	+	protein_coding	30.6601	30.916	33.9133	32.8087	33.9659	36.6742
ENSRNOT00000001014	Rnf39-001	ENSRNOG00000000781	Rnf39	chr20:2098375-2103864	-	protein_coding	1.25677	0.898684	0.773209	1.28162	1.56597	1.1656
ENSRNOT00000001021	Trim39-001	ENSRNOG00000000785	Trim39	chr20:2500689-2514546	+	protein_coding	7.40598	6.95766	6.45037	9.89216	10.152	9.4941
ENSRNOT00000001024	Rpp21-001	ENSRNOG00000000786	Rpp21	chr20:2515520-2517472	+	protein_coding	7.37424	8.57033	9.033	8.2129	7.70643	8.85236
ENSRNOT00000001035	RT1-N3-001	ENSRNOG00000000795	RT1-N3	chr20:3167079-3170945	+	protein_coding	30.346	30.5844	24.0774	10.2008	9.91124	8.77154
ENSRNOT00000001036	RT1-S3-001	ENSRNOG00000000777	RT1-S3	chr20:3176107-3179818	+	protein_coding	97.4907	95.5617	97.4784	30.7551	28.2439	30.9493
ENSRNOT00000001044	Ranbp2-201	ENSRNOG00000000796	Ranbp2	chr20:28027126-28075723	+	protein_coding	1.70989	0	0	0	0	0
ENSRNOT00000001049	Abcf1-001	ENSRNOG00000000799	Abcf1	chr20:3309899-3322825	+	protein_coding	20.0615	21.4315	22.9653	22.9077	20.4344	23.2827
ENSRNOT00000001050	Msl3l2-201	ENSRNOG00000000801	Msl3l2	chr20:37587687-37589198	+	protein_coding	7.62285	6.59289	7.61773	6.79677	6.75737	7.44403
ENSRNOT00000001051	Tbc1d32-201	ENSRNOG00000000802	Tbc1d32	chr20:37465278-37700937	-	protein_coding	2.86654	2.47606	2.28093	3.01328	2.75221	2.84044
ENSRNOT00000001054	Gja1-201	ENSRNOG00000000805	Gja1	chr20:37876650-37889089	+	protein_coding	10.8911	13.6371	13.1704	13.0981	7.12519	12.2598
ENSRNOT00000001058	Mrps18b-001	ENSRNOG00000000804	Mrps18b	chr20:3344870-3350927	+	protein_coding	5.186	5.32343	6.59944	4.71371	6.85529	7.43083
ENSRNOT00000001059	Hsf2-201	ENSRNOG00000000808	Hsf2	chr20:38935820-38963309	+	protein_coding	9.67978	9.64959	8.36902	9.01984	10.684	11.6252
ENSRNOT00000001065	Atat1-002	ENSRNOG00000000809	Atat1	chr20:3351303-3364565	+	protein_coding	0.817344	0.574905	0.330734	0.7789	0.305231	0.733663
ENSRNOT00000001066	Serinc1-201	ENSRNOG00000029360	Serinc1	chr20:38967238-38985036	-	protein_coding	189.679	181.415	158.304	143.589	170.969	157.856
ENSRNOT00000001077	RGD1302996-001	ENSRNOG00000000812	RGD1302996	chr20:3364814-3368923	+	protein_coding	1.00183	1.86435	1.53293	2.41293	1.56521	1.85875
ENSRNOT00000001081	Smpdl3a-201	ENSRNOG00000000815	Smpdl3a	chr20:40778927-40800868	+	protein_coding	41.5413	34.2729	38.0655	23.4344	26.8132	28.1571
ENSRNOT00000001084	Ppp1r18-201	ENSRNOG00000000816	Ppp1r18	chr20:3372413-3397039	-	protein_coding	19.8686	20.7875	22.6776	24.67	23.7414	19.853
ENSRNOT00000001085	Nrm-001	ENSRNOG00000000818	Nrm	chr20:3397834-3401315	-	protein_coding	1.42965	1.61647	1.51537	1.95747	0.877455	1.58112
ENSRNOT00000001092	Gcc2-201	ENSRNOG00000000823	Gcc2	chr20:27832932-27879759	+	protein_coding	31.5727	33.5048	28.1358	28.5699	36.4255	27.5525
ENSRNOT00000001093	Dse-201	ENSRNOG00000000824	Dse	chr20:27703744-27782586	-	protein_coding	42.9174	41.7651	14.7234	9.89292	27.7312	9.21452
ENSRNOT00000001098	Flot1-001	ENSRNOG00000000826	Flot1	chr20:3427892-3438389	-	protein_coding	7.54189	7.48716	8.9858	6.80881	7.23248	13.9495
ENSRNOT00000001099	Ier3-001	ENSRNOG00000000827	Ier3	chr20:3438798-3440002	-	protein_coding	17.4961	19.4684	22.7528	11.6315	12.6966	15.7907
ENSRNOT00000001103	Gtf2h4-001	ENSRNOG00000000831	Gtf2h4	chr20:3582743-3588371	+	protein_coding	3.90531	3.63181	3.99911	4.73351	5.27194	5.02704
ENSRNOT00000001108	Ltb-001	ENSRNOG00000000836	Ltb	chr20:4861353-4863198	-	protein_coding	1.58555	1.22727	2.03665	0.64045	0.977732	0.932822
ENSRNOT00000001110	LOC103694380-001	ENSRNOG00000000837	LOC103694380	chr20:4855829-4858447	+	protein_coding	0.530373	0.73994	0.681073	0.224769	0.2831	0.230566
ENSRNOT00000001113	Nfkbil1-001	ENSRNOG00000000839	Nfkbil1	chr20:4824226-4839202	+	protein_coding	4.8868	4.41328	6.33899	4.48864	4.56989	6.46821
ENSRNOT00000001115	Ddx39b-001	ENSRNOG00000000841	Ddx39b	chr20:4806108-4818568	-	protein_coding	0.800423	0.79808	0.481447	0.709925	0.915898	0.963849
ENSRNOT00000001118	Ddah2-001	ENSRNOG00000000842	Ddah2	chr20:5049505-5052572	+	protein_coding	21.755	17.8411	25.755	23.6237	32.0536	34.6217
ENSRNOT00000001119	Ly6g6c-001	ENSRNOG00000000843	Ly6g6c	chr20:5057701-5059933	+	protein_coding	0.358003	0.782456	0.897932	0.871789	0.634524	0.758643
ENSRNOT00000001120	Ly6g6d-001	ENSRNOG00000000844	Ly6g6d	chr20:5061658-5064469	-	protein_coding	1.43482	1.24039	0.998298	0.752852	0.573563	0.877901
ENSRNOT00000001123	Csnk2b-002	ENSRNOG00000000847	Csnk2b	chr20:5108695-5112984	-	protein_coding	26.3507	26.6142	27.295	23.1668	22.7828	27.852
ENSRNOT00000001124	Gpank1-002	ENSRNOG00000000848	Gpank1	chr20:5113339-5116382	+	protein_coding	2.01759	2.00618	2.26832	2.00087	2.40602	2.55719
ENSRNOT00000001126	Apom-001	ENSRNOG00000000850	Apom	chr20:5120474-5123073	-	protein_coding	2.16477	4.52451	2.46196	1.34174	2.42549	2.07354
ENSRNOT00000001129	Bag6-003	ENSRNOG00000000851	Bag6	chr20:5125411-5138084	+	protein_coding	11.7016	11.4947	10.5282	10.9726	11.6222	11.7389
ENSRNOT00000001133	Prrc2a-201	ENSRNOG00000000852	Prrc2a	chr20:5139890-5153399	-	protein_coding	7.39785	8.24541	13.263	10.1312	9.50018	9.43316
ENSRNOT00000001135	Aif1-003	ENSRNOG00000000853	Aif1	chr20:5161356-5163247	-	protein_coding	62.0158	55.6269	56.8823	24.0282	24.1457	16.8981
ENSRNOT00000001146	Sapcd1-001	ENSRNOG00000000858	Sapcd1	chr20:5018264-5020150	-	protein_coding	5.54988	5.50208	4.82661	4.10471	4.21698	2.9368
ENSRNOT00000001154	Rbmx-201	ENSRNOG00000000866	Rbmx	chrX:159884885-159891326	-	protein_coding	32.0197	32.7418	25.6583	33.5561	39.0815	36.8237
ENSRNOT00000001158	Arhgef6-201	ENSRNOG00000000869	Arhgef6	chrX:159723866-159841072	-	protein_coding	11.523	11.9797	11.4984	10.5999	11.3606	9.48405
ENSRNOT00000001160	Vars-201	ENSRNOG00000000867	Vars	chr20:4993744-5008262	+	protein_coding	11.5945	11.9041	12.0008	13.253	12.2025	12.0296
ENSRNOT00000001163	AC114446.1-201	ENSRNOG00000059545	AC114446.1	chr7:140608434-140609067	+	protein_coding	3.13367	3.2383	3.49677	3.42553	3.95987	4.43508
ENSRNOT00000001169	Fhl1-201	ENSRNOG00000000875	Fhl1	chrX:159158194-159172518	+	protein_coding	36.6389	30.4767	39.5062	47.8891	36.3692	46.9462
ENSRNOT00000001179	Mmgt1-201	ENSRNOG00000000881	Mmgt1	chrX:158966673-158978995	-	protein_coding	9.24468	9.15642	9.31499	9.63336	10.3206	9.86396
ENSRNOT00000001182	Auts2-201	ENSRNOG00000000885	Auts2	chr12:28212333-28251816	+	protein_coding	1.27689	1.73184	2.15161	3.22221	2.32512	2.44984
ENSRNOT00000001190	Sbds-201	ENSRNOG00000000888	Sbds	chr12:29921443-29930600	+	protein_coding	74.7425	69.5719	69.5061	51.9967	60.154	55.6725
ENSRNOT00000001196	Rabgef1-201	ENSRNOG00000000895	Rabgef1	chr12:29961120-29988959	-	protein_coding	8.268	7.29581	7.79253	7.80267	7.78163	8.41963
ENSRNOT00000001197	Rxfp2-201	ENSRNOG00000000897	Rxfp2	chr12:6016884-6078411	-	protein_coding	7.46833	6.43552	6.96258	12.2452	8.60525	10.5024
ENSRNOT00000001198	Kctd7-201	ENSRNOG00000042384	Kctd7	chr12:30024081-30033357	-	protein_coding	5.1629	4.02358	5.02661	6.69434	8.13611	7.23538
ENSRNOT00000001200	Tpst1-201	ENSRNOG00000000900	Tpst1	chr12:30046001-30106893	-	protein_coding	6.32225	4.98522	4.56235	2.26498	3.24664	3.72835
ENSRNOT00000001201	Hsph1-201	ENSRNOG00000000902	Hsph1	chr12:6322668-6341902	-	protein_coding	12.6458	12.8596	13.1183	21.9312	17.7392	16.649
ENSRNOT00000001202	Crcp-201	ENSRNOG00000000901	Crcp	chr12:30125168-30180115	-	protein_coding	18.9074	18.9614	17.8153	16.4966	15.8805	16.2735
ENSRNOT00000001205	Medag-201	ENSRNOG00000000906	Medag	chr12:6711747-6740714	-	protein_coding	85.8679	91.8047	96.5333	34.2023	38.9721	31.6528
ENSRNOT00000001207	Alox5ap-201	ENSRNOG00000000907	Alox5ap	chr12:6854920-6879154	-	protein_coding	20.7226	15.0552	19.3772	6.70977	7.55475	7.57155
ENSRNOT00000001210	Uspl1-201	ENSRNOG00000000909	Uspl1	chr12:6929978-6956984	-	protein_coding	1.32069	1.56977	1.97433	2.1455	1.92746	1.38309
ENSRNOT00000001211	Asl-201	ENSRNOG00000000903	Asl	chr12:30165694-30178341	+	protein_coding	14.4971	11.7068	10.6217	13.8149	14.5106	13.8751
ENSRNOT00000001215	Gusb-201	ENSRNOG00000000913	Gusb	chr12:30202055-30215581	+	protein_coding	23.4378	20.881	22.3631	12.1285	11.7191	11.721
ENSRNOT00000001218	Nupr2-201	ENSRNOG00000000917	Nupr2	chr12:30303725-30304036	-	protein_coding	6.15197	5.54212	5.23987	5.92445	4.12859	5.40777
ENSRNOT00000001220	Zbed5-001	ENSRNOG00000000918	Zbed5	chr12:30308469-30314519	-	protein_coding	10.0002	8.60716	7.66539	8.66123	6.32238	8.22656
ENSRNOT00000001222	Phkg1-001	ENSRNOG00000000920	Phkg1	chr12:30450316-30464352	+	protein_coding	7.66944	4.59972	4.73827	12.3839	14.1383	13.648
ENSRNOT00000001224	Sumf2-201	ENSRNOG00000000922	Sumf2	chr12:30464676-30491102	-	protein_coding	3.93768	5.63023	6.27914	4.63511	3.43598	4.46765
ENSRNOT00000001227	Cct6a-001	ENSRNOG00000000923	Cct6a	chr12:30491416-30501860	-	protein_coding	19.2433	20.8279	18.8548	32.1569	22.2634	25.758
ENSRNOT00000001228	Psph-001	ENSRNOG00000000925	Psph	chr12:30514112-30526553	+	protein_coding	5.70041	4.54134	5.30771	3.63275	3.63446	3.48949
ENSRNOT00000001229	Mrps17-201	ENSRNOG00000000926	Mrps17	chr12:30570386-30573563	-	protein_coding	1.38465	1.80784	0.977493	1.19831	1.46799	0.685614
ENSRNOT00000001234	Slc7a1-201	ENSRNOG00000000924	Slc7a1	chr12:8085525-8108972	+	protein_coding	2.64549	3.16168	3.10675	1.03084	2.18795	2.40132
ENSRNOT00000001235	Sfswap-001	ENSRNOG00000000931	Sfswap	chr12:30740566-30810964	-	protein_coding	8.04739	9.4069	7.80074	11.3219	11.0658	10.1877
ENSRNOT00000001242	Stx2-201	ENSRNOG00000000936	Stx2	chr12:31335372-31360254	+	protein_coding	24.8524	22.7717	23.8076	22.224	19.6485	22.6825
ENSRNOT00000001243	Slc46a3-201	ENSRNOG00000000937	Slc46a3	chr12:8725517-8741951	+	protein_coding	2.76059	2.43187	2.52094	1.83882	1.97359	2.16481
ENSRNOT00000001247	Ran-201	ENSRNOG00000000938	Ran	chr12:31320624-31323810	-	protein_coding	78.9612	82.9286	75.6984	69.8666	62.1922	63.413
ENSRNOT00000001248	Flt1-201	ENSRNOG00000000940	Flt1	chr12:9034308-9205905	+	protein_coding	37.7019	42.5858	42.7107	34.2469	38.5187	30.4437
ENSRNOT00000001261	Polr1d-201	ENSRNOG00000000954	Polr1d	chr12:9693779-9727489	-	protein_coding	29.1057	26.6043	26.8712	25.8102	26.7454	30.6093
ENSRNOT00000001263	Lnx2-201	ENSRNOG00000000955	Lnx2	chr12:9728486-9793428	+	protein_coding	3.83505	3.88857	4.61366	5.8852	5.48837	5.37097
ENSRNOT00000001265	Rpl21-201	ENSRNOG00000000957	Rpl21	chr12:9996951-9998779	-	protein_coding	511.555	557.368	512.206	597.826	734.603	736.21
ENSRNOT00000001277	Slc15a4-201	ENSRNOG00000000962	Slc15a4	chr12:32753824-32773277	+	protein_coding	5.90622	5.65593	5.85818	5.51815	4.55976	5.33422
ENSRNOT00000001282	Rnf6-201	ENSRNOG00000000968	Rnf6	chr12:10577068-10582208	+	protein_coding	17.9918	15.8691	18.7331	18.1386	18.1516	19.7791
ENSRNOT00000001289	Zfp358-201	ENSRNOG00000000974	Zfp358	chr12:2046472-2050565	+	protein_coding	2.05584	1.26484	1.85134	3.01434	2.53735	3.18702
ENSRNOT00000001290	Mcoln1-201	ENSRNOG00000000975	Mcoln1	chr12:2054680-2068682	+	protein_coding	9.78966	8.39111	9.80096	9.03152	8.77456	11.3216
ENSRNOT00000001292	Aacs-201	ENSRNOG00000000967	Aacs	chr12:36512393-36555694	-	protein_coding	4.07591	4.0496	3.94246	4.2613	4.54029	4.27481
ENSRNOT00000001295	Bri3bp-201	ENSRNOG00000000979	Bri3bp	chr12:36576020-36587839	-	protein_coding	4.19331	4.63313	4.66558	3.34461	3.09115	3.43417
ENSRNOT00000001298	Pnpla6-201	ENSRNOG00000000977	Pnpla6	chr12:2069959-2097904	+	protein_coding	2.4305	2.55404	1.49538	1.92169	2.04201	2.60961
ENSRNOT00000001299	Scarb1-201	ENSRNOG00000000981	Scarb1	chr12:36695052-36761443	+	protein_coding	3.32036	2.29501	4.29938	5.55618	3.41114	4.05553
ENSRNOT00000001301	Scarb1-202	ENSRNOG00000000981	Scarb1	chr12:36734372-36760752	+	protein_coding	0.49463	0.786573	0.619656	0.568289	1.04181	0.706237
ENSRNOT00000001302	Zfp394-001	ENSRNOG00000000983	Zfp394	chr12:11179329-11187380	+	protein_coding	9.73302	7.82289	8.27769	8.88903	10.2314	10.0483
ENSRNOT00000001307	Bud31-001	ENSRNOG00000000989	Bud31	chr12:11232966-11240400	-	protein_coding	38.6587	36.8075	33.0813	30.0635	13.3993	30.7452
ENSRNOT00000001309	Xab2-201	ENSRNOG00000000988	Xab2	chr12:2158389-2170504	-	protein_coding	11.54	12.2115	12.3108	13.4905	13.3787	13.8745
ENSRNOT00000001310	Pdap1-001	ENSRNOG00000000990	Pdap1	chr12:11240761-11251004	+	protein_coding	16.9	17.7828	19.0208	17.9844	14.054	19.3529
ENSRNOT00000001315	Arpc1b-001	ENSRNOG00000000991	Arpc1b	chr12:11252296-11265865	-	protein_coding	250.307	251.184	248.915	152.27	138.936	123.643
ENSRNOT00000001319	Arpc1a-001	ENSRNOG00000000996	Arpc1a	chr12:11277338-11294058	-	protein_coding	30.9759	31.365	31.7461	30.4824	29.099	31.1176
ENSRNOT00000001322	Stxbp2-201	ENSRNOG00000000994	Stxbp2	chr12:2180150-2191175	+	protein_coding	5.02786	4.37398	6.13539	3.15925	2.81347	3.72103
ENSRNOT00000001325	Retn-201	ENSRNOG00000001001	Retn	chr12:2201949-2203614	+	protein_coding	0.259583	0.513308	0.377458	1.35185	2.47176	1.50379
ENSRNOT00000001327	Trappc5-201	ENSRNOG00000001003	Trappc5	chr12:2228670-2232214	+	protein_coding	14.7716	13.588	14.531	13.3917	14.8195	15.0891
ENSRNOT00000001334	Ncor2-201	ENSRNOG00000001004	Ncor2	chr12:36871999-37033701	+	protein_coding	6.55932	7.59846	7.41676	9.6936	6.01968	5.92288
ENSRNOT00000001337	Rflna-201	ENSRNOG00000001011	Rflna	chr12:37038733-37047628	-	protein_coding	0.822066	0.756322	0.713241	1.88035	2.43401	1.47409
ENSRNOT00000001338	LOC102556092-201	ENSRNOG00000021705	LOC102556092	chr12:37184763-37185548	-	protein_coding	13.6806	14.3907	15.7681	19.9418	15.9814	20.7107
ENSRNOT00000001347	Tecpr1-001	ENSRNOG00000001010	Tecpr1	chr12:12374790-12402552	+	protein_coding	8.08987	8.74505	7.67999	9.65121	7.47012	8.31724
ENSRNOT00000001348	RGD1564571-201	ENSRNOG00000042795	RGD1564571	chr12:2780260-2786628	-	protein_coding	0.864242	0.459919	0.435337	0.116503	0.257091	0
ENSRNOT00000001360	Tsc22d1-201	ENSRNOG00000001030	Tsc22d1	chr15:58654913-58658153	+	protein_coding	407.892	353.71	345.508	292.066	329.014	285.766
ENSRNOT00000001365	Ccz1b-002	ENSRNOG00000001032	Ccz1b	chr12:12638900-12662371	+	protein_coding	18.1149	16.1251	18.5769	15.0555	18.9709	16.7109
ENSRNOT00000001366	Nufip1-201	ENSRNOG00000001033	Nufip1	chr15:58170967-58201970	+	protein_coding	10.6663	10.4676	8.56919	10.736	11.3343	11.4447
ENSRNOT00000001367	Evi5l-001	ENSRNOG00000001034	Evi5l	chr12:2587891-2603705	-	protein_coding	8.62804	9.1137	9.15712	9.08836	7.52187	9.07117
ENSRNOT00000001368	Gtf2h3-201	ENSRNOG00000001035	Gtf2h3	chr12:37427546-37444282	-	protein_coding	6.20504	6.34317	6.05608	5.93878	5.83922	6.15503
ENSRNOT00000001371	Gpalpp1-201	ENSRNOG00000001037	Gpalpp1	chr15:58153275-58171049	-	protein_coding	26.3504	24.4409	22.431	24.8086	30.0928	26.9483
ENSRNOT00000001373	Eif2b1-201	ENSRNOG00000001039	Eif2b1	chr12:37444136-37452389	+	protein_coding	18.1942	17.979	18.4926	18.7527	20.0844	20.2439
ENSRNOT00000001379	Aimp2-001	ENSRNOG00000001044	Aimp2	chr12:12738820-12748345	+	protein_coding	4.74804	6.31224	6.79843	5.69566	5.26456	7.1453
ENSRNOT00000001383	Tpt1-201	ENSRNOG00000001049	Tpt1	chr15:57891680-57894504	+	protein_coding	438.988	488.493	464.384	523.324	546.076	540.353
ENSRNOT00000001387	Ddx55-201	ENSRNOG00000001043	Ddx55	chr12:37453005-37468935	-	protein_coding	7.05935	5.42731	6.58295	8.34311	7.55696	8.95865
ENSRNOT00000001389	Slc25a30-201	ENSRNOG00000001052	Slc25a30	chr15:57813356-57834173	-	protein_coding	11.6822	11.2836	12.8356	14.2273	13.0872	14.3919
ENSRNOT00000001392	Eif2ak1-001	ENSRNOG00000001050	Eif2ak1	chr12:12748785-12782139	-	protein_coding	23.9332	21.8578	23.4589	21.5909	21.0364	21.8417
ENSRNOT00000001397	Tmed2-201	ENSRNOG00000001053	Tmed2	chr12:37471260-37480297	-	protein_coding	118.625	114.887	118.182	88.7406	96.0508	91.1781
ENSRNOT00000001398	Snapc2-201	ENSRNOG00000001056	Snapc2	chr12:2537275-2540668	-	protein_coding	9.28423	8.81563	9.342	13.3922	11.7059	18.4599
ENSRNOT00000001399	Ctxn1-201	ENSRNOG00000001057	Ctxn1	chr12:2534212-2535822	+	protein_coding	1.39032	1.10716	1.05337	7.03063	2.91336	11.7751
ENSRNOT00000001401	Rilpl1-201	ENSRNOG00000001055	Rilpl1	chr12:37490584-37528393	+	protein_coding	18.4873	17.5289	18.0999	18.2842	20.9097	20.5676
ENSRNOT00000001402	Snrnp35-201	ENSRNOG00000001060	Snrnp35	chr12:37531095-37538403	-	protein_coding	15.6742	16.8799	13.9642	15.6142	17.9055	17.8995
ENSRNOT00000001403	Rilpl2-201	ENSRNOG00000001061	Rilpl2	chr12:37544918-37556453	+	protein_coding	15.5075	14.8702	14.0533	12.2031	11.2015	12.239
ENSRNOT00000001404	Usp42-001	ENSRNOG00000001059	Usp42	chr12:12859661-12877495	+	protein_coding	5.50695	5.29426	5.69517	7.58693	7.37158	6.87294
ENSRNOT00000001409	Timm44-201	ENSRNOG00000001058	Timm44	chr12:2517006-2533706	+	protein_coding	35.0077	33.3054	32.4772	37.5052	43.2134	42.5939
ENSRNOT00000001412	Cyth3-001	ENSRNOG00000001065	Cyth3	chr12:12877559-12907771	-	protein_coding	34.6839	29.8328	32.53	34.9557	37.393	35.2975
ENSRNOT00000001415	Elavl1-201	ENSRNOG00000001069	Elavl1	chr12:2461502-2502432	+	protein_coding	30.3671	33.1751	33.8052	34.1673	31.7695	32.3884
ENSRNOT00000001416	Higd2al1-201	ENSRNOG00000001071	Higd2al1	chr12:4546287-4546607	+	protein_coding	1.14302	0.774937	1.33031	1.06012	0.726713	0.866201
ENSRNOT00000001417	Rac1-001	ENSRNOG00000001068	Rac1	chr12:13090367-13111873	+	protein_coding	48.9238	53.8446	57.008	67.2955	50.4907	60.0824
ENSRNOT00000001418	Cers4-201	ENSRNOG00000001072	Cers4	chr12:4439750-4474729	-	protein_coding	15.4206	16.1926	15.9078	14.2003	16.742	16.308
ENSRNOT00000001419	Cdk2ap1-201	ENSRNOG00000001070	Cdk2ap1	chr12:37668369-37677063	+	protein_coding	41.496	40.4173	43.0562	38.433	35.1027	40.657
ENSRNOT00000001421	RGD1563482-201	ENSRNOG00000001073	RGD1563482	chr12:37680699-37682964	-	protein_coding	2.24661	1.94484	1.84611	2.40801	2.35053	2.13828
ENSRNOT00000001432	Arl6ip4-201	ENSRNOG00000001080	Arl6ip4	chr12:37904379-37906521	-	protein_coding	15.5937	13.7455	13.8201	14.2701	14.3101	14.1857
ENSRNOT00000001433	Ogfod2-201	ENSRNOG00000001081	Ogfod2	chr12:37907130-37910439	-	protein_coding	3.97993	3.33705	3.83121	3.38819	3.06454	3.34851
ENSRNOT00000001438	Kdelr2-201	ENSRNOG00000001083	Kdelr2	chr12:13192453-13210758	-	protein_coding	44.4619	47.7814	52.3021	41.263	40.4354	36.1354
ENSRNOT00000001444	Rfc3-201	ENSRNOG00000001088	Rfc3	chr12:1460538-1471357	+	protein_coding	8.47956	8.42451	7.33697	6.3326	6.31026	5.97677
ENSRNOT00000001445	Vps37b-201	ENSRNOG00000001086	Vps37b	chr12:37984790-38023368	+	protein_coding	4.77731	5.29459	5.27062	5.83377	5.03219	6.08586
ENSRNOT00000001446	Stard13-201	ENSRNOG00000001090	Stard13	chr12:1023531-1195591	-	protein_coding	22.651	22.8733	22.0067	24.5255	26.3103	21.1885
ENSRNOT00000001455	Rbak-201	ENSRNOG00000001099	Rbak	chr12:13430069-13442276	+	protein_coding	5.37365	3.08227	4.67828	6.44248	5.49204	4.58129
ENSRNOT00000001458	Rnf216-201	ENSRNOG00000001101	Rnf216	chr12:13508429-13631689	+	protein_coding	1.98862	9.00321	7.41943	9.12187	9.52516	9.04937
ENSRNOT00000001464	Pds5b-201	ENSRNOG00000001098	Pds5b	chr12:703281-794042	+	protein_coding	7.31154	0	0	5.14811	0	0
ENSRNOT00000001466	Foxk1-201	ENSRNOG00000001104	Foxk1	chr12:14180029-14244316	-	protein_coding	5.65006	5.72237	6.19939	9.38424	7.00338	8.60775
ENSRNOT00000001467	Denr-201	ENSRNOG00000001106	Denr	chr12:38096034-38116919	-	protein_coding	14.3138	14.2982	11.9734	13.8523	13.0854	13.7346
ENSRNOT00000001468	N4bp2l2-201	ENSRNOG00000001108	N4bp2l2	chr12:628488-650376	-	protein_coding	43.933	46.2218	39.4337	41.7611	49.9239	45.1432
ENSRNOT00000001469	Ap5z1-201	ENSRNOG00000001107	Ap5z1	chr12:14169139-14175945	-	protein_coding	5.45437	4.73016	4.91714	5.77105	3.54669	6.30164
ENSRNOT00000001475	Brca2-001	ENSRNOG00000001111	Brca2	chr12:504007-544748	+	protein_coding	4.6769	5.14712	4.09229	3.27307	3.38492	2.80596
ENSRNOT00000001476	Wipi2-201	ENSRNOG00000001114	Wipi2	chr12:13969586-13998172	-	protein_coding	14.9072	13.361	14.1832	15.1826	15.3364	16.2077
ENSRNOT00000001479	Fbxl18-201	ENSRNOG00000001117	Fbxl18	chr12:13734429-13747215	+	protein_coding	0.691639	0.734736	0.649268	0.891996	0.619009	0.836778
ENSRNOT00000001485	RGD1562310-201	ENSRNOG00000001123	RGD1562310	chr12:43920564-43940798	-	protein_coding	6.54473	5.65118	4.9303	6.83778	5.05282	6.48307
ENSRNOT00000001486	Rnft2-201	ENSRNOG00000001124	Rnft2	chr12:43940929-44008685	+	protein_coding	0.695574	0.450291	0.346981	0.779615	0.65921	0.575458
ENSRNOT00000001490	Tesc-201	ENSRNOG00000001128	Tesc	chr12:44141422-44174583	-	protein_coding	1.41541	1.44676	1.57429	1.99766	2.24062	1.80369
ENSRNOT00000001493	Nos1-201	ENSRNOG00000001130	Nos1	chr12:44215847-44381289	-	protein_coding	1.83081	1.0781	1.69312	0	0	0.578578
ENSRNOT00000001498	Rfc5-001	ENSRNOG00000001134	Rfc5	chr12:44931494-44941062	+	protein_coding	5.19572	6.14608	5.39475	4.75757	5.04047	4.19027
ENSRNOT00000001499	Wsb2-001	ENSRNOG00000001135	Wsb2	chr12:44942443-44962656	-	protein_coding	36.1177	37.1088	40.3787	35.678	31.8647	36.3876
ENSRNOT00000001500	Pebp1-201	ENSRNOG00000001136	Pebp1	chr12:45026886-45031145	+	protein_coding	41.95	39.4682	45.5538	42.2074	38.0346	42.2279
ENSRNOT00000001503	Taok3-201	ENSRNOG00000001138	Taok3	chr12:45037951-45182974	-	protein_coding	2.82867	4.33104	2.04604	6.06479	3.23063	3.9415
ENSRNOT00000001508	Prkab1-201	ENSRNOG00000001142	Prkab1	chr12:46316236-46326790	+	protein_coding	13.13	13.9254	12.5211	13.5377	11.9031	12.754
ENSRNOT00000001517	Gcn1l1-201	ENSRNOG00000021871	Gcn1l1	chr12:46728699-46789726	-	protein_coding	15.073	15.469	16.1021	21.227	17.7106	19.6227
ENSRNOT00000001518	Rplp0-201	ENSRNOG00000001148	Rplp0	chr12:46791528-46794797	-	protein_coding	458.763	444.243	450.008	512.139	422.794	522.595
ENSRNOT00000001523	Sirt4-201	ENSRNOG00000001151	Sirt4	chr12:46868416-46876592	+	protein_coding	0.56317	0.738936	0.274871	1.0683	0.783884	0.610633
ENSRNOT00000001532	Msi1-201	ENSRNOG00000001156	Msi1	chr12:46895447-46920952	-	protein_coding	0.316652	0.304627	0.271795	0.779109	0.360647	0.919666
ENSRNOT00000001533	Abcg1-201	ENSRNOG00000001158	Abcg1	chr20:9743269-9840489	+	protein_coding	12.9165	9.68417	14.1123	8.74066	9.55885	9.68254
ENSRNOT00000001534	NEWGENE_1586233-201	ENSRNOG00000001160	NEWGENE_1586233	chr12:46987404-46989897	-	protein_coding	5.78119	5.70036	5.55295	5.58246	4.954	7.35419
ENSRNOT00000001536	Gatc-201	ENSRNOG00000001161	Gatc	chr12:46989951-47039542	+	protein_coding	4.74983	4.94588	4.10557	6.96614	5.87745	6.67687
ENSRNOT00000001539	Srsf9-201	ENSRNOG00000001163	Srsf9	chr12:47039716-47046022	-	protein_coding	11.8159	11.6997	12.9223	14.1898	13.9381	19.9933
ENSRNOT00000001541	Ubash3a-201	ENSRNOG00000001167	Ubash3a	chr20:9948908-9985133	+	protein_coding	0.600905	0.485038	0.568921	0.626254	0.691129	0.463406
ENSRNOT00000001544	Slc37a1-201	ENSRNOG00000001169	Slc37a1	chr20:10032641-10087688	+	protein_coding	2.0783	2.46069	2.04815	2.52629	2.18543	2.78534
ENSRNOT00000001545	Cox6a1-201	ENSRNOG00000001170	Cox6a1	chr12:47024442-47027495	+	protein_coding	133.69	138.531	146.696	151.561	146.981	176.854
ENSRNOT00000001546	Coq5-201	ENSRNOG00000001171	Coq5	chr12:47078753-47095438	-	protein_coding	7.16673	7.15947	6.06446	7.45281	7.528	7.60093
ENSRNOT00000001552	Cabp1-202	ENSRNOG00000001173	Cabp1	chr12:47193964-47209784	+	protein_coding	3.51586	2.4989	2.50686	8.39339	8.22584	9.10911
ENSRNOT00000001556	Acads-201	ENSRNOG00000001177	Acads	chr12:47254484-47263747	+	protein_coding	12.2895	10.36	11.3269	13.0404	10.7437	13.7702
ENSRNOT00000001559	Pde9a-201	ENSRNOG00000001174	Pde9a	chr20:10123651-10216548	+	protein_coding	3.00073	3.03628	2.63899	6.23723	5.67073	7.79652
ENSRNOT00000001562	Sppl3-201	ENSRNOG00000001178	Sppl3	chr12:47276476-47360507	-	protein_coding	15.8287	15.7642	17.9971	20.5424	17.8745	19.6901
ENSRNOT00000001564	Ndufv3-201	ENSRNOG00000001182	Ndufv3	chr20:10265806-10275304	+	protein_coding	36.894	35.0324	36.4078	48.5743	59.4259	56.5247
ENSRNOT00000001566	Pknox1-201	ENSRNOG00000001184	Pknox1	chr20:10334308-10358922	+	protein_coding	8.78865	8.39595	7.35081	9.17848	7.9352	8.52404
ENSRNOT00000001570	Oasl-201	ENSRNOG00000001187	Oasl	chr12:47444104-47456894	-	protein_coding	5.64839	4.70405	4.79428	0.582797	0.443432	0.613852
ENSRNOT00000001577	Tchp-201	ENSRNOG00000001191	Tchp	chr12:47638274-47653638	-	protein_coding	10.3191	10.7546	10.4585	11.3862	11.7833	12.7742
ENSRNOT00000001579	Sik1-201	ENSRNOG00000001189	Sik1	chr20:10668411-10680283	-	protein_coding	11.4029	9.82321	12.2165	8.34936	6.09068	7.76628
ENSRNOT00000001581	Gltp-201	ENSRNOG00000001192	Gltp	chr12:47667556-47687707	+	protein_coding	23.2367	22.1384	26.1755	21.1808	21.7664	22.4466
ENSRNOT00000001583	Rrp1b-201	ENSRNOG00000001194	Rrp1b	chr20:10844266-10869821	+	protein_coding	3.48938	4.07519	3.58283	5.59489	3.51844	4.5205
ENSRNOT00000001586	Trpv4-201	ENSRNOG00000001195	Trpv4	chr12:47698947-47737902	+	protein_coding	3.17789	2.54284	2.96486	3.17876	2.22571	2.93109
ENSRNOT00000001589	Pdxk-201	ENSRNOG00000049937	Pdxk	chr20:10930518-10952391	+	protein_coding	4.40629	4.3387	5.4272	4.58916	3.90017	3.26156
ENSRNOT00000001591	Pop5-201	ENSRNOG00000001199	Pop5	chr12:47138346-47142852	-	protein_coding	6.08352	5.78582	6.31332	7.12229	5.93791	6.5116
ENSRNOT00000001593	Cstb-201	ENSRNOG00000001201	Cstb	chr20:10966331-10968432	-	protein_coding	92.0844	89.7484	77.8016	65.1492	60.0084	73.7885
ENSRNOT00000001595	Ankrd13a-201	ENSRNOG00000001204	Ankrd13a	chr12:47558590-47588335	-	protein_coding	38.5773	36.3938	41.9117	35.827	33.0242	35.4681
ENSRNOT00000001597	Rrp1-201	ENSRNOG00000001203	Rrp1	chr20:10981998-10993280	+	protein_coding	25.5084	23.2647	24.5244	24.4161	29.9546	28.0356
ENSRNOT00000001600	Oasl2-201	ENSRNOG00000028814	Oasl2	chr12:47469598-47482961	-	protein_coding	42.4232	43.3206	35.3402	7.09783	8.0401	6.77158
ENSRNOT00000001602	Agpat3-201	ENSRNOG00000001205	Agpat3	chr20:11114164-11144806	+	protein_coding	6.12844	5.68501	6.77578	8.46877	8.24588	8.7597
ENSRNOT00000001605	Pwp2-201	ENSRNOG00000001210	Pwp2	chr20:11228844-11243205	+	protein_coding	8.54193	9.05199	9.47386	9.55937	8.95791	8.43655
ENSRNOT00000001607	Cobll1-201	ENSRNOG00000027016	Cobll1	chr3:51137076-51297852	-	protein_coding	4.17404	4.57444	4.63138	9.65292	10.6897	8.09751
ENSRNOT00000001609	RGD1303003-201	ENSRNOG00000001211	RGD1303003	chr20:11244353-11252449	+	protein_coding	33.2724	29.3897	34.8908	43.4831	43.064	45.4802
ENSRNOT00000001625	Pfkl-201	ENSRNOG00000001214	Pfkl	chr20:11393877-11415882	+	protein_coding	18.1924	18.8298	24.1425	18.1789	15.1532	17.2281
ENSRNOT00000001631	Trpm2-201	ENSRNOG00000001216	Trpm2	chr20:11436267-11482051	+	protein_coding	2.00209	1.79841	1.95054	0.898154	0.707033	0.697737
ENSRNOT00000001632	Lrrc3-201	ENSRNOG00000001217	Lrrc3	chr20:11489456-11490406	+	protein_coding	1.01904	1.05933	1.07699	1.96032	1.37694	1.80442
ENSRNOT00000001636	Ube2g2-201	ENSRNOG00000001222	Ube2g2	chr20:11700089-11721838	-	protein_coding	13.8898	12.8595	12.9533	12.4126	10.0171	11.245
ENSRNOT00000001637	Sumo3-201	ENSRNOG00000038489	Sumo3	chr20:11726497-11737050	-	protein_coding	35.8039	35.5998	35.8313	35.7985	31.7533	34.902
ENSRNOT00000001638	Pttg1ip-201	ENSRNOG00000001223	Pttg1ip	chr20:11746370-11764233	-	protein_coding	29.7944	31.95	31.4946	30.0031	27.1525	30.5995
ENSRNOT00000001639	Itgb2-201	ENSRNOG00000001224	Itgb2	chr20:11777783-11815647	-	protein_coding	11.5139	10.8617	14.516	5.26048	5.23157	3.67992
ENSRNOT00000001640	Fam207a-201	ENSRNOG00000001225	Fam207a	chr20:11863082-11896774	+	protein_coding	9.23982	8.28417	9.22261	9.20638	9.13524	9.32791
ENSRNOT00000001642	Adarb1-201	ENSRNOG00000001227	Adarb1	chr20:11972381-12101021	+	protein_coding	25.2663	17.8358	20.8081	26.1538	23.7365	23.4856
ENSRNOT00000001644	Pofut2-201	ENSRNOG00000001228	Pofut2	chr20:12117811-12128747	-	protein_coding	43.1162	43.3197	52.9604	36.4379	34.2148	37.2586
ENSRNOT00000001654	Gna12-001	ENSRNOG00000001235	Gna12	chr12:15890170-15971212	+	protein_coding	30.3901	33.1393	37.4063	30.9715	24.4902	29.489
ENSRNOT00000001659	Cabin1-201	ENSRNOG00000001237	Cabin1	chr20:13836030-13963003	+	protein_coding	3.69737	3.42191	2.20267	5.22929	3.05401	4.13312
ENSRNOT00000001664	Ddt-001	ENSRNOG00000001239	Ddt	chr20:13827132-13829626	+	protein_coding	33.8726	25.7102	26.2058	36.0132	37.8807	40.3627
ENSRNOT00000001668	Zcchc8-201	ENSRNOG00000001243	Zcchc8	chr12:38303624-38326502	+	protein_coding	11.4738	11.5783	11.6093	14.0849	14.185	14.4917
ENSRNOT00000001669	Gstt1-201	ENSRNOG00000049771	Gstt1	chr20:13799102-13816526	+	protein_coding	11.3868	9.50294	10.0425	11.79	11.1914	13.5112
ENSRNOT00000001675	Pcbp3-201	ENSRNOG00000001245	Pcbp3	chr20:12429315-12629981	+	protein_coding	1.93301	2.28618	2.55417	2.68052	2.18295	2.4819
ENSRNOT00000001679	Col6a1-201	ENSRNOG00000001249	Col6a1	chr20:12658065-12675561	+	protein_coding	918.192	923.403	1088.15	680.756	520.581	714.015
ENSRNOT00000001682	Lfng-201	ENSRNOG00000001250	Lfng	chr12:16118634-16126953	-	protein_coding	12.7486	13.6826	15.8302	19.017	12.5626	14.5708
ENSRNOT00000001685	Clip1-201	ENSRNOG00000001247	Clip1	chr12:38345456-38451661	+	protein_coding	9.02721	8.38693	8.00698	7.05267	7.0762	7.10447
ENSRNOT00000001686	Grifin-201	ENSRNOG00000001251	Grifin	chr12:16170162-16172129	+	protein_coding	3.33431	3.75338	6.22366	9.62608	15.6401	12.3563
ENSRNOT00000001688	Chst12-201	ENSRNOG00000001252	Chst12	chr12:16200019-16201632	-	protein_coding	10.0278	9.93867	11.5959	12.1592	9.67746	10.9401
ENSRNOT00000001690	Mlxip-201	ENSRNOG00000001255	Mlxip	chr12:38567247-38638536	-	protein_coding	3.44062	3.94751	3.32243	5.84531	4.26629	5.14737
ENSRNOT00000001691	Atxn2-201	ENSRNOG00000001256	Atxn2	chr12:40266662-40332612	-	protein_coding	6.97318	8.20693	7.92835	11.1882	9.55812	10.3652
ENSRNOT00000001695	Col6a2-201	ENSRNOG00000001254	Col6a2	chr20:12773427-12801180	+	protein_coding	591.812	585.929	715.887	554.571	415.206	602.442
ENSRNOT00000001696	Snx8-201	ENSRNOG00000001258	Snx8	chr12:16340922-16389497	+	protein_coding	7.77679	6.659	6.99506	4.90827	4.48836	4.78386
ENSRNOT00000001700	Nudt1-201	ENSRNOG00000001260	Nudt1	chr12:16391578-16395029	-	protein_coding	1.94354	2.08801	1.73671	1.79415	1.13242	1.41778
ENSRNOT00000001709	Mad1l1-201	ENSRNOG00000001265	Mad1l1	chr12:16410083-16719824	+	protein_coding	9.63731	10.0081	11.253	11.5494	11.5622	11.5368
ENSRNOT00000001712	Hvcn1-201	ENSRNOG00000001270	Hvcn1	chr12:39822637-39850567	-	protein_coding	6.596	5.57466	6.80198	3.77958	4.49217	4.75832
ENSRNOT00000001716	Psmg3-201	ENSRNOG00000001273	Psmg3	chr12:16899025-16901934	+	protein_coding	13.1088	11.723	10.1219	12.5763	8.38529	10.9934
ENSRNOT00000001717	Vps29-201	ENSRNOG00000001274	Vps29	chr12:39690069-39699113	-	protein_coding	14.3299	9.27958	8.34988	10.4395	5.3756	9.0111
ENSRNOT00000001720	Mafk-201	ENSRNOG00000001277	Mafk	chr12:16923990-16934706	-	protein_coding	33.2694	31.9978	36.5141	32.0464	36.7213	35.1135
ENSRNOT00000001722	Gpn3-201	ENSRNOG00000001278	Gpn3	chr12:39670453-39679510	-	protein_coding	8.93584	8.1571	6.82732	8.35911	7.24661	9.82278
ENSRNOT00000001727	LOC103689975-201	ENSRNOG00000047880	LOC103689975	chr12:18074033-18082197	+	protein_coding	5.09409	5.17475	5.32187	6.88614	6.42524	6.63247
ENSRNOT00000001729	Anapc7-201	ENSRNOG00000001283	Anapc7	chr12:39614733-39641285	-	protein_coding	6.80112	8.19168	8.07408	9.74045	8.0517	9.39576
ENSRNOT00000001732	Gper1-201	ENSRNOG00000001287	Gper1	chr12:17309834-17311112	-	protein_coding	1.13607	0.628997	0.897942	2.15436	1.91143	2.3901
ENSRNOT00000001733	Gpr146-201	ENSRNOG00000001288	Gpr146	chr12:17345510-17358617	-	protein_coding	13.1382	15.0029	12.5517	13.9887	14.8042	12.567
ENSRNOT00000001734	LOC498154-201	ENSRNOG00000001289	LOC498154	chr12:17277635-17380494	+	protein_coding	11.1674	10.2482	11.2571	10.6602	10.0079	9.50812
ENSRNOT00000001738	Atp2a2-201	ENSRNOG00000001285	Atp2a2	chr12:39553903-39603326	+	protein_coding	20.5952	17.4987	20.2813	29.0395	27.3696	26.8114
ENSRNOT00000001743	S100b-201	ENSRNOG00000001295	S100b	chr20:13130636-13142856	-	protein_coding	23.9531	23.4335	31.1786	33.4139	38.7135	45.8862
ENSRNOT00000001745	Get4-201	ENSRNOG00000001293	Get4	chr12:17469112-17486157	-	protein_coding	4.98819	6.3383	6.05136	8.37678	6.52998	5.59783
ENSRNOT00000001746	P2rx7-201	ENSRNOG00000001296	P2rx7	chr12:39353613-39396042	-	protein_coding	3.47857	3.95915	3.55033	6.62673	5.84525	5.60518
ENSRNOT00000001752	P2rx4-201	ENSRNOG00000001300	P2rx4	chr12:39308025-39325673	-	protein_coding	23.8106	23.5309	23.5089	14.8579	17.1975	18.1059
ENSRNOT00000001759	Adora2a-201	ENSRNOG00000001302	Adora2a	chr20:14265252-14282873	-	protein_coding	1.79574	1.87089	2.36718	1.61583	2.08323	1.9424
ENSRNOT00000001764	Specc1l-201	ENSRNOG00000001303	Specc1l	chr20:14287457-14393793	-	protein_coding	26.5596	25.0861	24.636	29.9057	31.263	28.501
ENSRNOT00000001766	Bcr-201	ENSRNOG00000001304	Bcr	chr20:14421141-14545772	-	protein_coding	12.9525	14.2501	15.2534	16.8561	14.6733	15.2221
ENSRNOT00000001772	Rab36-201	ENSRNOG00000001311	Rab36	chr20:14557740-14573519	-	protein_coding	0.480295	0.541857	0.52889	0.685889	0.468426	0.688282
ENSRNOT00000001774	Camkk2-201	ENSRNOG00000001309	Camkk2	chr12:39253409-39302601	+	protein_coding	8.6801	7.55645	9.27813	11.9534	9.96354	9.5172
ENSRNOT00000001775	Pdgfa-201	ENSRNOG00000001312	Pdgfa	chr12:17735740-17755285	+	protein_coding	6.6346	8.89937	8.26459	10.5477	8.58727	15.9975
ENSRNOT00000001779	Gnaz-201	ENSRNOG00000001313	Gnaz	chr20:14593819-14620019	-	protein_coding	0.648046	0.572534	0.722272	0.683296	0.481875	1.29449
ENSRNOT00000001783	Fam20c-201	ENSRNOG00000001314	Fam20c	chr12:17913767-17972737	-	protein_coding	15.2226	16.6407	18.2065	13.728	12.4625	12.0544
ENSRNOT00000001784	Zfp68-201	ENSRNOG00000001317	Zfp68	chr12:18152659-18167517	+	protein_coding	15.6449	15.9593	12.026	12.4494	16.5404	15.5526
ENSRNOT00000001792	Il3ra-201	ENSRNOG00000001325	Il3ra	chr12:18534767-18540166	-	protein_coding	27.8027	24.0052	18.2913	23.203	25.4043	23.8871
ENSRNOT00000001794	Anapc5-201	ENSRNOG00000001316	Anapc5	chr12:39209129-39242690	+	protein_coding	98.7102	96.2558	91.7509	93.3992	94.6428	87.0412
ENSRNOT00000001797	Gjc3-201	ENSRNOG00000001329	Gjc3	chr12:19166239-19167015	-	protein_coding	0.405424	0.553387	0.217494	1.59162	2.35285	1.40497
ENSRNOT00000001799	Rnf34-201	ENSRNOG00000001331	Rnf34	chr12:39164290-39185168	-	protein_coding	7.79517	7.67146	9.77115	9.71197	7.5182	11.0957
ENSRNOT00000001801	Azgp1-201	ENSRNOG00000001333	Azgp1	chr12:19196611-19202647	+	protein_coding	0.652809	2.5711	0.958048	0.20872	2.35167	1.03623
ENSRNOT00000001806	Orai1-201	ENSRNOG00000001336	Orai1	chr12:38981927-38995570	-	protein_coding	11.009	11.4929	13.524	8.94249	9.7334	10.0191
ENSRNOT00000001807	Setd1b-201	ENSRNOG00000001337	Setd1b	chr12:38845621-38869346	-	protein_coding	2.1135	2.6765	2.36644	3.8747	2.99508	3.18514
ENSRNOT00000001809	Hpd-201	ENSRNOG00000001338	Hpd	chr12:38828444-38839969	+	protein_coding	0.817856	2.73456	1.27949	0.561774	8.21732	4.0838
ENSRNOT00000001810	Zscan21-201	ENSRNOG00000039234	Zscan21	chr12:19262977-19277910	+	protein_coding	12.3274	11.5385	10.8676	13.8145	12.3034	13.1096
ENSRNOT00000001815	Zfp113-201	ENSRNOG00000001341	Zfp113	chr12:19288403-19294888	-	protein_coding	8.65637	8.14167	7.722	9.2884	11.4359	8.72493
ENSRNOT00000001816	Aldh2-201	ENSRNOG00000001344	Aldh2	chr12:40466495-40498752	+	protein_coding	68.3167	60.8398	76.9185	92.6818	82.1325	117.675
ENSRNOT00000001817	Mapkapk5-201	ENSRNOG00000001345	Mapkapk5	chr12:40510378-40529338	+	protein_coding	27.0119	25.306	23.573	27.2319	30.9706	30.3247
ENSRNOT00000001820	Cops6-201	ENSRNOG00000001346	Cops6	chr12:19303387-19306226	+	protein_coding	8.65901	10.9323	11.1479	15.5633	9.87411	14.2104
ENSRNOT00000001822	Erp29-201	ENSRNOG00000001348	Erp29	chr12:40619377-40625883	+	protein_coding	27.6212	28.5234	31.8007	18.6041	19.6865	18.2552
ENSRNOT00000001825	Mcm7-201	ENSRNOG00000001349	Mcm7	chr12:19306607-19314016	-	protein_coding	12.9962	13.3292	13.4862	10.6724	10.3132	12.628
ENSRNOT00000001826	Hectd4-201	ENSRNOG00000001352	Hectd4	chr12:40713841-40822159	-	protein_coding	6.52585	6.97436	6.74354	10.6171	7.99821	8.93306
ENSRNOT00000001827	Ap4m1-201	ENSRNOG00000001353	Ap4m1	chr12:19314251-19320142	+	protein_coding	15.4952	13.7334	12.87	15.9171	14.7862	16.7482
ENSRNOT00000001829	Taf6-201	ENSRNOG00000001355	Taf6	chr12:19320271-19328637	-	protein_coding	10.6071	11.3575	11.1165	11.4256	11.84	12.7114
ENSRNOT00000001831	Mblac1-201	ENSRNOG00000001357	Mblac1	chr12:19335841-19337102	+	protein_coding	5.74993	6.19367	6.04191	5.82877	5.58034	6.25707
ENSRNOT00000001849	Gpc2-201	ENSRNOG00000001367	Gpc2	chr12:19593041-19599374	-	protein_coding	0.588211	0.439478	0.364682	0.523492	0.601466	0.614622
ENSRNOT00000001853	Oas1b-201	ENSRNOG00000033220	Oas1b	chr12:41255763-41266430	-	protein_coding	18.002	16.5724	15.5407	2.21701	2.03149	2.57917
ENSRNOT00000001855	Gal3st4-201	ENSRNOG00000001375	Gal3st4	chr12:19583110-19592000	-	protein_coding	3.00276	2.96264	3.42131	3.19834	2.33875	3.26972
ENSRNOT00000001856	Rasal1-201	ENSRNOG00000001374	Rasal1	chr12:41416218-41448668	-	protein_coding	0.843904	1.10897	0.772359	1.18412	0.871012	1.05596
ENSRNOT00000001859	Ddx54-201	ENSRNOG00000001377	Ddx54	chr12:41470557-41485122	-	protein_coding	22.3777	22.1646	25.6918	22.8771	22.2045	23.132
ENSRNOT00000001863	Cyp3a9-201	ENSRNOG00000001379	Cyp3a9	chr12:18679789-18709397	+	protein_coding	1.63202	0.358233	0.077235	0.047264	0	0
ENSRNOT00000001869	LOC102550456-201	ENSRNOG00000024616	LOC102550456	chr12:21740057-21746236	-	protein_coding	0.39694	0.588396	0.409152	0.672175	0.598398	0.821542
ENSRNOT00000001871	LOC100910540-201	ENSRNOG00000001387	LOC100910540	chr12:21981755-21986473	+	protein_coding	4.227	3.86347	4.17702	5.74236	5.88992	6.09292
ENSRNOT00000001872	Plbd2-201	ENSRNOG00000001385	Plbd2	chr12:41600005-41619186	+	protein_coding	40.5359	36.4559	45.0654	24.8298	20.3436	23.1471
ENSRNOT00000001874	Irs3-201	ENSRNOG00000001389	Irs3	chr12:22122953-22125091	+	protein_coding	3.22605	2.71205	3.32203	5.43471	5.73279	5.31626
ENSRNOT00000001882	Sdsl-201	ENSRNOG00000001391	Sdsl	chr12:41636994-41647205	+	protein_coding	1.19021	0.677186	0.819146	0.696069	0.300391	0.179678
ENSRNOT00000001890	Mospd3-201	ENSRNOG00000001396	Mospd3	chr12:22165486-22169241	+	protein_coding	8.78192	7.00641	7.8373	9.45517	6.85821	9.06953
ENSRNOT00000001891	Rbm19-201	ENSRNOG00000001397	Rbm19	chr12:41907740-41993957	-	protein_coding	3.11789	3.58802	3.88258	5.34044	3.96213	4.62222
ENSRNOT00000001894	Pcolce-201	ENSRNOG00000025001	Pcolce	chr12:22153995-22160307	+	protein_coding	143.455	138.04	152.535	74.6477	66.39	67.8579
ENSRNOT00000001899	Lrch4-201	ENSRNOG00000001402	Lrch4	chr12:22127393-22138382	-	protein_coding	5.88993	5.4943	5.53457	6.83068	4.10265	5.83068
ENSRNOT00000001911	Gnb2-201	ENSRNOG00000001409	Gnb2	chr12:22229079-22234096	+	protein_coding	41.6955	44.8612	44.1232	44.2392	36.9683	39.0716
ENSRNOT00000001912	Gigyf1-201	ENSRNOG00000001410	Gigyf1	chr12:22236165-22245100	-	protein_coding	16.4467	15.435	14.8774	22.5115	21.1562	23.4384
ENSRNOT00000001913	Pop7-201	ENSRNOG00000025310	Pop7	chr12:22259713-22260754	+	protein_coding	13.3821	15.1273	12.0891	12.1261	12.7993	12.299
ENSRNOT00000001916	Serpine1-201	ENSRNOG00000001414	Serpine1	chr12:22641104-22651482	+	protein_coding	71.6669	83.3305	90.3694	26.8994	21.6737	16.5024
ENSRNOT00000001918	Ap1s1-201	ENSRNOG00000001415	Ap1s1	chr12:22665112-22676075	+	protein_coding	14.3475	15.0957	16.4802	12.9628	10.4481	13.3612
ENSRNOT00000001921	Plod3-201	ENSRNOG00000001417	Plod3	chr12:22716423-22726982	-	protein_coding	28.5933	29.0042	32.7489	25.2149	23.4828	24.3424
ENSRNOT00000001923	Cldn15-201	ENSRNOG00000001419	Cldn15	chr12:22738195-22748860	-	protein_coding	1.57638	1.24076	1.25179	2.91592	2.56085	2.592
ENSRNOT00000001924	Fis1-201	ENSRNOG00000001420	Fis1	chr12:22750708-22754491	-	protein_coding	23.9489	26.2117	22.9027	23.2304	23.9546	26.4336
ENSRNOT00000001933	Abca16-201	ENSRNOG00000015783	Abca16	chr1:190200324-190359067	+	protein_coding	0.452812	0.560911	0.534395	0.688157	0.454342	0.725477
ENSRNOT00000001935	Sh2b2-201	ENSRNOG00000001425	Sh2b2	chr12:23473270-23501036	+	protein_coding	1.34562	1.06732	1.27836	1.24616	0.79059	0.937933
ENSRNOT00000001937	Prkrip1-201	ENSRNOG00000001426	Prkrip1	chr12:23514981-23535968	+	protein_coding	7.66223	7.67587	7.8532	8.22294	8.71436	8.18193
ENSRNOT00000001938	Orai2-201	ENSRNOG00000001427	Orai2	chr12:23544287-23564569	+	protein_coding	4.78155	5.7486	5.29758	3.03437	2.45419	2.56682
ENSRNOT00000001939	Alkbh4-201	ENSRNOG00000001428	Alkbh4	chr12:23568094-23574125	-	protein_coding	2.00178	2.0315	2.17977	2.31918	1.72269	2.16232
ENSRNOT00000001940	Lrwd1-201	ENSRNOG00000001429	Lrwd1	chr12:23574187-23587276	+	protein_coding	5.806	6.18607	5.262	6.53704	5.22109	6.12766
ENSRNOT00000001941	Polr2j-201	ENSRNOG00000001430	Polr2j	chr12:23587222-23592774	-	protein_coding	30.8348	32.6278	31.4114	29.0842	35.3569	30.3793
ENSRNOT00000001943	Rasa4-201	ENSRNOG00000001431	Rasa4	chr12:23596981-23624316	-	protein_coding	12.7284	11.2358	10.1118	13.2857	12.6342	14.1075
ENSRNOT00000001953	Ssc4d-201	ENSRNOG00000001435	Ssc4d	chr12:23752844-23762877	+	protein_coding	0.69945	0.61519	0.592231	0.835458	0.612191	0.88722
ENSRNOT00000001954	Ywhag-201	ENSRNOG00000001436	Ywhag	chr12:23789638-23817883	+	protein_coding	3.38214	5.32364	6.48792	4.38311	3.8582	5.57033
ENSRNOT00000001958	Mdh2-201	ENSRNOG00000001440	Mdh2	chr12:23941448-23954431	-	protein_coding	20.421	23.7239	23.8131	28.3248	23.1733	26.8672
ENSRNOT00000001960	Tmem120a-201	ENSRNOG00000001441	Tmem120a	chr12:23989596-23998254	+	protein_coding	10.5517	11.7467	9.91954	11.0598	11.0354	12.5689
ENSRNOT00000001961	Por-201	ENSRNOG00000001442	Por	chr12:23998411-24046814	-	protein_coding	22.5587	22.3369	26.3738	23.2983	22.5457	24.5605
ENSRNOT00000001962	Rhbdd2-201	ENSRNOG00000001443	Rhbdd2	chr12:24092004-24102084	-	protein_coding	3.50438	2.73795	3.54189	4.66817	2.91523	3.99837
ENSRNOT00000001968	Pom121-201	ENSRNOG00000001449	Pom121	chr12:24324590-24341938	+	protein_coding	2.56732	3.08299	3.07553	4.74879	3.08362	3.61214
ENSRNOT00000001970	Nsun5-201	ENSRNOG00000001450	Nsun5	chr12:24341928-24346918	-	protein_coding	7.87584	6.98487	6.18282	8.25825	9.31921	8.55838
ENSRNOT00000001975	Baz1b-201	ENSRNOG00000001453	Baz1b	chr12:24478898-24537313	-	protein_coding	33.5234	33.3045	35.0006	36.4334	37.0397	37.0666
ENSRNOT00000001979	Nup153-201	ENSRNOG00000001456	Nup153	chr17:18358712-18411368	+	protein_coding	22.9391	23.4437	22.7132	24.2874	25.3325	24.5681
ENSRNOT00000001989	Rfc2-201	ENSRNOG00000001457	Rfc2	chr12:25130377-25143480	-	protein_coding	6.90626	7.15715	7.12931	5.73204	5.0137	5.60443
ENSRNOT00000002006	LOC100912262-201	ENSRNOG00000050193	LOC100912262	chr12:29012852-29079729	+	protein_coding	0.669695	1.09895	0.732159	1.11024	0.794308	1.65729
ENSRNOT00000002010	Gtf2ird1-201	ENSRNOG00000001478	Gtf2ird1	chr12:25305823-25370780	+	protein_coding	0.770974	0.610301	0.630807	1.04554	1.3907	0.896114
ENSRNOT00000002020	Gtf2i-002	ENSRNOG00000001479	Gtf2i	chr12:25430464-25487966	+	protein_coding	14.4055	15.6611	14.3005	19.4131	14.2782	17.7744
ENSRNOT00000002028	Ncf1-001	ENSRNOG00000001480	Ncf1	chr12:25497104-25506300	+	protein_coding	9.78514	8.907	9.77475	5.28313	4.43487	4.36435
ENSRNOT00000002030	Gtf2ird2-201	ENSRNOG00000001482	Gtf2ird2	chr12:25509653-25546200	-	processed_transcript	2.83685	2.78432	3.01577	4.00739	3.64067	4.79097
ENSRNOT00000002032	Rcc1l-201	ENSRNOG00000001483	Rcc1l	chr12:25561777-25592342	+	protein_coding	6.63465	6.43797	7.02	6.87777	5.61394	6.61001
ENSRNOT00000002033	Gatsl2-201	ENSRNOG00000001484	Gatsl2	chr12:25601404-25638797	-	protein_coding	1.14695	1.08317	0.914858	1.31733	0.852389	1.33522
ENSRNOT00000002037	Psmb1-201	ENSRNOG00000001488	Psmb1	chr1:57470632-57489727	-	protein_coding	99.7207	101.741	89.8224	79.5602	80.6776	82.6476
ENSRNOT00000002038	Tbp-201	ENSRNOG00000001489	Tbp	chr1:57491643-57508449	+	protein_coding	6.29117	6.25873	6.30484	6.8489	7.46129	7.29547
ENSRNOT00000002040	Pdcd2-201	ENSRNOG00000001490	Pdcd2	chr1:57512968-57518458	-	protein_coding	17.6982	16.6201	13.5072	15.8259	16.9544	14.8162
ENSRNOT00000002043	Kptn-201	ENSRNOG00000001493	Kptn	chr1:78015722-78023676	+	protein_coding	8.72002	8.72564	8.9053	11.0362	9.73179	11.0686
ENSRNOT00000002044	Napa-201	ENSRNOG00000001494	Napa	chr1:77994203-78012845	+	protein_coding	27.9208	27.3472	26.4458	27.5399	25.6616	26.0662
ENSRNOT00000002046	LOC100912485-201	ENSRNOG00000047986	LOC100912485	chr1:76252330-76780230	-	protein_coding	0.391572	0.939147	0.416862	0.025367	1.27295	0.220895
ENSRNOT00000002050	Mia-201	ENSRNOG00000001499	Mia	chr1:83991578-83993270	-	protein_coding	0.619366	0.662936	0.249736	2.18716	1.70073	1.83078
ENSRNOT00000002052	Rab4b-201	ENSRNOG00000001500	Rab4b	chr1:83979298-83990588	-	protein_coding	10.3321	9.23097	9.83427	10.4231	7.80266	9.26467
ENSRNOT00000002053	Snrpa-201	ENSRNOG00000001501	Snrpa	chr1:83999671-84008293	-	protein_coding	11.1671	12.0245	10.0488	11.6825	11.3506	11.4459
ENSRNOT00000002058	Tmem35-201	ENSRNOG00000001506	Tmem35	chrX:105134498-105145345	+	protein_coding	1.47972	1.50161	1.42117	1.85471	1.45283	3.11765
ENSRNOT00000002066	Cdca7-201	ENSRNOG00000001514	Cdca7	chr3:59153280-59163913	+	protein_coding	3.08822	3.02942	2.59606	2.79957	2.70533	2.51996
ENSRNOT00000002068	Map3k20-201	ENSRNOG00000001515	Map3k20	chr3:58965552-59067369	+	protein_coding	99.515	91.9542	97.2008	142.672	146.615	135.263
ENSRNOT00000002072	Pdk1-201	ENSRNOG00000001517	Pdk1	chr3:58530870-58558027	+	protein_coding	14.567	13.8886	14.2371	11.3342	14.1662	11.3021
ENSRNOT00000002075	Itga6-201	ENSRNOG00000001518	Itga6	chr3:58443101-58515124	+	protein_coding	22.0559	25.053	25.7458	33.4135	36.894	28.0536
ENSRNOT00000002083	Fkbp15-201	ENSRNOG00000024663	Fkbp15	chr5:78133886-78183122	-	protein_coding	15.7587	15.2382	16.3997	14.8368	16.3871	14.481
ENSRNOT00000002085	Hat1-201	ENSRNOG00000001524	Hat1	chr3:58022238-58070068	+	protein_coding	22.9654	23.3864	19.8636	19.2235	21.3745	19.5917
ENSRNOT00000002091	Gap43-201	ENSRNOG00000001528	Gap43	chr11:58624198-58717914	+	protein_coding	4.16502	4.83679	4.86702	3.24457	4.62333	3.04116
ENSRNOT00000002094	Chac2-201	ENSRNOG00000001531	Chac2	chr14:115383910-115391652	-	protein_coding	7.26076	8.03277	5.37719	5.81075	7.72705	7.28881
ENSRNOT00000002109	Cyyr1-201	ENSRNOG00000001544	Cyyr1	chr11:24967937-25078740	-	protein_coding	14.5334	15.4228	12.0667	24.5687	25.8736	20.2269
ENSRNOT00000002111	Agps-201	ENSRNOG00000001547	Agps	chr3:62648447-62749153	+	protein_coding	26.2687	27.3001	27.3749	22.059	25.68	22.8651
ENSRNOT00000002114	Nfe2l2-201	ENSRNOG00000001548	Nfe2l2	chr3:62497571-62524996	-	protein_coding	75.4221	70.3647	62.2923	62.5299	63.1676	59.7285
ENSRNOT00000002116	Atp5j-201	ENSRNOG00000001551	Atp5j	chr11:24286787-24294179	-	protein_coding	28.2661	27.1079	28.516	31.1639	21.6476	31.8271
ENSRNOT00000002119	RGD1563888-201	ENSRNOG00000001554	RGD1563888	chr11:17076980-17130120	-	protein_coding	3.51255	3.93567	3.91257	4.54908	5.45406	4.54152
ENSRNOT00000002121	Btg3-201	ENSRNOG00000001555	Btg3	chr11:16873646-16889201	-	protein_coding	28.4112	26.2324	24.5532	24.9355	23.9527	24.9162
ENSRNOT00000002134	Mtx2-201	ENSRNOG00000001559	Mtx2	chr3:61756148-61818998	+	protein_coding	27.3562	25.7795	23.6634	24.7256	21.9097	25.2353
ENSRNOT00000002145	Hoxd4-201	ENSRNOG00000001578	Hoxd4	chr3:61634005-61651056	+	protein_coding	7.40581	7.52195	6.69648	11.6952	10.1714	10.5168
ENSRNOT00000002148	Hoxd10-201	ENSRNOG00000001581	Hoxd10	chr3:61613774-61617367	+	protein_coding	5.19981	5.40833	5.11469	12.1517	8.38946	15.7648
ENSRNOT00000002150	Usp25-201	ENSRNOG00000001573	Usp25	chr11:15436269-15558638	+	protein_coding	25.9554	23.2991	22.5216	22.3339	21.3661	20.7736
ENSRNOT00000002151	Bach1-201	ENSRNOG00000001582	Bach1	chr11:27364916-27398527	+	protein_coding	11.0862	10.0502	10.3919	9.86439	8.47517	9.97435
ENSRNOT00000002152	Nrip1-201	ENSRNOG00000001585	Nrip1	chr11:14658225-14741563	-	protein_coding	17.6939	16.3955	16.9037	19.3605	20.7989	21.0424
ENSRNOT00000002158	Map3k7cl-201	ENSRNOG00000001584	Map3k7cl	chr11:27208564-27251794	+	protein_coding	86.2897	77.3381	64.9105	96.3486	109.69	94.88
ENSRNOT00000002169	Cct8-201	ENSRNOG00000001592	Cct8	chr11:27130172-27141881	-	protein_coding	70.1578	66.761	59.7939	71.16	78.2236	75.5447
ENSRNOT00000002173	Usp16-201	ENSRNOG00000001598	Usp16	chr11:27101227-27130341	+	protein_coding	32.2199	32.3382	26.9826	28.5027	33.3877	32.2567
ENSRNOT00000002174	Atf2-201	ENSRNOG00000001597	Atf2	chr3:60721135-60795951	-	protein_coding	20.4742	20.8697	19.9091	22.7647	24.682	23.8408
ENSRNOT00000002180	Ltn1-201	ENSRNOG00000001602	Ltn1	chr11:27022986-27080701	-	protein_coding	14.5847	14.7848	13.5052	16.1424	17.559	17.5212
ENSRNOT00000002182	N6amt1-201	ENSRNOG00000001603	N6amt1	chr11:27004320-27016941	+	protein_coding	10.7172	10.2483	10.9078	10.0422	10.9329	11.4723
ENSRNOT00000002187	Adamts1-201	ENSRNOG00000001607	Adamts1	chr11:25342126-25350974	-	protein_coding	215.578	193.067	215.478	108.602	99.1433	138.66
ENSRNOT00000002188	Nxpe3-201	ENSRNOG00000001608	Nxpe3	chr11:47188495-47238372	+	protein_coding	2.20105	1.93116	1.54411	2.21993	2.14702	2.12564
ENSRNOT00000002191	Cep97-201	ENSRNOG00000001609	Cep97	chr11:47146308-47174713	+	protein_coding	6.10836	6.23588	5.32936	6.9733	7.97232	6.29468
ENSRNOT00000002194	Rpl24-201	ENSRNOG00000001611	Rpl24	chr11:47116886-47122095	-	protein_coding	509.058	491.053	474.855	546.643	597.251	573.323
ENSRNOT00000002198	Trmt10c-201	ENSRNOG00000039567	Trmt10c	chr11:47047342-47052418	+	protein_coding	12.578	12.7897	9.97977	11.2142	12.3615	10.7609
ENSRNOT00000002209	C2cd2-201	ENSRNOG00000001621	C2cd2	chr11:38357424-38420032	-	protein_coding	18.5053	16.9394	19.1575	19.3976	20.303	18.5706
ENSRNOT00000002220	Abi3bp-201	ENSRNOG00000001627	Abi3bp	chr11:46208075-46369577	-	protein_coding	1.80918	0	2.75913	1.82548	3.9752	2.48682
ENSRNOT00000002221	Pcp4-201	ENSRNOG00000001628	Pcp4	chr11:36851038-36912229	+	protein_coding	0	0	0	2.30644	0	0.017689
ENSRNOT00000002222	Wrb-201	ENSRNOG00000001629	Wrb	chr11:36497509-36511535	+	protein_coding	11.6706	10.2059	10.115	16.7481	14.7707	19.5916
ENSRNOT00000002223	Abi3bp-202	ENSRNOG00000001627	Abi3bp	chr11:46208075-46369577	-	protein_coding	1.72295	0	2.78919	4.09635	2.72263	2.32607
ENSRNOT00000002231	Brwd1-201	ENSRNOG00000001632	Brwd1	chr11:36337635-36430413	-	protein_coding	17.4701	17.0015	16.0378	19.8201	20.8581	20.6959
ENSRNOT00000002232	Adgrg7-201	ENSRNOG00000001634	Adgrg7	chr11:46793777-46856291	+	protein_coding	0.890968	0.666071	0.433831	0	0.615562	0.61985
ENSRNOT00000002233	Tmem45a-201	ENSRNOG00000042975	Tmem45a	chr11:46009322-46093973	+	protein_coding	9.66423	7.99803	8.9874	7.51229	6.44118	8.23437
ENSRNOT00000002238	Tomm70-201	ENSRNOG00000001640	Tomm70	chr11:45480250-45510961	-	protein_coding	38.4841	36.6551	35.1384	39.8837	38.2274	41.0295
ENSRNOT00000002240	Tbc1d23-201	ENSRNOG00000001642	Tbc1d23	chr11:45401403-45459821	+	protein_coding	31.8035	30.4633	27.8384	28.4555	33.3283	29.6311
ENSRNOT00000002242	Psmg1-201	ENSRNOG00000001643	Psmg1	chr11:36327800-36337256	-	protein_coding	18.5115	17.7821	17.3796	19.7345	17.7041	20.3869
ENSRNOT00000002247	Ets2-201	ENSRNOG00000001647	Ets2	chr11:36075709-36092495	+	protein_coding	13.6619	13.4543	14.9183	15.0139	14.6673	13.15
ENSRNOT00000002255	St3gal6-201	ENSRNOG00000001653	St3gal6	chr11:44192940-44237100	+	protein_coding	6.02793	6.18377	4.93184	6.58774	7.68459	5.79668
ENSRNOT00000002257	Cpox-201	ENSRNOG00000001654	Cpox	chr11:44039669-44049648	-	protein_coding	11.2848	10.4329	11.8629	10.674	11.0526	10.0401
ENSRNOT00000002260	Cldnd1-201	ENSRNOG00000001657	Cldnd1	chr11:43986386-43992598	-	protein_coding	10.2725	10.9487	12.2869	12.2429	8.03904	12.0396
ENSRNOT00000002284	Dscr3-201	ENSRNOG00000001681	Dscr3	chr11:34764721-34791993	-	protein_coding	19.4597	18.2995	15.7223	15.308	15.8303	15.0125
ENSRNOT00000002285	Riox2-201	ENSRNOG00000001680	Riox2	chr11:43006757-43022565	-	protein_coding	3.50854	3.42133	3.59804	4.17992	3.65533	3.8659
ENSRNOT00000002291	Hlcs-201	ENSRNOG00000001686	Hlcs	chr11:34352287-34526931	-	protein_coding	7.50191	7.61534	7.80914	8.29162	6.70093	7.82407
ENSRNOT00000002292	Crybg3-201	ENSRNOG00000001687	Crybg3	chr11:42945084-43005097	+	protein_coding	36.4541	35.9512	34.7429	37.6634	42.2913	37.0134
ENSRNOT00000002293	Arl6-201	ENSRNOG00000001689	Arl6	chr11:42858478-42884603	+	protein_coding	10.7936	10.4188	9.55062	9.3353	12.2811	12.2458
ENSRNOT00000002299	Chaf1b-201	ENSRNOG00000001692	Chaf1b	chr11:34101197-34121378	+	protein_coding	1.14253	1.53511	1.59939	0.417118	0.424121	0.501091
ENSRNOT00000002308	Setd4-201	ENSRNOG00000001699	Setd4	chr11:33781870-33801999	-	protein_coding	9.87912	9.35842	8.80506	10.5835	9.06793	8.67074
ENSRNOT00000002309	Whrn-201	ENSRNOG00000001700	Whrn	chr5:79235539-79317206	-	protein_coding	0.280369	0.146652	0.476311	2.09764	0.900976	0.260984
ENSRNOT00000002310	Cbr3-001	ENSRNOG00000001701	Cbr3	chr11:33909439-33917674	+	protein_coding	13.4511	14.57	16.8289	13.7631	20.7783	18.0479
ENSRNOT00000002313	Runx1-201	ENSRNOG00000001704	Runx1	chr11:32769165-32858830	-	protein_coding	3.9671	4.8301	4.30662	3.31793	2.64778	2.20667
ENSRNOT00000002316	Abcc5-201	ENSRNOG00000029178	Abcc5	chr11:84396033-84490211	+	protein_coding	23.1513	21.4058	18.8774	21.4949	20.2267	21.6822
ENSRNOT00000002321	Eif2b5-201	ENSRNOG00000038160	Eif2b5	chr11:84080273-84090259	-	protein_coding	20.4141	19.2765	20.5342	21.4816	23.0582	20.1219
ENSRNOT00000002323	Dvl3-201	ENSRNOG00000001708	Dvl3	chr11:84051078-84068302	-	protein_coding	4.49337	5.07447	4.21948	7.52185	4.73126	5.76812
ENSRNOT00000002327	Abcf3-201	ENSRNOG00000001710	Abcf3	chr11:84026207-84037938	-	protein_coding	18.5068	18.5694	17.6363	19.3243	20.2689	21.3067
ENSRNOT00000002329	Hrasls-201	ENSRNOG00000001711	Hrasls	chr11:75125952-75144903	-	protein_coding	1.90649	1.79222	1.80634	3.8497	4.82585	3.90672
ENSRNOT00000002330	Il13ra1-201	ENSRNOG00000001713	Il13ra1	chr11:74862804-74866451	-	protein_coding	11.1722	10.4285	10.583	7.67688	9.67292	7.69279
ENSRNOT00000002331	Alg3-201	ENSRNOG00000001712	Alg3	chr11:83986230-83991706	+	protein_coding	1.38077	2.14902	1.94921	1.87452	2.49187	2.37175
ENSRNOT00000002334	LOC102551435-201	ENSRNOG00000029529	LOC102551435	chr11:83977664-83985385	-	protein_coding	1.63014	1.80234	1.57302	1.3362	0.707701	0.971761
ENSRNOT00000002338	Opa1-201	ENSRNOG00000001717	Opa1	chr11:74722819-74793673	-	protein_coding	7.00148	9.2113	8.09325	6.77975	9.83762	8.70378
ENSRNOT00000002343	Opa1-202	ENSRNOG00000001717	Opa1	chr11:74720254-74793803	-	protein_coding	29.5464	26.7487	28.4613	30.7374	33.3065	31.0487
ENSRNOT00000002346	Hes1-201	ENSRNOG00000001720	Hes1	chr11:74312806-74315248	-	protein_coding	15.9598	16.9421	19.1746	16.2953	16.7367	15.6242
ENSRNOT00000002350	Atp13a3-201	ENSRNOG00000001724	Atp13a3	chr11:73936750-73963852	+	protein_coding	9.00418	10.2757	9.56345	8.94851	7.66846	7.79553
ENSRNOT00000002353	Tmem44-201	ENSRNOG00000001726	Tmem44	chr11:73738433-73774190	+	protein_coding	5.76794	5.77937	5.99401	7.05494	6.59082	5.82065
ENSRNOT00000002354	Lsg1-201	ENSRNOG00000001727	Lsg1	chr11:73693862-73723456	+	protein_coding	3.88542	2.80696	2.44653	4.14003	1.64521	4.82139
ENSRNOT00000002355	Fam43a-201	ENSRNOG00000001728	Fam43a	chr11:73676601-73678984	-	protein_coding	25.6683	27.2075	29.5272	17.1796	14.3066	16.4163
ENSRNOT00000002356	Xxylt1-201	ENSRNOG00000001729	Xxylt1	chr11:73198522-73329083	+	protein_coding	12.8858	13.1932	13.2211	10.8712	9.51693	10.1881
ENSRNOT00000002358	Psmd2-201	ENSRNOG00000001719	Psmd2	chr11:83934087-83944763	-	protein_coding	51.5021	52.1969	59.6815	46.625	39.5406	51.292
ENSRNOT00000002361	Ppp1r2-201	ENSRNOG00000001733	Ppp1r2	chr11:73022063-73034682	+	protein_coding	76.5718	77.1082	75.8827	68.7609	84.2557	71.5848
ENSRNOT00000002366	Bdh1-201	ENSRNOG00000001736	Bdh1	chr11:72578533-72614176	-	protein_coding	1.87625	2.12577	1.83911	1.47469	1.35428	2.11053
ENSRNOT00000002376	LOC108348101-201	ENSRNOG00000001742	LOC108348101	chr11:83884048-83897084	+	protein_coding	0.3672	0.412173	0.363909	0.526685	0.759231	0.447781
ENSRNOT00000002381	Ncbp2-201	ENSRNOG00000001746	Ncbp2	chr11:72071839-72080928	-	protein_coding	20.0926	20.74	19.3867	16.9922	18.1668	17.6651
ENSRNOT00000002382	Polr2h-201	ENSRNOG00000001748	Polr2h	chr11:82856529-82860977	-	protein_coding	9.08951	7.81724	7.15147	7.4314	6.88477	7.63227
ENSRNOT00000002392	Wdr53-201	ENSRNOG00000001754	Wdr53	chr11:71787457-71795796	-	protein_coding	3.90494	3.66843	3.47204	4.07959	4.23261	4.41104
ENSRNOT00000002394	Chrd-201	ENSRNOG00000001750	Chrd	chr11:83858503-83867203	-	protein_coding	4.59783	3.81549	3.83606	4.39591	3.71699	4.34159
ENSRNOT00000002395	Rnf168-201	ENSRNOG00000043345	Rnf168	chr11:71721250-71743421	-	protein_coding	14.7109	13.6524	11.4369	11.5508	13.3046	11.3196
ENSRNOT00000002397	Tctex1d2-201	ENSRNOG00000001758	Tctex1d2	chr11:71593302-71601662	-	protein_coding	4.81007	5.68449	3.86776	4.71622	4.56229	7.0454
ENSRNOT00000002403	Pcyt1a-201	ENSRNOG00000001762	Pcyt1a	chr11:71548222-71591502	-	protein_coding	25.1894	23.4574	25.6946	22.6521	23.596	22.7614
ENSRNOT00000002407	Tfrc-201	ENSRNOG00000001766	Tfrc	chr11:71397383-71419223	-	protein_coding	5.66031	5.54991	5.69321	5.77778	5.66417	4.62997
ENSRNOT00000002408	RGD1562339-201	ENSRNOG00000001767	RGD1562339	chr11:83048636-83094372	+	protein_coding	18.6846	16.4615	20.1707	17.1284	16.2496	18.0744
ENSRNOT00000002410	Ehhadh-201	ENSRNOG00000001770	Ehhadh	chr11:82945104-82978364	+	protein_coding	1.72676	1.51799	1.76091	2.06292	2.57282	2.66655
ENSRNOT00000002411	Tnk2-201	ENSRNOG00000001769	Tnk2	chr11:71348727-71387992	-	protein_coding	5.06916	4.62907	4.58661	10.1088	9.74419	10.3144
ENSRNOT00000002418	Muc20-201	ENSRNOG00000001776	Muc20	chr11:71222600-71236223	+	protein_coding	0.470841	0.618813	0.517757	0.179949	0.24588	0.102661
ENSRNOT00000002425	Senp2-201	ENSRNOG00000001773	Senp2	chr11:82630436-82664554	-	protein_coding	18.9709	18.7952	19.9251	17.2523	20.2257	20.5781
ENSRNOT00000002427	Lmln-201	ENSRNOG00000001781	Lmln	chr11:70897052-70961358	-	protein_coding	2.05347	2.0634	2.03774	2.13555	2.13522	2.07532
ENSRNOT00000002428	Osbpl11-201	ENSRNOG00000001782	Osbpl11	chr11:70770507-70833577	-	protein_coding	17.1596	14.9134	15.8756	13.6609	13.5508	15.7187
ENSRNOT00000002429	Tra2b-201	ENSRNOG00000001783	Tra2b	chr11:82373870-82392083	+	protein_coding	62.5005	67.8633	60.2507	55.6407	55.8306	58.0445
ENSRNOT00000002432	Snx4-201	ENSRNOG00000001786	Snx4	chr11:70693366-70753632	-	protein_coding	32.7229	30.9117	28.9796	28.3713	31.3984	28.6795
ENSRNOT00000002435	Zfp148-201	ENSRNOG00000001789	Zfp148	chr11:70514949-70618347	-	protein_coding	18.664	17.9547	17.2009	19.314	21.5764	20.67
ENSRNOT00000002443	Heg1-201	ENSRNOG00000001793	Heg1	chr11:70236888-70322690	-	protein_coding	52.0234	64.0001	67.0133	57.4641	46.2926	44.3553
ENSRNOT00000002445	Etv5-201	ENSRNOG00000001785	Etv5	chr11:82194657-82252139	+	protein_coding	4.45283	4.86975	4.95509	3.23215	3.16919	3.25521
ENSRNOT00000002450	Umps-201	ENSRNOG00000001797	Umps	chr11:70034139-70044628	+	protein_coding	16.6785	15.2724	17.1233	14.1827	12.9607	14.3674
ENSRNOT00000002452	Dgkg-201	ENSRNOG00000001796	Dgkg	chr11:81972219-82163165	+	protein_coding	3.63594	3.66272	4.98982	13.026	13.2617	11.8046
ENSRNOT00000002462	Dnajb11-201	ENSRNOG00000001803	Dnajb11	chr11:81741297-81757813	-	protein_coding	37.84	41.8932	44.4263	30.3225	37.9395	26.7786
ENSRNOT00000002465	Sspn-201	ENSRNOG00000001807	Sspn	chr4:180291389-180324408	+	protein_coding	19.4515	16.3319	18.7872	24.5119	23.7425	25.6395
ENSRNOT00000002476	Fgfr1op2-201	ENSRNOG00000001811	Fgfr1op2	chr4:180887285-180908198	+	protein_coding	8.45701	10.8604	6.08172	10.6685	6.83674	14.9507
ENSRNOT00000002477	Dnm1l-201	ENSRNOG00000001813	Dnm1l	chr11:88830968-88880177	+	protein_coding	14.1177	14.4965	14.513	14.8477	15.0288	14.6087
ENSRNOT00000002478	Dnm1l-202	ENSRNOG00000001813	Dnm1l	chr11:88831130-88879997	+	protein_coding	2.85828	2.59031	1.967	3.27722	2.85346	2.82118
ENSRNOT00000002482	Dnm1l-203	ENSRNOG00000001813	Dnm1l	chr11:88830957-88880198	+	protein_coding	15.1883	17.7959	13.5971	15.6972	16.3895	14.2384
ENSRNOT00000002484	Eif4a2-201	ENSRNOG00000001815	Eif4a2	chr11:81373048-81379640	-	protein_coding	212.393	213.966	178.762	228.995	250.883	255.374
ENSRNOT00000002486	Tm7sf3-201	ENSRNOG00000001817	Tm7sf3	chr4:180913706-180951564	-	protein_coding	28.1628	26.2556	28.0772	24.4181	23.812	22.5996
ENSRNOT00000002487	Rfc4-201	ENSRNOG00000001816	Rfc4	chr11:81358592-81373043	+	protein_coding	9.60403	9.76155	7.48682	9.75843	7.41197	8.55911
ENSRNOT00000002492	Adipoq-201	ENSRNOG00000001821	Adipoq	chr11:81330845-81344488	-	protein_coding	88.1227	87.2485	124.307	135.502	204.326	195.121
ENSRNOT00000002496	St6gal1-201	ENSRNOG00000001823	St6gal1	chr11:80927612-80981422	-	protein_coding	9.25444	16.4034	8.66724	2.97562	4.50937	5.63179
ENSRNOT00000002498	-	ENSRNOG00000001825	-	chr11:88912599-88972176	-	protein_coding	0.234016	0.343292	0.402587	0.69686	0.684922	0.614615
ENSRNOT00000002499	St6gal1-202	ENSRNOG00000001823	St6gal1	chr11:80927601-80981415	-	protein_coding	13.1949	13.2515	15.1604	9.47503	9.79672	7.91294
ENSRNOT00000002500	Med21-201	ENSRNOG00000001820	Med21	chr4:180961142-180968123	+	protein_coding	21.078	19.6682	16.2786	19.1964	20.8257	20.674
ENSRNOT00000002502	Stk38l-201	ENSRNOG00000001828	Stk38l	chr4:181027212-181087530	+	protein_coding	0.57844	0.742371	1.10692	0.843574	1.02661	0.9127
ENSRNOT00000002507	Masp1-201	ENSRNOG00000001827	Masp1	chr11:80742467-80803382	+	protein_coding	7.10645	6.29282	7.41961	1.7209	1.29314	1.69013
ENSRNOT00000002510	Mcm4-201	ENSRNOG00000001833	Mcm4	chr11:89511191-89524892	+	protein_coding	15.9767	17.1543	16.1762	11.5217	11.7305	10.2519
ENSRNOT00000002511	Mzt2b-201	ENSRNOG00000001834	Mzt2b	chr11:89277039-89282929	+	protein_coding	4.43973	5.52558	4.17708	5.53925	5.24833	5.74744
ENSRNOT00000002518	Rep15-201	ENSRNOG00000001840	Rep15	chr4:181428664-181429737	+	protein_coding	1.0552	1.4392	1.05342	0.786116	1.19937	0.904027
ENSRNOT00000002520	Mrps35-201	ENSRNOG00000001842	Mrps35	chr4:181434812-181465318	+	protein_coding	8.80915	8.06874	8.33009	10.2154	10.3842	11.9501
ENSRNOT00000002522	Bcl6-201	ENSRNOG00000001843	Bcl6	chr11:80255790-80279075	+	protein_coding	8.97846	8.44652	9.95673	10.1197	10.8244	9.58063
ENSRNOT00000002523	Klhl42-201	ENSRNOG00000001844	Klhl42	chr4:181481147-181502916	+	protein_coding	8.16084	9.24036	9.42587	11.4298	10.1034	10.3158
ENSRNOT00000002524	Top3b-201	ENSRNOG00000001845	Top3b	chr11:88346313-88374679	-	protein_coding	9.42249	10.2689	9.5547	10.4344	11.3157	10.5821
ENSRNOT00000002527	Ccdc91-201	ENSRNOG00000001847	Ccdc91	chr4:181874861-182043593	+	protein_coding	14.846	13.7619	14.8938	17.902	20.7061	19.2607
ENSRNOT00000002530	Ppm1f-201	ENSRNOG00000037909	Ppm1f	chr11:88313709-88343627	-	protein_coding	27.8596	28.9088	27.3689	22.07	21.309	21.0244
ENSRNOT00000002533	Mapk1-201	ENSRNOG00000001849	Mapk1	chr11:88211599-88273254	-	protein_coding	23.3156	25.8736	28.2106	29.1749	20.8784	28.6057
ENSRNOT00000002539	Ypel1-201	ENSRNOG00000001858	Ypel1	chr11:88173890-88180542	-	protein_coding	1.79665	0.747862	0.912124	0.837706	0.410468	0.792222
ENSRNOT00000002540	Sdf2l1-201	ENSRNOG00000001859	Sdf2l1	chr11:88122271-88124513	+	protein_coding	7.03315	7.06024	8.38635	5.48086	3.78966	2.80498
ENSRNOT00000002542	Ydjc-201	ENSRNOG00000001861	Ydjc	chr11:88090921-88092756	-	protein_coding	0.786635	0.624439	0.816205	0.954993	0.852364	0.667135
ENSRNOT00000002550	Snap29-201	ENSRNOG00000001867	Snap29	chr11:87827651-87858107	-	protein_coding	30.8614	27.0941	28.7495	22.6221	24.0775	21.5221
ENSRNOT00000002552	LOC100911248-201	ENSRNOG00000001868	LOC100911248	chr11:87778312-87815043	-	protein_coding	6.80845	7.09887	7.20906	8.56042	7.0259	7.91979
ENSRNOT00000002553	Rab44-201	ENSRNOG00000001869	Rab44	chr20:6397022-6410191	+	protein_coding	0.821717	0.78209	0.784798	0.264099	0.531886	0.279304
ENSRNOT00000002554	Lztr1-201	ENSRNOG00000001870	Lztr1	chr11:87381899-87397498	+	protein_coding	26.2928	24.7838	24.8135	26.0078	24.1005	28.5297
ENSRNOT00000002560	Slc7a4-201	ENSRNOG00000001874	Slc7a4	chr11:87446382-87449940	-	protein_coding	0.286584	0.154144	0.236278	0.511938	0.431142	0.600646
ENSRNOT00000002567	Ccdc74a-201	ENSRNOG00000001876	Ccdc74a	chr11:87549059-87553336	+	protein_coding	0.69925	0.698668	0.429056	1.38169	0.783817	1.07389
ENSRNOT00000002568	Med15-201	ENSRNOG00000001877	Med15	chr11:87553868-87628502	-	protein_coding	11.1315	11.6524	9.12527	13.4717	8.57933	11.082
ENSRNOT00000002574	Dgcr6-201	ENSRNOG00000001880	Dgcr6	chr11:87076381-87081950	-	protein_coding	6.16347	5.21792	5.3145	6.42516	4.56492	6.09723
ENSRNOT00000002576	Prodh1-201	ENSRNOG00000000281	Prodh1	chr11:87058616-87075785	+	protein_coding	12.6864	10.2638	5.63624	17.2469	17.9899	15.8918
ENSRNOT00000002579	Ranbp1-201	ENSRNOG00000001884	Ranbp1	chr11:86890585-86898818	+	protein_coding	58.448	60.8504	57.6942	55.4217	59.2496	52.1022
ENSRNOT00000002581	Dgcr8-201	ENSRNOG00000001886	Dgcr8	chr11:86852711-86885224	+	protein_coding	12.3758	13.1723	11.6575	13.3172	14.1842	13.3062
ENSRNOT00000002593	Txnrd2-201	ENSRNOG00000001890	Txnrd2	chr11:86667997-86716063	-	protein_coding	8.07555	6.63524	5.59646	7.88388	9.28301	7.89381
ENSRNOT00000002596	Gnb1l-201	ENSRNOG00000001891	Gnb1l	chr11:86577339-86655482	-	protein_coding	1.32014	1.86133	1.49562	3.15214	2.08588	3.16617
ENSRNOT00000002597	Tbx1-201	ENSRNOG00000001892	Tbx1	chr11:86552022-86560969	+	protein_coding	4.75714	2.95081	3.61042	4.52776	4.70859	4.38299
ENSRNOT00000002599	LOC100362453-201	ENSRNOG00000001893	LOC100362453	chr11:86421106-86422907	+	protein_coding	9.00827	9.51333	9.11612	8.6761	9.42874	9.54394
ENSRNOT00000002617	Klhl6-201	ENSRNOG00000001908	Klhl6	chr11:84745904-84785893	+	protein_coding	3.39512	2.8836	3.19337	1.37414	1.57798	1.15047
ENSRNOT00000002638	Scyl2-201	ENSRNOG00000024955	Scyl2	chr7:30291087-30344426	-	protein_coding	12.5567	12.3814	11.0647	11.8875	11.6888	12.0393
ENSRNOT00000002640	Cldn1-201	ENSRNOG00000001926	Cldn1	chr11:77815181-77830416	+	protein_coding	4.34828	4.17918	3.62551	4.67734	5.68466	5.00794
ENSRNOT00000002645	Il1rap-201	ENSRNOG00000001928	Il1rap	chr11:77471558-77593171	-	protein_coding	15.2075	14.0637	14.5923	8.66091	9.52909	8.86143
ENSRNOT00000002649	Ccdc50-201	ENSRNOG00000001930	Ccdc50	chr11:76747865-76804510	-	protein_coding	67.2177	72.8963	67.1012	64.2498	75.7507	68.6465
ENSRNOT00000002650	Fgf12-201	ENSRNOG00000001931	Fgf12	chr11:75905443-76168791	+	protein_coding	3.81613	3.54489	3.14908	2.95846	3.08117	2.6142
ENSRNOT00000002656	RGD1562399-201	ENSRNOG00000022934	RGD1562399	chr9:17211759-17212628	-	protein_coding	40.3972	38.2683	36.263	47.4053	39.013	44.74
ENSRNOT00000002673	Retnlg-201	ENSRNOG00000001943	Retnlg	chr11:54513102-54514441	-	protein_coding	3.45944	1.87314	3.81661	0.903461	1.51407	0.997007
ENSRNOT00000002678	Dzip3-201	ENSRNOG00000001956	Dzip3	chr11:54404446-54472447	+	protein_coding	10.3454	10.6004	8.94443	11.7953	14.1683	12.5388
ENSRNOT00000002679	Bace2-201	ENSRNOG00000001953	Bace2	chr11:37798370-37880821	+	protein_coding	56.2356	64.575	67.0574	34.6617	32.4245	33.3749
ENSRNOT00000002684	Ift57-201	ENSRNOG00000001958	Ift57	chr11:53664638-53731779	-	protein_coding	5.24199	5.83741	6.92074	8.78046	7.42708	8.29353
ENSRNOT00000002695	Mx2-201	ENSRNOG00000001963	Mx2	chr11:38035696-38059577	+	protein_coding	297.576	52.3585	54.3855	3.51273	4.3536	1.41479
ENSRNOT00000002699	Sult1b1-201	ENSRNOG00000001967	Sult1b1	chr14:22142364-22155231	+	protein_coding	0.787169	1.15131	0.39468	0.224281	1.16262	0.387941
ENSRNOT00000002700	Bbx-201	ENSRNOG00000001971	Bbx	chr11:53081025-53228556	+	protein_coding	1.07505	0.808568	0.926196	1.07039	1.34855	0.66386
ENSRNOT00000002712	Ugt2b35-001	ENSRNOG00000001980	Ugt2b35	chr14:22553662-22591461	+	protein_coding	0.459757	0.878419	0.373087	0.024589	0.721667	0.251646
ENSRNOT00000002715	Rcan1-201	ENSRNOG00000001979	Rcan1	chr11:32539683-32550539	-	protein_coding	28.2191	26.8309	29.537	24.0166	25.983	24.1943
ENSRNOT00000002719	Cblb-201	ENSRNOG00000001982	Cblb	chr11:51040207-51202703	-	protein_coding	0.898788	1.28117	0.894235	1.02616	1.48485	1.51279
ENSRNOT00000002727	Atp6v1a-201	ENSRNOG00000001992	Atp6v1a	chr11:61531578-61584634	+	protein_coding	19.2949	19.0643	18.2706	16.6715	13.7033	14.7606
ENSRNOT00000002732	Atp5o-201	ENSRNOG00000001991	Atp5o	chr11:32081574-32088002	-	protein_coding	88.9953	92.6808	86.1451	101.178	101.203	112.428
ENSRNOT00000002736	Ythdc1-201	ENSRNOG00000001996	Ythdc1	chr14:22971836-23002011	-	protein_coding	34.9698	34.6952	34.4289	35.6994	41.9144	38.6619
ENSRNOT00000002738	Alcam-201	ENSRNOG00000001989	Alcam	chr11:50781127-50985083	+	protein_coding	20.287	22.1817	21.2523	20.5571	23.9355	20.9837
ENSRNOT00000002760	Stap1-201	ENSRNOG00000002014	Stap1	chr14:23576085-23604834	-	protein_coding	4.46835	4.0079	3.78772	2.20635	2.48935	1.45749
ENSRNOT00000002769	Son-201	ENSRNOG00000002021	Son	chr11:31806618-31837763	+	protein_coding	109.131	106.785	94.2089	113.887	122.049	112.645
ENSRNOT00000002771	Dnajc28-201	ENSRNOG00000002026	Dnajc28	chr11:31770165-31772984	-	protein_coding	5.66577	4.81786	4.47468	5.91793	6.54833	6.63501
ENSRNOT00000002775	Tmem50b-201	ENSRNOG00000002028	Tmem50b	chr11:31719443-31752243	-	protein_coding	16.6277	13.2085	16.1802	12.8814	13.727	13.6167
ENSRNOT00000002776	Naa11-201	ENSRNOG00000002031	Naa11	chr14:13827636-13837671	+	protein_coding	0.820881	0.525842	0.724517	0.384757	0.538361	0.478546
ENSRNOT00000002779	Ifngr2-201	ENSRNOG00000002032	Ifngr2	chr11:31694339-31712611	+	protein_coding	13.879	13.0601	15.91	11.0335	10.6318	10.0861
ENSRNOT00000002790	Boc-201	ENSRNOG00000002041	Boc	chr11:61083757-61158838	+	protein_coding	49.0481	45.7378	52.2413	29.9288	29.796	27.7688
ENSRNOT00000002797	Gtpbp8-201	ENSRNOG00000002044	Gtpbp8	chr11:60907015-60916842	+	protein_coding	9.98377	9.23283	7.51424	8.67119	9.68203	9.15968
ENSRNOT00000002799	Cd200r1-201	ENSRNOG00000039048	Cd200r1	chr11:60848131-60882379	-	protein_coding	6.06531	4.64301	6.06582	2.73142	2.57052	2.56822
ENSRNOT00000002800	Paxbp1-201	ENSRNOG00000002036	Paxbp1	chr11:31185473-31213787	-	protein_coding	21.3874	21.0765	19.0973	23.3434	26.5562	25.5968
ENSRNOT00000002809	Igfbp7-201	ENSRNOG00000002050	Igfbp7	chr14:33010300-33070190	+	protein_coding	1152.73	1032.1	1127.48	824.645	978.576	823.895
ENSRNOT00000002814	Fras1-201	ENSRNOG00000002053	Fras1	chr14:14439082-14689554	-	protein_coding	0.30527	0.211696	0.605899	2.38207	1.97988	1.80289
ENSRNOT00000002815	Rpap2-201	ENSRNOG00000023484	Rpap2	chr14:3124622-3204588	-	protein_coding	11.0287	10.2095	10.282	11.2084	12.4166	10.8899
ENSRNOT00000002819	Slc10a6-201	ENSRNOG00000002057	Slc10a6	chr14:7618022-7682377	+	protein_coding	4.72164	2.87408	2.62266	1.92569	1.9038	2.93539
ENSRNOT00000002834	Mrpl1-201	ENSRNOG00000002070	Mrpl1	chr14:14951602-15008119	-	protein_coding	5.80354	6.06849	3.86877	4.66038	4.53165	6.19728
ENSRNOT00000002837	Rest-201	ENSRNOG00000002074	Rest	chr14:33135413-33150509	-	protein_coding	23.8672	22.5758	24.7363	22.5254	25.763	23.722
ENSRNOT00000002838	Eva1c-201	ENSRNOG00000002072	Eva1c	chr11:31002451-31075809	+	protein_coding	7.87224	10.0548	7.81477	7.71605	7.84862	7.75124
ENSRNOT00000002843	Cnot6l-201	ENSRNOG00000002075	Cnot6l	chr14:15059387-15146586	+	protein_coding	15.2005	16.8667	15.1831	15.3152	14.342	14.6219
ENSRNOT00000002844	Rest-202	ENSRNOG00000002074	Rest	chr14:33134511-33164141	-	protein_coding	3.8102	3.67721	3.22966	3.8491	2.51262	3.05352
ENSRNOT00000002851	Urb1-201	ENSRNOG00000002080	Urb1	chr11:30916730-30977483	-	protein_coding	7.46953	7.92349	6.60442	8.57415	7.50424	7.65923
ENSRNOT00000002853	Slc35a5-001	ENSRNOG00000002069	Slc35a5	chr11:60613882-60634851	+	protein_coding	9.33216	8.20709	8.06778	7.71438	7.83498	7.6214
ENSRNOT00000002862	Srp72-201	ENSRNOG00000002100	Srp72	chr14:33447591-33560503	-	protein_coding	10.7346	10.5313	9.63245	10.3613	8.86615	9.67941
ENSRNOT00000002864	Gtf3c3-201	ENSRNOG00000002091	Gtf3c3	chr9:60999768-61033553	-	protein_coding	10.002	10.6723	9.06857	9.20447	10.6643	8.55481
ENSRNOT00000002866	Hunk-201	ENSRNOG00000002092	Hunk	chr11:30550141-30663465	+	protein_coding	0.152975	0.374865	0.382828	0.611013	0.427386	0.828753
ENSRNOT00000002867	Tgfbr3-201	ENSRNOG00000002093	Tgfbr3	chr14:3506339-3682545	+	protein_coding	62.7762	56.3331	66.7592	86.0991	69.6497	83.1288
ENSRNOT00000002869	Rasl11b-201	ENSRNOG00000002097	Rasl11b	chr14:36550340-36554580	-	protein_coding	5.63102	4.71156	6.52964	8.81625	7.30663	8.29672
ENSRNOT00000002872	Fastkd2-201	ENSRNOG00000023923	Fastkd2	chr9:70450444-70470550	+	protein_coding	4.91578	4.75417	3.77873	5.18758	5.32046	4.55529
ENSRNOT00000002876	Ccng2-201	ENSRNOG00000002089	Ccng2	chr14:16267573-16276068	-	protein_coding	17.8475	15.9205	17.4238	13.4549	14.2214	15.9313
ENSRNOT00000002879	Usp46-201	ENSRNOG00000002106	Usp46	chr14:36687134-36755360	+	protein_coding	8.90947	8.81522	8.94474	10.2075	8.95342	9.26391
ENSRNOT00000002881	Scaf4-201	ENSRNOG00000002104	Scaf4	chr11:30381426-30412143	-	protein_coding	0.611952	0.614537	0.625664	0.983619	0.537172	0.868313
ENSRNOT00000002882	Zfp644-201	ENSRNOG00000002112	Zfp644	chr14:4125380-4200328	+	protein_coding	25.4991	25.0806	24.1296	28.7644	32.6566	31.2531
ENSRNOT00000002883	Fam114a1-201	ENSRNOG00000026504	Fam114a1	chr14:44943172-45002719	-	protein_coding	80.2551	90.6024	85.7007	63.4695	61.6684	56.3969
ENSRNOT00000002885	Sod1-201	ENSRNOG00000002115	Sod1	chr11:30363280-30368862	+	protein_coding	172.601	181.898	176.169	146.514	166.301	176.624
ENSRNOT00000002888	Lrrc8d-201	ENSRNOG00000002121	Lrrc8d	chr14:5086054-5101177	-	protein_coding	7.15109	6.87029	7.65691	6.75209	6.68178	6.20822
ENSRNOT00000002890	LOC100910308-201	ENSRNOG00000046308	LOC100910308	chr14:33968759-33977277	-	protein_coding	0	0	0	0	21.3873	0
ENSRNOT00000002895	Ncam2-201	ENSRNOG00000002126	Ncam2	chr11:20474483-20705063	+	protein_coding	1.34101	1.14237	0.767283	1.78146	2.22973	2.25665
ENSRNOT00000002896	Lrrc8c-201	ENSRNOG00000002122	Lrrc8c	chr14:5283647-5378726	-	protein_coding	3.1469	3.66889	3.66971	3.95232	3.12019	3.44918
ENSRNOT00000002897	Lrrc8b-201	ENSRNOG00000002129	Lrrc8b	chr14:5418741-5428757	-	protein_coding	6.04	5.54308	6.91631	5.89665	5.75457	5.40782
ENSRNOT00000002905	Ppat-201	ENSRNOG00000002128	Ppat	chr14:33580541-33614919	+	protein_coding	5.67124	5.41505	5.61187	8.09299	8.73819	8.04224
ENSRNOT00000002906	Atg3-001	ENSRNOG00000002094	Atg3	chr11:60585185-60613718	-	protein_coding	34.3866	34.743	31.5592	31.7904	31.2329	31.5135
ENSRNOT00000002907	Aasdh-201	ENSRNOG00000002137	Aasdh	chr14:33624390-33647180	+	protein_coding	6.73175	5.80172	4.98154	7.87398	7.45824	7.70922
ENSRNOT00000002916	Pkd2-201	ENSRNOG00000002146	Pkd2	chr14:6602004-6645257	-	protein_coding	45.6497	43.7321	49.4824	48.0585	46.8823	52.9303
ENSRNOT00000002917	Fam114a1l1-201	ENSRNOG00000002110	Fam114a1l1	chr9:120099333-120101098	-	protein_coding	8.99346	9.35755	10.2745	6.9015	8.03239	6.65668
ENSRNOT00000002918	Cds1-201	ENSRNOG00000002142	Cds1	chr14:9396512-9456990	-	protein_coding	1.04441	0.958231	1.00338	0.55499	0.498942	0.55061
ENSRNOT00000002921	Sgcb-201	ENSRNOG00000002135	Sgcb	chr14:37116492-37128737	+	protein_coding	30.8366	28.9086	29.9831	38.0728	35.0059	44.1632
ENSRNOT00000002924	Ccni-201	ENSRNOG00000002125	Ccni	chr14:16341536-16364326	+	protein_coding	54.5292	52.4346	54.9587	75.1004	65.7602	79.5422
ENSRNOT00000002928	Nkx6-1-201	ENSRNOG00000002149	Nkx6-1	chr14:9555264-9562189	+	protein_coding	1.15109	1.08649	1.06898	3.09037	2.82145	2.65647
ENSRNOT00000002933	Tlr6-201	ENSRNOG00000002161	Tlr6	chr14:45033309-45046446	+	protein_coding	1.15298	0.545517	0.37323	1.01863	0.44068	0.845221
ENSRNOT00000002936	Gpat3-201	ENSRNOG00000002159	Gpat3	chr14:10343282-10395047	-	protein_coding	3.34972	3.27017	3.96227	5.1154	5.55352	5.14478
ENSRNOT00000002956	Fam175a-201	ENSRNOG00000002165	Fam175a	chr14:10424674-10439003	+	protein_coding	9.10158	9.14608	7.83064	8.78491	10.9682	9.42347
ENSRNOT00000002957	Nectin3-201	ENSRNOG00000002176	Nectin3	chr11:57897879-57993548	-	protein_coding	11.9117	12.1578	11.9335	9.04847	10.4602	10.3863
ENSRNOT00000002960	Klf3-201	ENSRNOG00000002163	Klf3	chr14:45142769-45165207	-	protein_coding	19.7983	20.637	21.6939	21.5232	18.7874	20.469
ENSRNOT00000002962	Mrps18c-201	ENSRNOG00000002178	Mrps18c	chr14:10440691-10446909	-	protein_coding	14.6639	16.6813	12.7619	13.9896	14.7433	15.2026
ENSRNOT00000002969	Stard6-201	ENSRNOG00000026324	Stard6	chr18:68984051-69000993	+	protein_coding	2.3196	2.46868	2.22234	2.28128	2.43405	2.07945
ENSRNOT00000002973	Nudt9-201	ENSRNOG00000002186	Nudt9	chr14:7036820-7054548	-	protein_coding	18.8403	15.4669	18.5386	16.4953	16.5366	17.4176
ENSRNOT00000002974	Helq-201	ENSRNOG00000002181	Helq	chr14:10446993-10491190	+	protein_coding	2.79987	2.62494	2.50421	3.4533	3.20966	3.36642
ENSRNOT00000002976	Clock-201	ENSRNOG00000002175	Clock	chr14:34446616-34495713	+	protein_coding	7.11687	7.48623	7.1415	7.40695	7.03777	5.60641
ENSRNOT00000002977	Pgm2-001	ENSRNOG00000002185	Pgm2	chr14:45829448-45863877	-	protein_coding	32.3918	35.7813	32.5918	22.4058	24.4588	22.8345
ENSRNOT00000002981	Clock-202	ENSRNOG00000002175	Clock	chr14:34455934-34502218	+	protein_coding	0.588778	0.857983	1.00485	0.711315	0.508512	0.402394
ENSRNOT00000002982	LOC498368-201	ENSRNOG00000002191	LOC498368	chr14:46050750-46054022	-	protein_coding	1.33657	1.08682	1.22001	0.934324	1.3434	0.896252
ENSRNOT00000002983	Hpse-201	ENSRNOG00000002188	Hpse	chr14:10534423-10575224	+	protein_coding	10.1588	10.7205	11.4825	3.65055	3.72513	3.64215
ENSRNOT00000002987	Coq2-201	ENSRNOG00000002194	Coq2	chr14:10581136-10600566	+	protein_coding	10.7841	10.8819	10.6524	11.6114	11.7032	11.8692
ENSRNOT00000002991	Ociad2-201	ENSRNOG00000002196	Ociad2	chr14:37435654-37444775	+	protein_coding	13.8444	11.5181	10.9038	5.52101	6.55233	6.96232
ENSRNOT00000002992	Gnpda2-201	ENSRNOG00000002177	Gnpda2	chr14:62628111-62646110	-	protein_coding	19.9455	19.9062	17.1882	13.5857	17.2217	16.0152
ENSRNOT00000002996	Ociad1-201	ENSRNOG00000002205	Ociad1	chr14:37458029-37475418	-	protein_coding	22.2059	22.6039	23.2953	28.5539	24.2287	27.5413
ENSRNOT00000003001	Shroom3-201	ENSRNOG00000002208	Shroom3	chr14:16622760-16903242	-	protein_coding	1.74245	2.11086	2.08477	2.42728	1.56049	2.7191
ENSRNOT00000003004	Hsd17b11-201	ENSRNOG00000002210	Hsd17b11	chr14:7073445-7104566	+	protein_coding	38.0858	29.624	32.9537	29.0015	35.3471	33.0599
ENSRNOT00000003006	Lin54-201	ENSRNOG00000002203	Lin54	chr14:10786399-10828106	+	protein_coding	7.11235	7.53324	7.43788	5.83386	6.15904	6.15388
ENSRNOT00000003009	Ccdc158-201	ENSRNOG00000002204	Ccdc158	chr14:16924960-16974514	+	protein_coding	0.228579	0.159542	0.285971	0.414288	0.621689	0.616166
ENSRNOT00000003010	Tmem165-201	ENSRNOG00000002199	Tmem165	chr14:34503038-34528262	-	protein_coding	25.3928	24.7415	26.8756	21.0034	19.7273	21.2656
ENSRNOT00000003012	LOC100910270-201	ENSRNOG00000002217	LOC100910270	chr14:10692764-10714524	+	protein_coding	118.428	137.088	114.181	56.9423	57.0992	48.1437
ENSRNOT00000003013	Hacd2-001	ENSRNOG00000038761	Hacd2	chr11:68894445-68989988	-	protein_coding	13.3837	13.6331	10.8664	12.8905	13.3624	13.5049
ENSRNOT00000003017	Guf1-201	ENSRNOG00000002207	Guf1	chr14:62609484-62628862	+	protein_coding	7.27833	7.01904	5.88503	7.40439	8.37336	7.78126
ENSRNOT00000003020	Stbd1-201	ENSRNOG00000002218	Stbd1	chr14:16976356-16979760	-	protein_coding	6.22698	5.80313	5.9691	10.7679	6.37131	11.05
ENSRNOT00000003021	Srd5a3-201	ENSRNOG00000002216	Srd5a3	chr14:34556717-34570356	-	protein_coding	2.34351	3.03802	2.03657	2.13468	2.01345	1.73088
ENSRNOT00000003026	Klhl8-201	ENSRNOG00000002214	Klhl8	chr14:7169519-7215025	+	protein_coding	5.39567	3.98821	4.69531	6.39594	5.76348	6.63309
ENSRNOT00000003046	Cops4-201	ENSRNOG00000023650	Cops4	chr14:10718844-10749120	-	protein_coding	37.3603	37.9559	32.5768	37.3356	42.1714	38.5337
ENSRNOT00000003048	Dirc2-201	ENSRNOG00000002240	Dirc2	chr11:68198709-68272758	+	protein_coding	11.4628	10.9519	13.9176	12.9045	13.2493	15.3313
ENSRNOT00000003050	Kit-001	ENSRNOG00000002227	Kit	chr14:35072133-35149608	-	protein_coding	2.85923	3.23777	0.000983	1.58045	0	1.7483
ENSRNOT00000003052	Scarb2-201	ENSRNOG00000002225	Scarb2	chr14:17064353-17115963	+	protein_coding	118.032	114.662	131.271	99.5705	100.875	105.248
ENSRNOT00000003060	Hspbap1-201	ENSRNOG00000002241	Hspbap1	chr11:68142693-68197772	-	protein_coding	4.11424	4.53499	3.83212	4.8557	4.43571	5.81568
ENSRNOT00000003061	Fryl-201	ENSRNOG00000002248	Fryl	chr14:37551940-37756149	+	protein_coding	30.2869	28.8965	32.6264	40.4413	43.1975	37.1339
ENSRNOT00000003068	Wdr5b-201	ENSRNOG00000002253	Wdr5b	chr11:67645965-67647818	-	protein_coding	5.80836	5.46448	4.85225	5.20011	5.73976	5.7574
ENSRNOT00000003070	Nup54-201	ENSRNOG00000002247	Nup54	chr14:17123360-17141767	+	protein_coding	15.2433	14.5511	14.4641	16.1556	14.921	15.7189
ENSRNOT00000003072	Sec31a-201	ENSRNOG00000002251	Sec31a	chr14:10854737-10909576	+	protein_coding	2.94319	3.67574	3.787	4.15461	2.52461	5.47101
ENSRNOT00000003075	Cxcl10-201	ENSRNOG00000022256	Cxcl10	chr14:17210733-17212930	+	protein_coding	5.75207	5.76073	6.14795	1.04041	0.838242	0.66185
ENSRNOT00000003076	Tmem150c-201	ENSRNOG00000002258	Tmem150c	chr14:11095163-11166428	+	protein_coding	3.84837	3.16188	3.23005	1.70577	2.69987	2.2818
ENSRNOT00000003077	Pdgfra-201	ENSRNOG00000002244	Pdgfra	chr14:35527927-35581031	-	protein_coding	62.1646	56.7661	65.3498	45.4774	50.1349	44.1854
ENSRNOT00000003082	Cxcl9-201	ENSRNOG00000022242	Cxcl9	chr14:17228856-17234712	+	protein_coding	8.12994	6.77599	9.84366	1.90062	1.59609	1.74263
ENSRNOT00000003083	Enoph1-201	ENSRNOG00000002262	Enoph1	chr14:11172362-11198194	-	protein_coding	13.6849	12.2599	13.6024	13.1436	12.5412	12.6537
ENSRNOT00000003085	Chic2-201	ENSRNOG00000002267	Chic2	chr14:35683442-35717922	+	protein_coding	18.2413	17.4915	20.5444	13.1992	10.8161	14.8957
ENSRNOT00000003087	Slain2-201	ENSRNOG00000002271	Slain2	chr14:37802365-37871051	-	protein_coding	23.3615	23.9476	24.5336	29.0244	27.335	28.0422
ENSRNOT00000003091	Phf6-201	ENSRNOG00000002276	Phf6	chrX:158698356-158739838	-	protein_coding	7.18279	7.63725	7.02168	6.06073	6.3641	6.01449
ENSRNOT00000003102	Naaa-201	ENSRNOG00000002273	Naaa	chr14:17283124-17302366	+	protein_coding	18.4855	16.8521	19.9952	11.8453	12.9009	11.7053
ENSRNOT00000003106	Hnrnpdl-201	ENSRNOG00000002270	Hnrnpdl	chr14:11199404-11202669	+	protein_coding	46.6067	45.4289	41.8432	44.8187	53.1653	53.0764
ENSRNOT00000003125	Tec-201	ENSRNOG00000002278	Tec	chr14:37919233-38027925	+	protein_coding	45.5633	46.8145	48.6175	31.7708	35.8022	28.6006
ENSRNOT00000003128	Tmem33-201	ENSRNOG00000002254	Tmem33	chr14:42535701-42560174	-	protein_coding	12.4149	13.2973	11.4435	13.1058	13.4121	12.9667
ENSRNOT00000003129	Cd86-201	ENSRNOG00000038835	Cd86	chr11:67082193-67117948	+	protein_coding	0.99816	0.939423	1.13888	0.395177	0.191429	0
ENSRNOT00000003146	Atp10d-201	ENSRNOG00000002312	Atp10d	chr14:38477330-38575785	-	protein_coding	25.6317	25.8134	26.877	18.5579	19.1214	16.6656
ENSRNOT00000003150	Snx29-201	ENSRNOG00000002294	Snx29	chr10:3840622-4249739	-	protein_coding	12.9493	13.4162	14.0926	15.5596	12.8512	14.2899
ENSRNOT00000003155	Hlx-201	ENSRNOG00000002309	Hlx	chr13:102637769-102643223	-	protein_coding	6.4253	6.18286	7.4265	7.48008	5.61238	7.4362
ENSRNOT00000003158	Hnrnpd-201	ENSRNOG00000002292	Hnrnpd	chr14:11256268-11274578	+	protein_coding	6.15188	8.16734	6.78697	7.95718	6.13778	7.76361
ENSRNOT00000003164	Msi2-201	ENSRNOG00000025338	Msi2	chr10:75681393-76039964	-	protein_coding	13.5868	13.1141	13.9824	19.2749	18.8041	18.3244
ENSRNOT00000003173	Hnrnpd-202	ENSRNOG00000002292	Hnrnpd	chr14:11256268-11274578	+	protein_coding	4.75191	4.4032	6.02951	6.15173	6.53187	8.14653
ENSRNOT00000003177	RGD1310587-201	ENSRNOG00000002322	RGD1310587	chr13:102780877-102790639	-	protein_coding	33.0282	36.21	36.6547	41.3261	41.282	43.1217
ENSRNOT00000003179	Dgke-002	ENSRNOG00000002338	Dgke	chr10:76386488-76407857	-	protein_coding	2.83401	3.23787	3.56598	3.46925	3.68937	3.81552
ENSRNOT00000003180	LOC100361079-201	ENSRNOG00000002340	LOC100361079	chr1:89258553-89258935	-	protein_coding	1.19392	1.27928	1.0594	1.04031	1.16021	0.969485
ENSRNOT00000003182	Aldh3a1-201	ENSRNOG00000002331	Aldh3a1	chr10:47490153-47499876	+	protein_coding	5.50494	4.67942	5.03924	2.75458	3.98989	3.4069
ENSRNOT00000003188	RGD1566265-201	ENSRNOG00000002323	RGD1566265	chrX:78870964-78911601	-	protein_coding	9.14358	11.6229	9.9984	8.70556	8.47568	7.72039
ENSRNOT00000003189	Slc15a2-201	ENSRNOG00000002305	Slc15a2	chr11:66932614-66961713	+	protein_coding	6.32462	4.93194	5.89902	2.33114	2.30483	2.28812
ENSRNOT00000003192	LOC686087-201	ENSRNOG00000002332	LOC686087	chrX:157759624-157773108	+	protein_coding	9.95905	9.59439	8.45736	9.43688	10.573	11.0145
ENSRNOT00000003193	LOC103689943-001	ENSRNOG00000002314	LOC103689943	chr10:28243-72912	+	protein_coding	12.1116	8.71468	8.85407	9.67513	9.03915	11.2712
ENSRNOT00000003198	Mark1-201	ENSRNOG00000002339	Mark1	chr13:102809549-102942863	-	protein_coding	2.84592	3.10264	3.21541	6.1886	13.5235	8.55561
ENSRNOT00000003207	Rasgef1b-201	ENSRNOG00000002345	Rasgef1b	chr14:11988671-12027381	+	protein_coding	11.6142	11.6381	10.4592	4.88237	6.0088	5.87657
ENSRNOT00000003213	LOC100911685-201	ENSRNOG00000046271	LOC100911685	chr10:4411766-4445769	+	protein_coding	21.7404	23.3104	22.8984	22.5511	20.4077	19.9526
ENSRNOT00000003216	Rab3gap2-201	ENSRNOG00000002353	Rab3gap2	chr13:103171047-103228423	+	protein_coding	0.713171	0.777593	0.693353	0.834695	0.915123	0.886851
ENSRNOT00000003219	Scpep1-201	ENSRNOG00000002358	Scpep1	chr10:76230373-76263866	-	protein_coding	157.482	134.829	163.985	74.8119	73.4177	79.0957
ENSRNOT00000003224	Sgcd-201	ENSRNOG00000002372	Sgcd	chr10:32062946-32471454	-	protein_coding	21.0103	22.5833	23.1674	26.7939	31.6773	24.2204
ENSRNOT00000003237	Prkg2-201	ENSRNOG00000002361	Prkg2	chr14:12218553-12315229	+	protein_coding	2.05495	1.47124	1.40804	1.37789	2.3727	2.41898
ENSRNOT00000003246	Trim41-201	ENSRNOG00000002388	Trim41	chr10:34155515-34166599	-	protein_coding	9.74603	9.31286	9.87773	10.3421	8.08139	11.0516
ENSRNOT00000003247	Morf4l2-201	ENSRNOG00000002389	Morf4l2	chrX:107394486-107405564	-	protein_coding	166.126	169.736	158.616	136.778	134.983	138.025
ENSRNOT00000003248	Uchl1-201	ENSRNOG00000002343	Uchl1	chr14:43133218-43143973	-	protein_coding	7.22565	8.12142	8.10431	2.20052	1.7846	2.31738
ENSRNOT00000003249	Bpnt1-201	ENSRNOG00000002378	Bpnt1	chr13:103268088-103292845	+	protein_coding	22.1027	17.2263	20.1836	18.9882	25.4604	21.6187
ENSRNOT00000003251	Akap1-201	ENSRNOG00000002373	Akap1	chr10:76164046-76166251	-	protein_coding	0.298942	0.365191	0.65671	1.50883	0.635778	0.958201
ENSRNOT00000003255	Golgb1-201	ENSRNOG00000030314	Golgb1	chr11:66762449-66819079	-	protein_coding	3.99082	4.78215	3.06664	2.83068	3.29135	3.04707
ENSRNOT00000003265	Itm2a-201	ENSRNOG00000002365	Itm2a	chrX:78490866-78496847	-	protein_coding	11.555	14.5666	12.3446	15.4944	12.9376	12.7439
ENSRNOT00000003268	LOC102553715-201	ENSRNOG00000002382	LOC102553715	chr10:47765783-47768483	+	protein_coding	136.064	137.979	155.381	37.5555	42.5317	40.5281
ENSRNOT00000003274	Serpinb8-201	ENSRNOG00000002396	Serpinb8	chr13:27889395-27912716	+	protein_coding	2.38407	1.76033	2.1449	0.931044	0.751981	0.487773
ENSRNOT00000003277	Uso1-201	ENSRNOG00000002301	Uso1	chr14:17371453-17436897	-	protein_coding	31.7243	36.3537	34.4952	35.3738	32.4966	29.7035
ENSRNOT00000003282	Gpc4-201	ENSRNOG00000002413	Gpc4	chrX:139354155-139464798	-	protein_coding	6.0575	6.69166	6.81013	9.92278	8.48116	8.92302
ENSRNOT00000003283	Plp1-201	ENSRNOG00000002419	Plp1	chrX:107496072-107511348	+	protein_coding	18.8092	18.0327	16.7174	41.5497	50.829	39.8149
ENSRNOT00000003284	Pdxdc1-201	ENSRNOG00000002407	Pdxdc1	chr10:3232794-3321412	-	protein_coding	3.66079	3.77388	3.65333	4.19455	4.08681	3.98685
ENSRNOT00000003286	Lpar4-201	ENSRNOG00000002428	Lpar4	chrX:78042859-78056347	+	protein_coding	4.08642	3.92373	3.28703	3.40655	4.72515	3.43659
ENSRNOT00000003295	Pctp-201	ENSRNOG00000002425	Pctp	chr10:77491454-77512032	-	protein_coding	4.04158	3.37964	2.96084	1.56724	2.04313	1.60659
ENSRNOT00000003296	Zcchc5-201	ENSRNOG00000002429	Zcchc5	chrX:77954484-77956352	-	protein_coding	0.353797	0.151464	0.22609	2.06503	1.49493	1.65107
ENSRNOT00000003297	Tmem100-201	ENSRNOG00000002434	Tmem100	chr10:77537340-77543192	+	protein_coding	53.0011	46.4326	48.3929	22.1945	24.8855	20.4672
ENSRNOT00000003308	Mmd-201	ENSRNOG00000002436	Mmd	chr10:77762900-77783779	+	protein_coding	0.305382	0.433955	0.375838	0.748053	0.314171	0.468892
ENSRNOT00000003309	Zc3h7a-201	ENSRNOG00000002420	Zc3h7a	chr10:4536180-4575643	+	protein_coding	19.793	27.6373	24.6971	19.4951	20.5395	24.9057
ENSRNOT00000003313	Tgfb2-201	ENSRNOG00000002418	Tgfb2	chr13:105039853-105141030	-	protein_coding	11.7008	11.3121	12.568	15.8072	16.2482	15.3481
ENSRNOT00000003320	Fam129a-201	ENSRNOG00000002403	Fam129a	chr13:68949665-69101588	+	protein_coding	242.419	209.266	257.664	218.845	241.892	203.503
ENSRNOT00000003326	Hcls1-201	ENSRNOG00000038881	Hcls1	chr11:66736966-66759402	-	protein_coding	12.1723	9.56626	13.6365	5.16567	5.20305	4.44153
ENSRNOT00000003327	Rbm47-201	ENSRNOG00000002408	Rbm47	chr14:43810119-43837662	+	protein_coding	2.94352	2.37859	3.3143	2.5039	2.30028	2.70686
ENSRNOT00000003332	Txndc11-201	ENSRNOG00000002452	Txndc11	chr10:4578469-4635953	+	protein_coding	7.90289	8.408	8.32121	9.01527	7.85522	8.40024
ENSRNOT00000003339	Trim7-201	ENSRNOG00000002469	Trim7	chr10:34185898-34199279	+	protein_coding	1.64786	0.979959	1.76775	2.78199	2.31898	2.33727
ENSRNOT00000003340	Fbxo40-201	ENSRNOG00000002459	Fbxo40	chr11:66713888-66731198	+	protein_coding	2.20054	2.75306	3.41422	4.25441	5.64737	5.50202
ENSRNOT00000003343	Ifi47-201	ENSRNOG00000002470	Ifi47	chr10:34277993-34285623	+	protein_coding	17.7512	17.5301	18.1231	6.28967	7.01878	5.83693
ENSRNOT00000003346	G3bp2-201	ENSRNOG00000002433	G3bp2	chr14:17492081-17520792	+	protein_coding	33.4242	30.8098	32.7651	31.6628	30.6397	34.3377
ENSRNOT00000003349	Nid1-201	ENSRNOG00000002461	Nid1	chr17:90553394-90627101	-	protein_coding	200.197	203.604	223.28	140.683	126.685	141.129
ENSRNOT00000003359	Rrp15-201	ENSRNOG00000002450	Rrp15	chr13:105155441-105179095	-	protein_coding	6.1534	7.45134	7.5777	9.72779	7.65984	9.02637
ENSRNOT00000003361	Mfap3-201	ENSRNOG00000002443	Mfap3	chr10:42933077-42945564	+	protein_coding	24.4904	24.5825	24.4779	15.9489	15.6187	14.6389
ENSRNOT00000003369	Tom1l1-201	ENSRNOG00000002474	Tom1l1	chr10:78173847-78219793	-	protein_coding	3.14	2.9082	2.93195	2.51365	2.22647	3.68373
ENSRNOT00000003391	Insig2-201	ENSRNOG00000002478	Insig2	chr13:37266312-37287458	-	protein_coding	10.9015	11.08	10.3933	10.3358	12.4822	14.5647
ENSRNOT00000003397	Gnl3l-001	ENSRNOG00000002509	Gnl3l	chrX:20034882-20070578	-	protein_coding	31.3017	31.4578	28.4869	29.112	29.0758	28.1857
ENSRNOT00000003402	LOC108348055-201	ENSRNOG00000002462	LOC108348055	chr10:49020454-49028069	+	protein_coding	8.02457	7.30462	6.24873	7.64812	7.92869	7.2493
ENSRNOT00000003412	Litaf-201	ENSRNOG00000002520	Litaf	chr10:4719713-4763510	+	protein_coding	18.5114	20.0949	21.2337	13.5137	11.9116	13.6795
ENSRNOT00000003413	Ralb-201	ENSRNOG00000002440	Ralb	chr13:35494721-35511020	-	protein_coding	24.2288	26.2766	30.1051	21.8826	16.3201	20.8597
ENSRNOT00000003414	Rap2c-201	ENSRNOG00000002529	Rap2c	chrX:138224040-138237157	-	protein_coding	19.1479	19.9068	16.6887	15.9226	16.0185	16.5836
ENSRNOT00000003425	Rhoh-201	ENSRNOG00000002540	Rhoh	chr14:43961756-43992587	-	protein_coding	4.31374	4.22023	4.20844	2.53481	2.76783	2.45482
ENSRNOT00000003432	Alkbh8-201	ENSRNOG00000024525	Alkbh8	chr6:18880737-18949393	+	protein_coding	6.70301	7.17888	5.53707	6.45863	7.06515	6.66816
ENSRNOT00000003435	Ccdc93-201	ENSRNOG00000002514	Ccdc93	chr13:37400476-37468840	+	protein_coding	20.5252	21.4295	21.5358	19.1436	19.5464	19.0663
ENSRNOT00000003437	Pds5a-201	ENSRNOG00000002541	Pds5a	chr14:44185446-44280079	+	protein_coding	42.652	43.6971	42.0703	38.9292	43.532	38.3235
ENSRNOT00000003438	Gpr137b-201	ENSRNOG00000002480	Gpr137b	chr17:90696019-90701515	+	protein_coding	3.97878	3.55814	3.46612	2.23091	3.72674	3.23302
ENSRNOT00000003439	RGD1309748-201	ENSRNOG00000002545	RGD1309748	chr10:6841071-6870011	-	protein_coding	21.8071	20.9987	21.433	20.5186	19.3408	21.3227
ENSRNOT00000003441	Htr5b-201	ENSRNOG00000002549	Htr5b	chr13:37479758-37492680	-	protein_coding	0.535886	0.712312	0.603046	0.278993	0.433633	0.157534
ENSRNOT00000003447	Galnt10-201	ENSRNOG00000002488	Galnt10	chr10:43067299-43210427	+	protein_coding	6.67505	7.21529	6.99884	5.20757	5.09249	5.33098
ENSRNOT00000003449	C1galt1c1-201	ENSRNOG00000002536	C1galt1c1	chrX:124921728-124926171	-	protein_coding	23.6195	25.5228	18.2198	20.8878	22.0941	19.5203
ENSRNOT00000003458	Socs1-201	ENSRNOG00000002568	Socs1	chr10:4957326-4958461	+	protein_coding	2.83147	3.00354	3.59476	3.56655	2.83506	3.58658
ENSRNOT00000003460	Mrps14-001	ENSRNOG00000002569	Mrps14	chr13:77940454-77946201	+	protein_coding	9.88133	9.00472	7.62813	10.2516	8.3801	10.7118
ENSRNOT00000003466	Serpinb7-201	ENSRNOG00000002555	Serpinb7	chr13:27312498-27354052	+	protein_coding	4.77932	4.12782	2.02867	0.907828	0.922495	0.892808
ENSRNOT00000003470	Rchy1-201	ENSRNOG00000002546	Rchy1	chr14:17615968-17631714	+	protein_coding	15.5732	14.0778	13.4266	14.4572	13.4587	13.7309
ENSRNOT00000003472	Parm1-201	ENSRNOG00000002579	Parm1	chr14:17969219-18076907	-	protein_coding	7.65487	9.0352	9.72168	10.6431	10.9385	8.82769
ENSRNOT00000003473	Sap30l-201	ENSRNOG00000002575	Sap30l	chr10:43224269-43231611	+	protein_coding	48.6927	43.3175	53.5549	43.5834	42.8715	41.7029
ENSRNOT00000003479	Nubp1-201	ENSRNOG00000002574	Nubp1	chr10:5333378-5344121	-	protein_coding	22.052	22.2954	21.1905	20.4315	18.5978	18.647
ENSRNOT00000003492	Heatr6-001	ENSRNOG00000002542	Heatr6	chr10:71054344-71083536	+	protein_coding	5.87929	5.78524	5.79539	8.09514	7.08567	6.45288
ENSRNOT00000003494	Taf1-201	ENSRNOG00000002565	Taf1	chrX:71412303-71484890	+	processed_transcript	3.80253	0.031366	0.029626	15.8577	5.44788	0.025355
ENSRNOT00000003495	Serpinb11-201	ENSRNOG00000002583	Serpinb11	chr13:27238767-27257181	+	protein_coding	0.590402	1.21022	1.39197	0.15636	0.284824	0.059165
ENSRNOT00000003514	Carhsp1-201	ENSRNOG00000002610	Carhsp1	chr10:7041510-7055101	+	protein_coding	24.5175	24.2353	24.3141	21.6418	21.0715	21.6281
ENSRNOT00000003515	Grap-201	ENSRNOG00000002599	Grap	chr10:47930633-47949773	+	protein_coding	2.02094	1.76465	1.47718	2.06182	1.73725	1.6919
ENSRNOT00000003517	Trmt1l-201	ENSRNOG00000002580	Trmt1l	chr13:68785827-68818990	+	protein_coding	8.77589	7.5618	6.9554	8.89391	9.16836	10.4043
ENSRNOT00000003519	Flt4-201	ENSRNOG00000002511	Flt4	chr10:35078726-35121599	+	protein_coding	10.8906	12.6682	13.8009	15.989	11.2191	12.5158
ENSRNOT00000003535	Edaradd-201	ENSRNOG00000002624	Edaradd	chr17:90802393-90843485	+	protein_coding	1.07514	0.938719	0.742368	1.32029	1.1807	1.31831
ENSRNOT00000003540	Tsr2-001	ENSRNOG00000002556	Tsr2	chrX:20226542-20232635	-	protein_coding	10.2086	10.6512	9.44428	9.89322	10.5048	9.13709
ENSRNOT00000003542	Pmm2-201	ENSRNOG00000002615	Pmm2	chr10:7056266-7077443	-	protein_coding	28.6468	25.0515	27.9051	22.026	24.1286	22.6597
ENSRNOT00000003544	Dexi-201	ENSRNOG00000002635	Dexi	chr10:5199226-5211913	+	protein_coding	10.7107	9.26111	9.1259	10.3739	9.81108	11.3581
ENSRNOT00000003550	Naca-201	ENSRNOG00000002632	Naca	chr7:2458264-2470669	+	protein_coding	231.1	240.929	216.955	232.222	250.494	294.831
ENSRNOT00000003551	Scyl3-201	ENSRNOG00000025318	Scyl3	chr13:82231030-82254318	+	protein_coding	10.6602	10.2934	10.1435	8.34482	8.11632	8.67318
ENSRNOT00000003552	Smim14-201	ENSRNOG00000002553	Smim14	chr14:44413636-44457239	+	protein_coding	105.961	91.3315	90.5314	70.8336	70.0645	69.0605
ENSRNOT00000003555	Cnot8-201	ENSRNOG00000002630	Cnot8	chr10:43542697-43551271	+	protein_coding	28.5726	27.0069	23.9633	22.7451	24.0437	23.1028
ENSRNOT00000003556	Kctd3-201	ENSRNOG00000002627	Kctd3	chr13:107433588-107471843	-	protein_coding	10.7854	10.9534	12.0255	13.5628	12.7373	13.4265
ENSRNOT00000003557	LOC100361993-201	ENSRNOG00000022144	LOC100361993	chr13:107580629-107581385	+	protein_coding	12.7439	13.6204	15.2254	11.9249	17.5935	16.0472
ENSRNOT00000003558	Ivns1abp-002	ENSRNOG00000002618	Ivns1abp	chr13:68707776-68722469	+	protein_coding	26.6809	0	19.8065	0	25.9636	19.8766
ENSRNOT00000003567	Ptgs2-201	ENSRNOG00000002525	Ptgs2	chr13:67351087-67359335	+	protein_coding	5.18387	5.45937	5.13624	4.0462	3.97481	3.73247
ENSRNOT00000003568	Ptpn4-201	ENSRNOG00000002625	Ptpn4	chr13:35678240-35858390	-	protein_coding	7.80064	7.88735	7.71108	7.82743	9.44623	8.55885
ENSRNOT00000003572	Ciita-201	ENSRNOG00000002659	Ciita	chr10:5213350-5260608	-	protein_coding	2.30335	2.48335	3.1954	1.81418	1.66997	1.41204
ENSRNOT00000003573	Magee1-201	ENSRNOG00000002660	Magee1	chrX:76083549-76087117	+	protein_coding	1.49662	1.64531	1.65243	2.1148	1.44904	1.96187
ENSRNOT00000003582	Utp18-201	ENSRNOG00000002644	Utp18	chr10:81562409-81587858	-	protein_coding	11.8524	11.6398	9.9983	9.5136	10.3746	9.44458
ENSRNOT00000003586	Cacybp-001	ENSRNOG00000002572	Cacybp	chr13:77948771-77959089	-	protein_coding	52.9528	52.3946	47.2984	40.3919	57.7089	53.1022
ENSRNOT00000003593	Gpr37-201	ENSRNOG00000002524	Gpr37	chr4:51822153-51844331	-	protein_coding	1.68781	2.20793	2.15067	1.9755	1.59716	2.21345
ENSRNOT00000003600	Ddx52-001	ENSRNOG00000002612	Ddx52	chr10:71253598-71277277	+	protein_coding	13.4296	12.3111	11.0999	11.4044	12.2034	11.163
ENSRNOT00000003605	Lamc1-001	ENSRNOG00000002680	Lamc1	chr13:70658707-70783515	-	protein_coding	177.283	173.356	227.181	171.17	174.671	151.93
ENSRNOT00000003611	Nme2-201	ENSRNOG00000002671	Nme2	chr10:81648216-81653717	-	protein_coding	173.979	183.68	173.149	152.909	164.796	142.771
ENSRNOT00000003615	Emp2-201	ENSRNOG00000002664	Emp2	chr10:5433248-5467839	+	protein_coding	9.67392	9.96072	10.7341	15.4402	13.3364	15.5184
ENSRNOT00000003618	Tfb2m-201	ENSRNOG00000002695	Tfb2m	chr13:97820493-97838228	-	protein_coding	13.3788	13.7422	10.7855	13.6331	14.671	15.5447
ENSRNOT00000003630	Pla2g4a-201	ENSRNOG00000002657	Pla2g4a	chr13:67062257-67206688	-	protein_coding	10.126	11.4067	11.8322	7.6546	5.32148	7.41327
ENSRNOT00000003633	Abat-201	ENSRNOG00000002636	Abat	chr10:7093405-7200499	-	protein_coding	0.38331	0.447061	0.205954	0.821428	1.07301	1.50545
ENSRNOT00000003636	Mettl18-201	ENSRNOG00000025189	Mettl18	chr13:82298534-82300657	+	protein_coding	4.02192	4.02111	3.22212	4.0018	3.47224	4.6635
ENSRNOT00000003638	Mtmr1-201	ENSRNOG00000002697	Mtmr1	chr18:291785-325377	-	protein_coding	5.08979	7.93933	5.94544	4.75665	5.58845	6.18065
ENSRNOT00000003639	Zfp672-201	ENSRNOG00000002713	Zfp672	chr10:43752700-43760930	-	protein_coding	7.07041	6.81347	6.88341	8.3733	10.0687	8.70327
ENSRNOT00000003641	Cnst-201	ENSRNOG00000002710	Cnst	chr13:97838361-97913082	+	protein_coding	17.9532	16.4645	17.5794	24.7208	26.0906	23.9083
ENSRNOT00000003645	Hgd-201	ENSRNOG00000002701	Hgd	chr11:65983221-66034573	-	protein_coding	0.212938	0.586776	0.495498	0.366492	0.919788	0.519161
ENSRNOT00000003650	Nuf2-201	ENSRNOG00000002711	Nuf2	chr13:87818391-87847263	-	protein_coding	7.34587	8.19585	4.76655	1.1888	0.918032	1.20654
ENSRNOT00000003658	Nme1-201	ENSRNOG00000002693	Nme1	chr10:81657153-81666523	-	protein_coding	19.2577	20.9911	20.3696	12.9095	12.3228	13.5884
ENSRNOT00000003667	Pbdc1-201	ENSRNOG00000002662	Pbdc1	chrX:76042239-76046938	+	protein_coding	19.0869	22.3992	19.9428	18.0195	19.0844	20.534
ENSRNOT00000003671	Rabgap1l-001	ENSRNOG00000002736	Rabgap1l	chr13:78011047-78608844	-	protein_coding	17.1381	17.3367	12.842	13.6096	12.6891	15.2016
ENSRNOT00000003674	Ndufb4-201	ENSRNOG00000002721	Ndufb4	chr11:65960277-65966898	+	protein_coding	69.6029	71.4784	71.4232	73.3759	84.0915	85.0435
ENSRNOT00000003685	Ccdc43-201	ENSRNOG00000002748	Ccdc43	chr10:90644995-90657185	-	protein_coding	10.8516	10.7047	10.5761	10.6877	11.5678	10.8892
ENSRNOT00000003686	Btc-201	ENSRNOG00000002728	Btc	chr14:18231860-18272484	+	protein_coding	1.1202	0.900558	0.571069	1.02921	1.29579	1.04171
ENSRNOT00000003689	Rc3h1-201	ENSRNOG00000002750	Rc3h1	chr13:78722763-78789266	+	processed_transcript	14.458	13.9469	19.4973	14.4852	21.0651	21.1427
ENSRNOT00000003690	Sec14l1-201	ENSRNOG00000002722	Sec14l1	chr10:106065712-106112857	+	protein_coding	18.3697	20.9285	20.3136	21.2396	15.574	17.6404
ENSRNOT00000003691	Ugdh-201	ENSRNOG00000002643	Ugdh	chr14:44479614-44502845	+	protein_coding	34.8643	32.6124	35.7812	21.2587	19.7752	17.987
ENSRNOT00000003696	Pafah1b1-001	ENSRNOG00000002755	Pafah1b1	chr10:61457216-61577412	-	protein_coding	62.8621	61.9719	61.0157	65.4623	58.9814	61.4607
ENSRNOT00000003697	Prpsap2-201	ENSRNOG00000002724	Prpsap2	chr10:48009059-48044344	-	protein_coding	7.547	7.7233	7.22103	8.30133	9.14986	8.68815
ENSRNOT00000003699	Tada2a-201	ENSRNOG00000002757	Tada2a	chr10:71393692-71441389	-	protein_coding	7.95283	8.50494	7.1089	9.50502	10.8745	10.1788
ENSRNOT00000003700	Mettl22-201	ENSRNOG00000002714	Mettl22	chr10:7223362-7240812	-	protein_coding	6.47195	6.20252	5.49865	8.2748	8.06012	7.11406
ENSRNOT00000003705	Rgs5-201	ENSRNOG00000002730	Rgs5	chr13:87986240-88002831	+	protein_coding	1.44176	2.46958	0.887224	1.43617	1.0799	1.09782
ENSRNOT00000003713	Npl-201	ENSRNOG00000002775	Npl	chr13:70938082-70980913	-	protein_coding	8.94467	6.92409	8.38142	5.62284	6.1727	6.9374
ENSRNOT00000003714	Zdhhc15-201	ENSRNOG00000002751	Zdhhc15	chrX:75439778-75566481	-	protein_coding	6.3128	6.25101	5.66578	3.55206	3.92738	4.05681
ENSRNOT00000003715	Vps4b-201	ENSRNOG00000002705	Vps4b	chr13:26825261-26850460	-	protein_coding	37.7868	35.8606	39.0577	32.6681	34.1397	34.7292
ENSRNOT00000003721	Fstl1-201	ENSRNOG00000002746	Fstl1	chr11:65782567-65814601	-	protein_coding	1.47921	1.44829	1.94055	1.29148	1.05084	1.12955
ENSRNOT00000003728	Kdsr-001	ENSRNOG00000002781	Kdsr	chr13:26780633-26812215	-	protein_coding	16.1068	14.8137	17.3414	11.5782	10.6605	14.5554
ENSRNOT00000003730	AABR07039648.1-201	ENSRNOG00000002789	AABR07039648.1	chrX:81816553-81817101	-	protein_coding	1.46946	0	1.56515	1.97426	0	0
ENSRNOT00000003733	Sell-201	ENSRNOG00000002776	Sell	chr13:82369493-82387631	+	protein_coding	1.57222	2.48703	3.20529	0.970019	0.757708	0.531466
ENSRNOT00000003748	Serpinc1-001	ENSRNOG00000002783	Serpinc1	chr13:78805347-78820381	+	protein_coding	1.58945	4.18619	1.87372	0.145421	3.00128	1.0374
ENSRNOT00000003750	Mettl16-001	ENSRNOG00000002764	Mettl16	chr10:61626597-61672136	+	protein_coding	11.8097	10.9365	11.3755	14.0661	15.7019	13.8189
ENSRNOT00000003759	Selp-201	ENSRNOG00000002794	Selp	chr13:82438697-82464628	+	protein_coding	1.73384	4.20575	1.89386	3.25984	3.49727	2.42964
ENSRNOT00000003762	Mri1-201	ENSRNOG00000026211	Mri1	chr19:25360164-25366806	-	protein_coding	4.15439	4.2979	4.10291	5.05887	4.57247	4.89849
ENSRNOT00000003765	Higd1b-002	ENSRNOG00000002814	Higd1b	chr10:90930010-90931639	+	protein_coding	2.99439	3.04489	3.26767	3.28208	2.18388	2.89585
ENSRNOT00000003768	Bcl2-001	ENSRNOG00000002791	Bcl2	chr13:26605426-26769374	-	protein_coding	5.01205	5.85183	5.84261	5.03527	4.61347	5.45977
ENSRNOT00000003770	Gfpt2-201	ENSRNOG00000002810	Gfpt2	chr10:35279236-35325508	+	protein_coding	56.1463	53.3794	70.7021	34.0079	41.1923	30.9114
ENSRNOT00000003774	Rgs4-201	ENSRNOG00000002773	Rgs4	chr13:88054817-88061108	-	protein_coding	67.2519	63.8098	63.534	63.648	76.1991	50.2418
ENSRNOT00000003777	Spag9-201	ENSRNOG00000002749	Spag9	chr10:81693770-81827562	+	protein_coding	72.0047	70.0909	66.1708	65.3522	70.6804	64.3231
ENSRNOT00000003778	Cxcl1-201	ENSRNOG00000002802	Cxcl1	chr14:18743685-18745457	-	protein_coding	2.29237	1.85488	1.33241	2.06071	2.59524	1.02244
ENSRNOT00000003779	Lias-201	ENSRNOG00000002759	Lias	chr14:44507218-44524252	-	protein_coding	7.92354	6.40647	6.36055	8.19615	9.83846	8.85026
ENSRNOT00000003780	Tob1-201	ENSRNOG00000002828	Tob1	chr10:81913689-81915716	+	protein_coding	6.32742	6.04819	6.8391	10.9568	9.23487	9.81991
ENSRNOT00000003782	Rlim-001	ENSRNOG00000002824	Rlim	chrX:73762778-73778674	-	protein_coding	7.20266	7.67957	7.34047	14.1995	6.3512	6.15321
ENSRNOT00000003784	Wfikkn2-201	ENSRNOG00000002831	Wfikkn2	chr10:81936444-81942188	-	protein_coding	0.675794	0.301317	0.709687	0.642368	0.349946	0.700716
ENSRNOT00000003787	Ptges3-201	ENSRNOG00000002642	Ptges3	chr7:2479311-2497013	+	protein_coding	65.2629	69.0089	69.9866	69.6894	72.3072	70.4975
ENSRNOT00000003789	Kif4a-001	ENSRNOG00000038035	Kif4a	chrX:70461776-70561084	+	protein_coding	3.29777	4.421	1.15759	0.768801	0	0.872926
ENSRNOT00000003791	Sccpdh-201	ENSRNOG00000037984	Sccpdh	chr13:97941757-97963824	+	protein_coding	20.0827	19.3667	18.6426	22.2078	24.5745	22.2626
ENSRNOT00000003792	Ulk2-201	ENSRNOG00000002763	Ulk2	chr10:48050803-48129377	-	protein_coding	23.2998	22.6742	21.9853	21.68	21.6698	20.3778
ENSRNOT00000003794	Ppbp-201	ENSRNOG00000002829	Ppbp	chr14:18851954-18853315	-	protein_coding	0.521828	0.516508	0.470886	0.149814	0.215013	0.171082
ENSRNOT00000003797	LOC24906-201	ENSRNOG00000002820	LOC24906	chr10:43871682-43880049	+	protein_coding	3.30256	2.93873	2.93759	1.9326	0.656005	0.091255
ENSRNOT00000003800	Usp27x-201	ENSRNOG00000002844	Usp27x	chrX:15988604-15990484	+	protein_coding	1.73721	1.67383	2.46776	1.95319	1.71127	1.96909
ENSRNOT00000003804	Cog1-201	ENSRNOG00000002795	Cog1	chr10:102167771-102180569	+	protein_coding	15.1927	15.298	14.8476	16.6689	16.0511	16.071
ENSRNOT00000003811	Klb-201	ENSRNOG00000002834	Klb	chr14:44548287-44613904	-	protein_coding	0.765396	0.543009	0.458118	0.949749	1.81913	1.28753
ENSRNOT00000003812	Hsd17b7-201	ENSRNOG00000002826	Hsd17b7	chr13:88288046-88307988	-	protein_coding	0.752108	0.741569	0.674478	1.13763	1.5253	1.04986
ENSRNOT00000003828	Dars2-001	ENSRNOG00000002813	Dars2	chr13:78857638-78885464	-	protein_coding	7.84733	7.05683	7.12434	8.16257	7.37504	7.6506
ENSRNOT00000003832	Rbm25l1-201	ENSRNOG00000002871	Rbm25l1	chr10:10457320-10460756	+	protein_coding	9.2831	10.39	9.68562	11.7456	12.4424	11.7276
ENSRNOT00000003834	Rbm25-201	ENSRNOG00000002874	Rbm25	chr6:107156263-107164033	+	protein_coding	21.6377	25.4649	23.4305	28.3521	27.89	28.4748
ENSRNOT00000003837	Cdc42bpa-201	ENSRNOG00000002841	Cdc42bpa	chr13:98231326-98447762	+	protein_coding	61.9048	62.3435	59.9064	71.2192	75.5516	70.978
ENSRNOT00000003840	Phlpp1-201	ENSRNOG00000002821	Phlpp1	chr13:26172243-26394505	+	protein_coding	6.89983	6.98257	7.35765	9.85747	8.4513	9.45517
ENSRNOT00000003843	Eef2kmt-201	ENSRNOG00000002876	Eef2kmt	chr10:10530365-10540428	+	protein_coding	3.5113	2.82506	3.11774	5.19885	3.59103	3.83962
ENSRNOT00000003844	Ccdc181-001	ENSRNOG00000002860	Ccdc181	chr13:82574966-82588640	+	protein_coding	5.29906	4.3735	4.3094	5.093	5.72005	6.23852
ENSRNOT00000003859	Ppm1e-201	ENSRNOG00000024730	Ppm1e	chr10:74548270-74679858	-	protein_coding	0.996572	0.360404	0.692299	1.54863	0.954385	1.86745
ENSRNOT00000003867	Gsk3b-201	ENSRNOG00000002833	Gsk3b	chr11:65066235-65208837	-	protein_coding	9.22359	9.40067	9.94839	14.2422	13.2969	13.1701
ENSRNOT00000003870	Zcchc2-201	ENSRNOG00000002882	Zcchc2	chr13:25966428-26013338	+	protein_coding	3.60524	2.87217	3.43109	2.79782	2.74356	2.79667
ENSRNOT00000003871	Akap10-201	ENSRNOG00000002899	Akap10	chr10:48150902-48210074	-	protein_coding	13.9838	14.5177	14.2742	15.2833	14.5438	15.4578
ENSRNOT00000003872	Pdzd11-201	ENSRNOG00000002838	Pdzd11	chrX:70458603-70461635	-	protein_coding	10.4529	13.7482	12.1286	8.31053	9.76739	7.74443
ENSRNOT00000003878	Slc35a4-201	ENSRNOG00000002908	Slc35a4	chr18:29506128-29509296	+	protein_coding	13.6191	14.0096	14.5934	13.8754	11.6472	13.4005
ENSRNOT00000003879	Afp-201	ENSRNOG00000002889	Afp	chr14:19141755-19159923	-	protein_coding	5.73854	15.8471	12.0213	0.460259	0.794291	0.390647
ENSRNOT00000003884	Nacc1-201	ENSRNOG00000002864	Nacc1	chr19:25785854-25801526	-	protein_coding	5.0857	5.1787	6.39384	8.92191	4.19291	5.06395
ENSRNOT00000003886	Myo19-201	ENSRNOG00000002852	Myo19	chr10:72197977-72227462	+	protein_coding	4.73816	4.28735	3.54999	4.17637	4.34061	3.48704
ENSRNOT00000003888	Nagpa-201	ENSRNOG00000002895	Nagpa	chr10:10573191-10581516	+	protein_coding	5.66113	5.1872	5.98236	5.66661	5.30611	5.86025
ENSRNOT00000003891	Sept9-201	ENSRNOG00000002807	Sept9	chr10:106264434-106348490	+	protein_coding	62.6044	60.2053	71.1704	72.9855	75.4449	71.9202
ENSRNOT00000003895	Clcn5-201	ENSRNOG00000002862	Clcn5	chrX:16170576-16196691	+	protein_coding	2.83232	1.7178	2.41104	1.68061	1.52589	1.98914
ENSRNOT00000003901	Ddr2-201	ENSRNOG00000002881	Ddr2	chr13:88317145-88436789	-	protein_coding	22.6817	22.661	25.2609	30.3419	26.8457	26.7245
ENSRNOT00000003907	Rfc1-201	ENSRNOG00000002855	Rfc1	chr14:44580216-44702203	+	protein_coding	24.1237	23.8998	22.3247	22.1034	33.3359	23.3062
ENSRNOT00000003908	Car4-201	ENSRNOG00000002916	Car4	chr10:72272248-72281067	+	protein_coding	0.922067	0.551319	0.665775	1.21498	1.83358	1.96685
ENSRNOT00000003914	Luc7l3-201	ENSRNOG00000002835	Luc7l3	chr10:81991147-82027119	-	protein_coding	92.3188	85.9889	68.99	101.681	120.878	122.37
ENSRNOT00000003921	Alb-201	ENSRNOG00000002911	Alb	chr14:19176277-19191863	-	protein_coding	135.474	390.022	154.879	16.2024	178.522	52.1232
ENSRNOT00000003922	Tsx-001	ENSRNOG00000002925	Tsx	chrX:74273182-74283819	+	protein_coding	0.297348	0.420062	0.429064	0.491097	0.39501	0.698138
ENSRNOT00000003926	Guk1-201	ENSRNOG00000002928	Guk1	chr10:45535627-45543897	-	protein_coding	69.0596	69.9102	70.5802	55.3622	57.1151	55.3491
ENSRNOT00000003931	Mrpl55-201	ENSRNOG00000002943	Mrpl55	chr10:45552795-45555943	+	protein_coding	9.1126	9.44827	8.64707	9.03322	10.0067	9.26229
ENSRNOT00000003932	Atp1b1-001	ENSRNOG00000002934	Atp1b1	chr13:82737159-82758004	-	protein_coding	7.4943	5.03221	5.98126	5.91876	3.37678	5.16223
ENSRNOT00000003934	Nr1i2-201	ENSRNOG00000002906	Nr1i2	chr11:65022100-65058545	+	protein_coding	0.093833	0.125547	0.025845	3.57992	1.18162	6.06673
ENSRNOT00000003940	Socs3-201	ENSRNOG00000002946	Socs3	chr10:106975178-106976040	-	protein_coding	14.3412	12.9947	18.9916	12.1391	12.9815	10.9704
ENSRNOT00000003941	Trmt1-201	ENSRNOG00000002914	Trmt1	chr19:25803262-25813467	+	protein_coding	11.4217	11.587	9.80109	15.8339	13.1209	16.2877
ENSRNOT00000003950	Uhmk1-201	ENSRNOG00000002941	Uhmk1	chr13:88521625-88536728	-	protein_coding	19.4155	20.5976	22.6417	16.2564	16.8418	16.9717
ENSRNOT00000003965	Atp5b-201	ENSRNOG00000002840	Atp5b	chr7:2504695-2511749	+	protein_coding	220.892	213.018	217.094	271.367	278.697	282.738
ENSRNOT00000003966	Adora2b-201	ENSRNOG00000002922	Adora2b	chr10:48569555-48586365	+	protein_coding	0.61609	0.754104	0.645141	0.788714	0.681844	0.893405
ENSRNOT00000003971	Shroom4-201	ENSRNOG00000002959	Shroom4	chrX:16719803-16929907	-	protein_coding	19.8552	20.9682	19.2971	22.9763	24.9908	19.7244
ENSRNOT00000003974	Zswim7-201	ENSRNOG00000002970	Zswim7	chr10:48587119-48599208	-	protein_coding	4.36304	4.26335	3.11076	7.49923	3.958	6.3853
ENSRNOT00000003980	Lyl1-201	ENSRNOG00000002950	Lyl1	chr19:25815207-25818074	+	protein_coding	14.0847	14.2836	15.3022	10.4262	10.0146	8.27691
ENSRNOT00000003981	RGD1563606-201	ENSRNOG00000002975	RGD1563606	chrX:16946207-16946815	+	protein_coding	0.61544	0.647839	1.25274	0.919235	1.56774	0.867274
ENSRNOT00000003987	Mapk9-201	ENSRNOG00000002823	Mapk9	chr10:35333859-35374355	+	protein_coding	11.8748	13.154	14.9149	12.9618	12.206	12.6459
ENSRNOT00000003989	Bmp15-201	ENSRNOG00000002984	Bmp15	chrX:17016778-17023418	+	protein_coding	1.18972	1.18095	1.01983	1.58979	2.14797	1.65203
ENSRNOT00000003991	Wdr19-201	ENSRNOG00000002932	Wdr19	chr14:44705012-44767120	-	protein_coding	9.62002	8.13814	7.8286	10.8847	11.2371	13.1613
ENSRNOT00000003992	Tsr1-003	ENSRNOG00000002980	Tsr1	chr10:61746082-61757514	+	protein_coding	13.9816	14.9968	14.7565	15.877	11.849	14.3163
ENSRNOT00000004001	Fam104a-201	ENSRNOG00000002851	Fam104a	chr10:102179478-102200400	-	protein_coding	18.047	17.3419	17.9081	16.5103	16.5153	17.0076
ENSRNOT00000004003	Klhl5-201	ENSRNOG00000008421	Klhl5	chr14:44805200-44845218	-	protein_coding	15.9573	15.4984	14.2298	11.805	13.6638	13.7425
ENSRNOT00000004006	Stim2-201	ENSRNOG00000002956	Stim2	chr14:59198401-59323947	-	protein_coding	24.9924	24.3523	25.1378	21.8551	26.4098	22.934
ENSRNOT00000004007	Pgs1-201	ENSRNOG00000002949	Pgs1	chr10:106991935-107030260	+	protein_coding	10.7619	9.69817	9.90034	8.90515	6.8738	7.77469
ENSRNOT00000004010	Mapk9-202	ENSRNOG00000002823	Mapk9	chr10:35333859-35374355	+	protein_coding	4.80608	2.56169	2.59269	3.07109	10.6731	12.2919
ENSRNOT00000004011	RGD1304587-201	ENSRNOG00000002944	RGD1304587	chr10:45559578-45561997	+	protein_coding	11.457	10.8682	11.5135	9.39196	11.6515	11.1781
ENSRNOT00000004017	Nfia-201	ENSRNOG00000006966	Nfia	chr5:116421900-116751398	+	protein_coding	36.6646	41.9498	39.3788	49.676	44.9986	38.8202
ENSRNOT00000004023	Timmdc1-201	ENSRNOG00000002999	Timmdc1	chr11:64790801-64815477	+	protein_coding	10.6653	10.1626	10.9714	8.9316	10.3035	11.0532
ENSRNOT00000004026	Ppl-201	ENSRNOG00000002930	Ppl	chr10:10644572-10690223	+	protein_coding	12.3693	13.1063	14.3141	20.6957	21.5838	18.7274
ENSRNOT00000004027	Gadd45gip1-201	ENSRNOG00000003011	Gadd45gip1	chr19:25946979-25949528	+	protein_coding	18.0341	18.8941	17.6541	19.7243	20.7306	16.2678
ENSRNOT00000004030	Tbc1d19-201	ENSRNOG00000003003	Tbc1d19	chr14:59403865-59516911	-	protein_coding	7.96635	7.23656	7.40857	9.58918	9.34805	8.36987
ENSRNOT00000004032	Itpkb-201	ENSRNOG00000002969	Itpkb	chr13:98615287-98708149	+	protein_coding	5.34997	6.95318	7.68363	11.5616	6.7454	10.0622
ENSRNOT00000004042	Rad23a-201	ENSRNOG00000003026	Rad23a	chr19:25949490-25955371	-	protein_coding	9.18835	17.5073	15.2688	18.843	17.6382	19.5338
ENSRNOT00000004046	Nmt1-201	ENSRNOG00000002989	Nmt1	chr10:91126689-91160720	+	protein_coding	48.944	45.9593	47.4108	41.0277	42.7426	41.088
ENSRNOT00000004058	Smg6-001	ENSRNOG00000003041	Smg6	chr10:61772449-62007030	+	protein_coding	13.4916	13.5405	14.0738	14.4687	15.3834	14.7169
ENSRNOT00000004074	Cox18-201	ENSRNOG00000003052	Cox18	chr14:19434753-19446376	+	protein_coding	4.81077	4.55158	5.13401	5.71574	4.45094	5.31789
ENSRNOT00000004078	Atp2b4-201	ENSRNOG00000003031	Atp2b4	chr13:50103189-50149839	+	protein_coding	4.28557	5.52675	5.35062	4.41556	3.76535	3.50523
ENSRNOT00000004081	Ttyh2-201	ENSRNOG00000024578	Ttyh2	chr10:103206014-103248862	+	protein_coding	1.8764	2.03004	2.23088	2.57194	2.3145	2.4063
ENSRNOT00000004083	Tiprl-201	ENSRNOG00000003048	Tiprl	chr13:83478974-83504494	-	protein_coding	12.606	13.0006	11.3559	11.0587	10.9398	12.3539
ENSRNOT00000004091	Calr-201	ENSRNOG00000003029	Calr	chr19:25956771-25961666	-	protein_coding	288.616	329.25	403.273	242.607	260.083	208.589
ENSRNOT00000004094	Bst1-201	ENSRNOG00000003064	Bst1	chr14:71798651-71814523	-	protein_coding	9.58307	8.72165	9.99844	3.93259	4.43612	4.60464
ENSRNOT00000004104	Gpr161-201	ENSRNOG00000003073	Gpr161	chr13:83531018-83571505	+	protein_coding	4.75791	4.65835	5.66486	4.77193	3.75697	4.39618
ENSRNOT00000004111	Mrnip-201	ENSRNOG00000003068	Mrnip	chr10:35680658-35704776	+	protein_coding	3.41548	3.84466	3.45926	4.09018	3.8597	3.51001
ENSRNOT00000004113	Pigl-201	ENSRNOG00000003070	Pigl	chr10:48773828-48831855	+	protein_coding	4.93177	5.23822	4.63828	4.96561	4.43505	5.57362
ENSRNOT00000004117	Olfml2b-201	ENSRNOG00000003018	Olfml2b	chr13:88995316-89032487	+	protein_coding	62.6217	65.4884	80.6203	39.0312	41.0167	36.335
ENSRNOT00000004121	Cd38-201	ENSRNOG00000003069	Cd38	chr14:71715269-71754672	-	protein_coding	9.71875	9.70633	8.96523	3.51868	3.20969	3.38188
ENSRNOT00000004127	Cenpv-201	ENSRNOG00000003086	Cenpv	chr10:48846728-48860902	-	protein_coding	4.07692	3.54348	3.59447	7.69618	6.13774	6.95146
ENSRNOT00000004138	Arhgap31-201	ENSRNOG00000003088	Arhgap31	chr11:64601029-64714252	+	protein_coding	26.1069	27.4593	28.4909	30.0376	28.0344	25.9642
ENSRNOT00000004140	Plcd3-201	ENSRNOG00000003033	Plcd3	chr10:91164812-91186054	-	protein_coding	25.5216	24.5931	23.1443	27.4457	25.6726	23.9754
ENSRNOT00000004141	Kif19-201	ENSRNOG00000003105	Kif19	chr10:103308392-103334466	+	protein_coding	0.402855	0.358019	0.650453	1.61666	1.6805	1.49418
ENSRNOT00000004143	Hic1-201	ENSRNOG00000046405	Hic1	chr10:62007150-62009582	-	protein_coding	6.96905	8.26448	9.69954	9.03266	8.56229	8.47348
ENSRNOT00000004150	Dph1-006	ENSRNOG00000003116	Dph1	chr10:62019719-62020504	-	processed_transcript	2.92766	2.57925	2.25691	1.44355	2.192	1.06814
ENSRNOT00000004159	Glyr1-201	ENSRNOG00000003065	Glyr1	chr10:10725819-10761279	+	protein_coding	25.0101	28.3091	26.8805	25.3394	28.3219	26.5093
ENSRNOT00000004161	Dph1-201	ENSRNOG00000003116	Dph1	chr10:62020320-62032400	-	protein_coding	1.34813	0.498281	1.06115	1.76537	1.71723	0.875059
ENSRNOT00000004163	Acbd4-201	ENSRNOG00000003108	Acbd4	chr10:91187593-91196572	+	protein_coding	13.9253	12.0596	12.3085	18.2456	18.6155	19.5601
ENSRNOT00000004172	Slc9a3r2-201	ENSRNOG00000002997	Slc9a3r2	chr10:14003320-14013870	-	protein_coding	43.4861	40.7051	43.3954	59.7192	61.1204	56.6287
ENSRNOT00000004173	Spryd4-201	ENSRNOG00000003127	Spryd4	chr7:2621961-2623781	-	protein_coding	5.45316	5.63819	5.21774	6.37773	6.63393	5.155
ENSRNOT00000004174	Gc-201	ENSRNOG00000003119	Gc	chr14:20266891-20302581	+	protein_coding	8.26705	28.26	10.5118	1.39934	19.5635	5.64869
ENSRNOT00000004176	Rogdi-201	ENSRNOG00000003125	Rogdi	chr10:10761477-10766095	+	protein_coding	13.1013	12.1832	11.6055	18.2249	18.2107	18.823
ENSRNOT00000004179	Dusp12-201	ENSRNOG00000003100	Dusp12	chr13:89258310-89267402	-	protein_coding	6.62395	6.72898	6.3468	5.98348	6.1872	5.59581
ENSRNOT00000004181	Fcrlb-201	ENSRNOG00000003135	Fcrlb	chr13:89285998-89291371	-	protein_coding	0.421046	0.504183	0.58359	0.334758	0.278671	0.520347
ENSRNOT00000004184	Ribc1-201	ENSRNOG00000003081	Ribc1	chrX:21699368-21710678	-	protein_coding	0.913795	0.101306	0.055637	1.28777	0.110499	1.4273
ENSRNOT00000004187	Cask-201	ENSRNOG00000003054	Cask	chrX:9436707-9467884	+	protein_coding	6.59544	6.77398	6.89324	6.27878	5.82821	0
ENSRNOT00000004192	Traf7-201	ENSRNOG00000003131	Traf7	chr10:13874456-13892997	-	protein_coding	34.268	32.4993	29.0659	34.0643	32.5767	31.9224
ENSRNOT00000004196	Cyth1-201	ENSRNOG00000043381	Cyth1	chr10:107197989-107281235	-	protein_coding	9.76069	9.08938	9.7544	10.5035	10.6893	9.8574
ENSRNOT00000004199	Dcaf6-201	ENSRNOG00000003078	Dcaf6	chr13:83579036-83680207	-	protein_coding	20.9891	22.1234	20.1214	22.0762	23.241	25.0687
ENSRNOT00000004204	LOC108348047-201	ENSRNOG00000049422	LOC108348047	chr13:91168973-91198036	-	protein_coding	3.35022	3.67574	3.6806	1.622	1.84381	1.52055
ENSRNOT00000004206	Mpc2-201	ENSRNOG00000003150	Mpc2	chr13:83681322-83700213	+	protein_coding	64.06	60.3407	53.1026	70.8511	63.3072	68.6769
ENSRNOT00000004213	AABR07037343.1-201	ENSRNOG00000003158	AABR07037343.1	chrX:18998532-18998885	+	protein_coding	0.753813	0.357248	0.287165	0.568787	1.00878	0.975327
ENSRNOT00000004217	Bfar-001	ENSRNOG00000003151	Bfar	chr10:1464765-1497653	+	protein_coding	22.6725	22.8768	20.5884	18.181	16.3443	20.6036
ENSRNOT00000004218	Hexim2-201	ENSRNOG00000021287	Hexim2	chr10:91217079-91222840	+	protein_coding	3.0375	2.21197	2.91363	2.14249	2.1846	2.03283
ENSRNOT00000004224	Hdac8-001	ENSRNOG00000003122	Hdac8	chrX:72163777-72370044	-	protein_coding	7.75522	8.12377	6.66694	8.29208	8.20583	9.79569
ENSRNOT00000004228	Sdhc-201	ENSRNOG00000003163	Sdhc	chr13:89498048-89518939	-	protein_coding	44.0338	45.6238	43.5999	49.5235	50.8261	51.6405
ENSRNOT00000004231	Prom1-201	ENSRNOG00000003098	Prom1	chr14:71533063-71637393	+	protein_coding	0.588749	2.51566	2.46951	3.48332	5.28205	2.98946
ENSRNOT00000004232	Parp1-201	ENSRNOG00000003084	Parp1	chr13:98857177-98889716	+	protein_coding	27.7918	24.6065	28.2262	30.8459	30.0044	32.2935
ENSRNOT00000004235	RragB-201	ENSRNOG00000003160	RragB	chrX:19101522-19134869	-	protein_coding	2.19459	2.22943	1.63712	3.45234	0	0
ENSRNOT00000004238	Mageh1-201	ENSRNOG00000003178	Mageh1	chrX:19243759-19245007	+	protein_coding	15.2752	13.5753	14.5643	13.9148	12.9686	13.3531
ENSRNOT00000004241	Prelp-002	ENSRNOG00000003120	Prelp	chr13:50751648-50761355	-	protein_coding	10.6774	11.044	11.4463	8.34048	7.37058	8.86824
ENSRNOT00000004243	Vamp4-201	ENSRNOG00000003071	Vamp4	chr13:80460890-80483471	+	protein_coding	0.423401	7.05617	2.4393	6.64984	7.60419	7.40217
ENSRNOT00000004248	Trpv2-201	ENSRNOG00000003104	Trpv2	chr10:48903540-48925030	+	protein_coding	5.15583	4.37238	5.46625	5.46354	4.91899	4.88544
ENSRNOT00000004249	Rab26-201	ENSRNOG00000042086	Rab26	chr10:13893290-13898855	-	protein_coding	1.65834	1.26247	1.00932	1.00463	0.976915	1.17946
ENSRNOT00000004252	LOC102552920-201	ENSRNOG00000003187	LOC102552920	chrX:106253355-106255058	+	protein_coding	10.7672	9.60283	9.76816	8.85071	12.3591	10.0692
ENSRNOT00000004256	Gprc5c-201	ENSRNOG00000003144	Gprc5c	chr10:103395511-103417358	+	protein_coding	3.91375	4.01818	4.50014	6.1449	4.64922	6.21421
ENSRNOT00000004260	Gprasp2-201	ENSRNOG00000037658	Gprasp2	chrX:106360393-106363300	+	protein_coding	6.68136	7.4054	6.69836	9.31114	10.3329	10.51
ENSRNOT00000004263	Cited1-001	ENSRNOG00000003189	Cited1	chrX:72128994-72133692	-	protein_coding	0.311349	0	0	1.0408	0.805304	0.365496
ENSRNOT00000004269	Mat2b-201	ENSRNOG00000003177	Mat2b	chr10:25832098-25845634	-	protein_coding	25.771	22.8098	21.7569	25.3323	24.1396	11.3895
ENSRNOT00000004272	Hexim1-201	ENSRNOG00000003203	Hexim1	chr10:91200874-91202984	+	protein_coding	15.7421	15.812	19.9498	21.7597	20.4016	25.7424
ENSRNOT00000004274	Tapt1-201	ENSRNOG00000003174	Tapt1	chr14:71424083-71462618	+	protein_coding	14.6464	13.5754	12.9413	14.3351	15.7977	15.0113
ENSRNOT00000004278	Rps4x-201	ENSRNOG00000003201	Rps4x	chrX:72074202-72077590	-	protein_coding	434.167	462.978	416.175	498.809	593.187	417.194
ENSRNOT00000004279	Mpz-201	ENSRNOG00000003171	Mpz	chr13:89524329-89530068	+	protein_coding	57.3475	51.5801	65.4126	125.97	165.406	121.842
ENSRNOT00000004280	Nlrp3-201	ENSRNOG00000003170	Nlrp3	chr10:45893018-45917287	+	protein_coding	2.28182	3.53729	5.0361	2.81371	1.68794	2.08627
ENSRNOT00000004283	Psmd12-201	ENSRNOG00000003117	Psmd12	chr10:95706685-95725812	+	protein_coding	37.0528	36.1044	35.824	34.5174	33.1208	36.6562
ENSRNOT00000004289	B4galt4-201	ENSRNOG00000003114	B4galt4	chr11:64557977-64583994	-	protein_coding	14.2587	13.1608	13.6	16.1607	15.8971	17.3671
ENSRNOT00000004290	Timp2-201	ENSRNOG00000003148	Timp2	chr10:107338465-107386072	-	protein_coding	323.07	304.347	354.394	183.194	155.798	163
ENSRNOT00000004291	Zfp287-201	ENSRNOG00000003215	Zfp287	chr10:49135277-49149479	-	protein_coding	7.26159	7.61275	6.95754	8.65221	8.71499	7.90056
ENSRNOT00000004293	Acbd3-201	ENSRNOG00000003185	Acbd3	chr13:99005142-99034361	+	protein_coding	2.2294	2.81708	2.59527	2.62891	3.15051	2.40509
ENSRNOT00000004297	Srp9-201	ENSRNOG00000003211	Srp9	chr13:100551307-100559447	+	protein_coding	30.2908	29.6272	26.131	26.5385	29.3579	27.2696
ENSRNOT00000004298	Anks3-201	ENSRNOG00000003186	Anks3	chr10:10808823-10829490	+	protein_coding	0.64533	0.517046	0.706561	1.3558	0.602945	0.949108
ENSRNOT00000004305	Mid1ip1-201	ENSRNOG00000003228	Mid1ip1	chrX:13114569-13116743	-	protein_coding	25.4105	21.6481	25.0734	30.3782	32.0044	29.8818
ENSRNOT00000004308	Sqstm1-201	ENSRNOG00000003147	Sqstm1	chr10:35712615-35716260	-	protein_coding	4.56587	4.7595	4.24927	4.50303	3.60213	2.64076
ENSRNOT00000004310	Ercc6l-001	ENSRNOG00000003208	Ercc6l	chrX:72018373-72034099	-	protein_coding	1.42771	1.69033	1.43241	0.483898	0.438928	0.345382
ENSRNOT00000004313	Serpinf1-201	ENSRNOG00000003172	Serpinf1	chr10:62241756-62254287	-	protein_coding	249.333	248.335	273.451	140.288	161.692	141.404
ENSRNOT00000004314	Nudt16l1-201	ENSRNOG00000003224	Nudt16l1	chr10:10829867-10831782	-	protein_coding	6.76176	6.26749	5.90038	8.86559	5.26487	8.0751
ENSRNOT00000004315	Upk1b-201	ENSRNOG00000027380	Upk1b	chr11:64522130-64553228	+	protein_coding	0.597658	0.283372	0.609416	5.97515	5.08964	12.5628
ENSRNOT00000004319	Degs1-201	ENSRNOG00000003223	Degs1	chr13:100666075-100672731	-	protein_coding	49.3915	49.6432	55.8757	51.835	52.002	59.4546
ENSRNOT00000004320	Lgals3bp-201	ENSRNOG00000003217	Lgals3bp	chr10:107415326-107424710	-	protein_coding	93.0093	95.5396	107.121	16.4413	12.1789	14.6587
ENSRNOT00000004322	Serpinf2-201	ENSRNOG00000003233	Serpinf2	chr10:62264788-62273119	-	protein_coding	0.55555	1.01927	0.670149	0.262394	0.784602	0.506557
ENSRNOT00000004323	Mgat4b-201	ENSRNOG00000003235	Mgat4b	chr10:35726544-35736338	+	protein_coding	12.2244	12.5185	14.1949	14.9647	11.3169	13.051
ENSRNOT00000004329	H3f3a-201	ENSRNOG00000003220	H3f3a	chr13:99091763-99101208	-	protein_coding	278.059	278.885	229.751	245.883	244.541	254.015
ENSRNOT00000004330	Tp53bp2-201	ENSRNOG00000003237	Tp53bp2	chr13:100817359-100873890	+	protein_coding	4.1394	4.35295	5.07326	6.33271	6.11255	6.58071
ENSRNOT00000004342	B3galt2-201	ENSRNOG00000003251	B3galt2	chr13:60435946-60444957	+	protein_coding	0.285643	0.141934	0.162582	0.79634	0.483473	0.351601
ENSRNOT00000004346	RGD1305733-201	ENSRNOG00000003198	RGD1305733	chr10:3411380-3570688	+	protein_coding	0.062278	0.070367	0.086945	0.59676	0.375908	0.74964
ENSRNOT00000004347	Pcp4l1-201	ENSRNOG00000003209	Pcp4l1	chr13:89542378-89565813	-	protein_coding	28.4699	17.7769	22.5744	42.337	45.4988	39.508
ENSRNOT00000004350	Sde2-201	ENSRNOG00000003247	Sde2	chr13:99136921-99153181	+	protein_coding	8.44268	8.52708	10.0276	9.55073	9.89786	11.6554
ENSRNOT00000004351	Slc9a3r1-201	ENSRNOG00000003232	Slc9a3r1	chr10:103713045-103730145	+	protein_coding	9.79368	6.84152	8.43793	11.4979	9.32005	10.6673
ENSRNOT00000004357	Mprip-201	ENSRNOG00000003226	Mprip	chr10:46018659-46133571	+	protein_coding	58.7663	58.4118	66.4818	70.4699	61.5736	71.8962
ENSRNOT00000004359	Ltc4s-201	ENSRNOG00000003244	Ltc4s	chr10:35737664-35739625	-	protein_coding	10.9285	8.78664	7.86884	4.10927	4.27118	3.92401
ENSRNOT00000004361	Maml1-201	ENSRNOG00000003268	Maml1	chr10:35765719-35800120	-	protein_coding	4.96139	5.52134	5.69893	6.32905	5.02529	5.88403
ENSRNOT00000004364	Smc1a-201	ENSRNOG00000003139	Smc1a	chrX:21711019-21755525	+	protein_coding	53.8661	49.5255	51.315	56.1112	67.5431	61.5103
ENSRNOT00000004365	Wdr81-201	ENSRNOG00000003243	Wdr81	chr10:62273800-62287189	-	protein_coding	6.52448	5.99498	5.86636	7.32544	5.60926	7.36134
ENSRNOT00000004370	Farsa-201	ENSRNOG00000003149	Farsa	chr19:25969255-25978776	+	protein_coding	17.8876	16.2279	16.2712	18.7228	19.7763	20.0314
ENSRNOT00000004372	Nat9-201	ENSRNOG00000003264	Nat9	chr10:103732187-103736973	-	protein_coding	11.9014	10.7436	11.4903	10.5567	9.27414	11.0247
ENSRNOT00000004373	C1qtnf1-201	ENSRNOG00000003259	C1qtnf1	chr10:107455845-107476036	+	protein_coding	55.5652	45.0355	56.7947	30.7907	31.9882	37.6491
ENSRNOT00000004376	Mpzl1-201	ENSRNOG00000003248	Mpzl1	chr13:83805244-83842051	-	protein_coding	15.5056	15.2571	17.3651	17.108	14.9081	17.4816
ENSRNOT00000004379	Pycr2-201	ENSRNOG00000003267	Pycr2	chr13:99184564-99188431	+	protein_coding	12.0054	11.221	11.0835	10.1807	8.24708	8.93398
ENSRNOT00000004382	Fmod-201	ENSRNOG00000003183	Fmod	chr13:50873605-50885563	+	protein_coding	46.4753	52.71	56.4728	96.9284	94.7028	85.7419
ENSRNOT00000004384	Mpv17l-002	ENSRNOG00000003285	Mpv17l	chr10:3338808-3357278	+	protein_coding	0.682073	1.01647	0.566429	1.09827	1.40694	2.14071
ENSRNOT00000004385	Qdpr-201	ENSRNOG00000003253	Qdpr	chr14:70164650-70178284	+	protein_coding	3.52607	2.51946	3.15295	4.12761	3.64161	4.00995
ENSRNOT00000004386	Myoc-001	ENSRNOG00000003221	Myoc	chr13:80517536-80527928	+	protein_coding	7.84546	6.07366	6.07285	8.16453	11.9312	8.67942
ENSRNOT00000004387	Rcsd1-201	ENSRNOG00000003283	Rcsd1	chr13:83854664-83917001	-	protein_coding	8.18388	8.94348	9.94629	13.1053	11.7809	13.5006
ENSRNOT00000004391	Slc4a4-201	ENSRNOG00000003134	Slc4a4	chr14:20479323-20920286	-	protein_coding	4.22263	3.89531	4.68364	4.38224	4.17419	4.15867
ENSRNOT00000004394	Creg1-201	ENSRNOG00000003291	Creg1	chr13:83972212-83984675	+	protein_coding	8.27066	7.79464	8.54293	14.383	13.2214	20.0331
ENSRNOT00000004403	Cd247-201	ENSRNOG00000003298	Cd247	chr13:83996080-84071400	+	protein_coding	0.410707	1.01526	0.65173	0.221955	0.474503	0.047955
ENSRNOT00000004408	Btg2-201	ENSRNOG00000003300	Btg2	chr13:50913180-50916982	-	protein_coding	37.5651	34.8721	40.4405	51.265	48.6715	52.11
ENSRNOT00000004412	Flcn-201	ENSRNOG00000003302	Flcn	chr10:46153188-46172309	-	protein_coding	12.4408	11.2865	11.9204	13.3071	11.2209	16.8723
ENSRNOT00000004416	Mgrn1-201	ENSRNOG00000003234	Mgrn1	chr10:10833519-10881977	-	protein_coding	15.2909	14.6908	16.017	21.4043	16.3341	15.6364
ENSRNOT00000004440	Dck-201	ENSRNOG00000003296	Dck	chr14:20935369-20953095	-	protein_coding	9.58011	10.3731	10.4803	5.53895	5.92237	5.03847
ENSRNOT00000004448	Nt5m-201	ENSRNOG00000003332	Nt5m	chr10:46216884-46243077	+	protein_coding	2.61787	2.13886	2.96525	3.22624	1.76883	3.4981
ENSRNOT00000004459	Rrn3-201	ENSRNOG00000003326	Rrn3	chr10:3170777-3214647	+	protein_coding	0	0	0	0	1.72895	3.80651
ENSRNOT00000004462	Pabpc5-201	ENSRNOG00000003354	Pabpc5	chrX:92131209-92132357	+	protein_coding	0.542492	0.567504	0.439681	0.384859	0.312578	0.269283
ENSRNOT00000004463	Gulp1-201	ENSRNOG00000003242	Gulp1	chr9:51263622-51538063	+	protein_coding	16.7115	12.777	14.6596	16.8514	25.968	22.1695
ENSRNOT00000004475	Rasd1-201	ENSRNOG00000003348	Rasd1	chr10:46330368-46332172	-	protein_coding	16.9554	13.0187	14.4201	29.7324	21.9704	34.0784
ENSRNOT00000004494	Mospd2-201	ENSRNOG00000003350	Mospd2	chrX:31140978-31182816	+	protein_coding	8.27797	8.7218	6.4805	6.35719	8.84397	5.82941
ENSRNOT00000004495	Cdc73-201	ENSRNOG00000003258	Cdc73	chr13:60403771-60496511	-	protein_coding	12.2232	13.5774	11.765	19.0302	15.0468	13.7576
ENSRNOT00000004499	Mcm9-201	ENSRNOG00000003281	Mcm9	chr20:34846804-34929965	-	protein_coding	7.77814	7.0823	6.87066	7.52808	7.09832	6.76028
ENSRNOT00000004508	Klhl21-201	ENSRNOG00000003334	Klhl21	chr5:169181418-169190073	+	protein_coding	9.55375	8.00085	10.4946	14.1135	11.8183	16.2741
ENSRNOT00000004510	Col23a1-202	ENSRNOG00000046785	Col23a1	chr10:34903343-34933539	+	protein_coding	0.242713	0.407376	0.405755	0.808769	0.882516	0.720504
ENSRNOT00000004516	Tmem220-201	ENSRNOG00000003367	Tmem220	chr10:53570989-53579321	+	protein_coding	1.04585	1.00963	1.46188	0.895202	0	0.721893
ENSRNOT00000004519	Tmem63a-201	ENSRNOG00000003310	Tmem63a	chr13:99220510-99253176	+	protein_coding	5.70898	6.04531	7.29619	5.1107	4.66494	6.21088
ENSRNOT00000004520	Actr3-201	ENSRNOG00000003206	Actr3	chr13:41695521-41738622	-	protein_coding	103.91	103.611	104.379	82.0555	81.9363	82.4789
ENSRNOT00000004525	Cenpf-201	ENSRNOG00000003388	Cenpf	chr13:108132499-108178609	-	protein_coding	12.5238	14.5696	8.25401	2.46603	1.85072	2.7745
ENSRNOT00000004532	Map3k14-201	ENSRNOG00000003278	Map3k14	chr10:91303428-91353601	-	protein_coding	4.73602	4.71071	4.5458	7.05464	5.65156	6.68127
ENSRNOT00000004540	Ppm1d-201	ENSRNOG00000003329	Ppm1d	chr10:72909550-72945884	+	protein_coding	7.30586	7.40272	7.28344	8.20336	7.64907	9.64768
ENSRNOT00000004551	Grsf1-201	ENSRNOG00000003392	Grsf1	chr14:21039990-21056407	+	protein_coding	30.3807	28.4134	30.2261	31.6486	31.6022	33.4583
ENSRNOT00000004559	F9-201	ENSRNOG00000003430	F9	chrX:143097525-143141794	+	protein_coding	0.446431	0.901856	0.381945	0.04218	1.02494	0.186027
ENSRNOT00000004560	Adprm-201	ENSRNOG00000003397	Adprm	chr10:53583276-53595827	-	protein_coding	10.213	9.6883	9.62799	9.9758	9.85464	11.917
ENSRNOT00000004563	Ercc4-201	ENSRNOG00000048121	Ercc4	chr10:2010648-2037891	-	protein_coding	7.47918	7.129	7.03831	7.60731	6.94029	7.46269
ENSRNOT00000004570	Gcdh-201	ENSRNOG00000003307	Gcdh	chr19:26000497-26006970	-	protein_coding	24.8938	22.7966	19.8849	23.7153	29.0717	28.2314
ENSRNOT00000004577	Fmo4-201	ENSRNOG00000003400	Fmo4	chr13:80685628-80702315	-	protein_coding	0.886672	1.17965	0	0	1.39037	0
ENSRNOT00000004581	Slc35f5-201	ENSRNOG00000003403	Slc35f5	chr13:41883137-41922339	+	protein_coding	10.1525	9.55362	9.93918	8.84594	7.71102	10.171
ENSRNOT00000004583	-	ENSRNOG00000003401	-	chr10:12871040-12871965	-	protein_coding	3.25481	3.4955	2.72	3.98866	3.28989	3.86893
ENSRNOT00000004589	Zfp13-201	ENSRNOG00000003455	Zfp13	chr10:12908643-12916784	-	protein_coding	1.75328	1.7772	1.46112	2.60988	2.66534	2.6071
ENSRNOT00000004590	Il15-201	ENSRNOG00000003439	Il15	chr19:23542889-23554594	-	protein_coding	12.7385	12.5488	10.0778	10.602	14.2664	11.0406
ENSRNOT00000004599	Fmo4-202	ENSRNOG00000003400	Fmo4	chr13:80685325-80703615	-	protein_coding	7.50601	4.5865	5.68193	3.93083	3.9799	4.62507
ENSRNOT00000004601	Klf1-201	ENSRNOG00000003443	Klf1	chr19:26016382-26019553	+	protein_coding	1.07373	1.32894	1.30028	0.530447	0.249426	0.400395
ENSRNOT00000004602	Adora1-201	ENSRNOG00000003442	Adora1	chr13:51042248-51076165	-	protein_coding	1.35078	1.11716	1.60378	1.73302	1.59397	2.15261
ENSRNOT00000004609	Myo1d-201	ENSRNOG00000003276	Myo1d	chr10:67866940-68142864	-	protein_coding	19.2578	21.7624	24.3216	31.28	29.579	25.5157
ENSRNOT00000004613	Cadm3-201	ENSRNOG00000003365	Cadm3	chr13:91842333-91872954	-	protein_coding	31.7977	30.5264	39.9228	43.9829	45.7938	37.6029
ENSRNOT00000004614	Zfp330-201	ENSRNOG00000003461	Zfp330	chr19:23936522-23946900	-	protein_coding	23.054	20.233	20.9688	21.7257	22.3942	22.7058
ENSRNOT00000004621	Rnf150-201	ENSRNOG00000003479	Rnf150	chr19:24044103-24265444	+	protein_coding	2.66722	2.83254	3.13681	3.77127	3.80335	3.4283
ENSRNOT00000004637	AABR07021804.1-201	ENSRNOG00000042990	AABR07021804.1	chr13:91980114-91981432	-	protein_coding	16.5722	16.892	16.4815	4.14694	2.99535	2.46809
ENSRNOT00000004641	Tomm40l-201	ENSRNOG00000003398	Tomm40l	chr13:89591718-89594738	-	protein_coding	7.92589	8.85547	7.79639	9.22002	8.60165	8.55247
ENSRNOT00000004643	Olr1584-201	ENSRNOG00000003498	Olr1584	chr13:92103123-92123629	+	protein_coding	3.38285	3.39944	3.85881	1.15727	1.50863	0.790276
ENSRNOT00000004653	Atp6v0e1-201	ENSRNOG00000003269	Atp6v0e1	chr10:16769666-16792909	-	protein_coding	52.8293	49.8568	44.4347	35.9652	37.8746	41.2609
ENSRNOT00000004662	Apoa2-201	ENSRNOG00000003500	Apoa2	chr13:89597138-89598802	+	protein_coding	3.89948	8.74473	6.35607	0.405915	4.56204	1.62058
ENSRNOT00000004672	Thoc6-201	ENSRNOG00000003497	Thoc6	chr10:12989135-12994495	-	protein_coding	8.87651	9.28336	8.32255	10.0326	8.45558	8.87316
ENSRNOT00000004673	Acsf2-201	ENSRNOG00000003330	Acsf2	chr10:82284720-82326771	-	protein_coding	6.13326	5.23974	6.13617	8.26727	6.92091	6.94257
ENSRNOT00000004676	Fundc1-201	ENSRNOG00000003470	Fundc1	chrX:5549419-5566127	+	protein_coding	8.02781	8.01766	6.17014	7.42213	7.59658	7.69199
ENSRNOT00000004686	Otc-201	ENSRNOG00000003370	Otc	chrX:13524607-13601069	-	protein_coding	0.765178	1.39865	0.648593	0.256141	1.30087	0.529868
ENSRNOT00000004692	Ogt-001	ENSRNOG00000003359	Ogt	chrX:71540895-71585908	+	protein_coding	4.9247	5.2071	3.80821	5.5991	9.60497	36.1831
ENSRNOT00000004694	Mr1-001	ENSRNOG00000003522	Mr1	chr13:72771984-72789841	-	protein_coding	3.43645	3.21543	3.22849	3.52093	3.65819	4.15338
ENSRNOT00000004698	Tbx2-201	ENSRNOG00000003517	Tbx2	chr10:73279119-73289921	+	protein_coding	9.29118	8.48215	9.51381	16.6666	16.0274	14.5542
ENSRNOT00000004699	Prkca-201	ENSRNOG00000003491	Prkca	chr10:96191385-96584896	-	protein_coding	11.4778	12.1569	12.1088	13.1587	12.9278	10.8619
ENSRNOT00000004701	Trove2-201	ENSRNOG00000003434	Trove2	chr13:60546912-60567882	-	protein_coding	35.3761	35.7353	32.4562	33.8831	43.6791	37.2281
ENSRNOT00000004702	Hcfc1r1-201	ENSRNOG00000003542	Hcfc1r1	chr10:12994683-12995457	+	protein_coding	27.6569	31.0634	29.5327	37.6266	39.0131	41.8434
ENSRNOT00000004703	Nptxr-201	ENSRNOG00000016156	Nptxr	chr7:121011680-121029754	-	protein_coding	2.4943	2.68966	3.4364	4.01078	3.3443	3.26067
ENSRNOT00000004704	RGD1304622-201	ENSRNOG00000000040	RGD1304622	chr13:72865719-72893187	-	protein_coding	3.23506	3.77409	2.47367	1.24372	1.35271	3.20297
ENSRNOT00000004713	Adamts4-201	ENSRNOG00000003538	Adamts4	chr13:89622632-89634419	+	protein_coding	10.5914	8.04862	10.5829	3.169	2.02656	2.7734
ENSRNOT00000004717	Slc6a4-201	ENSRNOG00000003476	Slc6a4	chr10:63153651-63176463	-	protein_coding	1.02921	1.12676	1.15612	1.44335	0.868692	0.650186
ENSRNOT00000004718	Hid1-201	ENSRNOG00000003464	Hid1	chr10:103899150-103919605	-	protein_coding	13.7769	15.4995	15.0457	16.0671	15.4882	13.4328
ENSRNOT00000004722	Elac2-201	ENSRNOG00000003424	Elac2	chr10:51478378-51501165	+	protein_coding	11.9719	11.8703	11.6199	11.9033	11.8225	12.124
ENSRNOT00000004723	Pggt1b-201	ENSRNOG00000003541	Pggt1b	chr18:40175951-40218225	-	protein_coding	28.8553	28.8887	24.1557	26.8111	29.2422	30.6415
ENSRNOT00000004735	B4galt3-201	ENSRNOG00000003551	B4galt3	chr13:89643881-89649906	+	protein_coding	11.253	10.5338	10.162	11.8169	11.5761	14.1593
ENSRNOT00000004740	Rufy1-201	ENSRNOG00000003536	Rufy1	chr10:35882805-35927268	-	protein_coding	28.1812	25.4255	26.021	25.1024	27.1385	26.7639
ENSRNOT00000004741	Lypd1-201	ENSRNOG00000003453	Lypd1	chr13:42219887-42263024	-	protein_coding	4.766	5.06316	4.6479	2.13911	1.97167	1.95282
ENSRNOT00000004742	Ccdc112-201	ENSRNOG00000003559	Ccdc112	chr18:40220855-40254845	-	protein_coding	5.51416	6.59548	6.90732	8.89904	7.10673	8.65786
ENSRNOT00000004753	Srebf1-201	ENSRNOG00000003463	Srebf1	chr10:46570996-46582854	-	protein_coding	0.871506	0.69836	0.834303	5.87043	4.91924	3.43085
ENSRNOT00000004756	Apoh-201	ENSRNOG00000003566	Apoh	chr10:96639924-96653938	+	protein_coding	3.08277	9.11149	4.76244	0.597109	5.51463	1.91908
ENSRNOT00000004762	Fmo2-201	ENSRNOG00000003510	Fmo2	chr13:80755058-80775264	-	protein_coding	3.10759	1.64969	1.89714	2.97211	2.94944	2.70436
ENSRNOT00000004764	Efemp1-201	ENSRNOG00000003553	Efemp1	chr14:113202419-113295014	+	protein_coding	64.2794	55.9498	67.9237	88.1607	103.246	94.9445
ENSRNOT00000004770	Lap3-201	ENSRNOG00000003289	Lap3	chr14:70102814-70121797	-	protein_coding	51.0478	44.0526	44.5865	46.0313	50.9901	45.9819
ENSRNOT00000004772	Acbd6-001	ENSRNOG00000003550	Acbd6	chr13:73196571-73334077	+	protein_coding	19.5875	18.4356	18.8564	19.7578	21.3071	20.9852
ENSRNOT00000004776	Rufy3-201	ENSRNOG00000003428	Rufy3	chr14:21070593-21128505	-	protein_coding	5.3856	5.14535	3.39896	4.70026	5.52333	3.93173
ENSRNOT00000004780	Ephx1-201	ENSRNOG00000003515	Ephx1	chr13:99271390-99287887	-	protein_coding	10.1286	3.17225	7.46844	0.250342	9.30869	7.78773
ENSRNOT00000004783	Smyd2-201	ENSRNOG00000003583	Smyd2	chr13:108642156-108686290	+	protein_coding	21.6397	19.4771	19.1976	22.7722	20.2614	21.825
ENSRNOT00000004784	Fem1c-201	ENSRNOG00000003578	Fem1c	chr18:40493156-40518988	-	protein_coding	6.20722	6.43143	6.45907	8.32345	6.1162	8.56844
ENSRNOT00000004787	Utp3-201	ENSRNOG00000003599	Utp3	chr14:21154000-21155652	-	protein_coding	14.1686	15.1916	15.1141	16.3673	18.7319	18.8077
ENSRNOT00000004797	Tuba4a-201	ENSRNOG00000003597	Tuba4a	chr9:82415605-82419288	-	protein_coding	3.89614	3.43596	3.9916	5.27005	3.16633	5.48233
ENSRNOT00000004799	Prdx2-201	ENSRNOG00000003520	Prdx2	chr19:26084903-26090094	+	protein_coding	100.143	113.917	114.817	88.0744	81.6147	93.0187
ENSRNOT00000004803	Grem2-201	ENSRNOG00000003616	Grem2	chr13:92894431-92988137	-	protein_coding	41.1765	36.0165	34.281	39.9709	41.4812	35.0535
ENSRNOT00000004808	Dynlt3-201	ENSRNOG00000003611	Dynlt3	chrX:14633342-14642424	-	protein_coding	55.6962	56.1421	47.6281	44.9677	56.9164	45.8404
ENSRNOT00000004810	Dstyk-201	ENSRNOG00000021298	Dstyk	chr13:49195325-49243316	+	protein_coding	18.3429	15.4094	17.1519	13.4383	14.2538	14.3356
ENSRNOT00000004821	Tlr5-201	ENSRNOG00000022067	Tlr5	chr13:101381510-101385764	+	protein_coding	3.86441	3.34605	3.79755	1.86907	1.66331	2.14814
ENSRNOT00000004829	Arhgap44-201	ENSRNOG00000003603	Arhgap44	chr10:51502894-51576376	-	protein_coding	1.14629	1.2448	1.46959	1.35555	2.23372	0.864151
ENSRNOT00000004834	Disp1-201	ENSRNOG00000003635	Disp1	chr13:101451932-101597570	-	protein_coding	4.67995	4.16676	4.91988	6.91236	6.79354	6.73103
ENSRNOT00000004836	Atp5h-201	ENSRNOG00000003626	Atp5h	chr10:103967312-103972668	-	protein_coding	122.479	117.908	109.195	116.514	130.742	132.203
ENSRNOT00000004842	Tnfrsf12a-201	ENSRNOG00000003546	Tnfrsf12a	chr10:12995904-12997930	-	protein_coding	39.1521	43.9283	48.8066	21.8791	22.3247	31.0042
ENSRNOT00000004843	Armc7-201	ENSRNOG00000042691	Armc7	chr10:104036367-104052852	+	protein_coding	3.37636	3.77635	3.85025	4.0584	3.63139	3.51248
ENSRNOT00000004853	Nt5c-201	ENSRNOG00000003650	Nt5c	chr10:104052831-104054805	-	protein_coding	5.49183	3.7938	4.41327	3.49091	3.11052	3.33531
ENSRNOT00000004854	Tab3-201	ENSRNOG00000003643	Tab3	chrX:54062935-54086339	+	protein_coding	2.28944	2.01149	2.06414	2.75118	2.54138	2.49729
ENSRNOT00000004862	Hn1-201	ENSRNOG00000003661	Hn1	chr10:104057697-104075777	-	protein_coding	25.4508	23.3218	25.386	20.3275	17.4645	19.5434
ENSRNOT00000004864	Fmo3-201	ENSRNOG00000003620	Fmo3	chr13:80837420-80862963	-	protein_coding	68.2017	49.8734	50.7219	25.8287	33.0938	30.3266
ENSRNOT00000004866	Jchain-201	ENSRNOG00000003666	Jchain	chr14:21177237-21183542	+	protein_coding	0.405891	0.268812	0.877371	0.387659	0.585181	0.156162
ENSRNOT00000004867	Sumo2-201	ENSRNOG00000003670	Sumo2	chr10:104086002-104097812	-	protein_coding	128.122	124.181	121.909	106.829	131.958	137.442
ENSRNOT00000004873	Mid1-201	ENSRNOG00000003613	Mid1	chrX:25462401-25590048	-	protein_coding	3.156	3.71171	2.85037	2.67814	4.20528	2.61773
ENSRNOT00000004878	Ubxn4-201	ENSRNOG00000003625	Ubxn4	chr13:44957014-44990535	+	protein_coding	30.1349	29.9372	31.5594	28.3167	30.8879	33.6596
ENSRNOT00000004880	Rcvrn-201	ENSRNOG00000003633	Rcvrn	chr10:54246250-54253996	+	protein_coding	0.633909	0.768378	0.750591	0.329516	0.190591	0.088334
ENSRNOT00000004881	Uchl5-201	ENSRNOG00000003545	Uchl5	chr13:60568146-60603811	+	protein_coding	4.6047	4.11511	3.67504	4.34987	3.80542	3.81279
ENSRNOT00000004884	Pir-201	ENSRNOG00000003674	Pir	chrX:31852323-31968152	-	protein_coding	12.9329	14.3255	13.6728	8.82864	7.32626	9.04411
ENSRNOT00000004885	LOC103689931-201	ENSRNOG00000003645	LOC103689931	chr10:34956052-34961349	-	protein_coding	47.0471	52.6194	55.2282	40.7422	38.3588	40.1532
ENSRNOT00000004888	Itgb1bp2-001	ENSRNOG00000003596	Itgb1bp2	chrX:71342775-71347619	+	protein_coding	3.47761	3.67799	3.55095	7.23613	4.31061	7.54939
ENSRNOT00000004891	Ddx49-201	ENSRNOG00000022368	Ddx49	chr16:20873642-20881439	+	protein_coding	13.248	14.7986	12.599	13.9612	14.1855	13.137
ENSRNOT00000004895	Cnpy2-201	ENSRNOG00000003549	Cnpy2	chr7:2737765-2742369	+	protein_coding	52.2957	50.5806	52.1984	42.2675	43.0678	44.5279
ENSRNOT00000004896	Ppox-201	ENSRNOG00000003567	Ppox	chr13:89650094-89654244	-	protein_coding	8.41733	6.7788	6.96419	7.34362	6.73611	8.21494
ENSRNOT00000004902	Znf354b-201	ENSRNOG00000029678	Znf354b	chr10:36411963-36419926	-	protein_coding	1.22971	1.56472	1.28022	1.87762	2.32294	1.61542
ENSRNOT00000004905	Prox1-201	ENSRNOG00000003694	Prox1	chr13:108382399-108443294	+	protein_coding	4.48147	5.1423	5.70343	6.90925	6.15743	5.53936
ENSRNOT00000004908	Lct-201	ENSRNOG00000003681	Lct	chr13:44998414-45040593	-	protein_coding	2.49485	0.081997	0.020459	0.015076	0.020776	0.017852
ENSRNOT00000004909	Sytl4-201	ENSRNOG00000003526	Sytl4	chrX:104765294-104814145	-	protein_coding	15.7876	16.8913	19.743	6.44624	6.83317	7.23218
ENSRNOT00000004911	Nono-001	ENSRNOG00000003689	Nono	chrX:71324365-71342225	+	protein_coding	86.517	84.8104	80.3828	82.5753	85.3455	97.5142
ENSRNOT00000004912	Med28-201	ENSRNOG00000003592	Med28	chr14:70089225-70098021	-	protein_coding	10.669	10.6969	10.226	9.92629	10.97	10.7325
ENSRNOT00000004917	Fh-201	ENSRNOG00000003653	Fh	chr13:93651484-93677377	-	protein_coding	32.4198	32.4122	31.6412	31.8026	35.506	33.8656
ENSRNOT00000004919	Pnpt1-201	ENSRNOG00000003600	Pnpt1	chr14:113530470-113561645	+	protein_coding	26.566	27.5783	22.1882	18.1505	22.4581	19.8033
ENSRNOT00000004921	Sytl4-202	ENSRNOG00000003526	Sytl4	chrX:104765492-104791210	-	protein_coding	0.488723	0.887387	0.236955	0.340469	0.503817	0.574275
ENSRNOT00000004927	Nvl-201	ENSRNOG00000003629	Nvl	chr13:99410026-99468778	-	protein_coding	9.28224	9.14681	7.73595	9.97784	10.8742	8.10013
ENSRNOT00000004936	Pkmyt1-201	ENSRNOG00000003657	Pkmyt1	chr10:13061170-13073283	+	protein_coding	1.2164	1.65735	1.02659	0.686645	0.463651	0.623486
ENSRNOT00000004938	Ufc1-201	ENSRNOG00000003706	Ufc1	chr13:89661763-89668473	-	protein_coding	70.3338	68.7301	62.2271	52.6166	49.4665	53.9846
ENSRNOT00000004939	Cnih4-201	ENSRNOG00000003717	Cnih4	chr13:99473044-99489263	+	protein_coding	17.6154	17.3484	16.2906	17.2197	16.6102	18.6253
ENSRNOT00000004941	Lrrc59-201	ENSRNOG00000003524	Lrrc59	chr10:82352390-82367047	+	protein_coding	39.0391	38.4652	44.0644	31.1793	31.9493	25.7983
ENSRNOT00000004942	Tmed7-201	ENSRNOG00000003691	Tmed7	chr18:40579182-40586260	-	protein_coding	53.4112	53.7685	47.6586	45.8366	53.7753	45.0528
ENSRNOT00000004947	Mrpl27-201	ENSRNOG00000003724	Mrpl27	chr10:82375572-82381332	+	protein_coding	22.5254	24.7966	23.8049	23.5672	20.4346	24.7991
ENSRNOT00000004948	Atpaf2-201	ENSRNOG00000003719	Atpaf2	chr10:46768539-46783889	-	protein_coding	12.393	11.2218	9.87243	12.8651	11.6294	12.0989
ENSRNOT00000004950	Prrx1-201	ENSRNOG00000003720	Prrx1	chr13:81147348-81214494	-	protein_coding	28.3094	32.111	26.1467	39.9198	33.1506	33.225
ENSRNOT00000004955	Flrt2-201	ENSRNOG00000003732	Flrt2	chr6:119519714-119609296	+	protein_coding	22.4306	21.3776	22.6769	22.0382	20.1628	24.981
ENSRNOT00000004956	Col3a1-201	ENSRNOG00000003357	Col3a1	chr9:52023295-52059217	+	protein_coding	2379.61	2560.67	2830.93	1399.84	1242.77	1197.56
ENSRNOT00000004958	Cxxc5-201	ENSRNOG00000003734	Cxxc5	chrX:134539398-134541531	+	protein_coding	1.25278	0	1.38726	2.28948	1.1824	1.63718
ENSRNOT00000004962	Batf3-201	ENSRNOG00000003716	Batf3	chr13:109713489-109724863	+	protein_coding	4.90111	3.56605	5.66798	4.07158	4.49701	3.14076
ENSRNOT00000004966	Endov-201	ENSRNOG00000003699	Endov	chr10:108630840-108646666	+	protein_coding	4.91774	5.15117	4.00308	3.43646	4.78277	4.92652
ENSRNOT00000004968	Scml2-201	ENSRNOG00000003726	Scml2	chrX:35305236-35431164	-	protein_coding	1.72327	1.99931	1.68788	2.18791	2.22902	2.22621
ENSRNOT00000004969	Mcm6-201	ENSRNOG00000003703	Mcm6	chr13:45042882-45068077	-	protein_coding	8.5774	9.87246	9.06205	6.18473	5.81238	5.51257
ENSRNOT00000004972	Zmym3-201	ENSRNOG00000003707	Zmym3	chrX:71299966-71313513	-	protein_coding	0.75779	0.704495	0.54311	1.05593	1.22279	0.917225
ENSRNOT00000004977	RGD1565785-201	ENSRNOG00000003748	RGD1565785	chrX:54390733-54409466	+	protein_coding	2.88303	2.07602	2.44632	0.854441	0.925155	0.492836
ENSRNOT00000004995	Mgat5-201	ENSRNOG00000003614	Mgat5	chr13:43850751-44157924	+	protein_coding	4.47561	4.55137	4.44214	4.39323	3.51903	3.86887
ENSRNOT00000004999	Cdip1-201	ENSRNOG00000003328	Cdip1	chr10:10967658-10989936	+	protein_coding	9.17464	9.92966	8.76629	12.2925	11.4104	13.0026
ENSRNOT00000005005	Kmo-201	ENSRNOG00000003709	Kmo	chr13:93684437-93716227	+	protein_coding	1.20084	1.30427	1.08797	0.382325	0.728112	0.483105
ENSRNOT00000005014	Prdx4-201	ENSRNOG00000003763	Prdx4	chrX:43497763-43512991	+	protein_coding	58.8162	56.2852	54.3827	36.2817	34.9743	36.2379
ENSRNOT00000005015	Galc-201	ENSRNOG00000003759	Galc	chr6:122178602-122239614	-	protein_coding	4.21746	4.09232	4.34422	4.34226	3.48907	4.63583
ENSRNOT00000005016	Prpf8-201	ENSRNOG00000003495	Prpf8	chr10:63635251-63658360	+	protein_coding	24.0828	0	34.0804	25.5397	43.8579	32.3376
ENSRNOT00000005020	Srpx2-201	ENSRNOG00000003715	Srpx2	chrX:104734082-104760547	+	protein_coding	19.8552	20.3443	20.7587	2.93296	2.63566	2.29956
ENSRNOT00000005033	Acot9-201	ENSRNOG00000003782	Acot9	chrX:43543070-43592200	-	protein_coding	37.6101	39.2376	33.0274	31.4228	34.7864	31.2274
ENSRNOT00000005035	Nup85-201	ENSRNOG00000003673	Nup85	chr10:104118945-104137319	+	protein_coding	7.35915	7.10279	7.02974	8.62636	7.22215	9.42798
ENSRNOT00000005039	Rilp-201	ENSRNOG00000003784	Rilp	chr10:63659085-63662050	+	protein_coding	11.0813	9.55448	9.35154	13.1693	12.8354	15.8349
ENSRNOT00000005042	Lancl3-201	ENSRNOG00000003756	Lancl3	chrX:14358224-14490340	+	protein_coding	0.114109	0.224361	0.230408	1.09423	0.533269	0.901506
ENSRNOT00000005046	Gosr2-201	ENSRNOG00000003506	Gosr2	chr10:91736780-91756081	-	protein_coding	19.1439	20.5587	19.7533	18.3026	17.9234	17.0671
ENSRNOT00000005048	Clk4-201	ENSRNOG00000003714	Clk4	chr10:36715565-36733133	+	protein_coding	33.619	28.5944	23.3778	34.5004	35.3628	42.47
ENSRNOT00000005050	Chrne-201	ENSRNOG00000003777	Chrne	chr10:57238946-57243435	-	protein_coding	1.04249	0.8958	0.881894	1.50741	1.63557	1.23247
ENSRNOT00000005052	Qsox1-001	ENSRNOG00000003649	Qsox1	chr13:73423397-73460912	-	protein_coding	17.9306	17.318	20.2881	13.4395	11.3735	13.3498
ENSRNOT00000005055	Gpr65-201	ENSRNOG00000003806	Gpr65	chr6:122254841-122256251	+	protein_coding	1.89851	1.68911	1.93052	0.770038	0.406613	0.691304
ENSRNOT00000005059	Wdr26-201	ENSRNOG00000003723	Wdr26	chr13:99493120-99531959	-	protein_coding	64.9668	64.115	61.6878	51.1654	55.4149	54.3235
ENSRNOT00000005061	Cdkl5-201	ENSRNOG00000003742	Cdkl5	chrX:35599291-35771711	+	protein_coding	2.63855	3.85456	2.94159	3.85075	6.18438	4.16253
ENSRNOT00000005064	Rnft1-201	ENSRNOG00000003805	Rnft1	chr10:73809157-73817982	+	protein_coding	34.6632	31.8373	30.7263	27.2388	25.5487	26.143
ENSRNOT00000005067	Nptx1-201	ENSRNOG00000003741	Nptx1	chr10:108682638-108691367	-	protein_coding	0.090091	0.099045	0.119463	3.07034	1.29494	5.46725
ENSRNOT00000005070	Pttg1-201	ENSRNOG00000003802	Pttg1	chr10:29020049-29026002	-	protein_coding	1.62546	2.14676	1.8573	0.538378	0.161407	0.472424
ENSRNOT00000005072	Opn3-201	ENSRNOG00000003778	Opn3	chr13:93716481-93746994	-	protein_coding	1.99448	1.58371	2.35081	1.36033	1.47676	1.60195
ENSRNOT00000005073	Col5a2-201	ENSRNOG00000003736	Col5a2	chr9:52092511-52238564	-	protein_coding	266.771	259.199	295.215	152.127	149.968	159.986
ENSRNOT00000005074	Wnt9b-201	ENSRNOG00000003807	Wnt9b	chr10:91785893-91807937	-	protein_coding	1.06593	1.58949	0.463993	0.357439	0.416342	0.320393
ENSRNOT00000005076	Rgs9-201	ENSRNOG00000003800	Rgs9	chr10:97509971-97582188	-	protein_coding	0.527966	0.422227	0.656185	3.90848	2.24174	7.76721
ENSRNOT00000005077	Nlgn3-001	ENSRNOG00000003812	Nlgn3	chrX:71199516-71222006	+	protein_coding	1.10182	0.040964	1.06784	1.56185	0.222939	1.99616
ENSRNOT00000005078	Zdhhc17-201	ENSRNOG00000003803	Zdhhc17	chr7:53653116-53714879	-	protein_coding	14.5968	14.6335	14.0102	16.0842	17.6926	16.8457
ENSRNOT00000005084	Angel2-201	ENSRNOG00000003795	Angel2	chr13:109505697-109520419	+	protein_coding	12.5624	10.932	10.8189	12.7997	13.1697	13.4563
ENSRNOT00000005085	Atf3-201	ENSRNOG00000003745	Atf3	chr13:109817895-109849632	-	protein_coding	10.3351	8.62114	13.3604	5.93931	8.37939	9.44236
ENSRNOT00000005089	Mrps7-201	ENSRNOG00000003797	Mrps7	chr10:104155805-104158839	+	protein_coding	46.2034	45.9454	46.1788	53.0695	59.5154	54.6092
ENSRNOT00000005090	Tada1-201	ENSRNOG00000003816	Tada1	chr13:84588351-84602424	+	protein_coding	2.66598	1.85096	2.37849	2.32532	1.92769	2.75838
ENSRNOT00000005095	Vash2-201	ENSRNOG00000003832	Vash2	chr13:109521190-109552589	-	protein_coding	1.47689	1.30034	1.33982	1.17055	0.77424	1.23593
ENSRNOT00000005100	Slc43a2-201	ENSRNOG00000003835	Slc43a2	chr10:63677396-63719283	+	protein_coding	9.83623	8.58378	8.97984	6.78916	4.85346	5.4737
ENSRNOT00000005102	Nlgn3-002	ENSRNOG00000003812	Nlgn3	chrX:71199532-71222732	+	protein_coding	0.763179	1.86601	0.866919	1.75704	2.85839	1.29191
ENSRNOT00000005124	Scoc-201	ENSRNOG00000003853	Scoc	chr19:24584455-24614019	-	protein_coding	25.5122	26.0499	20.875	24.9314	26.3662	25.1574
ENSRNOT00000005125	Blmh-001	ENSRNOG00000003563	Blmh	chr10:63197364-63240332	-	protein_coding	36.3772	33.2779	32.5295	31.895	31.0391	30.1371
ENSRNOT00000005126	Dhx15-201	ENSRNOG00000003844	Dhx15	chr14:61136746-61174880	+	protein_coding	48.883	47.286	41.978	43.5162	44.3954	45.8577
ENSRNOT00000005127	Dars-001	ENSRNOG00000003743	Dars	chr13:45074072-45127815	-	protein_coding	31.3392	33.3054	28.9713	34.9049	30.6402	36.636
ENSRNOT00000005132	Slu7-201	ENSRNOG00000003822	Slu7	chr10:29029590-29044583	+	protein_coding	39.286	38.3482	40.3792	39.7445	50.3137	41.9362
ENSRNOT00000005138	Atp6ap2-201	ENSRNOG00000003858	Atp6ap2	chrX:11136939-11164915	-	protein_coding	35.6263	30.1379	30.7228	30.9736	28.5903	32.9524
ENSRNOT00000005143	Cxcr4-201	ENSRNOG00000003866	Cxcr4	chr13:45314933-45318878	-	protein_coding	2.72655	1.96037	1.80127	1.21187	1.7099	1.33549
ENSRNOT00000005144	Slc25a11-201	ENSRNOG00000003815	Slc25a11	chr10:57265704-57268081	-	protein_coding	26.0024	26.9196	27.1823	30.2577	26.1434	30.6068
ENSRNOT00000005147	Dedd-201	ENSRNOG00000003779	Dedd	chr13:89718066-89721454	+	protein_coding	12.4169	13.1612	14.7558	14.1259	12.0365	15.8011
ENSRNOT00000005148	Gorab-201	ENSRNOG00000003861	Gorab	chr13:81682018-81698833	-	protein_coding	15.2058	14.9096	14.7131	13.5358	16.2465	12.9177
ENSRNOT00000005153	LOC317456-201	ENSRNOG00000003883	LOC317456	chrX:43881246-43882204	+	protein_coding	2.64315	2.7653	2.80704	2.02685	1.45251	1.54701
ENSRNOT00000005155	Sod3-201	ENSRNOG00000003869	Sod3	chr14:60958592-60964324	-	protein_coding	36.74	35.4142	40.7603	26.3229	27.206	22.4295
ENSRNOT00000005156	Rgs2-201	ENSRNOG00000003687	Rgs2	chr13:60846308-60849094	-	protein_coding	77.3123	65.6529	53.2374	65.3923	64.8414	77.863
ENSRNOT00000005161	C1qtnf2-201	ENSRNOG00000003870	C1qtnf2	chr10:29067102-29084035	+	protein_coding	50.62	53.8093	51.095	53.7846	59.7649	44.9349
ENSRNOT00000005162	Dio2-201	ENSRNOG00000003891	Dio2	chr6:114476142-114476723	-	protein_coding	4.82512	5.23738	6.0177	8.34458	4.27263	6.81483
ENSRNOT00000005165	Tspan6-201	ENSRNOG00000003786	Tspan6	chrX:104719940-104726816	-	protein_coding	49.2178	60.2964	55.684	19.8304	21.6781	20.6497
ENSRNOT00000005167	Tdp1-201	ENSRNOG00000003831	Tdp1	chr6:123897956-123963675	+	protein_coding	2.0867	2.21559	1.6508	1.69545	1.93989	1.79025
ENSRNOT00000005168	Lgi2-201	ENSRNOG00000003887	Lgi2	chr14:60764409-60796116	+	protein_coding	0.48838	0.533613	0.373007	0.707939	0.487316	0.486661
ENSRNOT00000005170	Ppp4r3b-201	ENSRNOG00000003712	Ppp4r3b	chr14:113570150-113618138	+	protein_coding	51.4998	50.7102	45.2422	44.7639	49.0584	46.2967
ENSRNOT00000005171	Ccnjl-201	ENSRNOG00000003893	Ccnjl	chr10:29123273-29182568	+	protein_coding	0.897272	1.22508	0.389838	0.5284	0.197683	0.436086
ENSRNOT00000005172	Wipi1-201	ENSRNOG00000003827	Wipi1	chr10:97859727-97896525	-	protein_coding	27.6479	24.9579	29.1276	22.377	21.2477	23.8568
ENSRNOT00000005181	Bmx-201	ENSRNOG00000003705	Bmx	chrX:31984612-32045448	+	protein_coding	8.10544	6.62635	6.12582	10.7538	14.7157	11.2058
ENSRNOT00000005190	Nenf-201	ENSRNOG00000003833	Nenf	chr13:109990294-109997092	-	protein_coding	68.4492	66.8099	66.5257	58.6067	56.0272	61.423
ENSRNOT00000005194	Nit1-201	ENSRNOG00000003881	Nit1	chr13:89722374-89725806	-	protein_coding	41.9309	42.103	43.1923	29.6661	33.4935	35.0275
ENSRNOT00000005195	Cep350-002	ENSRNOG00000003882	Cep350	chr13:73561498-73638073	-	protein_coding	6.89133	6.88652	5.39016	8.46371	8.61646	7.73867
ENSRNOT00000005198	Mif4gd-201	ENSRNOG00000003837	Mif4gd	chr10:104159173-104163634	-	protein_coding	12.7914	11.1265	10.7241	13.8748	13.6347	16.0459
ENSRNOT00000005204	Stx8-201	ENSRNOG00000003849	Stx8	chr10:54512983-54753302	+	protein_coding	20.2912	18.8096	19.3383	19.3512	19.7597	17.983
ENSRNOT00000005212	Thsd7b-201	ENSRNOG00000003878	Thsd7b	chr13:46169963-46930858	+	protein_coding	0.545456	0.680328	0.638764	1.00814	0.844518	0.897892
ENSRNOT00000005213	Uck2-201	ENSRNOG00000003917	Uck2	chr13:85376716-85443976	-	protein_coding	3.59201	3.43052	3.0337	1.56875	4.69952	4.06513
ENSRNOT00000005220	Paqr4-201	ENSRNOG00000003721	Paqr4	chr10:13070146-13075864	-	protein_coding	4.66012	4.59987	4.5236	3.64564	3.88072	3.77531
ENSRNOT00000005226	Rps6kb1-201	ENSRNOG00000003919	Rps6kb1	chr10:73824202-73865364	-	protein_coding	31.177	31.6231	27.6471	29.2324	34.7011	32.4876
ENSRNOT00000005228	Slc40a1-201	ENSRNOG00000003872	Slc40a1	chr9:52894365-52912293	-	protein_coding	3.21575	3.44711	3.76221	3.29537	3.6018	2.79176
ENSRNOT00000005235	Cep350-201	ENSRNOG00000003882	Cep350	chr13:73499753-73622211	-	protein_coding	4.02344	4.7828	4.74756	5.92593	5.07776	5.09016
ENSRNOT00000005237	Gid4-201	ENSRNOG00000003847	Gid4	chr10:46783979-46810524	+	protein_coding	16.1229	15.7643	15.1843	20.9488	22.1796	20.6574
ENSRNOT00000005242	Rnf167-201	ENSRNOG00000003879	Rnf167	chr10:57268375-57272660	+	protein_coding	24.9534	26.2165	26.5905	29.878	38.9428	35.1048
ENSRNOT00000005251	Rgs1-201	ENSRNOG00000003895	Rgs1	chr13:61066153-61070599	-	protein_coding	2.09037	1.18631	1.54035	4.23459	3.29242	8.96825
ENSRNOT00000005255	Ntn1-201	ENSRNOG00000003947	Ntn1	chr10:54761871-54967585	-	protein_coding	35.9061	36.8953	39.794	29.8169	31.6475	24.651
ENSRNOT00000005257	Arsg-201	ENSRNOG00000003931	Arsg	chr10:97771264-97863311	+	protein_coding	3.17651	2.78716	2.54646	3.0126	2.33107	3.53022
ENSRNOT00000005258	Rab21-201	ENSRNOG00000003923	Rab21	chr7:58261992-58286770	-	protein_coding	39.9771	40.2175	47.2901	37.1732	35.3835	39.8736
ENSRNOT00000005260	Commd10-201	ENSRNOG00000003958	Commd10	chr18:41022552-41154932	+	protein_coding	18.2921	20.4603	19.3212	16.6178	15.5741	14.0779
ENSRNOT00000005262	Cpd-201	ENSRNOG00000003873	Cpd	chr10:63325199-63389817	+	protein_coding	71.8176	74.4228	78.3311	56.0048	62.4761	58.8775
ENSRNOT00000005267	Ocrl-201	ENSRNOG00000003875	Ocrl	chrX:134742356-134792618	+	protein_coding	7.53478	7.51765	7.17764	7.93638	8.23441	8.03189
ENSRNOT00000005270	RGD1564093-201	ENSRNOG00000003863	RGD1564093	chr19:26142720-26146136	+	protein_coding	75.6569	78.2312	78.5708	64.7659	75.2336	76.0402
ENSRNOT00000005272	Tmem183a-201	ENSRNOG00000003594	Tmem183a	chr13:51186097-51201331	-	protein_coding	19.8323	18.1818	18.9147	18.7942	15.0485	20.8595
ENSRNOT00000005273	Ergic1-201	ENSRNOG00000003508	Ergic1	chr10:16821880-16910641	-	protein_coding	12.6715	14.6262	16.3031	15.5306	15.7893	13.7736
ENSRNOT00000005277	Tmco1-201	ENSRNOG00000003928	Tmco1	chr13:85465933-85488680	+	protein_coding	8.90198	17.2441	12.9206	10.2421	15.4441	19.6843
ENSRNOT00000005280	Tor1aip1-201	ENSRNOG00000003946	Tor1aip1	chr13:73670141-73704678	-	protein_coding	30.257	29.2854	30.0611	30.876	35.9525	31.746
ENSRNOT00000005284	Cd55-201	ENSRNOG00000003927	Cd55	chr13:47126741-47154292	-	protein_coding	33.8277	40.2355	44.8734	16.8491	17.2865	16.3093
ENSRNOT00000005286	Nap1l1-201	ENSRNOG00000003890	Nap1l1	chr7:54213319-54236625	+	protein_coding	75.363	82.2613	72.4144	81.7205	76.0053	83.8403
ENSRNOT00000005292	Slc25a19-201	ENSRNOG00000003918	Slc25a19	chr10:104166598-104179523	-	protein_coding	2.47173	2.31037	2.75074	4.25084	4.60936	5.10766
ENSRNOT00000005293	Map2k4-201	ENSRNOG00000003834	Map2k4	chr10:52196124-52290657	-	protein_coding	21.8905	20.9914	19.6285	19.5553	19.2837	23.1801
ENSRNOT00000005296	Tor1aip1-202	ENSRNOG00000003946	Tor1aip1	chr13:73671412-73704480	-	protein_coding	5.2789	5.35239	4.83763	5.1192	5.74606	4.62127
ENSRNOT00000005297	Spata7-201	ENSRNOG00000003955	Spata7	chr6:122603269-122648699	+	protein_coding	12.0132	10.8298	9.23133	14.0793	16.4466	17.0394
ENSRNOT00000005304	Ttc1-201	ENSRNOG00000003980	Ttc1	chr10:29342495-29367865	-	protein_coding	18.4073	20.8329	17.8534	16.9447	18.9412	18.6751
ENSRNOT00000005306	Cfap36-201	ENSRNOG00000003901	Cfap36	chr14:113618964-113644779	-	protein_coding	38.7723	38.6154	35.1007	35.8199	43.1482	42.5124
ENSRNOT00000005310	Tmem19-201	ENSRNOG00000003985	Tmem19	chr7:58316584-58343137	-	protein_coding	6.10361	5.4483	4.7623	5.43767	4.30721	5.96101
ENSRNOT00000005311	Col1a1-201	ENSRNOG00000003897	Col1a1	chr10:82745801-82762789	+	protein_coding	395.867	489.422	516.919	335.328	155.957	215.585
ENSRNOT00000005317	Dnajc27-201	ENSRNOG00000003988	Dnajc27	chr6:28515076-28544756	+	protein_coding	3.87033	3.62372	4.60738	6.57092	5.11926	5.60202
ENSRNOT00000005324	Rgs18-201	ENSRNOG00000003959	Rgs18	chr13:61565483-61591139	-	protein_coding	20.5683	21.1402	21.4559	9.74912	9.9984	5.72648
ENSRNOT00000005325	Tefm-201	ENSRNOG00000004000	Tefm	chr10:67476007-67478848	-	protein_coding	3.97078	4.01527	2.74956	4.07899	4.94081	4.98634
ENSRNOT00000005329	Psmc1-201	ENSRNOG00000003951	Psmc1	chr6:124123228-124135658	+	protein_coding	65.4844	62.0921	65.7011	56.418	64.7557	59.686
ENSRNOT00000005331	Apln-201	ENSRNOG00000003984	Apln	chrX:134856726-134866210	-	protein_coding	0.878411	1.31629	1.15877	0.693287	0.751972	0.45903
ENSRNOT00000005337	Rptor-201	ENSRNOG00000003821	Rptor	chr10:108750620-109058691	+	protein_coding	6.09837	6.74308	6.7983	8.39658	6.4616	8.38728
ENSRNOT00000005343	Il2rg-002	ENSRNOG00000003954	Il2rg	chrX:71165366-71169038	-	protein_coding	2.387	2.03814	1.81305	1.33044	1.93941	1.39584
ENSRNOT00000005346	Pfdn2-201	ENSRNOG00000003983	Pfdn2	chr13:89725869-89743848	+	protein_coding	3.65237	3.96321	3.63253	5.85315	4.30031	5.61391
ENSRNOT00000005347	Grb2-201	ENSRNOG00000003990	Grb2	chr10:104193955-104263071	-	protein_coding	13.8206	15.0793	16.5019	15.5736	12.9483	14.5823
ENSRNOT00000005349	Pi4k2b-201	ENSRNOG00000003924	Pi4k2b	chr14:60567967-60594844	-	protein_coding	21.4781	19.3592	20.2066	15.4857	17.9835	18.963
ENSRNOT00000005352	Klhdc9-201	ENSRNOG00000004022	Klhdc9	chr13:89742750-89745835	-	protein_coding	1.02029	0.999417	1.05579	0.825212	0.952205	0.767069
ENSRNOT00000005355	Zranb3-201	ENSRNOG00000003979	Zranb3	chr13:44661398-44798543	-	protein_coding	3.20082	3.36387	3.28024	3.11758	3.4669	3.41893
ENSRNOT00000005361	Phlda1-201	ENSRNOG00000004019	Phlda1	chr7:54247460-54249664	+	protein_coding	1.54928	1.59231	1.6267	2.22288	1.14477	1.88888
ENSRNOT00000005363	Dnajb9-001	ENSRNOG00000004006	Dnajb9	chr6:64165913-64170151	-	protein_coding	13.8128	12.549	12.9583	12.4019	14.2713	13.4026
ENSRNOT00000005366	Llgl1-201	ENSRNOG00000003948	Llgl1	chr10:46940965-46954674	+	protein_coding	6.41054	6.75544	7.52643	7.95533	5.37952	7.49095
ENSRNOT00000005367	Fam20a-201	ENSRNOG00000003969	Fam20a	chr10:97962693-98018014	-	protein_coding	7.14135	5.63899	6.1974	9.03233	8.44948	7.36259
ENSRNOT00000005368	Pitpna-201	ENSRNOG00000003846	Pitpna	chr10:63731767-63772049	+	protein_coding	60.0308	62.7419	70.9436	70.7042	61.6813	75.5859
ENSRNOT00000005369	Nrde2-201	ENSRNOG00000004004	Nrde2	chr6:124142395-124177404	-	protein_coding	7.71262	7.57535	7.15017	9.30379	8.76393	8.16499
ENSRNOT00000005370	Pfn1-201	ENSRNOG00000003975	Pfn1	chr10:57273005-57275708	-	protein_coding	210.691	210.429	219.092	231.452	184.556	221.262
ENSRNOT00000005372	R3hdm1-201	ENSRNOG00000004099	R3hdm1	chr13:44812567-44950762	+	protein_coding	8.20931	8.64495	8.51358	10.4506	9.24031	10.3421
ENSRNOT00000005374	Gipc1-201	ENSRNOG00000003864	Gipc1	chr19:24786628-24798233	+	protein_coding	20.7195	20.7973	21.8146	21.0316	15.7396	21.0992
ENSRNOT00000005376	Nsmce2-201	ENSRNOG00000003964	Nsmce2	chr7:99677335-99900764	+	protein_coding	23.0057	20.891	19.2621	20.2428	19.8472	24.137
ENSRNOT00000005379	Chmp6-201	ENSRNOG00000004014	Chmp6	chr10:109073678-109079348	+	protein_coding	10.2402	9.88682	10.6586	9.61688	5.63197	8.67187
ENSRNOT00000005381	Sgca-201	ENSRNOG00000003998	Sgca	chr10:82770905-82785142	-	protein_coding	5.45022	4.25755	4.05934	8.26688	9.00087	9.05321
ENSRNOT00000005383	Dusp1-201	ENSRNOG00000003977	Dusp1	chr10:16970626-16973418	+	protein_coding	29.0671	28.1371	32.9083	55.6113	35.5144	48.0158
ENSRNOT00000005387	Tmem206-201	ENSRNOG00000003915	Tmem206	chr13:110007010-110031895	+	protein_coding	2.58107	2.72279	2.44428	2.29661	1.779	2.59857
ENSRNOT00000005389	Adcy3-201	ENSRNOG00000003999	Adcy3	chr6:28571351-28650148	+	protein_coding	3.8369	3.94205	4.01035	6.37446	5.05335	6.09605
ENSRNOT00000005399	Glipr1-201	ENSRNOG00000026644	Glipr1	chr7:54767827-54778848	-	protein_coding	39.7197	38.1235	31.1258	38.5895	37.3866	50.7894
ENSRNOT00000005400	Dusp10-201	ENSRNOG00000004003	Dusp10	chr13:104284660-104321455	+	protein_coding	3.10096	2.72197	3.35017	6.07762	6.88997	7.07137
ENSRNOT00000005402	Ptrhd1-201	ENSRNOG00000004059	Ptrhd1	chr6:28663602-28666987	+	protein_coding	3.71973	4.08636	4.03947	3.27541	2.64208	2.97135
ENSRNOT00000005405	Pik3r6-201	ENSRNOG00000003992	Pik3r6	chr10:55085259-55135092	+	protein_coding	3.45147	2.94764	3.11543	2.83474	2.16441	1.96948
ENSRNOT00000005408	Osgepl1-201	ENSRNOG00000004001	Osgepl1	chr9:53084045-53097979	-	protein_coding	13.4818	12.3925	9.81383	12.9826	15.8321	13.0518
ENSRNOT00000005422	Snrk-201	ENSRNOG00000004050	Snrk	chr8:130762674-130803597	+	protein_coding	18.4391	18.1499	19.2747	19.9752	20.3973	16.6436
ENSRNOT00000005426	Cwc25-201	ENSRNOG00000004091	Cwc25	chr10:85684898-85709568	-	protein_coding	5.77563	5.69048	6.51843	6.08087	6.10887	7.10263
ENSRNOT00000005428	Rhot1-201	ENSRNOG00000004093	Rhot1	chr10:67532030-67580010	+	protein_coding	4.92424	4.43744	4.70725	4.20703	3.82297	4.45665
ENSRNOT00000005432	LOC100361025-201	ENSRNOG00000004090	LOC100361025	chr14:93040982-93042182	-	protein_coding	7.97185	7.9452	6.59619	6.82307	7.50073	9.28577
ENSRNOT00000005438	Lrrk2-201	ENSRNOG00000004048	Lrrk2	chr7:132857628-133018584	+	protein_coding	10.8089	11.0007	11.0862	12.3172	12.3121	10.4495
ENSRNOT00000005439	Pnn-201	ENSRNOG00000004061	Pnn	chr6:80159364-80167677	+	protein_coding	38.6854	38.3035	32.1808	46.4697	45.1288	50.1724
ENSRNOT00000005440	Tcaim-201	ENSRNOG00000004085	Tcaim	chr8:131845696-131875786	+	protein_coding	8.3171	8.51817	7.03148	8.97107	10.1351	9.52906
ENSRNOT00000005443	Thap2-201	ENSRNOG00000003993	Thap2	chr7:58354582-58365313	-	protein_coding	2.5963	3.68273	2.77359	3.06163	4.39173	3.55501
ENSRNOT00000005446	Sema6a-201	ENSRNOG00000004033	Sema6a	chr18:41360931-41389510	-	protein_coding	3.25512	0.498396	0.660225	1.2499	1.56511	0.283578
ENSRNOT00000005459	Marc1-201	ENSRNOG00000004101	Marc1	chr13:102698546-102721218	-	protein_coding	2.50381	2.28421	3.14008	3.10199	4.40983	3.25777
ENSRNOT00000005461	C4bpa-201	ENSRNOG00000004062	C4bpa	chr13:47342079-47377703	-	protein_coding	1.27224	2.20182	1.8636	0.176019	1.49684	0.440148
ENSRNOT00000005463	Nedd1-201	ENSRNOG00000004011	Nedd1	chr7:33543828-33584564	-	protein_coding	5.31235	4.96108	5.41778	6.1227	5.61738	6.17317
ENSRNOT00000005467	AABR07021840.1-202	ENSRNOG00000004127	AABR07021840.1	chr13:94832307-94859390	-	protein_coding	1.47775	16.8589	1.29417	17.0341	2.88202	17.3058
ENSRNOT00000005470	Ptger1-201	ENSRNOG00000004094	Ptger1	chr19:24800072-24803373	+	protein_coding	0.816848	0.72434	0.78287	1.12265	0.734868	0.914868
ENSRNOT00000005471	Rpl23-201	ENSRNOG00000004107	Rpl23	chr10:85721394-85725429	-	protein_coding	407.136	415.943	365.781	426.201	481.168	525.927
ENSRNOT00000005476	Sema6a-202	ENSRNOG00000004033	Sema6a	chr18:41333551-41389510	-	protein_coding	15.421	19.1008	19.1212	18.9018	17.7317	15.2741
ENSRNOT00000005477	Slit2-201	ENSRNOG00000003840	Slit2	chr14:66831848-67170361	-	protein_coding	6.97743	4.92946	7.0391	6.07947	5.97109	4.53033
ENSRNOT00000005478	Sh3pxd2b-201	ENSRNOG00000004063	Sh3pxd2b	chr10:17261541-17291876	+	protein_coding	10.8129	10.552	12.6807	13.018	8.49645	11.1135
ENSRNOT00000005486	Ubtd2-201	ENSRNOG00000004137	Ubtd2	chr10:17327275-17392185	+	protein_coding	16.5738	16.182	16.8978	11.2838	10.8095	10.2348
ENSRNOT00000005489	Abca8-201	ENSRNOG00000004040	Abca8	chr10:98237141-98294522	-	protein_coding	2.8889	2.33893	2.50886	4.80899	5.53141	4.7093
ENSRNOT00000005490	Vasn-201	ENSRNOG00000004141	Vasn	chr10:11121041-11131548	-	protein_coding	13.4794	14.0364	15.0894	19.8129	19.3541	16.6221
ENSRNOT00000005502	RGD1311745-201	ENSRNOG00000004135	RGD1311745	chr8:132029621-132032971	-	protein_coding	32.9784	33.502	31.03	31.1209	32.9591	32.6054
ENSRNOT00000005504	Prorsd1-201	ENSRNOG00000004145	Prorsd1	chr14:113938061-113940330	-	protein_coding	5.69375	6.36357	6.20939	7.62858	7.82572	7.89369
ENSRNOT00000005505	C4bpb-201	ENSRNOG00000004125	C4bpb	chr13:47387173-47397890	-	protein_coding	1.01339	2.04701	0.852584	0.21455	0.791302	0.540448
ENSRNOT00000005516	Dusp18-201	ENSRNOG00000024945	Dusp18	chr14:84150908-84157528	+	protein_coding	5.17578	5.65495	5.07952	5.45556	4.6473	5.81372
ENSRNOT00000005518	Zfp18-201	ENSRNOG00000003981	Zfp18	chr10:52334240-52348692	+	protein_coding	13.9119	13.5842	12.2516	11.6324	13.7168	13.2883
ENSRNOT00000005519	Samd14-201	ENSRNOG00000004155	Samd14	chr10:82823918-82833867	+	protein_coding	0.917523	1.68523	1.45302	1.38165	1.17558	1.61221
ENSRNOT00000005521	Hdac9-201	ENSRNOG00000004158	Hdac9	chr6:53488883-54059119	-	protein_coding	4.38222	1.19035	1.36057	2.045	2.55152	1.40603
ENSRNOT00000005522	Lasp1-201	ENSRNOG00000004132	Lasp1	chr10:85744568-85785133	+	protein_coding	48.4056	51.7864	53.2307	42.584	39.0921	36.4008
ENSRNOT00000005532	LOC100909664-201	ENSRNOG00000048922	LOC100909664	chr13:43818010-43845101	+	protein_coding	23.1575	23.8932	24.1726	22.8202	28.0999	23.0911
ENSRNOT00000005535	LOC100911625-201	ENSRNOG00000048365	LOC100911625	chr9:20251521-20260505	+	protein_coding	14.6673	14.2461	16.1556	8.84278	7.43432	9.87898
ENSRNOT00000005551	Adipor1-201	ENSRNOG00000004143	Adipor1	chr13:51240911-51260228	+	protein_coding	85.1198	81.9167	85.1656	62.9993	77.6475	75.2838
ENSRNOT00000005559	Grpr-201	ENSRNOG00000004124	Grpr	chrX:32745873-32786359	+	protein_coding	0	0	0	4.79618	1.78559	4.9575
ENSRNOT00000005561	Enpp2-201	ENSRNOG00000004089	Enpp2	chr7:94480396-94563001	-	protein_coding	9.88792	7.14452	7.74309	3.57357	6.37976	5.52398
ENSRNOT00000005568	Trappc6b-201	ENSRNOG00000004103	Trappc6b	chr6:80142122-80153231	-	protein_coding	33.1078	31.4856	31.1065	28.5691	31.3764	32.3186
ENSRNOT00000005571	Tnpo2-201	ENSRNOG00000003970	Tnpo2	chr19:26151900-26171808	+	protein_coding	23.3837	21.1783	22.0886	20.8045	20.5272	24.978
ENSRNOT00000005574	Ndel1-201	ENSRNOG00000004139	Ndel1	chr10:55411901-55444722	-	protein_coding	27.3298	29.6276	28.7516	26.9061	29.0527	30.8294
ENSRNOT00000005576	Dtl-201	ENSRNOG00000004195	Dtl	chr13:110220283-110257367	-	protein_coding	1.35239	1.86076	1.17023	0.292627	0.209808	0.247504
ENSRNOT00000005577	Rps29-201	ENSRNOG00000004196	Rps29	chr6:91455333-91456696	-	protein_coding	499.691	551.278	506.357	599.103	562.592	680.185
ENSRNOT00000005581	Fbxw9-201	ENSRNOG00000004212	Fbxw9	chr19:26173771-26180675	+	protein_coding	4.42735	5.05043	3.88455	4.14643	3.482	4.55388
ENSRNOT00000005584	Sybu-201	ENSRNOG00000004200	Sybu	chr7:83600617-83670356	-	protein_coding	4.34004	3.30263	3.26099	3.7136	4.23322	3.68704
ENSRNOT00000005587	Pacrgl-201	ENSRNOG00000004140	Pacrgl	chr14:66749809-66771750	-	protein_coding	2.95811	3.17789	2.06125	2.67456	3.40263	2.46118
ENSRNOT00000005588	Rpl26-201	ENSRNOG00000004214	Rpl26	chr10:55492404-55495561	+	protein_coding	611.876	655.136	571.28	670.24	802.789	775.688
ENSRNOT00000005601	Eno2-201	ENSRNOG00000013141	Eno2	chr4:157285179-157294047	-	protein_coding	18.3627	17.4727	19.4368	11.0185	8.82407	12.3142
ENSRNOT00000005604	Xpnpep2-201	ENSRNOG00000004009	Xpnpep2	chrX:134940615-134969996	+	protein_coding	1.94574	1.43716	1.64552	1.84656	2.12156	1.3876
ENSRNOT00000005608	Mgat2-201	ENSRNOG00000004234	Mgat2	chr6:91476698-91479183	+	protein_coding	28.6581	28.1405	28.3446	17.7215	17.0977	17.197
ENSRNOT00000005611	Aldh9a1-201	ENSRNOG00000004027	Aldh9a1	chr13:85580828-85597493	+	protein_coding	15.9823	14.7342	15.7507	16.1023	15.9439	17.8919
ENSRNOT00000005612	Eno3-201	ENSRNOG00000004078	Eno3	chr10:57278307-57283653	+	protein_coding	3.47756	3.86881	3.53529	5.76837	5.15556	5.92811
ENSRNOT00000005615	Prps2-201	ENSRNOG00000004160	Prps2	chrX:28435507-28472880	+	protein_coding	24.9387	28.4919	27.1972	21.2132	22.4655	22.7725
ENSRNOT00000005618	Stxbp6-201	ENSRNOG00000004198	Stxbp6	chr6:65089318-65319527	-	protein_coding	15.0861	16.0384	14.9181	16.0711	17.5927	18.8986
ENSRNOT00000005619	Arhgap30-201	ENSRNOG00000004192	Arhgap30	chr13:89774764-89796113	+	protein_coding	10.9936	10.8016	11.5769	5.23617	4.46576	4.05762
ENSRNOT00000005620	Tlr7-201	ENSRNOG00000004249	Tlr7	chrX:28486869-28512957	+	protein_coding	9.17848	6.59944	7.09985	2.16681	2.40496	1.99846
ENSRNOT00000005622	S100g-201	ENSRNOG00000004222	S100g	chrX:33443186-33445709	+	protein_coding	1.1419	0.746592	0.377481	326.398	118.434	327.844
ENSRNOT00000005623	Slc9a7-201	ENSRNOG00000004150	Slc9a7	chrX:2435305-2614770	+	protein_coding	0.97227	0.914359	0.995894	0.783279	0.646556	0.521693
ENSRNOT00000005624	Fzr1-201	ENSRNOG00000004169	Fzr1	chr7:11201690-11213613	+	protein_coding	9.72524	11.1695	10.7816	9.03943	7.90283	9.36559
ENSRNOT00000005630	Chst7-201	ENSRNOG00000004258	Chst7	chrX:2623024-2657155	-	protein_coding	2.28252	2.8279	2.54249	4.08189	3.22164	3.0746
ENSRNOT00000005640	Dohh-201	ENSRNOG00000004259	Dohh	chr7:11191131-11195866	-	protein_coding	12.701	11.4723	13.0596	11.6557	10.4005	13.4397
ENSRNOT00000005641	Pdk2-201	ENSRNOG00000004172	Pdk2	chr10:82839153-82852660	-	protein_coding	4.31351	3.7594	3.81709	7.3315	5.6674	7.83972
ENSRNOT00000005644	Itga3-201	ENSRNOG00000004276	Itga3	chr10:82855613-82887497	-	protein_coding	13.7708	15.3176	17.5816	16.4179	14.2337	16.5737
ENSRNOT00000005645	Ifitm1-201	ENSRNOG00000004273	Ifitm1	chr1:213766758-213767815	+	protein_coding	26.6952	26.0159	31.0522	16.9647	12.7668	17.1845
ENSRNOT00000005646	Slc35e4-201	ENSRNOG00000004168	Slc35e4	chr14:84163972-84170835	-	protein_coding	16.3756	7.68383	14.1069	14.6654	11.503	13.5265
ENSRNOT00000005647	Sdccag8-201	ENSRNOG00000004181	Sdccag8	chr13:94888174-95076568	+	protein_coding	12.3112	11.9495	11.4953	10.5829	13.2985	10.9674
ENSRNOT00000005648	Zfp386-201	ENSRNOG00000004268	Zfp386	chr6:143901320-143915944	+	protein_coding	23.0532	24.388	19.2738	26.9075	31.6498	25.764
ENSRNOT00000005653	Spag7-201	ENSRNOG00000004246	Spag7	chr10:57284989-57291146	-	protein_coding	24.4728	33.5508	30.9185	32.7527	45.6298	36.0531
ENSRNOT00000005654	Mon2-201	ENSRNOG00000004185	Mon2	chr7:66717267-66792294	+	protein_coding	20.9005	24.3709	26.7236	20.7801	22.1001	17.4677
ENSRNOT00000005656	Dhps-201	ENSRNOG00000004219	Dhps	chr19:26184545-26188832	+	protein_coding	10.3692	10.1307	10.1419	10.798	11.4083	12.9661
ENSRNOT00000005658	Vmp1-201	ENSRNOG00000003967	Vmp1	chr10:73902837-74001895	-	protein_coding	55.9782	48.6949	45.7351	30.345	26.6115	38.5244
ENSRNOT00000005659	RGD1559731-201	ENSRNOG00000004265	RGD1559731	chrX:4691172-4739890	+	protein_coding	7.68575	10.3001	7.7384	6.7046	6.23599	4.57863
ENSRNOT00000005661	Ptrh2-201	ENSRNOG00000004288	Ptrh2	chr10:74002151-74012159	+	protein_coding	5.10303	5.62559	4.93252	6.05069	6.00833	5.44945
ENSRNOT00000005664	Pkdcc-201	ENSRNOG00000004205	Pkdcc	chr6:6427657-6436974	+	protein_coding	59.3306	58.3314	64.4412	75.0497	64.5521	64.8868
ENSRNOT00000005665	Abca8a-201	ENSRNOG00000004147	Abca8a	chr10:98319487-98388637	-	protein_coding	14.2564	9.25121	7.14737	4.87822	14.2879	22.3083
ENSRNOT00000005666	Osr1-201	ENSRNOG00000004210	Osr1	chr6:35314444-35321667	+	protein_coding	9.86716	9.44316	10.7253	10.5975	11.384	8.60519
ENSRNOT00000005668	Lrp12-201	ENSRNOG00000004152	Lrp12	chr7:78859784-78930832	-	protein_coding	4.22797	4.24799	4.35418	5.02958	4.56948	4.85103
ENSRNOT00000005670	G2e3-201	ENSRNOG00000004232	G2e3	chr6:72092194-72122497	+	protein_coding	5.57595	6.41002	4.65163	4.55296	4.59263	4.34856
ENSRNOT00000005671	Tshr-001	ENSRNOG00000003972	Tshr	chr6:115170865-115306871	+	protein_coding	1.67675	1.93873	2.42662	2.58871	3.4507	2.65682
ENSRNOT00000005677	Soat1-201	ENSRNOG00000004111	Soat1	chr13:74035080-74077783	-	protein_coding	16.5482	14.2273	15.6706	9.49102	8.86983	9.13275
ENSRNOT00000005679	Tac3-201	ENSRNOG00000004229	Tac3	chr7:71023976-71030582	+	protein_coding	99.9102	85.1133	98.4441	12.3062	8.94285	8.51308
ENSRNOT00000005684	Tmem94-201	ENSRNOG00000004032	Tmem94	chr10:104320743-104343396	+	protein_coding	9.36408	8.42114	9.26437	12.9197	11.1533	12.9596
ENSRNOT00000005685	Zbtb39-201	ENSRNOG00000004306	Zbtb39	chr7:71036565-71044045	+	protein_coding	4.28271	4.31817	4.47679	5.59673	5.41653	6.07959
ENSRNOT00000005686	Irak3-201	ENSRNOG00000004226	Irak3	chr7:64923615-64982281	-	protein_coding	15.0563	13.8465	15.1543	15.8024	16.5029	14.8991
ENSRNOT00000005687	Baiap2-201	ENSRNOG00000004049	Baiap2	chr10:109107450-109187115	+	protein_coding	2.45528	5.25614	2.16131	4.91995	1.89006	5.12378
ENSRNOT00000005693	Gpr182-201	ENSRNOG00000004311	Gpr182	chr7:71045543-71048383	-	protein_coding	2.7626	3.55607	2.43576	2.71237	2.3863	2.07188
ENSRNOT00000005694	Tmbim4-201	ENSRNOG00000004312	Tmbim4	chr7:64987859-65002455	+	protein_coding	16.4494	17.5004	16.7161	14.1469	10.8694	13.7174
ENSRNOT00000005705	Ebag9-201	ENSRNOG00000004220	Ebag9	chr7:83564563-83582508	+	protein_coding	14.9692	13.2553	13.6151	14.1566	13.1882	14.5175
ENSRNOT00000005706	Nts-201	ENSRNOG00000004179	Nts	chr7:44111151-44121130	-	protein_coding	0.898282	0.428575	0.661387	0.180682	0.149317	0.156839
ENSRNOT00000005715	Ints7-201	ENSRNOG00000004263	Ints7	chr13:110257571-110310413	+	protein_coding	8.24768	9.79892	9.10314	8.61557	6.86091	7.82235
ENSRNOT00000005719	Mgst3-201	ENSRNOG00000004245	Mgst3	chr13:85601499-85622314	-	protein_coding	12.8226	10.1634	13.5048	13.7033	17.3997	18.1244
ENSRNOT00000005722	Deptor-201	ENSRNOG00000004328	Deptor	chr7:94795214-94995809	+	protein_coding	21.075	24.878	23.0426	29.2761	26.9153	32.6885
ENSRNOT00000005726	Tor3a-201	ENSRNOG00000004307	Tor3a	chr13:74252405-74276964	-	protein_coding	16.0327	15.19	14.793	9.53823	8.78349	9.59798
ENSRNOT00000005740	Ccdc59-201	ENSRNOG00000004183	Ccdc59	chr7:47928060-47934929	+	protein_coding	5.53694	6.6413	5.80365	6.46272	6.21922	7.25223
ENSRNOT00000005743	Yy1-201	ENSRNOG00000004339	Yy1	chr6:132702448-132727046	+	protein_coding	38.9296	33.4851	40.8417	37.71	41.8927	40.7888
ENSRNOT00000005746	Timp3-201	ENSRNOG00000004303	Timp3	chr7:23544215-23594133	-	protein_coding	137.026	138.955	159.271	175.91	192.538	183.997
ENSRNOT00000005753	Slc25a29-201	ENSRNOG00000004351	Slc25a29	chr6:132735883-132747828	-	protein_coding	1.01865	0.853991	0.719473	1.21551	0.874827	0.913
ENSRNOT00000005762	Cdk17-201	ENSRNOG00000004148	Cdk17	chr7:34001506-34079616	+	protein_coding	26.0038	28.7344	26.7454	25.7747	26.973	25.7254
ENSRNOT00000005770	Pkn1-201	ENSRNOG00000004131	Pkn1	chr19:24803524-24831500	-	protein_coding	34.8641	32.064	31.4577	33.7599	29.9172	31.2744
ENSRNOT00000005772	Rpl34-201	ENSRNOG00000016387	Rpl34	chr2:235850334-235852708	-	protein_coding	73.862	0.29651	88.9383	94.7862	121.568	113.181
ENSRNOT00000005774	Trib2-201	ENSRNOG00000004110	Trib2	chr6:41016730-41039437	-	protein_coding	16.8333	18.3642	16.7327	12.9878	14.5917	13.3747
ENSRNOT00000005781	Glrx5-201	ENSRNOG00000004206	Glrx5	chr6:128750795-128760880	+	protein_coding	7.28884	7.64766	6.21058	5.94885	5.09419	5.79898
ENSRNOT00000005786	Eif3h-201	ENSRNOG00000004252	Eif3h	chr6:10151729-10236695	+	protein_coding	48.9414	47.537	40.2542	46.2569	51.0044	55.0172
ENSRNOT00000005794	LOC100911956-201	ENSRNOG00000004316	LOC100911956	chr7:65005791-65008823	+	protein_coding	37.4737	39.5835	39.3794	36.4697	46.1357	38.4192
ENSRNOT00000005798	Ppm1h-201	ENSRNOG00000004314	Ppm1h	chr7:66843865-67116980	-	protein_coding	4.81906	5.40951	4.9579	4.54204	3.86618	3.54602
ENSRNOT00000005800	Arl4a-201	ENSRNOG00000004282	Arl4a	chr6:59948577-59950586	-	protein_coding	56.0842	59.1416	49.492	45.9717	57.6134	44.4968
ENSRNOT00000005803	Dcaf13-201	ENSRNOG00000004301	Dcaf13	chr7:78005232-78040214	+	protein_coding	29.0074	27.6242	23.7477	23.3709	24.4404	22.8931
ENSRNOT00000005811	Usf1-201	ENSRNOG00000004255	Usf1	chr13:89797800-89805558	+	protein_coding	32.6966	31.5333	34.8439	34.311	33.4204	38.7379
ENSRNOT00000005814	Lgr5-201	ENSRNOG00000004221	Lgr5	chr7:58448277-58587787	-	protein_coding	0.304201	0.330653	0.289342	0.916618	1.07973	0.736763
ENSRNOT00000005815	Mrpl13-201	ENSRNOG00000004401	Mrpl13	chr7:95288376-95310005	-	protein_coding	39.7473	41.3031	31.4428	32.7649	42.8637	39.5534
ENSRNOT00000005817	Zdhhc3-201	ENSRNOG00000004344	Zdhhc3	chr8:132167247-132189388	-	protein_coding	18.7737	18.4231	19.3927	20.4858	15.4861	17.6251
ENSRNOT00000005821	Klhl28-201	ENSRNOG00000004218	Klhl28	chr6:86684413-86713370	-	protein_coding	8.00665	8.51552	8.15772	6.53044	7.79806	7.88933
ENSRNOT00000005825	Sptssa-201	ENSRNOG00000004292	Sptssa	chr6:75540174-75551625	-	protein_coding	18.073	18.2882	15.6672	23.5984	19.2056	27.6603
ENSRNOT00000005828	Utp23-201	ENSRNOG00000004387	Utp23	chr7:91384187-91389598	+	protein_coding	6.99155	7.13831	6.79892	6.09451	7.36282	7.15593
ENSRNOT00000005829	Avpr1a-201	ENSRNOG00000004400	Avpr1a	chr7:67341080-67345308	-	protein_coding	7.63513	6.84192	7.75719	6.50183	8.02529	8.08063
ENSRNOT00000005832	Klhl12-201	ENSRNOG00000004193	Klhl12	chr13:51282684-51314797	+	protein_coding	9.17948	9.2418	7.22783	11.5905	11.8956	12.4108
ENSRNOT00000005834	Mtif2-201	ENSRNOG00000004161	Mtif2	chr14:113945843-113965745	+	protein_coding	14.8766	12.8056	9.92796	11.7281	13.9597	11.7502
ENSRNOT00000005835	Pole2-201	ENSRNOG00000004242	Pole2	chr6:91494393-91518996	-	protein_coding	0.95166	1.39367	1.10106	0.233124	0.156003	0.527769
ENSRNOT00000005837	Phf5a-201	ENSRNOG00000024170	Phf5a	chr7:123095288-123101869	-	protein_coding	22.1592	23.4233	21.1274	22.8282	21.4866	23.7743
ENSRNOT00000005839	Aatk-201	ENSRNOG00000004392	Aatk	chr10:109188112-109224370	-	protein_coding	4.11229	3.49368	3.46251	9.56199	8.84215	9.18483
ENSRNOT00000005844	Pah-201	ENSRNOG00000004302	Pah	chr7:28066635-28129769	+	protein_coding	0.916819	1.11525	0.784567	0.244515	1.83948	0.916768
ENSRNOT00000005845	RGD1563962-201	ENSRNOG00000004424	RGD1563962	chr13:51317460-51331705	+	protein_coding	6.1079	5.94825	5.35927	6.09607	5.54944	6.0651
ENSRNOT00000005846	Daam1-201	ENSRNOG00000004345	Daam1	chr6:94636222-94739026	+	protein_coding	16.1708	16.5229	16.2902	18.6742	17.1667	18.8789
ENSRNOT00000005849	Zfp238-201	ENSRNOG00000004423	Zfp238	chr13:95589668-95591236	+	protein_coding	11.2672	11.2324	10.43	10.9508	9.25666	9.90097
ENSRNOT00000005853	Pigr-201	ENSRNOG00000004405	Pigr	chr13:47572275-47590707	+	protein_coding	0	1.87286	0	0	0	0
ENSRNOT00000005855	Bre-201	ENSRNOG00000004364	Bre	chr6:25666655-26051229	-	protein_coding	15.1057	14.3741	15.418	14.4049	14.8748	15.7764
ENSRNOT00000005857	Fignl1-201	ENSRNOG00000004440	Fignl1	chr14:91895909-91904433	-	protein_coding	0.710657	1.14151	0.581692	0.226355	0.260705	0.314106
ENSRNOT00000005858	Kidins220-201	ENSRNOG00000023176	Kidins220	chr6:44230985-44321203	+	protein_coding	1.30682	0.725915	1.17468	1.49369	1.62068	1.25665
ENSRNOT00000005861	Fam179b-201	ENSRNOG00000004415	Fam179b	chr6:86713803-86779242	+	protein_coding	2.04043	2.46261	2.03588	2.55012	3.09719	2.98107
ENSRNOT00000005862	Ppfia2-201	ENSRNOG00000004353	Ppfia2	chr7:48867664-49042455	+	protein_coding	0.63129	0.705345	0.622652	0.513744	0.664558	0.608634
ENSRNOT00000005863	Lpin1-201	ENSRNOG00000004377	Lpin1	chr6:41799749-41870046	-	protein_coding	2.55575	2.46853	3.4293	6.26191	4.48632	6.39075
ENSRNOT00000005872	Rps27a-201	ENSRNOG00000004426	Rps27a	chr14:113966611-113968268	-	protein_coding	491.46	527.558	450.771	514.421	571.772	586.881
ENSRNOT00000005873	Gtf2a1-001	ENSRNOG00000004300	Gtf2a1	chr6:115320467-115352681	-	protein_coding	11.8651	11.9846	11.2039	11.4416	12.1157	12.2711
ENSRNOT00000005875	RGD1561812-201	ENSRNOG00000004391	RGD1561812	chr7:71124921-71226150	-	protein_coding	0.882878	1.3242	0.594093	0.101937	1.24135	0.309498
ENSRNOT00000005876	Vipr2-201	ENSRNOG00000004317	Vipr2	chr6:143938040-144008072	+	protein_coding	3.38327	3.3627	3.50863	4.497	4.45141	4.13156
ENSRNOT00000005879	Flywch1-201	ENSRNOG00000004333	Flywch1	chr10:13087914-13107771	-	protein_coding	15.2441	14.1995	15.9767	15.7343	16.0201	17.1037
ENSRNOT00000005881	Ston2-201	ENSRNOG00000004458	Ston2	chr6:115399326-115513354	-	protein_coding	7.49397	9.60668	8.63587	7.17463	5.19047	5.11031
ENSRNOT00000005885	Trib1-201	ENSRNOG00000004100	Trib1	chr7:99954492-99961026	+	protein_coding	4.33763	4.46459	4.21107	2.75246	2.69496	3.01572
ENSRNOT00000005887	Mtbp-201	ENSRNOG00000004412	Mtbp	chr7:95309928-95387680	+	protein_coding	3.02609	3.42748	2.74733	2.16941	2.56746	2.18422
ENSRNOT00000005894	Adgra3-201	ENSRNOG00000004279	Adgra3	chr14:64686793-64739694	+	protein_coding	11.21	12.3614	10.7612	10.636	9.68721	10.0857
ENSRNOT00000005899	NEWGENE_6497122-201	ENSRNOG00000004461	NEWGENE_6497122	chr10:13112212-13115294	-	protein_coding	1.95263	1.07665	0.754051	1.25902	1.61204	0.852817
ENSRNOT00000005901	Fam210b-201	ENSRNOG00000004466	Fam210b	chr3:170354141-170362513	+	protein_coding	3.21659	4.3941	4.65718	6.37734	4.62609	5.93515
ENSRNOT00000005903	RGD1311756-201	ENSRNOG00000004442	RGD1311756	chr6:124786097-124872277	+	protein_coding	3.93858	3.75153	3.30657	3.77557	3.64681	3.34605
ENSRNOT00000005908	Ccdc88c-201	ENSRNOG00000004482	Ccdc88c	chr6:124905808-125027553	-	protein_coding	3.90094	3.77825	3.69699	8.48801	7.00963	10.4382
ENSRNOT00000005909	Tspan8-201	ENSRNOG00000004411	Tspan8	chr7:58814805-58847563	+	protein_coding	7.35033	7.65702	5.93687	9.61427	9.69811	9.64441
ENSRNOT00000005910	Btg1-201	ENSRNOG00000004284	Btg1	chr7:37812831-37815088	+	protein_coding	73.4261	82.2511	80.6674	90.8155	71.0276	83.7569
ENSRNOT00000005911	Elk3-201	ENSRNOG00000004367	Elk3	chr7:34086220-34121694	-	protein_coding	44.8071	48.1306	46.4065	36.6655	40.6817	33.5136
ENSRNOT00000005917	Wdr83-201	ENSRNOG00000004287	Wdr83	chr19:26188638-26194198	-	protein_coding	12.3626	9.56789	10.3844	11.3361	11.1835	11.956
ENSRNOT00000005919	Sdr9c7-201	ENSRNOG00000004459	Sdr9c7	chr7:71157664-71170511	+	protein_coding	0.736066	1.15385	0.805047	0.742226	1.07229	1.12017
ENSRNOT00000005925	Commd5-201	ENSRNOG00000004484	Commd5	chr7:118502676-118504097	+	protein_coding	4.78536	4.43573	4.46479	3.82179	3.81213	3.51915
ENSRNOT00000005930	Lta4h-201	ENSRNOG00000004494	Lta4h	chr7:34288365-34320235	+	protein_coding	29.37	27.4464	31.0031	29.4147	28.8119	28.9879
ENSRNOT00000005933	Gpr135-201	ENSRNOG00000004499	Gpr135	chr6:94816976-94818349	-	protein_coding	0.772963	0.952756	0.654317	0.521068	0.403796	0.371499
ENSRNOT00000005934	Tcn2-201	ENSRNOG00000004280	Tcn2	chr14:84174138-84189266	-	protein_coding	49.9253	46.6757	49.4263	29.2822	34.8109	35.5928
ENSRNOT00000005939	Fam117a-201	ENSRNOG00000004417	Fam117a	chr10:83154423-83198679	+	protein_coding	4.42888	5.0822	5.02581	8.95587	7.87028	9.70305
ENSRNOT00000005942	Caskin2-201	ENSRNOG00000004310	Caskin2	chr10:104344099-104358253	-	protein_coding	10.3351	10.9838	9.64112	17.6184	12.9167	14.4829
ENSRNOT00000005943	Polr3h-201	ENSRNOG00000004471	Polr3h	chr7:123146249-123156558	-	protein_coding	17.604	17.7391	15.0125	14.5379	13.7328	13.3477
ENSRNOT00000005953	Bdkrb1-201	ENSRNOG00000004488	Bdkrb1	chr6:129438158-129440574	+	protein_coding	0.714133	0.34526	0.302043	0.990281	0.417079	1.42527
ENSRNOT00000005958	Pkhd1l1-201	ENSRNOG00000004398	Pkhd1l1	chr7:83373080-83545540	+	protein_coding	28.113	26.8093	26.0134	44.3751	58.6561	40.365
ENSRNOT00000005961	Adss-201	ENSRNOG00000004481	Adss	chr13:95913426-95943761	-	protein_coding	47.9662	49.111	45.5742	38.2589	37.7666	42.6158
ENSRNOT00000005967	Desi2-201	ENSRNOG00000004524	Desi2	chr13:96111800-96154685	+	protein_coding	10.1813	11.1704	10.6991	10.3568	9.00546	9.12583
ENSRNOT00000005977	Cep131-201	ENSRNOG00000004430	Cep131	chr10:109243039-109267500	-	protein_coding	6.08067	6.00182	6.64479	7.88246	7.03801	9.41257
ENSRNOT00000005981	Tceanc-201	ENSRNOG00000004531	Tceanc	chrX:29504349-29505425	+	protein_coding	1.93663	1.64135	1.6004	1.4701	1.88873	1.93151
ENSRNOT00000005983	Crim1-201	ENSRNOG00000004208	Crim1	chr6:788548-960703	+	protein_coding	43.7898	47.6793	51.0218	63.9935	56.6177	50.6476
ENSRNOT00000005987	Cltc-201	ENSRNOG00000004291	Cltc	chr10:74014562-74070266	-	protein_coding	166.691	169.567	165.906	141.917	149.788	132.717
ENSRNOT00000005988	Scin-201	ENSRNOG00000004498	Scin	chr6:59976003-60054279	-	protein_coding	1.30463	0.831533	0.886822	2.14082	2.55207	2.07831
ENSRNOT00000005995	Igf1-201	ENSRNOG00000004517	Igf1	chr7:28412220-28485710	+	protein_coding	1.92875	2.77015	1.53227	1.18635	1.26861	1.26984
ENSRNOT00000005996	Pes1-201	ENSRNOG00000004515	Pes1	chr14:84211600-84227978	+	protein_coding	23.6003	23.997	23.4095	25.4006	29.2669	31.8824
ENSRNOT00000005997	Apool-201	ENSRNOG00000004512	Apool	chrX:83678339-83750549	+	protein_coding	21.6433	20.8918	18.9322	18.9893	23.0167	21.1602
ENSRNOT00000006005	Dcaf5-201	ENSRNOG00000004556	Dcaf5	chr6:103516586-103605256	-	protein_coding	12.7111	11.3389	12.2277	13.018	14.7952	13.0552
ENSRNOT00000006006	Trappc2b-201	ENSRNOG00000004419	Trappc2b	chr10:37130499-37130921	-	protein_coding	10.81	11.2534	9.2019	11.7977	10.3151	11.5425
ENSRNOT00000006007	Alx1-201	ENSRNOG00000004390	Alx1	chr7:44751873-44771458	-	protein_coding	2.82496	3.21876	2.08907	5.84412	5.95807	7.29477
ENSRNOT00000006008	Chrdl1-201	ENSRNOG00000004330	Chrdl1	chrX:114554359-114658931	-	protein_coding	17.8165	17.0853	16.3001	18.009	22.0682	17.3141
ENSRNOT00000006018	Fam20b-201	ENSRNOG00000004337	Fam20b	chr13:74280173-74331214	-	protein_coding	19.1851	18.9132	19.8357	17.5408	15.204	15.5596
ENSRNOT00000006020	Rdh14-001	ENSRNOG00000039551	Rdh14	chr6:36107147-36112064	+	protein_coding	8.97697	8.50885	8.51087	9.81141	10.89	11.5091
ENSRNOT00000006029	Slc25a32-201	ENSRNOG00000004403	Slc25a32	chr7:77987212-78004975	-	protein_coding	10.3216	10.7447	10.3354	9.35616	10.651	9.99148
ENSRNOT00000006030	Eapp-201	ENSRNOG00000004509	Eapp	chr6:75567511-75589257	-	protein_coding	53.3544	57.0799	51.3199	49.645	56.9942	52.6281
ENSRNOT00000006034	Brd1-201	ENSRNOG00000004538	Brd1	chr7:129676120-129724303	-	protein_coding	19.6484	19.5495	21.5154	21.2397	23.0228	23.5238
ENSRNOT00000006035	Sash3-201	ENSRNOG00000004409	Sash3	chrX:134979646-134994349	+	protein_coding	4.44699	4.35035	4.67365	2.07448	1.94854	1.32295
ENSRNOT00000006044	Zfp472-201	ENSRNOG00000004572	Zfp472	chr7:15247681-15250411	+	protein_coding	2.61519	2.53381	2.31152	3.00306	2.18459	2.2146
ENSRNOT00000006050	Zbed4-201	ENSRNOG00000004588	Zbed4	chr7:129749714-129787093	+	protein_coding	4.84761	4.87005	4.63707	3.94754	3.9153	3.6644
ENSRNOT00000006051	Tmem5-201	ENSRNOG00000004421	Tmem5	chr7:64326465-64341207	-	protein_coding	10.7658	10.1957	8.7371	8.85137	10.5672	9.65072
ENSRNOT00000006055	Clec3b-201	ENSRNOG00000004540	Clec3b	chr8:132241134-132246694	+	protein_coding	58.639	66.066	69.1686	66.8152	56.9939	53.3524
ENSRNOT00000006063	Ublcp1-201	ENSRNOG00000004477	Ublcp1	chr10:30103613-30118873	-	protein_coding	36.7143	34.4148	29.4359	33.1166	33.5828	33.2189
ENSRNOT00000006067	Coro7-201	ENSRNOG00000004146	Coro7	chr10:11100917-11143881	+	protein_coding	5.03808	5.81035	4.89923	6.17283	4.49538	5.11893
ENSRNOT00000006070	Dcn-201	ENSRNOG00000004554	Dcn	chr7:38742051-38782323	+	protein_coding	1715.47	1581.84	1501.39	1116.53	1387.29	1164.98
ENSRNOT00000006071	Ppargc1a-201	ENSRNOG00000004473	Ppargc1a	chr14:63095720-63187009	+	protein_coding	0.757242	0.706162	0.60298	1.33245	1.29184	1.12572
ENSRNOT00000006074	Ofd1-201	ENSRNOG00000004574	Ofd1	chrX:29562165-29602925	+	protein_coding	13.0684	12.8893	8.7581	12.2744	14.4809	13.2464
ENSRNOT00000006086	Tmtc2-201	ENSRNOG00000004585	Tmtc2	chr7:47181981-47586137	-	protein_coding	7.63744	9.65613	9.22607	4.00716	3.60713	3.95849
ENSRNOT00000006087	Egfr-201	ENSRNOG00000004332	Egfr	chr14:99919485-100098796	+	protein_coding	12.9101	12.0804	13.8256	13.2044	15.453	13.1226
ENSRNOT00000006093	Anapc4-201	ENSRNOG00000004130	Anapc4	chr14:60471962-60503803	-	protein_coding	26.3406	26.4752	22.1437	25.1744	28.8697	27.2633
ENSRNOT00000006095	Pou6f1-201	ENSRNOG00000004595	Pou6f1	chr7:142204036-142210738	-	protein_coding	2.91385	3.22089	2.8646	5.60058	3.3249	5.62638
ENSRNOT00000006098	Cacnb1-201	ENSRNOG00000004518	Cacnb1	chr10:85954138-85974644	-	protein_coding	0.203651	0	0.360416	1.09916	0.982961	0.891919
ENSRNOT00000006109	Lum-201	ENSRNOG00000004610	Lum	chr7:38819771-38826862	+	protein_coding	530.198	526.255	478.998	162.205	170.754	147.124
ENSRNOT00000006111	Rnd3-201	ENSRNOG00000004624	Rnd3	chr3:36642587-36660758	-	protein_coding	67.6524	74.7552	73.7716	78.5957	90.7003	79.8982
ENSRNOT00000006117	Rxrg-201	ENSRNOG00000004537	Rxrg	chr13:85818473-85868543	+	protein_coding	3.58655	3.21248	2.27113	4.07583	4.17166	4.78983
ENSRNOT00000006118	Zfp128-202	ENSRNOG00000031459	Zfp128	chr1:65691947-65701867	-	protein_coding	5.54067	5.44324	5.03288	6.26453	7.39449	6.28721
ENSRNOT00000006128	Wars-201	ENSRNOG00000004359	Wars	chr6:132771021-132797675	-	protein_coding	0.00196	0.001341	0.003074	0.002212	1.51502	0.111682
ENSRNOT00000006131	Atg2b-201	ENSRNOG00000004519	Atg2b	chr6:129449449-129509720	-	protein_coding	9.47143	9.64298	9.44087	11.1989	10.4219	11.1309
ENSRNOT00000006137	Gemin2-201	ENSRNOG00000004360	Gemin2	chr6:80108655-80122365	+	protein_coding	11.1412	10.7969	8.16489	10.4281	10.1747	11.2043
ENSRNOT00000006141	F11r-201	ENSRNOG00000004414	F11r	chr13:89826254-89850612	+	protein_coding	40.583	40.1437	40.4669	28.4434	29.0427	28.3225
ENSRNOT00000006142	Cthrc1-201	ENSRNOG00000004578	Cthrc1	chr7:77966722-77977004	+	protein_coding	60.5398	71.1361	74.8124	7.81684	7.19759	6.73814
ENSRNOT00000006144	Wdr60-201	ENSRNOG00000004520	Wdr60	chr6:144069077-144123596	-	protein_coding	5.4497	4.41072	2.45202	2.62702	3.60411	3.21003
ENSRNOT00000006148	Traf6-201	ENSRNOG00000004639	Traf6	chr3:91252829-91271607	+	protein_coding	4.56151	5.16242	5.45612	6.33151	4.92694	5.89106
ENSRNOT00000006152	Adgre5-201	ENSRNOG00000004489	Adgre5	chr19:24855299-24875137	-	protein_coding	19.5481	18.094	20.8535	24.756	20.7731	23.5464
ENSRNOT00000006154	Cox20-201	ENSRNOG00000004553	Cox20	chr13:96219853-96224023	+	protein_coding	14.3082	14.9609	11.4319	18.732	17.8576	17.1809
ENSRNOT00000006157	Meis1-201	ENSRNOG00000004606	Meis1	chr14:103181281-103321270	-	protein_coding	33.8255	33.4997	33.8854	43.0688	42.337	50.1523
ENSRNOT00000006160	Mtfp1-201	ENSRNOG00000004640	Mtfp1	chr14:84330218-84334066	-	protein_coding	1.98976	1.3954	1.44887	1.11	0.759958	1.34516
ENSRNOT00000006163	Lmx1a-201	ENSRNOG00000004642	Lmx1a	chr13:85918252-86061176	+	protein_coding	0.331289	0.500014	0.501773	0.797119	0.970607	0.548639
ENSRNOT00000006168	Nfic-201	ENSRNOG00000004505	Nfic	chr7:11152038-11177664	+	protein_coding	9.91435	11.0436	10.6117	15.6076	8.87948	11.719
ENSRNOT00000006172	Rbm43-201	ENSRNOG00000004673	Rbm43	chr3:37434620-37445907	-	protein_coding	7.778	7.23285	6.95185	6.03933	5.01425	4.63755
ENSRNOT00000006175	Fign-201	ENSRNOG00000004679	Fign	chr3:49992397-50120392	-	protein_coding	1.85582	1.93152	1.54452	3.56594	2.67268	2.26227
ENSRNOT00000006177	RGD1563680-201	ENSRNOG00000004571	RGD1563680	chr3:107142762-107348650	+	protein_coding	0.782464	0.736688	0.782565	1.23458	0.954419	1.05381
ENSRNOT00000006179	Slc35b1-201	ENSRNOG00000004510	Slc35b1	chr10:83201311-83208605	+	protein_coding	22.7534	25.042	20.2999	21.8175	22.628	21.6205
ENSRNOT00000006180	Srgap1-201	ENSRNOG00000004603	Srgap1	chr7:63973279-64251110	-	protein_coding	2.51238	2.75943	3.04479	3.53214	2.66164	3.44891
ENSRNOT00000006185	Mterf3-201	ENSRNOG00000004492	Mterf3	chr7:71273275-71293823	-	protein_coding	6.5911	6.98189	6.1204	6.17455	7.37168	6.56946
ENSRNOT00000006186	Fam69b-201	ENSRNOG00000004532	Fam69b	chr3:4083864-4092289	+	protein_coding	3.55959	3.52785	3.26033	3.64941	2.9355	4.25592
ENSRNOT00000006188	Myc-001	ENSRNOG00000004500	Myc	chr7:102586313-102591240	+	protein_coding	4.52171	4.94169	5.33195	5.94607	4.04021	5.92445
ENSRNOT00000006190	Ppp1cb-201	ENSRNOG00000004612	Ppp1cb	chr6:23549317-23581052	-	protein_coding	85.4126	92.8514	80.4766	132.525	110.851	127.477
ENSRNOT00000006191	Fance-201	ENSRNOG00000000504	Fance	chr20:7895083-7906142	+	protein_coding	15.8907	13.0157	10.5652	13.8287	12.0804	15.1405
ENSRNOT00000006195	Fzd6-201	ENSRNOG00000004660	Fzd6	chr7:77899322-77931029	+	protein_coding	56.4663	64.2733	59.1921	31.2963	34.9298	29.6369
ENSRNOT00000006200	Thbd-201	ENSRNOG00000004687	Thbd	chr3:142748674-142752325	-	protein_coding	71.1985	73.0413	82.2617	107.83	113.113	115.24
ENSRNOT00000006203	Fibin-201	ENSRNOG00000004699	Fibin	chr3:101545208-101547478	-	protein_coding	10.4499	7.71859	8.17032	10.4737	8.15856	10.607
ENSRNOT00000006205	Nxt1-201	ENSRNOG00000004700	Nxt1	chr3:142993658-142996578	+	protein_coding	12.3135	12.1737	10.7498	9.02228	10.9302	9.14627
ENSRNOT00000006209	Rad21-201	ENSRNOG00000004420	Rad21	chr7:91511756-91538673	-	protein_coding	45.9818	45.7855	44.1008	43.8299	47.1409	42.3406
ENSRNOT00000006217	Map2k6-201	ENSRNOG00000004437	Map2k6	chr10:98706960-98823287	+	protein_coding	3.85411	4.72046	5.00934	6.23752	8.52419	5.5399
ENSRNOT00000006218	Rhot1-202	ENSRNOG00000004093	Rhot1	chr10:67559420-67640555	+	protein_coding	13.4931	20.4678	20.1501	23.9964	27.5201	23.8006
ENSRNOT00000006219	Cntn1-201	ENSRNOG00000004438	Cntn1	chr7:133400485-133585959	+	protein_coding	0	1.00862	0.892611	0	0.008294	0
ENSRNOT00000006223	Klhdc2-201	ENSRNOG00000004474	Klhdc2	chr6:91595823-91610799	+	protein_coding	41.881	41.4946	42.6831	40.6379	48.9705	47.7296
ENSRNOT00000006225	Slc38a10-201	ENSRNOG00000004604	Slc38a10	chr10:109284957-109333899	-	protein_coding	38.8664	37.0025	43.3641	32.5214	30.0118	29.1346
ENSRNOT00000006230	Spop-201	ENSRNOG00000004686	Spop	chr10:83231409-83311592	+	protein_coding	40.8616	37.5644	33.4564	42.4534	44.8136	39.6058
ENSRNOT00000006233	Otud5-201	ENSRNOG00000008764	Otud5	chrX:15471211-15504165	-	protein_coding	44.1324	41.8547	36.4501	41.0582	45.016	45.1539
ENSRNOT00000006235	Nek2-201	ENSRNOG00000004487	Nek2	chr13:110511668-110522769	+	protein_coding	3.31196	4.16079	2.96759	0.705508	0.37154	0.418612
ENSRNOT00000006238	Kcnj16-201	ENSRNOG00000004713	Kcnj16	chr10:99388130-99389898	+	protein_coding	0.356292	0.624311	0.589032	0.059344	0.073246	0.061731
ENSRNOT00000006239	Dazap2-201	ENSRNOG00000004628	Dazap2	chr7:142239035-142243241	+	protein_coding	73.1797	66.1618	72.1491	63.5334	66.9909	74.8908
ENSRNOT00000006240	Arel1-201	ENSRNOG00000004382	Arel1	chr6:108635220-108660063	-	protein_coding	10.1521	10.426	10.4301	10.4068	10.6172	10.0922
ENSRNOT00000006246	Il10-201	ENSRNOG00000004647	Il10	chr13:47739526-47743392	+	protein_coding	0.687099	0.687485	0.726848	0.302426	0.35129	0
ENSRNOT00000006249	Parpbp-201	ENSRNOG00000004682	Parpbp	chr7:28654733-28711761	-	protein_coding	1.0783	0.790562	0.008927	0.023265	0	0
ENSRNOT00000006254	Kcnj2-201	ENSRNOG00000004720	Kcnj2	chr10:99437436-99439114	+	protein_coding	1.95616	1.77366	1.87962	2.60699	2.09881	1.92608
ENSRNOT00000006257	Aard-201	ENSRNOG00000004708	Aard	chr7:91588458-91593297	+	protein_coding	0.754952	0.681458	0.126705	0.213998	0	0
ENSRNOT00000006264	Itgbl1-201	ENSRNOG00000004516	Itgbl1	chr15:110114148-110378969	+	protein_coding	128.31	119.365	120.068	58.3512	76.1059	67.8828
ENSRNOT00000006266	Cd244-202	ENSRNOG00000004698	Cd244	chr13:89975267-89995974	+	protein_coding	2.39978	2.25197	2.38685	1.3316	1.21381	0.833315
ENSRNOT00000006273	A1bg-001	ENSRNOG00000004692	A1bg	chr7:102294797-102298522	-	protein_coding	5.73745	19.1934	6.94699	0.501869	5.82157	1.12199
ENSRNOT00000006279	Fam84b-201	ENSRNOG00000004744	Fam84b	chr7:101139376-101140308	-	protein_coding	11.1374	12.238	11.3741	8.38956	6.01719	5.7311
ENSRNOT00000006281	Wdr25-201	ENSRNOG00000004733	Wdr25	chr6:132805794-132932242	+	protein_coding	2.97941	2.77569	3.20765	3.45543	2.68368	3.03029
ENSRNOT00000006284	L3hypdh-201	ENSRNOG00000004503	L3hypdh	chr6:94824112-94834908	-	protein_coding	2.60147	2.07954	2.53211	3.61624	3.80464	3.79816
ENSRNOT00000006287	Gzf1-201	ENSRNOG00000004735	Gzf1	chr3:143003796-143015904	+	protein_coding	10.2551	10.5418	9.46583	10.3151	10.7358	9.04968
ENSRNOT00000006291	Prr5l-201	ENSRNOG00000004666	Prr5l	chr3:91291875-91370167	-	protein_coding	2.79794	3.00282	2.88772	2.44753	1.73006	2.18406
ENSRNOT00000006297	Fcf1-201	ENSRNOG00000004723	Fcf1	chr6:108796182-108808048	+	protein_coding	50.7583	47.9297	43.862	40.6548	46.397	43.183
ENSRNOT00000006300	Tmem158-201	ENSRNOG00000004757	Tmem158	chr8:132344710-132345708	-	protein_coding	43.0099	44.1146	40.6924	17.7603	15.1778	14.2348
ENSRNOT00000006306	Cd48-201	ENSRNOG00000004737	Cd48	chr13:90116843-90140371	+	protein_coding	129.201	138.224	125.425	107.147	125.396	118.767
ENSRNOT00000006307	Gskip-201	ENSRNOG00000042427	Gskip	chr6:129519709-129536221	+	protein_coding	7.7161	8.60863	7.1529	7.60342	6.5696	6.44656
ENSRNOT00000006308	Il1b-201	ENSRNOG00000004649	Il1b	chr3:121876263-121882726	-	protein_coding	3.06934	2.43551	3.09322	1.15431	1.05868	0.769986
ENSRNOT00000006311	Plec-201	ENSRNOG00000023781	Plec	chr7:117230321-117254765	-	protein_coding	5.93968	8.50809	8.16988	6.00067	4.59887	19.5889
ENSRNOT00000006314	Pam16-201	ENSRNOG00000004608	Pam16	chr10:11146359-11153936	+	protein_coding	14.5367	15.7542	14.7084	17.0028	15.0767	19.6989
ENSRNOT00000006319	Galnt5-201	ENSRNOG00000004645	Galnt5	chr3:44025300-44074678	+	protein_coding	0.863641	1.16248	1.14901	1.51425	1.41536	1.64703
ENSRNOT00000006321	Jkamp-201	ENSRNOG00000004751	Jkamp	chr6:94835845-94849784	+	protein_coding	19.9338	19.1643	20.6835	20.4556	24.3088	26.8424
ENSRNOT00000006327	Tsen54-201	ENSRNOG00000004598	Tsen54	chr10:104359342-104366926	+	protein_coding	6.26104	5.21256	3.90791	7.4752	7.24218	6.31201
ENSRNOT00000006329	Napb-201	ENSRNOG00000004753	Napb	chr3:143020454-143063983	-	protein_coding	6.68581	5.87304	6.33491	5.01733	5.08317	6.45512
ENSRNOT00000006340	Slc30a1-201	ENSRNOG00000004749	Slc30a1	chr13:110677810-110681683	+	protein_coding	18.1218	18.8979	19.5349	18.251	15.8065	17.7316
ENSRNOT00000006345	Nrn1l-201	ENSRNOG00000024025	Nrn1l	chr19:37852833-37866355	+	protein_coding	0.667336	0.811974	0.715945	0.776403	0.735784	1.22451
ENSRNOT00000006350	Zeb2-201	ENSRNOG00000004677	Zeb2	chr3:29862473-29984201	-	protein_coding	85.4093	93.4563	88.617	74.9821	87.3161	72.5803
ENSRNOT00000006351	Cela1-201	ENSRNOG00000004725	Cela1	chr7:142305338-142318620	-	protein_coding	0.223253	0.142112	0.155257	1.89037	0.866116	3.59851
ENSRNOT00000006355	Arf6-201	ENSRNOG00000004791	Arf6	chr6:91697109-91698255	+	protein_coding	54.5979	55.5856	62.233	41.379	41.1124	42.2359
ENSRNOT00000006357	Creld2-201	ENSRNOG00000004659	Creld2	chr7:129812789-129819634	+	protein_coding	15.4107	16.189	18.5915	18.138	17.2189	13.8088
ENSRNOT00000006359	Rpl19-201	ENSRNOG00000004741	Rpl19	chr10:85978691-85981979	+	protein_coding	531.183	520.34	470.374	577.913	666.061	627.935
ENSRNOT00000006360	Vit-201	ENSRNOG00000004706	Vit	chr6:1147012-1208392	+	protein_coding	1.02702	0.687639	0.660036	1.96556	3.03575	2.60934
ENSRNOT00000006361	Nsf-201	ENSRNOG00000003905	Nsf	chr10:91878633-92008082	-	protein_coding	7.34401	8.90427	8.92832	9.72638	7.92514	7.65673
ENSRNOT00000006365	Ftsj1-201	ENSRNOG00000004776	Ftsj1	chrX:14994016-15002074	+	protein_coding	12.3425	11.5699	12.2346	11.7625	13.8488	13.9834
ENSRNOT00000006366	Fbxo7-201	ENSRNOG00000004637	Fbxo7	chr7:23815263-23843505	-	protein_coding	14.7777	14.3504	15.8486	15.5144	16.7115	16.5765
ENSRNOT00000006369	Sec23a-201	ENSRNOG00000004657	Sec23a	chr6:80060916-80107236	-	protein_coding	46.7107	45.5433	45.1667	40.4225	43.3431	39.4971
ENSRNOT00000006371	Tc2n-201	ENSRNOG00000004754	Tc2n	chr6:125437775-125590049	-	protein_coding	26.3243	23.2783	17.5966	16.9967	22.3003	20.1545
ENSRNOT00000006373	Rtn1-201	ENSRNOG00000004794	Rtn1	chr6:94951020-94980004	-	protein_coding	5.11129	6.29984	5.02197	5.97855	5.97384	5.17853
ENSRNOT00000006374	Cdkl1-201	ENSRNOG00000038720	Cdkl1	chr6:92077416-92121351	-	protein_coding	4.04424	3.7171	2.92902	3.91916	3.71579	3.59967
ENSRNOT00000006376	Parp10-201	ENSRNOG00000004361	Parp10	chr7:117291877-117300662	-	protein_coding	13.41	14.1473	11.985	10.2829	9.15433	8.81343
ENSRNOT00000006385	AABR07053185.1-201	ENSRNOG00000004787	AABR07053185.1	chr3:95838262-95954983	-	protein_coding	6.04814	5.79781	5.21242	6.50833	6.32602	5.78386
ENSRNOT00000006387	Cytip-201	ENSRNOG00000004772	Cytip	chr3:44150992-44177689	-	protein_coding	9.23642	9.35612	9.18577	4.28423	3.7757	2.87196
ENSRNOT00000006389	Plcb1-201	ENSRNOG00000004810	Plcb1	chr3:128155117-128419545	+	protein_coding	13.3175	13.1656	13.4467	21.4999	24.2433	18.709
ENSRNOT00000006395	Diexf-201	ENSRNOG00000004789	Diexf	chr13:111828043-111849653	-	protein_coding	7.55865	8.10687	7.99309	10.2091	10.0472	9.343
ENSRNOT00000006401	Ptprr-201	ENSRNOG00000004483	Ptprr	chr7:59039720-59325947	+	protein_coding	0.889606	0.645539	0.781809	1.17951	1.38082	1.34682
ENSRNOT00000006402	Eny2-201	ENSRNOG00000004681	Eny2	chr7:83348694-83357492	+	protein_coding	24.3938	27.006	23.487	20.5044	23.3467	23.7643
ENSRNOT00000006406	Immp1l-201	ENSRNOG00000004829	Immp1l	chr3:95959703-96024836	+	protein_coding	9.05564	8.8819	6.14025	9.17615	8.46688	9.17934
ENSRNOT00000006407	Crk-201	ENSRNOG00000025792	Crk	chr10:63829807-63852780	+	protein_coding	70.0429	70.7038	71.258	62.5749	60.3427	61.1698
ENSRNOT00000006408	Sirpa-201	ENSRNOG00000004763	Sirpa	chr3:122114754-122152477	+	protein_coding	18.3988	21.3791	22.7515	15.6529	14.1639	11.5206
ENSRNOT00000006411	Baalc-201	ENSRNOG00000004697	Baalc	chr7:77763512-77837453	+	protein_coding	1.49811	2.28356	2.21062	0.507357	0.417552	0.470163
ENSRNOT00000006412	Ndufaf5-201	ENSRNOG00000004784	Ndufaf5	chr3:133232432-133261973	+	protein_coding	8.18926	8.0386	6.7273	8.56436	8.85645	9.65833
ENSRNOT00000006416	Pole3-201	ENSRNOG00000004843	Pole3	chr7:118816218-118816655	-	protein_coding	9.06572	9.006	8.81837	6.59132	6.93816	8.48222
ENSRNOT00000006423	Sntb1-201	ENSRNOG00000004821	Sntb1	chr7:95397113-95669809	-	protein_coding	6.17546	7.11909	6.66009	12.9322	16.9148	11.8241
ENSRNOT00000006425	Sos2-201	ENSRNOG00000004826	Sos2	chr6:91885298-92007917	-	protein_coding	10.2665	10.5616	10.6044	12.2981	12.4335	11.1006
ENSRNOT00000006429	Ube2e3-201	ENSRNOG00000004544	Ube2e3	chr3:65815080-65871363	+	protein_coding	32.1245	28.6405	31.9449	22.0635	21.4524	19.9668
ENSRNOT00000006431	Dnajc24-201	ENSRNOG00000004842	Dnajc24	chr3:96025396-96065711	-	protein_coding	9.34462	10.3041	7.26665	8.8569	8.05356	7.66446
ENSRNOT00000006436	Rnf145-201	ENSRNOG00000004602	Rnf145	chr10:30169257-30207498	+	protein_coding	21.1442	20.5799	23.0735	16.4757	18.3785	17.8509
ENSRNOT00000006438	Sh3kbp1-201	ENSRNOG00000004322	Sh3kbp1	chrX:37790586-38196204	-	protein_coding	14.407	15.0354	15.54	14.0355	14.0062	13.8848
ENSRNOT00000006443	Rtn4-201	ENSRNOG00000004621	Rtn4	chr14:114126966-114174458	+	protein_coding	19.446	21.6417	20.7278	18.6144	21.9609	21.3636
ENSRNOT00000006452	Rbks-201	ENSRNOG00000004710	Rbks	chr6:26051396-26128906	+	protein_coding	2.88278	2.57717	3.3816	2.49753	1.94373	2.44883
ENSRNOT00000006454	Flrt3-201	ENSRNOG00000004874	Flrt3	chr3:134683065-134696654	-	protein_coding	19.2461	23.8786	17.4265	11.5226	13.3509	8.67851
ENSRNOT00000006459	Pak3-201	ENSRNOG00000004676	Pak3	chrX:114929029-115036669	+	protein_coding	0.517754	0.432832	1.00823	2.23652	3.61058	4.24672
ENSRNOT00000006460	Galnt16-201	ENSRNOG00000004589	Galnt16	chr6:104068547-104250174	+	protein_coding	14.4755	13.4419	16.6001	26.0859	27.3074	22.7105
ENSRNOT00000006470	Gen1-201	ENSRNOG00000004667	Gen1	chr6:36910675-36940868	-	protein_coding	1.50801	1.62846	0.983735	0.608926	0.42484	0.38366
ENSRNOT00000006473	L2hgdh-201	ENSRNOG00000004857	L2hgdh	chr6:92016622-92057816	-	protein_coding	1.07505	0.937072	1.19664	1.72127	1.88644	1.75302
ENSRNOT00000006481	Arl14ep-201	ENSRNOG00000004891	Arl14ep	chr3:97983686-97993684	-	protein_coding	29.9051	28.5477	24.8955	26.3251	30.2211	29.1988
ENSRNOT00000006483	Arf2-201	ENSRNOG00000004807	Arf2	chr10:92018562-92040333	+	protein_coding	29.5373	30.2011	29.8027	17.9764	18.5747	16.0857
ENSRNOT00000006484	Zdhhc9-201	ENSRNOG00000004581	Zdhhc9	chrX:135005123-135041027	-	protein_coding	6.43077	6.25334	7.34983	6.45754	6.13759	6.27124
ENSRNOT00000006491	Porcn-201	ENSRNOG00000004819	Porcn	chrX:15035569-15048440	+	protein_coding	6.46806	5.97935	6.55453	9.43714	8.22579	10.3804
ENSRNOT00000006499	Kcns3-201	ENSRNOG00000004899	Kcns3	chr6:36764044-36819821	-	protein_coding	5.23387	4.67252	5.15608	4.86279	4.53248	4.93538
ENSRNOT00000006504	Fam171b-201	ENSRNOG00000004783	Fam171b	chr3:71210301-71262615	+	protein_coding	13.441	13.4464	13.3468	13.2612	13.6931	17.099
ENSRNOT00000006505	Ttc27-201	ENSRNOG00000042932	Ttc27	chr6:21735834-21880003	-	protein_coding	10.247	11.0148	9.78336	14.6466	15.4271	14.384
ENSRNOT00000006509	Atp5s-201	ENSRNOG00000004893	Atp5s	chr6:92057807-92076021	+	protein_coding	4.93687	4.88814	4.13839	4.5944	4.87412	4.22699
ENSRNOT00000006517	Has2-201	ENSRNOG00000004854	Has2	chr7:96438046-96464049	-	protein_coding	4.04462	5.46532	6.33508	3.98259	4.19532	3.05686
ENSRNOT00000006519	Llgl2-201	ENSRNOG00000004834	Llgl2	chr10:104368247-104403724	+	protein_coding	4.04542	2.81518	0	0.028447	0.073652	0
ENSRNOT00000006521	Mta1-201	ENSRNOG00000004711	Mta1	chr6:137924293-137950075	+	protein_coding	16.5071	21.6475	10.9767	14.0635	14.2964	27.2391
ENSRNOT00000006525	Slc4a1ap-201	ENSRNOG00000004901	Slc4a1ap	chr6:26214335-26241337	-	protein_coding	13.8408	13.1461	11.8951	15.5155	15.6376	14.9726
ENSRNOT00000006527	Strn-201	ENSRNOG00000004806	Strn	chr6:1237758-1319541	-	protein_coding	15.7653	17.1625	17.7966	15.6194	15.8567	16.6985
ENSRNOT00000006531	Fkbp3-001	ENSRNOG00000004629	Fkbp3	chr6:86810809-86822094	-	protein_coding	57.3138	61.0705	54.4657	58.228	68.3822	63.669
ENSRNOT00000006533	Cyp4f1-201	ENSRNOG00000004786	Cyp4f1	chr7:15179467-15190796	-	protein_coding	0.983698	0.48872	0.191407	0.11438	0.613182	0.448239
ENSRNOT00000006542	Sec14l2-201	ENSRNOG00000004672	Sec14l2	chr14:84335597-84355528	-	protein_coding	13.742	14.0101	11.6584	12.3073	11.7376	11.0801
ENSRNOT00000006543	Supt7l-201	ENSRNOG00000004927	Supt7l	chr6:26241672-26251809	+	protein_coding	5.80891	5.93154	5.80755	6.36251	6.65142	6.27725
ENSRNOT00000006549	Prpf40a-201	ENSRNOG00000004864	Prpf40a	chr3:38682146-38741113	-	protein_coding	61.0569	63.4356	52.0735	50.9837	59.8599	51.1559
ENSRNOT00000006554	Limd1-201	ENSRNOG00000004837	Limd1	chr8:132553218-132598812	+	protein_coding	17.7224	16.8217	18.2897	15.9272	15.0404	15.1588
ENSRNOT00000006562	Akap6-201	ENSRNOG00000004841	Akap6	chr6:73553210-73990534	+	protein_coding	11.8228	11.9204	14.3124	38.4344	47.1374	31.2736
ENSRNOT00000006566	Gns-201	ENSRNOG00000046159	Gns	chr7:65616177-65653052	+	protein_coding	28.0409	25.9248	30.6168	24.8181	25.7841	25.9947
ENSRNOT00000006567	Sar1b-201	ENSRNOG00000004820	Sar1b	chr10:37215937-37245658	+	protein_coding	27.8659	27.9552	23.3932	25.4696	24.6931	25.7099
ENSRNOT00000006570	Rtcb-201	ENSRNOG00000004813	Rtcb	chr7:23913830-23933191	+	protein_coding	30.5065	31.2084	30.0839	28.8923	28.3711	29.6936
ENSRNOT00000006573	Spred2-201	ENSRNOG00000004888	Spred2	chr14:104191517-104290207	+	protein_coding	2.46828	2.86593	2.51578	3.13083	2.94473	3.87275
ENSRNOT00000006574	Fancm-002	ENSRNOG00000056721	Fancm	chr6:86823688-86852282	+	protein_coding	6.29864	0.666129	6.27017	0.322445	0.456602	0.45417
ENSRNOT00000006578	Pa2g4-201	ENSRNOG00000004904	Pa2g4	chr7:2979588-2987055	-	protein_coding	22.1724	22.9383	23.5922	27.3027	26.3095	25.504
ENSRNOT00000006582	Esyt2-201	ENSRNOG00000032391	Esyt2	chr6:144156175-144245545	+	protein_coding	110.432	104.863	103.025	109.898	115.565	113.349
ENSRNOT00000006584	Syap1-201	ENSRNOG00000004304	Syap1	chrX:33528081-33562589	+	protein_coding	51.5953	48.4093	46.5476	43.2468	50.5216	45.6949
ENSRNOT00000006591	Npm1-201	ENSRNOG00000004616	Npm1	chr10:18080950-18090950	-	protein_coding	249.053	242.844	218.807	249.063	270.864	296.277
ENSRNOT00000006597	Slc25a35-201	ENSRNOG00000004668	Slc25a35	chr10:55555089-55559082	+	protein_coding	1.53953	1.60243	1.26904	2.65151	2.7862	2.27917
ENSRNOT00000006599	Gpn1-201	ENSRNOG00000004941	Gpn1	chr6:26255083-26272755	-	protein_coding	11.5066	10.8136	11.5301	11.4874	11.0335	10.3675
ENSRNOT00000006604	Foxn3-201	ENSRNOG00000004709	Foxn3	chr6:123187726-123577695	-	protein_coding	16.1728	16.4828	17.4608	22.4965	21.323	22.0458
ENSRNOT00000006607	Actr2-201	ENSRNOG00000004959	Actr2	chr14:104340434-104375649	-	protein_coding	68.7418	73.8556	70.9575	45.1287	33.737	42.3019
ENSRNOT00000006618	Ahr-201	ENSRNOG00000004342	Ahr	chr6:54963990-55001464	-	protein_coding	23.9178	27.1404	21.0281	20.5092	21.183	17.0219
ENSRNOT00000006621	Yaf2-201	ENSRNOG00000004773	Yaf2	chr7:134505737-134560713	-	protein_coding	15.205	15.9734	15.486	18.6466	15.0227	21.6929
ENSRNOT00000006628	Commd9-201	ENSRNOG00000004755	Commd9	chr3:91463663-91478095	+	protein_coding	23.5205	23.0419	21.4728	20.9444	21.1292	21.9619
ENSRNOT00000006638	Capn6-201	ENSRNOG00000004882	Capn6	chrX:115049154-115073890	-	protein_coding	0.786223	0.694494	1.09032	0.843154	0.837493	0.394098
ENSRNOT00000006641	Zfp3-201	ENSRNOG00000005009	Zfp3	chr10:57386228-57394471	+	protein_coding	3.69905	4.12314	3.6876	4.55427	5.2978	4.54371
ENSRNOT00000006642	Ddx56-201	ENSRNOG00000004670	Ddx56	chr14:86379010-86387608	-	protein_coding	2.71716	1.63019	1.44981	1.9142	1.5961	2.17386
ENSRNOT00000006646	Scn3a-201	ENSRNOG00000005007	Scn3a	chr3:51532627-51643140	-	protein_coding	2.12547	1.60824	0.239654	2.40901	2.92009	2.61113
ENSRNOT00000006658	Zfp512-201	ENSRNOG00000039815	Zfp512	chr6:26284748-26314844	-	protein_coding	14.8391	12.3752	14.0489	16.1927	18.715	17.2775
ENSRNOT00000006662	RGD1566369-201	ENSRNOG00000005017	RGD1566369	chr17:88139962-88140588	-	protein_coding	4.36532	3.10649	3.41411	3.70576	3.96909	3.7685
ENSRNOT00000006668	Ubxn2a-201	ENSRNOG00000004950	Ubxn2a	chr6:28973025-28994519	-	protein_coding	23.7202	23.8422	22.3043	22.3194	24.4192	23.1559
ENSRNOT00000006670	Mettl15-201	ENSRNOG00000004926	Mettl15	chr3:100183405-100364400	-	protein_coding	0.85056	0.920514	0.68892	0.851627	0.936739	0.905102
ENSRNOT00000006680	Glis2-201	ENSRNOG00000004766	Glis2	chr10:11154658-11174861	-	protein_coding	17.1305	19.6549	18.2292	19.1314	13.595	15.0938
ENSRNOT00000006685	Nudcd1-201	ENSRNOG00000024929	Nudcd1	chr7:83301941-83348487	-	protein_coding	7.16997	7.83096	6.50264	6.74187	7.35256	6.62456
ENSRNOT00000006689	Kif18a-201	ENSRNOG00000005037	Kif18a	chr3:100366168-100426687	+	protein_coding	0	1.54129	0	0	0	0
ENSRNOT00000006697	Zfp871-201	ENSRNOG00000004947	Zfp871	chr7:15024693-15027933	-	protein_coding	20.6073	19.7482	18.8131	18.2901	19.7829	18.8684
ENSRNOT00000006699	Surf6-201	ENSRNOG00000005031	Surf6	chr3:5441409-5452156	-	protein_coding	15.3543	14.5895	15.4064	13.0284	13.0278	14.2993
ENSRNOT00000006705	Map4k5-201	ENSRNOG00000004923	Map4k5	chr6:92136992-92229260	-	protein_coding	31.2926	29.2427	29.4758	34.7757	35.9109	40.7477
ENSRNOT00000006708	Cdkn2aipnl-201	ENSRNOG00000005024	Cdkn2aipnl	chr10:37422647-37432081	+	protein_coding	7.21876	7.31934	7.01668	6.53107	5.56084	6.0802
ENSRNOT00000006709	Dock4-201	ENSRNOG00000004823	Dock4	chr6:60566196-60782556	+	protein_coding	5.51824	5.36566	5.59274	6.74548	7.46864	6.21849
ENSRNOT00000006710	AABR07051190.1-201	ENSRNOG00000005062	AABR07051190.1	chr3:260653-262124	+	protein_coding	2.30406	2.76906	2.59437	2.30106	2.61909	3.04996
ENSRNOT00000006720	Med22-201	ENSRNOG00000005059	Med22	chr3:4861753-4866833	-	protein_coding	5.10583	4.98483	5.13194	5.01961	4.17048	3.8617
ENSRNOT00000006725	Zfp36l2-201	ENSRNOG00000005067	Zfp36l2	chr6:7417425-7421456	-	protein_coding	12.7392	14.2149	15.162	15.0482	11.2469	11.5568
ENSRNOT00000006727	Cpeb2-201	ENSRNOG00000005043	Cpeb2	chr14:72331705-72380330	-	protein_coding	1.4433	2.48029	1.58742	3.23189	2.15305	2.63057
ENSRNOT00000006729	Prkch-201	ENSRNOG00000004873	Prkch	chr6:96479430-96676225	+	protein_coding	30.6223	34.1258	32.5911	22.3537	25.4837	20.3981
ENSRNOT00000006741	Sh3kbp1-202	ENSRNOG00000004322	Sh3kbp1	chrX:37791483-38196060	-	protein_coding	0.412684	0.306471	0.424326	0.498115	0.767862	0.394315
ENSRNOT00000006747	Ube2t-201	ENSRNOG00000005038	Ube2t	chr13:51795867-51801163	+	protein_coding	2.5805	3.03496	2.43142	0.583071	0.367643	0.939684
ENSRNOT00000006752	Tspan13-201	ENSRNOG00000005046	Tspan13	chr6:55497658-55524436	-	protein_coding	21.7859	22.3885	21.4276	22.231	23.0832	19.5624
ENSRNOT00000006753	Flii-201	ENSRNOG00000004159	Flii	chr10:46955487-46969406	-	protein_coding	50.5519	48.6146	51.4961	50.5322	52.8071	50.8895
ENSRNOT00000006754	Rpl7a-202	ENSRNOG00000049097	Rpl7a	chr3:4867233-4869656	+	protein_coding	181.963	174.385	187.376	195.25	217.258	231.574
ENSRNOT00000006755	Ppp2r5e-201	ENSRNOG00000005045	Ppp2r5e	chr6:98417974-98566966	-	protein_coding	8.14888	8.74577	8.53966	10.4153	9.32966	8.75675
ENSRNOT00000006760	Nup37-201	ENSRNOG00000004727	Nup37	chr7:28715300-28743326	+	protein_coding	3.1567	4.43872	2.87209	2.72561	3.3201	3.47296
ENSRNOT00000006765	Upp1-201	ENSRNOG00000004972	Upp1	chr14:89314176-89334276	+	protein_coding	18.5578	18.2849	19.9361	10.4146	9.00325	9.11464
ENSRNOT00000006768	Eif2d-201	ENSRNOG00000004910	Eif2d	chr13:47935163-47954090	+	protein_coding	13.5404	12.9356	11.8467	13.765	12.6051	13.4079
ENSRNOT00000006774	Arl6ip6-201	ENSRNOG00000005074	Arl6ip6	chr3:38742072-38768008	+	protein_coding	10.8341	11.4864	10.5416	9.80438	10.9313	10.9377
ENSRNOT00000006776	Lpcat4-201	ENSRNOG00000005058	Lpcat4	chr3:103726238-103733354	+	protein_coding	4.7641	4.86264	4.65423	2.71075	1.78075	2.54779
ENSRNOT00000006777	Gpm6b-201	ENSRNOG00000004613	Gpm6b	chrX:29607075-29648403	-	protein_coding	46.6281	42.7382	45.1077	55.7358	50.0524	58.2503
ENSRNOT00000006780	Zcrb1-201	ENSRNOG00000004996	Zcrb1	chr7:134588903-134602239	-	protein_coding	23.9034	21.9974	23.6388	20.2743	24.7856	20.0931
ENSRNOT00000006784	Rprm-201	ENSRNOG00000005109	Rprm	chr3:39595301-39596718	-	protein_coding	3.81085	3.82138	4.71087	14.1841	5.84278	21.2192
ENSRNOT00000006786	Angpt4-201	ENSRNOG00000005008	Angpt4	chr3:147422095-147455670	+	protein_coding	49.5522	40.8272	39.7745	18.1125	18.3841	12.4216
ENSRNOT00000006787	Tfpi-201	ENSRNOG00000005039	Tfpi	chr3:71852744-71893600	-	protein_coding	52.8702	51.5392	48.5271	32.4599	39.2158	34.48
ENSRNOT00000006796	Erbb3-201	ENSRNOG00000004964	Erbb3	chr7:2989340-3010350	-	protein_coding	7.56148	6.85834	8.99692	9.13227	7.53251	6.84504
ENSRNOT00000006798	Slc39a9-201	ENSRNOG00000005052	Slc39a9	chr6:104291071-104326551	+	protein_coding	0.807828	1.27831	0.472496	1.02505	1.02218	0.897295
ENSRNOT00000006800	Arhgef25-201	ENSRNOG00000005034	Arhgef25	chr7:70469312-70476340	-	protein_coding	44.556	42.0394	40.5901	64.3408	56.7539	74.0247
ENSRNOT00000006802	Tmed4-201	ENSRNOG00000005016	Tmed4	chr14:86390747-86395120	-	protein_coding	23.115	18.8628	20.6574	20.558	21.5842	24.4176
ENSRNOT00000006804	Crip2-201	ENSRNOG00000005041	Crip2	chr6:137953545-137958490	+	protein_coding	119.489	127.226	143.529	151.418	163.786	158.791
ENSRNOT00000006805	Bcorl1-201	ENSRNOG00000005076	Bcorl1	chrX:135187468-135233839	+	protein_coding	3.41488	4.1436	3.8942	5.83718	4.40331	4.80668
ENSRNOT00000006815	Dtx3-201	ENSRNOG00000005129	Dtx3	chr7:70477135-70481796	-	protein_coding	2.17742	2.41391	1.46359	2.27675	2.38103	1.86523
ENSRNOT00000006824	Cebpz-201	ENSRNOG00000005087	Cebpz	chr6:1516804-1534488	-	protein_coding	38.8429	38.3679	33.6083	38.4278	44.7079	38.8705
ENSRNOT00000006827	Rnf215-201	ENSRNOG00000004940	Rnf215	chr14:84368476-84374879	+	protein_coding	11.6694	10.3121	10.8896	12.7261	11.3936	12.659
ENSRNOT00000006828	Slc52a3-201	ENSRNOG00000005132	Slc52a3	chr3:147511563-147516186	+	protein_coding	0.233718	0.193336	0.464758	0.887391	0.512557	0.855569
ENSRNOT00000006830	Birc6-201	ENSRNOG00000027191	Birc6	chr6:21950100-22092346	-	protein_coding	19.7218	22.9247	17.0727	19.2509	19.9536	15.7344
ENSRNOT00000006835	Crip1-201	ENSRNOG00000027990	Crip1	chr6:137959171-137967042	+	protein_coding	301.791	347.933	295.041	337.048	312.302	318.772
ENSRNOT00000006841	Uvssa-201	ENSRNOG00000005122	Uvssa	chr14:82623050-82658891	-	protein_coding	4.51413	4.43997	3.90509	4.04818	4.0139	3.70915
ENSRNOT00000006843	Txlng-201	ENSRNOG00000004971	Txlng	chrX:33599671-33646444	+	protein_coding	9.86803	8.4906	7.59691	11.5312	11.4054	11.885
ENSRNOT00000006852	Hus1-201	ENSRNOG00000005141	Hus1	chr14:89194092-89208825	-	protein_coding	0.020728	0.001043	0.00427	4.45133	0.00048	4.6292
ENSRNOT00000006860	Wdr89-201	ENSRNOG00000021628	Wdr89	chr6:98599723-98606109	-	protein_coding	2.82642	2.69638	2.82782	2.61676	3.14541	2.70164
ENSRNOT00000006867	RGD1562161-201	ENSRNOG00000005135	RGD1562161	chrX:38295365-38353461	-	protein_coding	6.54502	8.12712	6.45686	10.2371	8.27471	8.56425
ENSRNOT00000006872	Tmem121-201	ENSRNOG00000005174	Tmem121	chr6:137997335-137998291	+	protein_coding	0.836997	0.768776	0.789587	1.01633	0.615184	0.740388
ENSRNOT00000006874	Ndufaf1-201	ENSRNOG00000005006	Ndufaf1	chr3:111458572-111469518	-	protein_coding	8.04313	7.18682	5.91073	7.75602	7.69687	7.2567
ENSRNOT00000006880	Itga4-001	ENSRNOG00000004861	Itga4	chr3:66193059-66263960	+	protein_coding	10.1814	10.6951	10.6712	5.96402	6.15042	5.16596
ENSRNOT00000006883	Rangrf-201	ENSRNOG00000004980	Rangrf	chr10:55559041-55560422	-	protein_coding	11.5303	10.6309	11.3114	12.7651	10.1959	12.9473
ENSRNOT00000006884	Rtfdc1-201	ENSRNOG00000005083	Rtfdc1	chr3:170443855-170473456	+	protein_coding	28.0402	26.7152	30.4728	26.4303	25.8525	28.9188
ENSRNOT00000006886	Prdm4-201	ENSRNOG00000004962	Prdm4	chr7:23960378-23985525	+	protein_coding	10.5883	11.06	11.138	11.1452	11.4547	12.0555
ENSRNOT00000006887	Nop10-201	ENSRNOG00000005184	Nop10	chr3:103747654-103748739	+	protein_coding	29.7333	29.3178	31.0623	31.7146	38.4986	37.3556
ENSRNOT00000006889	LOC100912042-201	ENSRNOG00000005167	LOC100912042	chr3:5464424-5468244	+	protein_coding	15.8664	13.9058	11.0888	19.1989	21.7287	20.7175
ENSRNOT00000006890	Emc2-201	ENSRNOG00000005123	Emc2	chr7:82338663-82377109	+	protein_coding	30.2542	29.0921	30.4503	28.5794	32.8859	34.2075
ENSRNOT00000006892	Elob-201	ENSRNOG00000004814	Elob	chr10:13163093-13167690	-	protein_coding	39.0466	43.6602	36.9857	37.7736	36.0902	37.3389
ENSRNOT00000006900	Snrpb2-201	ENSRNOG00000004967	Snrpb2	chr3:137137980-137147575	+	protein_coding	43.826	40.2538	36.92	42.2869	49.4641	49.6031
ENSRNOT00000006903	Washc3-201	ENSRNOG00000005102	Washc3	chr7:28762417-28809280	+	protein_coding	35.9208	34.0816	30.1812	29.7027	28.5165	35.5073
ENSRNOT00000006906	Sec61g-201	ENSRNOG00000005203	Sec61g	chr14:99774589-99780964	-	protein_coding	70.5624	76.9985	62.5209	60.8964	38.9358	51.6095
ENSRNOT00000006911	Ccdc157-201	ENSRNOG00000005147	Ccdc157	chr14:84376591-84393421	-	protein_coding	1.53418	1.17785	0.873584	2.09319	1.59963	2.52697
ENSRNOT00000006913	Sgpp1-001	ENSRNOG00000005175	Sgpp1	chr6:98675326-98695988	-	protein_coding	17.878	16.1172	18.4004	15.7998	17.4568	18.0166
ENSRNOT00000006917	Atp6v1c1-201	ENSRNOG00000004846	Atp6v1c1	chr7:77678968-77716408	+	protein_coding	39.6169	34.5092	32.0114	30.7471	34.8331	33.1009
ENSRNOT00000006921	Fam150b-201	ENSRNOG00000005154	Fam150b	chr6:49825469-49834912	+	protein_coding	0.209603	0.22144	0	0.469678	1.53732	1.58163
ENSRNOT00000006924	Tp53i3-001	ENSRNOG00000005177	Tp53i3	chr13:75111778-75143441	+	protein_coding	11.4327	10.1496	10.3833	8.47923	8.40978	7.91243
ENSRNOT00000006926	Dhx40-201	ENSRNOG00000004549	Dhx40	chr10:74081442-74119032	-	protein_coding	6.44746	23.1287	20.3416	5.67611	6.35953	24.5405
ENSRNOT00000006937	Orc4-201	ENSRNOG00000005021	Orc4	chr3:33037034-33075685	-	protein_coding	29.4646	30.1889	22.872	22.2377	23.5097	21.5408
ENSRNOT00000006942	Ptprn2-201	ENSRNOG00000005003	Ptprn2	chr6:144384773-145133042	+	protein_coding	0.355353	0.285461	0.304422	0.474835	0.668145	0.571489
ENSRNOT00000006943	Nipal2-201	ENSRNOG00000005190	Nipal2	chr7:73339706-73450262	-	protein_coding	14.3724	13.8157	13.8741	14.3484	15.0112	13.7389
ENSRNOT00000006946	Gnptab-201	ENSRNOG00000005228	Gnptab	chr7:28956512-29022868	+	protein_coding	13.2995	13.626	12.8289	14.5697	14.3081	13.0625
ENSRNOT00000006947	Mapt-001	ENSRNOG00000005133	Mapt	chr10:92288910-92386517	+	protein_coding	0.005266	0.178916	0.548091	1.17552	0	1.4104
ENSRNOT00000006953	Dync2li1-201	ENSRNOG00000005151	Dync2li1	chr6:7900972-7933796	+	protein_coding	11.0821	6.16314	5.48489	6.66086	11.6738	9.65093
ENSRNOT00000006957	Rtn4-202	ENSRNOG00000004621	Rtn4	chr14:114127025-114173670	+	protein_coding	38.9502	38.1942	46.7633	34.3304	24.0755	30.7879
ENSRNOT00000006961	Itgav-201	ENSRNOG00000004912	Itgav	chr3:71114100-71202411	+	protein_coding	10.8257	9.80697	13.1946	11.9622	12.212	11.7999
ENSRNOT00000006963	Acvr1-201	ENSRNOG00000005033	Acvr1	chr3:44432479-44522930	-	protein_coding	6.88057	6.74596	7.51764	9.51581	9.59157	8.54144
ENSRNOT00000006964	Asf1b-201	ENSRNOG00000005115	Asf1b	chr19:25077918-25092491	+	protein_coding	1.24781	1.31694	1.50723	0.288674	0.119531	0.096009
ENSRNOT00000006969	Lgr6-201	ENSRNOG00000005093	Lgr6	chr13:51815215-51930972	-	protein_coding	0.258483	0.411528	0.345131	7.21915	3.05777	7.60586
ENSRNOT00000006970	Arid2-201	ENSRNOG00000004831	Arid2	chr7:137680530-137795655	+	protein_coding	14.7264	14.5075	14.9527	19.8158	17.9515	19.1382
ENSRNOT00000006971	Hal-201	ENSRNOG00000004502	Hal	chr7:34326087-34356413	+	protein_coding	0.335561	0.913313	0.517265	0	0.673057	0.157704
ENSRNOT00000006979	Tfap4-201	ENSRNOG00000005227	Tfap4	chr10:11206226-11223370	+	protein_coding	1.37132	1.43105	1.19619	2.3792	2.36355	2.28185
ENSRNOT00000006984	Smcr8-201	ENSRNOG00000005165	Smcr8	chr10:47019326-47026465	+	protein_coding	9.88318	10.0787	10.2795	7.37501	9.25644	10.0816
ENSRNOT00000006992	Klhl4-201	ENSRNOG00000005215	Klhl4	chrX:86126157-86229563	+	protein_coding	16.3564	17.5912	14.8654	10.1225	12.5776	9.34063
ENSRNOT00000006995	Mia2-201	ENSRNOG00000005101	Mia2	chr6:80218880-80286546	+	protein_coding	6.2949	6.20275	5.08823	6.86623	13.2257	7.3805
ENSRNOT00000007000	Ndufaf7-201	ENSRNOG00000005279	Ndufaf7	chr6:1534594-1545828	+	protein_coding	8.00046	7.96337	7.57964	6.93471	7.14334	7.28245
ENSRNOT00000007002	Slc1a4-201	ENSRNOG00000005248	Slc1a4	chr14:104581190-104612597	-	protein_coding	4.54139	5.44256	5.1365	4.45763	3.85036	4.09565
ENSRNOT00000007003	LOC688906-201	ENSRNOG00000005263	LOC688906	chr7:137804019-137856485	-	protein_coding	30.2575	29.6601	28.4587	33.0073	33.0267	31.8459
ENSRNOT00000007004	Fbln5-201	ENSRNOG00000050539	Fbln5	chr6:125644804-125723944	-	protein_coding	40.0483	42.2675	37.9024	19.8536	15.3959	16.0561
ENSRNOT00000007015	Ebp-201	ENSRNOG00000004903	Ebp	chrX:15049462-15055781	+	protein_coding	3.1332	4.64117	3.60056	3.63957	2.95311	4.37937
ENSRNOT00000007018	Trim44-201	ENSRNOG00000005191	Trim44	chr3:92183556-92242318	-	protein_coding	23.8815	24.0039	25.3397	24.0056	24.7325	27.158
ENSRNOT00000007028	Spred1-201	ENSRNOG00000005209	Spred1	chr3:108795235-108857556	+	protein_coding	15.3898	16.4085	16.7247	16.7064	14.2175	14.6033
ENSRNOT00000007044	Plek-001	ENSRNOG00000005214	Plek	chr14:100151509-100184192	-	protein_coding	10.5635	10.6071	12.8862	3.76823	4.34511	3.3455
ENSRNOT00000007061	Trip11-201	ENSRNOG00000005292	Trip11	chr6:125742796-125812517	-	protein_coding	48.3318	48.7163	45.4187	48.2577	58.3837	46.7931
ENSRNOT00000007070	Syne2-002	ENSRNOG00000005323	Syne2	chr6:99081762-99151230	+	processed_transcript	38.1936	36.4319	36.6213	56.5753	57.5054	58.4798
ENSRNOT00000007071	Pqlc3-201	ENSRNOG00000005126	Pqlc3	chr6:42290680-42302254	-	protein_coding	23.2876	23.6377	22.2613	14.5793	16.4652	14.0744
ENSRNOT00000007073	Smc6-201	ENSRNOG00000004908	Smc6	chr6:36941233-36994465	+	protein_coding	62.851	67.4169	57.3327	56.7697	66.8161	59.1814
ENSRNOT00000007077	Fjx1-201	ENSRNOG00000005347	Fjx1	chr3:92288818-92290919	-	protein_coding	11.7008	11.9252	20.6797	8.54995	6.90668	7.7562
ENSRNOT00000007079	Crebbp-201	ENSRNOG00000005330	Crebbp	chr10:11595044-11721039	+	protein_coding	16.3673	17.6184	17.5775	23.7518	22.794	23.6308
ENSRNOT00000007091	Csdc2-201	ENSRNOG00000005332	Csdc2	chr7:123168811-123183335	+	protein_coding	0.123054	0.219339	0.227858	0.859539	0.182683	0.682092
ENSRNOT00000007092	Shmt1-201	ENSRNOG00000005275	Shmt1	chr10:47031050-47059216	-	protein_coding	2.56733	2.28625	2.1452	1.9261	1.66051	2.50036
ENSRNOT00000007100	Ywhae-201	ENSRNOG00000005290	Ywhae	chr10:63884338-63921709	+	protein_coding	43.1174	56.0063	50.0988	57.078	44.656	47.3367
ENSRNOT00000007103	Myef2-201	ENSRNOG00000005258	Myef2	chr3:117354581-117389456	-	protein_coding	9.9651	11.304	17.4004	20.7819	12.1635	12.5616
ENSRNOT00000007104	Cnrip1-001	ENSRNOG00000005326	Cnrip1	chr14:100217393-100247235	+	protein_coding	12.0508	11.5442	11.6243	9.98114	10.4728	11.2367
ENSRNOT00000007110	Ncln-201	ENSRNOG00000004793	Ncln	chr7:11081536-11091584	+	protein_coding	30.0354	28.3818	27.1815	38.6642	34.2364	35.9296
ENSRNOT00000007112	Rapgef5-201	ENSRNOG00000005271	Rapgef5	chr6:145546595-145625236	+	protein_coding	39.267	40.4491	36.6459	23.2885	30.8931	24.8294
ENSRNOT00000007115	Tmem128-201	ENSRNOG00000005346	Tmem128	chr14:77270811-77279831	-	protein_coding	34.783	29.9772	26.2839	24.0981	22.1138	24.9275
ENSRNOT00000007117	S1pr4-201	ENSRNOG00000005370	S1pr4	chr7:11077411-11079687	+	protein_coding	1.29271	1.03362	1.11868	1.6505	1.66744	1.34835
ENSRNOT00000007130	Tbc1d25-201	ENSRNOG00000005303	Tbc1d25	chrX:15064594-15088589	+	protein_coding	3.25594	3.63116	3.29296	4.24909	3.90988	3.92649
ENSRNOT00000007133	Nxph3-201	ENSRNOG00000005185	Nxph3	chr10:83328410-83332851	-	protein_coding	1.7369	1.26186	1.67214	1.43712	1.29623	2.0612
ENSRNOT00000007144	Slc12a6-201	ENSRNOG00000005196	Slc12a6	chr3:103753238-103852686	+	protein_coding	10.4287	9.70886	10.721	10.3671	9.74388	10.7246
ENSRNOT00000007154	Lyar-201	ENSRNOG00000005374	Lyar	chr14:77308218-77321783	-	protein_coding	14.6758	14.5037	11.9822	13.5574	17.9173	16.1837
ENSRNOT00000007158	Tmem11-201	ENSRNOG00000005377	Tmem11	chr10:47117135-47131842	-	protein_coding	10.124	10.9946	10.447	10.5051	10.7397	11.611
ENSRNOT00000007160	Klhl29-001	ENSRNOG00000005371	Klhl29	chr6:29178858-29483460	-	protein_coding	2.85187	3.23145	2.80818	4.39947	3.43943	3.75492
ENSRNOT00000007162	Sertad2-201	ENSRNOG00000005393	Sertad2	chr14:104821215-104886197	+	protein_coding	7.11763	7.41714	8.45318	8.62687	8.84174	10.2406
ENSRNOT00000007164	Pmm1-201	ENSRNOG00000005358	Pmm1	chr7:123183506-123193761	-	protein_coding	24.44	23.2099	25.6153	22.3195	21.1846	26.4299
ENSRNOT00000007169	Nol10-201	ENSRNOG00000005344	Nol10	chr6:42656616-42745098	+	protein_coding	6.38801	7.62498	6.31398	7.82645	6.305	6.1499
ENSRNOT00000007175	Cst3-201	ENSRNOG00000005195	Cst3	chr3:143219686-143223615	-	protein_coding	578.869	605.903	596.395	550.646	511.147	511.105
ENSRNOT00000007181	Maea-201	ENSRNOG00000005397	Maea	chr14:82664249-82697673	-	protein_coding	36.7415	35.9273	34.7409	32.5568	31.1635	34.0748
ENSRNOT00000007185	Rybp-201	ENSRNOG00000005353	Rybp	chr4:132689531-132740938	-	protein_coding	13.0732	14.9457	13.0817	19.9327	16.1038	20.1218
ENSRNOT00000007190	Pop1-201	ENSRNOG00000005243	Pop1	chr7:73270455-73298097	+	protein_coding	0.931773	0.263624	1.05232	0.229942	0.580086	0.166732
ENSRNOT00000007197	Csrnp3-201	ENSRNOG00000005359	Csrnp3	chr3:51883559-52120290	+	protein_coding	0.49922	0.55544	0.339805	1.245	1.53998	1.32727
ENSRNOT00000007202	Gna15-201	ENSRNOG00000005378	Gna15	chr7:11054333-11077251	+	protein_coding	2.07913	1.82643	1.9647	0.949282	0.840842	0.994704
ENSRNOT00000007219	Egln3-201	ENSRNOG00000005053	Egln3	chr6:75050329-75075795	-	protein_coding	3.09902	3.09573	3.60603	3.89863	3.17602	4.21698
ENSRNOT00000007223	Sacm1l-201	ENSRNOG00000005149	Sacm1l	chr8:132607166-132663502	+	protein_coding	45.944	45.5721	40.0398	39.7991	41.8598	41.3513
ENSRNOT00000007231	Kitlg-201	ENSRNOG00000005386	Kitlg	chr7:42269784-42351054	+	protein_coding	7.52463	8.62994	2.68383	10.5537	6.76864	9.61856
ENSRNOT00000007233	Dnah11-201	ENSRNOG00000005451	Dnah11	chr6:145785275-146099053	-	protein_coding	0.691704	0.657367	0.526575	0.506136	0.641553	0.451463
ENSRNOT00000007246	Recql5-201	ENSRNOG00000005107	Recql5	chr10:104443736-104482838	-	protein_coding	6.32018	5.57536	5.7415	6.23094	6.27763	6.22398
ENSRNOT00000007255	Sdc2-201	ENSRNOG00000004936	Sdc2	chr7:71572941-71686044	+	protein_coding	71.2824	82.083	81.1636	72.0066	77.098	68.754
ENSRNOT00000007258	Rab3ip-201	ENSRNOG00000005362	Rab3ip	chr7:59928426-59957232	-	protein_coding	25.0461	27.7257	29.6196	11.6248	16.2862	17.6998
ENSRNOT00000007259	Odc1-201	ENSRNOG00000005424	Odc1	chr6:42854888-42858759	+	protein_coding	20.7485	20.9689	22.5589	16.9293	17.4672	14.2961
ENSRNOT00000007261	Snupn-201	ENSRNOG00000005426	Snupn	chr8:61615650-61648390	+	protein_coding	10.9683	10.6545	9.30902	12.0382	13.6236	11.9261
ENSRNOT00000007267	Lsm11-201	ENSRNOG00000005450	Lsm11	chr10:31028697-31041626	-	protein_coding	4.46025	4.48737	4.42834	3.98794	2.62843	4.6301
ENSRNOT00000007268	Ngfr-201	ENSRNOG00000005392	Ngfr	chr10:83389847-83408061	-	protein_coding	1.69678	1.71928	2.06554	10.3745	5.58464	9.72644
ENSRNOT00000007276	Zc3h15-201	ENSRNOG00000005256	Zc3h15	chr3:71020534-71040157	+	protein_coding	48.1271	47.1062	47.2697	43.8237	51.6123	47.0176
ENSRNOT00000007285	Mad2l1-201	ENSRNOG00000005376	Mad2l1	chr4:97531083-97537086	+	protein_coding	4.41868	5.04222	3.23299	2.4899	2.18443	1.9521
ENSRNOT00000007287	Acp1-201	ENSRNOG00000005260	Acp1	chr6:49836075-49851677	-	protein_coding	14.0781	14.9794	12.6779	12.2721	11.9723	10.7813
ENSRNOT00000007295	Rassf3-201	ENSRNOG00000005388	Rassf3	chr7:63513910-63578490	-	protein_coding	52.0572	46.8103	57.299	67.5942	70.9867	65.9895
ENSRNOT00000007298	Dlst-201	ENSRNOG00000005061	Dlst	chr6:108936664-108959803	+	protein_coding	39.8231	38.9583	39.2896	43.0917	40.3146	40.0649
ENSRNOT00000007299	Rpap1-201	ENSRNOG00000005483	Rpap1	chr3:111565650-111587151	-	protein_coding	4.17365	4.58079	4.83457	5.5577	4.31721	4.76572
ENSRNOT00000007300	Snx6-201	ENSRNOG00000005249	Snx6	chr6:75626927-75670135	-	protein_coding	45.5148	46.9156	41.1285	37.4722	39.2803	36.4666
ENSRNOT00000007312	Rhbdl3-201	ENSRNOG00000005515	Rhbdl3	chr10:67677071-67731670	+	protein_coding	3.66588	3.4119	4.19255	4.14399	4.54019	4.70121
ENSRNOT00000007314	Sav1-201	ENSRNOG00000005264	Sav1	chr6:92376093-92398525	-	protein_coding	54.5353	52.7152	55.864	50.6532	63.0288	54.1864
ENSRNOT00000007321	Sec16b-201	ENSRNOG00000005229	Sec16b	chr13:75177965-75216933	+	protein_coding	5.80858	4.98733	5.18966	4.88179	4.90079	4.15768
ENSRNOT00000007326	Zhx2-201	ENSRNOG00000005417	Zhx2	chr7:97559841-97695739	+	protein_coding	9.88576	10.4257	10.7971	13.5019	14.9327	11.6429
ENSRNOT00000007333	Irf6-201	ENSRNOG00000005082	Irf6	chr13:111870121-111889328	+	protein_coding	0.59146	0.509237	0.628778	1.02446	1.83646	1.57951
ENSRNOT00000007341	LOC100125367-201	ENSRNOG00000005558	LOC100125367	chr13:111890894-111893306	+	protein_coding	3.45731	3.17265	2.38736	3.05351	3.52465	3.49873
ENSRNOT00000007350	Rps6kl1-201	ENSRNOG00000005530	Rps6kl1	chr6:108961994-108976489	-	protein_coding	4.61184	4.90142	3.51709	6.4754	4.58836	8.51302
ENSRNOT00000007351	Snrpf-201	ENSRNOG00000005556	Snrpf	chr7:34478331-34485034	-	protein_coding	5.89707	6.36505	7.69396	6.56649	5.67531	7.65548
ENSRNOT00000007352	Phospho1-201	ENSRNOG00000005569	Phospho1	chr10:83636518-83643859	+	protein_coding	1.07824	1.39876	1.3241	0.774703	0.433395	1.05921
ENSRNOT00000007357	RGD1306782-201	ENSRNOG00000005572	RGD1306782	chr7:123222161-123222610	+	protein_coding	0.554297	0.517538	0.74141	0.307747	0.01546	0.31355
ENSRNOT00000007358	Adamts8-201	ENSRNOG00000005574	Adamts8	chr8:32018560-32037531	+	protein_coding	23.427	26.2631	31.5209	14.8255	15.4213	15.0672
ENSRNOT00000007362	Sap30bp-201	ENSRNOG00000005482	Sap30bp	chr10:104483042-104515684	+	protein_coding	8.14202	8.64308	8.06056	8.8547	8.86225	8.90355
ENSRNOT00000007367	Rbm3-201	ENSRNOG00000005387	Rbm3	chrX:15098904-15102340	+	protein_coding	87.3476	81.057	69.5312	60.5441	71.3641	68.0874
ENSRNOT00000007369	Pcnx4-201	ENSRNOG00000005568	Pcnx4	chr6:95323579-95360127	+	protein_coding	4.36282	3.66406	4.11745	4.46147	4.46819	5.44391
ENSRNOT00000007371	Apob-201	ENSRNOG00000005542	Apob	chr6:33176826-33216378	+	protein_coding	10.7199	8.28601	2.95433	0.059194	5.0266	1.54677
ENSRNOT00000007374	Hpcal1-201	ENSRNOG00000005492	Hpcal1	chr6:43001948-43109071	+	protein_coding	14.8559	14.8515	16.2261	16.1441	11.5046	16.363
ENSRNOT00000007379	Ypel2-201	ENSRNOG00000005447	Ypel2	chr10:74243812-74298599	-	protein_coding	14.8732	14.5017	15.1378	21.6018	19.8016	19.4937
ENSRNOT00000007393	Kcnmb1-201	ENSRNOG00000005465	Kcnmb1	chr10:18912865-18919458	+	protein_coding	0.615977	0.912365	0.68004	1.60779	1.05593	1.74551
ENSRNOT00000007398	Myh9-201	ENSRNOG00000004860	Myh9	chr7:118741110-118792625	-	protein_coding	173.074	185.373	194.998	152.791	146.009	133.802
ENSRNOT00000007402	Wbp11l1-201	ENSRNOG00000005505	Wbp11l1	chr4:170154263-170167633	-	protein_coding	6.61813	6.83227	6.99215	8.32855	7.98887	7.96642
ENSRNOT00000007404	Acvr2a-001	ENSRNOG00000005334	Acvr2a	chr3:32947378-33034282	+	protein_coding	13.0083	13.4084	12.0594	13.9601	14.4744	14.1148
ENSRNOT00000007408	Kcnmb1-202	ENSRNOG00000005465	Kcnmb1	chr10:18911938-18919639	+	protein_coding	25.4169	25.2147	20.4477	31.5529	32.75	36.8678
ENSRNOT00000007412	Ntn4-201	ENSRNOG00000005573	Ntn4	chr7:34533543-34649338	+	protein_coding	1.04321	6.72766	7.41094	15.6823	1.53864	12.5629
ENSRNOT00000007414	Bzw2-201	ENSRNOG00000005096	Bzw2	chr6:55586346-55647665	-	protein_coding	25.3948	25.4412	22.0162	30.3821	23.9679	27.1795
ENSRNOT00000007419	Gxylt2-201	ENSRNOG00000005621	Gxylt2	chr4:133179309-133262841	+	protein_coding	25.8047	29.1521	31.2119	15.2037	14.0641	10.5122
ENSRNOT00000007424	Desi1-201	ENSRNOG00000005577	Desi1	chr7:123238333-123259636	-	protein_coding	10.2596	11.1572	11.9335	9.88717	9.34087	10.4447
ENSRNOT00000007427	Ybx3-201	ENSRNOG00000005480	Ybx3	chr4:165606819-165630118	-	protein_coding	7.95689	9.26639	8.84343	7.24912	6.0309	6.26407
ENSRNOT00000007428	Cyp4f5-001	ENSRNOG00000042496	Cyp4f5	chr7:14559878-14574342	+	protein_coding	1.6296	1.60273	1.59541	1.43889	1.39703	1.28677
ENSRNOT00000007430	Rida-201	ENSRNOG00000005437	Rida	chr7:73256508-73270308	-	protein_coding	18.4965	20.3857	17.9405	13.6818	21.5997	18.3209
ENSRNOT00000007437	AABR07060778.1-201	ENSRNOG00000005630	AABR07060778.1	chr4:93405802-93406182	-	protein_coding	21.0396	21.6652	22.6825	16.2185	19.4289	23.3536
ENSRNOT00000007447	Ctc1-201	ENSRNOG00000005357	Ctc1	chr10:55596148-55616889	+	protein_coding	11.1873	10.2696	10.4954	16.1056	14.7977	15.2005
ENSRNOT00000007455	Brinp2-201	ENSRNOG00000005592	Brinp2	chr13:75948679-76049363	-	protein_coding	0.992155	0.21465	0.578408	0	0	0.232782
ENSRNOT00000007461	Trhde-201	ENSRNOG00000005278	Trhde	chr7:57253023-57679795	-	protein_coding	0.67312	0.834532	0.823095	1.2677	1.97883	1.40384
ENSRNOT00000007464	Wdr13-201	ENSRNOG00000039587	Wdr13	chrX:15113878-15121748	+	protein_coding	29.4931	27.909	26.9809	35.9114	32.4558	34.9005
ENSRNOT00000007472	Frs2-201	ENSRNOG00000005642	Frs2	chr7:60128508-60210482	-	protein_coding	9.69494	9.07523	9.26788	10.8368	10.7	10.3696
ENSRNOT00000007476	Ing3-201	ENSRNOG00000005496	Ing3	chr4:49017311-49042990	+	protein_coding	5.7939	5.3771	5.52168	8.16193	8.34444	8.63408
ENSRNOT00000007484	Derl1-201	ENSRNOG00000005551	Derl1	chr7:97737178-97759852	-	protein_coding	16.4455	15.7838	17.8374	17.1717	15.1219	16.4769
ENSRNOT00000007485	Art4-201	ENSRNOG00000005670	Art4	chr4:170830851-170841187	-	protein_coding	1.01816	0.921992	1.25612	2.17954	3.27793	1.5653
ENSRNOT00000007490	Natd1-201	ENSRNOG00000005408	Natd1	chr10:45061467-45071643	-	protein_coding	1.92572	2.0331	1.8843	2.66103	1.9822	2.65205
ENSRNOT00000007491	Cpa6-201	ENSRNOG00000005655	Cpa6	chr5:8459660-8574655	+	protein_coding	2.18411	1.53401	2.42046	1.29655	1.33749	1.28537
ENSRNOT00000007492	Prkd3-201	ENSRNOG00000005289	Prkd3	chr6:1548415-1622196	-	protein_coding	45.8853	47.2486	47.1162	46.193	46.824	55.7625
ENSRNOT00000007498	Gna11-201	ENSRNOG00000005446	Gna11	chr7:11033317-11047437	+	protein_coding	13.0181	13.5776	14.0414	15.7586	13.3916	15.3012
ENSRNOT00000007505	Atxn3-201	ENSRNOG00000005470	Atxn3	chr6:125819640-125853461	-	protein_coding	16.2188	16.7183	14.7068	13.0745	14.5121	13.2574
ENSRNOT00000007523	Lmcd1-201	ENSRNOG00000005690	Lmcd1	chr4:144192989-144252551	+	protein_coding	39.2164	37.521	41.5176	60.2344	71.5803	56.2869
ENSRNOT00000007529	Nin-201	ENSRNOG00000005540	Nin	chr6:92433381-92527711	-	protein_coding	14.2537	13.9062	13.8974	14.0004	15.5162	13.5601
ENSRNOT00000007539	Zbtb44-201	ENSRNOG00000005578	Zbtb44	chr8:32165810-32217476	+	protein_coding	11.334	11.1552	12.2857	15.4134	15.532	15.1342
ENSRNOT00000007544	Fmc1-201	ENSRNOG00000005618	Fmc1	chr4:66276835-66284868	+	protein_coding	5.33175	4.52357	4.24632	6.42859	4.97166	7.99576
ENSRNOT00000007548	Cyp4f39-201	ENSRNOG00000029478	Cyp4f39	chr7:14486638-14515212	+	protein_coding	0	0.126381	0	1.016	0.796865	0.344233
ENSRNOT00000007549	Pwp1-201	ENSRNOG00000005350	Pwp1	chr7:23988776-24004774	-	protein_coding	11.5567	11.4633	10.4188	11.0283	10.9983	11.571
ENSRNOT00000007554	Vapb-201	ENSRNOG00000005331	Vapb	chr3:171832500-171868647	+	protein_coding	48.768	48.4258	55.4913	46.7876	47.9907	46.0805
ENSRNOT00000007558	Csnk2a1-201	ENSRNOG00000005276	Csnk2a1	chr3:147713821-147757862	+	protein_coding	53.7821	53.3502	55.495	54.7063	57.0859	63.598
ENSRNOT00000007564	Phf20l1-001	ENSRNOG00000046527	Phf20l1	chr7:108613739-108756747	+	protein_coding	17.2082	20.7889	17.9269	16.2538	20.4093	17.3305
ENSRNOT00000007567	Ndufa4-201	ENSRNOG00000005512	Ndufa4	chr4:38233680-38240848	-	protein_coding	87.0762	88.7465	68.6877	96.807	82.0383	99.9755
ENSRNOT00000007577	Mgp-201	ENSRNOG00000005695	Mgp	chr4:170856751-170860225	-	protein_coding	630.511	607.05	614.599	426.276	403.957	436.065
ENSRNOT00000007578	Brinp1-201	ENSRNOG00000005561	Brinp1	chr5:84919367-85123829	-	protein_coding	0.475185	1.08814	1.16115	0.652758	0.300553	0.412134
ENSRNOT00000007580	Yeats4-201	ENSRNOG00000005689	Yeats4	chr7:60287531-60294796	-	protein_coding	22.2896	22.7492	20.4369	20.5008	24.7562	24.9764
ENSRNOT00000007583	Srsf5-201	ENSRNOG00000005513	Srsf5	chr6:104611026-104615302	+	protein_coding	253.74	237.061	210.184	245.099	289.149	284.473
ENSRNOT00000007587	Phf20l1-201	ENSRNOG00000005486	Phf20l1	chr7:107413691-107414390	+	protein_coding	4.41972	4.65704	3.72277	4.29122	5.75408	3.90212
ENSRNOT00000007588	Jaml-201	ENSRNOG00000026702	Jaml	chr8:49378644-49410088	+	protein_coding	1.79636	1.22435	2.04056	1.07661	0.95003	0.752048
ENSRNOT00000007591	Ssuh2-201	ENSRNOG00000005734	Ssuh2	chr4:144307817-144318580	-	protein_coding	0.292964	0.605803	0.201871	1.74638	1.35032	1.21319
ENSRNOT00000007595	Ppp2r5c-201	ENSRNOG00000004973	Ppp2r5c	chr6:134844676-134939358	+	protein_coding	42.7081	39.6948	42.0956	40.5337	44.1077	43.2904
ENSRNOT00000007597	Ptprv-201	ENSRNOG00000005277	Ptprv	chr13:51935243-51955735	-	protein_coding	6.10398	5.67502	5.15637	13.0419	4.98545	16.0824
ENSRNOT00000007598	Foxred2-201	ENSRNOG00000005749	Foxred2	chr7:119170181-119185238	-	protein_coding	2.82505	2.15373	3.01616	2.45695	3.02374	3.13948
ENSRNOT00000007601	Cav3-201	ENSRNOG00000005798	Cav3	chr4:144382945-144398917	+	protein_coding	1.1045	1.74619	1.68895	1.85784	1.74631	2.12459
ENSRNOT00000007607	Yipf4-201	ENSRNOG00000005610	Yipf4	chr6:22126870-22138286	-	protein_coding	45.7038	43.619	37.3847	35.4076	37.9505	37.9772
ENSRNOT00000007609	Vsnl1-201	ENSRNOG00000005345	Vsnl1	chr6:37001356-37122023	-	protein_coding	0.912321	0.87004	1.3573	3.1289	4.27108	4.87272
ENSRNOT00000007612	Emc4-201	ENSRNOG00000005719	Emc4	chr3:103852139-103857158	-	protein_coding	15.4177	15.929	16.2493	13.1873	12.1371	15.8754
ENSRNOT00000007620	Cul1-001	ENSRNOG00000005310	Cul1	chr4:77211692-77280169	+	protein_coding	16.819	24.358	13.8334	12.657	29.8783	15.9804
ENSRNOT00000007621	Ppp2ca-201	ENSRNOG00000005389	Ppp2ca	chr10:37535871-37554664	-	protein_coding	50.0131	47.6829	47.0274	46.4316	45.5596	47.8468
ENSRNOT00000007623	Arl1-201	ENSRNOG00000005763	Arl1	chr7:29282305-29293399	+	protein_coding	110.543	101.769	102.04	81.1405	88.2414	79.6679
ENSRNOT00000007624	Suclg1-201	ENSRNOG00000005587	Suclg1	chr4:101180404-101210746	+	protein_coding	22.2129	23.0596	19.6343	23.8705	16.8593	22.9489
ENSRNOT00000007625	Sp4-201	ENSRNOG00000005472	Sp4	chr6:146135877-146195819	-	protein_coding	7.74532	7.50744	7.24043	8.10021	10.7398	9.51616
ENSRNOT00000007634	Tulp3-201	ENSRNOG00000005767	Tulp3	chr4:161637892-161658519	-	protein_coding	11.7892	11.2614	12.6579	15.4371	10.633	14.2757
ENSRNOT00000007641	Stx17-201	ENSRNOG00000005801	Stx17	chr5:63870432-63922730	+	protein_coding	9.06393	9.8372	9.5786	9.73023	10.0062	9.053
ENSRNOT00000007645	Dhrs7-201	ENSRNOG00000005589	Dhrs7	chr6:95522577-95541393	-	protein_coding	35.4533	31.0758	30.7787	49.4798	48.6901	71.4866
ENSRNOT00000007649	Traf3ip3-201	ENSRNOG00000005565	Traf3ip3	chr13:111892760-111917587	-	protein_coding	4.30369	4.37232	4.10457	1.96079	2.21028	1.7911
ENSRNOT00000007654	LOC100910771-201	ENSRNOG00000005724	LOC100910771	chr5:47186558-47244416	+	protein_coding	8.46113	8.80079	8.64996	9.41601	8.27041	8.24978
ENSRNOT00000007655	Nlrc4-201	ENSRNOG00000005810	Nlrc4	chr6:22167919-22194250	+	protein_coding	2.97207	2.60157	2.9714	1.28442	1.51868	1.03558
ENSRNOT00000007657	Map3k7-201	ENSRNOG00000047516	Map3k7	chr9:114022137-114079089	+	protein_coding	8.9773	9.30118	9.06721	10.0224	8.71768	8.6781
ENSRNOT00000007660	Astn1-201	ENSRNOG00000005667	Astn1	chr13:76195329-76370674	+	processed_transcript	2.59124	0	2.75733	1.51596	1.545	1.82353
ENSRNOT00000007672	Lrrc3b-201	ENSRNOG00000005857	Lrrc3b	chr15:11298478-11299257	+	protein_coding	0.066232	0.389244	0.255316	0.753931	0.946546	0.880676
ENSRNOT00000007676	Skp1-201	ENSRNOG00000005828	Skp1	chr10:37594578-37609498	+	protein_coding	250.655	258.492	226.937	262.886	296.942	290.608
ENSRNOT00000007677	Cacfd1-201	ENSRNOG00000005840	Cacfd1	chr3:5555807-5566613	+	protein_coding	3.31715	2.88861	3.04119	3.63692	2.88575	3.40929
ENSRNOT00000007681	Lgr4-201	ENSRNOG00000005715	Lgr4	chr3:101051955-101152119	+	protein_coding	26.0489	28.6978	25.412	23.881	22.8447	25.681
ENSRNOT00000007683	RGD1562420-201	ENSRNOG00000005826	RGD1562420	chr6:146394456-146395025	+	protein_coding	3.00509	2.51538	3.92575	3.69602	4.46522	4.33471
ENSRNOT00000007687	Rasgrp1-201	ENSRNOG00000005404	Rasgrp1	chr3:108984029-109044420	-	protein_coding	2.12356	2.2871	2.6054	1.37807	1.42991	0.841424
ENSRNOT00000007688	NEWGENE_1582771-201	ENSRNOG00000005814	NEWGENE_1582771	chr3:103866144-103905936	+	protein_coding	15.7297	16.4432	14.5131	11.7317	14.1178	12.9345
ENSRNOT00000007698	Gadd45a-201	ENSRNOG00000005615	Gadd45a	chr4:97782512-97784842	-	protein_coding	16.9428	15.8525	19.1259	22.8218	26.2017	31.0697
ENSRNOT00000007711	Erp44-201	ENSRNOG00000005841	Erp44	chr5:63937784-64030901	-	protein_coding	58.1011	57.5144	55.2226	43.5472	46.2677	43.2928
ENSRNOT00000007721	Kif5a-201	ENSRNOG00000005299	Kif5a	chr7:70513343-70556827	-	protein_coding	0.892048	1.32228	1.26351	1.47741	1.64635	1.10443
ENSRNOT00000007723	RGD1563349-201	ENSRNOG00000005818	RGD1563349	chr4:21584369-21668570	-	protein_coding	2.48143	2.75828	3.43341	2.1182	1.84683	2.24235
ENSRNOT00000007724	Oxtr-201	ENSRNOG00000005806	Oxtr	chr4:144403358-144416116	-	protein_coding	4.41465	4.32533	6.12274	16.002	8.52536	24.1258
ENSRNOT00000007727	Bfsp1-201	ENSRNOG00000005707	Bfsp1	chr3:137935345-137969658	-	protein_coding	3.47752	3.59304	3.53448	3.48196	4.05023	3.03245
ENSRNOT00000007736	Rbm7-201	ENSRNOG00000005710	Rbm7	chr8:52823096-52828134	-	protein_coding	25.1172	25.2645	21.5954	22.6635	24.5509	24.9825
ENSRNOT00000007738	Pde4b-201	ENSRNOG00000005905	Pde4b	chr5:122100099-122136769	+	protein_coding	28.5575	30.2254	28.3015	16.1534	15.8467	14.5978
ENSRNOT00000007747	Lyz2-201	ENSRNOG00000005825	Lyz2	chr7:60335969-60341264	-	protein_coding	356.695	323.339	336.6	109.663	114.087	106.999
ENSRNOT00000007754	RGD1563941-201	ENSRNOG00000005918	RGD1563941	chr8:52829085-52830609	+	protein_coding	4.05016	4.26826	3.16859	4.28735	3.88363	3.67481
ENSRNOT00000007761	Zfp362-201	ENSRNOG00000043364	Zfp362	chr5:146952653-146973932	-	protein_coding	3.29817	4.29293	3.33308	6.51219	6.15723	6.00843
ENSRNOT00000007763	Eif2b4-201	ENSRNOG00000005301	Eif2b4	chr6:26546924-26552430	+	protein_coding	14.4468	13.581	13.2561	14.4679	14.6751	14.2218
ENSRNOT00000007766	Arfgef1-201	ENSRNOG00000005703	Arfgef1	chr5:8666200-8760458	+	protein_coding	21.8759	23.428	20.9844	24.5192	24.0966	23.4269
ENSRNOT00000007768	Ncoa3-201	ENSRNOG00000005616	Ncoa3	chr3:162692185-162787548	+	protein_coding	17.9972	17.7719	19.9184	22.5044	20.3908	20.3353
ENSRNOT00000007769	Pcmtd1-201	ENSRNOG00000005730	Pcmtd1	chr5:12135250-12199283	-	protein_coding	10.6827	7.5084	9.61288	10.924	13.4019	12.9474
ENSRNOT00000007771	Creb3l1-201	ENSRNOG00000005413	Creb3l1	chr3:80892435-80933283	-	protein_coding	5.07774	5.2834	6.23894	7.01009	3.78366	4.91226
ENSRNOT00000007773	Them6-001	ENSRNOG00000005929	Them6	chr7:115956276-115959453	+	protein_coding	1.93393	1.42216	1.85941	2.15493	2.46152	2.45025
ENSRNOT00000007776	Cntrl-201	ENSRNOG00000022015	Cntrl	chr3:14304591-14370990	+	protein_coding	15.3058	14.664	14.1675	13.0643	16.2486	14.4289
ENSRNOT00000007779	Arhgdib-201	ENSRNOG00000005809	Arhgdib	chr4:170913923-170932618	-	protein_coding	71.1297	75.9264	78.6482	50.1566	62.739	45.5739
ENSRNOT00000007789	Nnmt-201	ENSRNOG00000005930	Nnmt	chr8:52925175-52937972	-	protein_coding	10.0218	8.57569	8.57713	9.03924	8.45021	8.41253
ENSRNOT00000007790	Pgf-201	ENSRNOG00000005650	Pgf	chr6:108994018-109004598	-	protein_coding	4.74697	4.08092	3.43765	3.66528	3.88633	4.46174
ENSRNOT00000007794	Dstn-201	ENSRNOG00000005924	Dstn	chr3:138024508-138051298	+	protein_coding	747.839	765.268	624.76	703.694	731.747	806.438
ENSRNOT00000007802	Car8-201	ENSRNOG00000005669	Car8	chr5:21249020-21345810	-	protein_coding	1.56077	1.30906	1.10865	1.73884	1.89092	1.26617
ENSRNOT00000007812	Megf9-201	ENSRNOG00000005932	Megf9	chr5:86586996-86696388	-	protein_coding	13.2735	11.719	13.1458	12.8453	13.6232	12.3062
ENSRNOT00000007821	Fkbp9-201	ENSRNOG00000005478	Fkbp9	chr4:87167514-87234197	+	protein_coding	75.5031	70.1657	79.237	64.2962	64.7771	68.5147
ENSRNOT00000007824	Pno1-001	ENSRNOG00000005524	Pno1	chr14:100364190-100372760	-	protein_coding	15.1078	15.2009	14.494	15.3893	13.068	12.4001
ENSRNOT00000007825	Slc10a1-201	ENSRNOG00000005794	Slc10a1	chr6:104617730-104631355	-	protein_coding	0.298703	0.730258	0.520078	0	1.19298	0.485157
ENSRNOT00000007828	Dlg5-201	ENSRNOG00000005783	Dlg5	chr15:120372-228977	+	protein_coding	8.06864	8.26971	8.35556	10.9072	8.80384	10.9678
ENSRNOT00000007832	Ttc21b-201	ENSRNOG00000005868	Ttc21b	chr3:52286794-52361060	-	protein_coding	8.37162	7.79019	6.77012	8.02028	8.95783	8.97002
ENSRNOT00000007833	Ptpn7-201	ENSRNOG00000005807	Ptpn7	chr13:51958834-51972777	+	protein_coding	2.59132	2.62143	3.08846	1.42777	1.60928	1.14965
ENSRNOT00000007851	A3galt2-201	ENSRNOG00000005935	A3galt2	chr5:146933592-146945880	+	protein_coding	37.446	35.1721	42.2977	40.4491	31.7385	33.2831
ENSRNOT00000007855	Naalad2-201	ENSRNOG00000005955	Naalad2	chr8:17454122-17525906	-	protein_coding	8.70257	8.47995	7.79019	4.36396	5.23134	4.31681
ENSRNOT00000007859	Leprot-001	ENSRNOG00000050849	Leprot	chr5:120498883-120511017	+	protein_coding	56.3889	53.1265	50.1036	43.6053	47.7702	46.3029
ENSRNOT00000007866	Yap1-201	ENSRNOG00000005933	Yap1	chr8:6140270-6203579	-	protein_coding	1.59091	1.46339	0.852086	2.03913	1.68477	1.58684
ENSRNOT00000007867	Lrrc1-201	ENSRNOG00000005970	Lrrc1	chr8:84720551-84835060	-	protein_coding	3.66883	3.34262	3.60027	4.94051	4.86869	4.34771
ENSRNOT00000007870	Hsd11b1-201	ENSRNOG00000005861	Hsd11b1	chr13:111946630-111972603	-	protein_coding	32.9001	30.9113	30.4546	21.8066	27.1992	28.9496
ENSRNOT00000007879	G0s2-201	ENSRNOG00000006019	G0s2	chr13:112004140-112005052	-	protein_coding	36.0298	33.6934	33.71	36.5597	43.1702	39.4389
ENSRNOT00000007882	Gpr176-201	ENSRNOG00000005971	Gpr176	chr3:110042853-110140756	-	protein_coding	4.37403	4.10074	4.71212	5.05028	3.4667	5.40741
ENSRNOT00000007887	Ap4s1-201	ENSRNOG00000005765	Ap4s1	chr6:72461977-72502716	+	protein_coding	11.449	8.74425	8.35283	10.7043	10.969	11.0244
ENSRNOT00000007889	Etv6-201	ENSRNOG00000005984	Etv6	chr4:167754525-167992168	+	protein_coding	10.3894	11.4963	10.7867	11.7201	10.8018	9.92095
ENSRNOT00000007893	Ankef1-201	ENSRNOG00000005792	Ankef1	chr3:129501105-129536422	+	protein_coding	6.54503	7.66824	7.87684	8.06983	10.9378	10.8525
ENSRNOT00000007897	Abi3-201	ENSRNOG00000005575	Abi3	chr10:83644086-83655182	-	protein_coding	11.0081	14.1388	10.0562	8.05849	7.20694	6.39629
ENSRNOT00000007903	LOC680406-201	ENSRNOG00000050232	LOC680406	chr8:37702231-37705044	-	protein_coding	1.87789	5.72125	3.79625	0.421589	4.98638	2.07394
ENSRNOT00000007914	Tmx2-201	ENSRNOG00000005308	Tmx2	chr3:72073431-72081079	-	protein_coding	12.3855	11.2562	12.807	10.5619	10.4296	10.4452
ENSRNOT00000007917	Thg1l-201	ENSRNOG00000005539	Thg1l	chr10:31043688-31052102	-	protein_coding	2.3105	2.13563	2.27375	2.68177	2.12079	2.3444
ENSRNOT00000007919	Slc30a6-201	ENSRNOG00000005856	Slc30a6	chr6:22197040-22226421	-	protein_coding	7.10137	6.53661	5.64457	6.4049	5.96372	6.93563
ENSRNOT00000007927	Rpia-201	ENSRNOG00000005576	Rpia	chr4:98568028-98593664	-	protein_coding	15.1494	14.7246	14.7494	14.6342	12.1168	13.6446
ENSRNOT00000007928	Gdf7-201	ENSRNOG00000006046	Gdf7	chr6:33503217-33507542	-	protein_coding	0.282853	0.210922	0.248928	1.38845	0.808675	0.889826
ENSRNOT00000007932	Irak4-201	ENSRNOG00000005965	Irak4	chr7:135803698-135832652	+	protein_coding	5.64284	5.81048	5.74481	5.86514	5.41149	5.65861
ENSRNOT00000007940	Ankib1-201	ENSRNOG00000005502	Ankib1	chr4:27473477-27597206	+	protein_coding	11.4798	11.4342	7.74091	11.2088	10.6304	9.55926
ENSRNOT00000007947	Smoc1-201	ENSRNOG00000005998	Smoc1	chr6:104718512-104877980	+	protein_coding	71.0533	66.2107	87.438	73.2072	56.3937	91.6668
ENSRNOT00000007948	Dmtf1-201	ENSRNOG00000005908	Dmtf1	chr4:21862313-21902762	+	protein_coding	25.1808	23.4857	19.8119	25.4219	32.2247	27.9405
ENSRNOT00000007949	Il1rn-201	ENSRNOG00000005871	Il1rn	chr3:1452644-1468614	+	protein_coding	1.62809	1.66006	1.59368	0.70434	0.358919	0.507081
ENSRNOT00000007954	Tubgcp6-201	ENSRNOG00000006028	Tubgcp6	chr7:130080895-130101858	-	protein_coding	4.84752	5.01469	4.88107	6.35132	4.76475	6.1113
ENSRNOT00000007957	Grin3a-201	ENSRNOG00000005723	Grin3a	chr5:64928620-65073012	-	protein_coding	0.92427	0.831215	0.886983	1.07821	1.12622	1.23102
ENSRNOT00000007963	Cdc27-201	ENSRNOG00000005904	Cdc27	chr10:92554081-92602082	-	protein_coding	27.8107	28.8505	27.2438	33.7331	34.6351	36.0899
ENSRNOT00000007968	Alg13-005	ENSRNOG00000005753	Alg13	chrX:115561358-115568217	+	protein_coding	0.398762	0.691589	0.727246	0.243713	0.536717	0.344997
ENSRNOT00000007977	Steap2-201	ENSRNOG00000006076	Steap2	chr4:25507463-25527087	+	protein_coding	5.01523	3.298	4.07577	4.44608	2.846	4.95479
ENSRNOT00000007979	Angpt1-201	ENSRNOG00000005854	Angpt1	chr7:81342280-81592206	-	protein_coding	26.8198	26.6471	21.4484	35.0271	47.1341	34.0323
ENSRNOT00000007984	Tacr1-201	ENSRNOG00000005853	Tacr1	chr4:113247795-113414504	+	protein_coding	0.454729	0.444425	0.593463	1.0292	0.589845	0.862999
ENSRNOT00000007991	Hs1bp3-201	ENSRNOG00000006062	Hs1bp3	chr6:33517769-33548034	+	protein_coding	4.94878	4.95224	4.75298	5.84232	5.34012	5.55699
ENSRNOT00000007994	Gdap1-201	ENSRNOG00000005850	Gdap1	chr5:1328913-1347921	-	protein_coding	1.56821	1.72956	1.44632	1.57672	1.73293	1.59299
ENSRNOT00000008003	Foxm1-201	ENSRNOG00000005936	Foxm1	chr4:161685283-161696305	+	protein_coding	0.668153	0.892976	0.599451	0.499957	0	0.420879
ENSRNOT00000008008	Rhob-201	ENSRNOG00000021403	Rhob	chr6:33689127-33691301	-	protein_coding	136.608	114.263	136.048	166.956	148.363	176.006
ENSRNOT00000008011	Gngt2-201	ENSRNOG00000006108	Gngt2	chr10:83655460-83658589	+	protein_coding	19.1079	20.9485	16.345	11.7405	9.2626	8.16457
ENSRNOT00000008012	Foxm1-202	ENSRNOG00000005936	Foxm1	chr4:161685258-161695513	+	protein_coding	1.8007	2.32808	1.81967	0.884922	1.07008	0.862489
ENSRNOT00000008018	Suox-201	ENSRNOG00000005987	Suox	chr7:3098245-3102142	-	protein_coding	3.79245	3.60582	3.47831	4.63583	4.88039	5.25173
ENSRNOT00000008023	NEWGENE_2813-201	ENSRNOG00000005968	NEWGENE_2813	chr4:82131329-82133605	-	protein_coding	0.828011	1.14338	0.935837	1.08471	1.25314	1.12951
ENSRNOT00000008030	Nsg1-201	ENSRNOG00000005700	Nsg1	chr14:77380262-77401996	+	protein_coding	8.91329	9.93804	8.46889	13.5249	15.7999	16.8213
ENSRNOT00000008034	Slc2a6-201	ENSRNOG00000005900	Slc2a6	chr3:5568321-5575136	-	protein_coding	0.963166	0.789488	0.731156	0.623277	0.401223	0.573801
ENSRNOT00000008041	Ctnna1-201	ENSRNOG00000005796	Ctnna1	chr18:27923572-28055960	+	protein_coding	144.233	139.116	142.972	129.625	141.783	132.762
ENSRNOT00000008045	Rmdn2-001	ENSRNOG00000006082	Rmdn2	chr6:2216623-2280777	+	protein_coding	3.59559	4.41412	3.66114	3.33879	4.09884	3.59805
[truncated: 16,681 more rows]
