# Supplementary material for: Whole-Genome Uterine Artery Transcriptome Profiling and Alternative Splicing Analysis in Rat Pregnancy
Source: Int J Mol Sci. 2020 Mar 18;21(6):2079. doi: 10.3390/ijms21062079 (PMC7139363; doi:10.3390/ijms21062079)
Supplement: Supplementary file 1 [file ijms-21-02079-s001.zip › Supplementary tables and figures/Supplementary table 4.xlsx]

## Sheet: up_Experiment_vs_Control
#log2FC >= 0.585 #p-value cut-off <= 0.05 #q-value cut-off <= 1.00 #Gene biotype: processed_transcript,lincRNA,3prime_overlapping_ncrna,antisense,non_coding,sense_intronic,sense_overlapping,TEC,known_ncrna,macro_lncRNA,bidirectional_promoter_lncrna,ncRNA,protein_coding #Condition pair: up_Experiment_vs_Control Column A: Track_id, The database name in gene level. Column B: Gene_Name, The name of g…
Annotation					DE Statistic				FPKM
Track_id	Gene_Name	Locus	Strand	Gene_Type	log2FC	Fold_Change	p_value	q_value	Experiment_FPKM	Control_FPKM	D20P-1	D20P-2	D20P-3	NP-1	NP-2	NP-3
ENSRNOG00000059097	-	chr16:29834086-29936307	-	protein_coding	2.41882	5.34735	3.65641e-05	0.00467039	4.91664	2.49782	29.9306	28.4459	29.2523	4.08448	5.64515	4.3334
ENSRNOG00000059093	-	chr2:198418691-198424443	+	protein_coding	1.27744	2.42408	0.00413568	0.0259454	5.25179	3.97436	35.5125	40.7886	35.2529	19.2957	11.3846	14.4495
ENSRNOG00000014312	-	chr4:70828894-70830344	+	protein_coding	0.815812	1.76029	0.0196016	0.0646031	1.58065	0.764843	1.4318	2.9815	1.76376	0.665343	0.646416	0.789282
ENSRNOG00000058538	AABR07002001.1	chr1:63964155-63967366	+	protein_coding	0.602175	1.518	0.00959583	0.0418557	1.12047	0.518298	1.4209	0.980598	1.14346	0.292351	0.628462	0.396084
ENSRNOG00000056620	AABR07006263.1	chr1:227287194-227290294	+	lincRNA	1.22875	2.34364	0.00503634	0.0288965	2.34818	1.11942	4.68296	4.18298	3.48189	0.97323	1.84107	0.829289
ENSRNOG00000060420	AABR07006311.1	chr1:228785961-228815673	-	lincRNA	0.596566	1.51211	0.000124973	0.00661486	1.22895	0.632383	1.30323	1.43655	1.29477	0.495975	0.6055	0.55083
ENSRNOG00000061365	AABR07007055.1	chr1:278476630-278480271	-	lincRNA	0.661045	1.58123	0.0219285	0.069162	1.65534	0.994293	1.94481	1.64363	3.01477	1.02011	1.01256	0.944511
ENSRNOG00000047236	AABR07008066.2	chr2:41467064-41467252	+	protein_coding	0.919457	1.8914	0.0197388	0.0648977	3.61586	2.6964	12.2105	13.639	8.5283	6.48235	4.23076	5.95808
ENSRNOG00000055404	AABR07012826.1	chr2:209661244-209779614	+	protein_coding	0.608194	1.52435	0.0167491	0.0581988	1.23602	0.627824	1.09889	1.6119	1.38391	0.826691	0.376442	0.467434
ENSRNOG00000030847	AABR07012868.1	chr2:212435728-212437192	+	protein_coding	0.614022	1.53052	0.00269553	0.020982	1.205	0.590981	1.21606	1.32212	1.38101	0.698986	0.437945	0.39887
ENSRNOG00000058034	AABR07020815.1	chr13:42220251-42220733	+	protein_coding	2.07105	4.20193	4.55031e-06	0.00284112	3.20863	1.13758	7.8963	7.86383	9.01967	1.14338	1.21801	1.24014
ENSRNOG00000052921	AABR07021221.1	chr13:61422429-61423666	-	lincRNA	1.07692	2.10953	0.00347496	0.0237789	2.38435	1.30743	4.24301	4.28948	4.13206	1.71705	1.86279	0.949136
ENSRNOG00000042990	AABR07021804.1	chr13:91980114-91981432	-	protein_coding	2.08935	4.25555	0.000234311	0.00802687	4.14141	2.05206	16.5722	16.892	16.4815	4.14694	2.99535	2.46809
ENSRNOG00000051594	AABR07024203.1	AABR07024203.1:15431-19511	+	protein_coding	2.23546	4.70912	0.00130909	0.0147619	3.4067	1.17125	13.7171	9.54429	6.68637	1.05614	1.38698	1.32724
ENSRNOG00000046132	AABR07024439.1	chr16:43814-45929	-	protein_coding	1.02408	2.03366	0.0154075	0.055451	1.66042	0.636341	3.18043	2.04846	1.4786	0.340966	0.546213	0.811281
ENSRNOG00000055076	AABR07025023.1	chr16:26080258-26098379	-	lincRNA	0.682419	1.60483	0.00445803	0.0270728	1.20905	0.526626	1.31179	1.35425	1.27026	0.37091	0.688337	0.291583
ENSRNOG00000056947	AABR07025272.1	chr16:31252480-31301880	-	protein_coding	2.15586	4.45635	8.921e-06	0.00317147	3.20894	1.05308	8.33093	7.97078	8.44508	0.970646	1.29278	0.977215
ENSRNOG00000054809	AABR07026032.1	chr16:60008769-60018283	-	lincRNA	1.60023	3.03193	0.000240067	0.00807272	2.80989	1.20966	6.14463	5.19911	6.78536	1.54313	1.0729	1.34685
ENSRNOG00000059081	AABR07026032.3	chr16:59997072-60007556	-	lincRNA	1.51123	2.85052	0.00291241	0.0217085	3.26974	1.75852	8.48703	7.88103	9.64827	3.52458	2.17074	1.69998
ENSRNOG00000055197	AABR07027872.1	chr17:47870611-47878555	+	protein_coding	0.608567	1.52474	0.0117121	0.0471663	1.56506	0.956491	1.98492	1.72426	2.18571	0.80728	1.29637	0.760882
ENSRNOG00000046679	AABR07032888.1	chr18:87415531-87415884	+	protein_coding	1.14677	2.21418	0.00181785	0.0173907	2.21617	1.06939	3.25811	4.61472	3.19616	1.3043	1.08272	0.925695
ENSRNOG00000056359	AABR07035722.1	chr12:21412538-21420169	+	lincRNA	0.615544	1.53214	0.00238377	0.0198547	1.62957	1.01403	2.18653	1.9177	2.18634	0.983895	1.23836	0.854848
ENSRNOG00000062144	AABR07035955.1	chr12:28976181-28981887	-	lincRNA	0.804242	1.74623	0.000111055	0.00629356	2.48248	1.67823	4.201	4.7796	4.80649	2.15338	2.24052	2.20778
ENSRNOG00000052233	AABR07042454.2	chrX:157347219-157353457	+	lincRNA	1.37007	2.58484	0.023048	0.071549	2.66908	1.29901	7.38298	7.10007	2.78905	1.46213	1.2381	1.70351
ENSRNOG00000059927	AABR07044414.1	chr20:5213922-5215510	-	lincRNA	1.24923	2.37714	0.00171635	0.0168092	4.47338	3.22415	19.8895	20.6474	23.2397	8.80802	9.92382	6.61627
ENSRNOG00000054679	AABR07047054.1	chr5:17559632-17578015	-	lincRNA	0.600955	1.51672	0.00163281	0.0163276	1.10276	0.501805	1.29376	1.00501	1.15391	0.345178	0.380837	0.528455
ENSRNOG00000057688	AABR07049695.4	chr5:133799175-133802097	+	lincRNA	0.809931	1.75313	0.00327292	0.0230607	1.30378	0.493851	1.25418	1.38441	1.7994	0.58028	0.281732	0.37867
ENSRNOG00000047376	AABR07049960.1	chr5:146294030-146296221	+	protein_coding	0.751949	1.68407	0.00507381	0.0290495	1.34922	0.597271	1.47873	1.61606	1.55029	0.73237	0.57544	0.268666
ENSRNOG00000053363	AABR07050135.1	chr5:153034496-153036677	-	lincRNA	0.64938	1.56849	0.0189767	0.0631486	2.6317	1.98232	4.16512	5.47746	6.11508	3.1635	3.30958	2.43813
ENSRNOG00000037549	AABR07058124.2	chr7:101069104-101072232	+	protein_coding	1.6814	3.2074	0.0438375	0.109046	2.43549	0.754086	2.92596	8.48266	3.25197	0.279336	1.98493	0.256286
ENSRNOG00000055178	AABR07058124.4	chr7:101138549-101138860	-	protein_coding	0.823352	1.76951	0.0134277	0.0511341	3.8877	3.06435	14.6563	15.9475	11.2221	8.71967	7.52206	6.0662
ENSRNOG00000052981	AABR07058464.1	chr7:118473070-118474609	-	protein_coding	1.45597	2.7434	0.00228331	0.019424	5.88679	4.43082	72.9707	60.3386	44.657	19.6719	22.3129	19.8188
ENSRNOG00000060864	AABR07059372.1	chr4:16827373-16831712	+	lincRNA	1.01043	2.0145	0.00258913	0.0205537	2.01799	1.00757	3.24075	2.44377	3.54937	0.775378	1.10514	1.17447
ENSRNOG00000049829	AABR07060872.1	chr4:98337367-98523473	+	protein_coding	0.608831	1.52502	0.00825553	0.0381889	1.14204	0.533213	1.05149	1.20985	1.37102	0.684823	0.341937	0.340456
ENSRNOG00000054007	AABR07062170.1	chr4:163797102-163810403	-	protein_coding	1.11243	2.1621	0.0013733	0.0150417	1.78621	0.673783	3.09134	2.36386	1.98133	0.522523	0.692062	0.575819
ENSRNOG00000058993	AABR07062183.1	chr4:164042258-164051812	-	protein_coding	1.66658	3.17461	0.000542073	0.0103	4.46381	2.79724	25.2855	18.038	20.4727	5.6175	6.90836	5.41763
ENSRNOG00000059660	AABR07065531.5	chr6:133667975-133676907	+	lincRNA	1.83888	3.57732	0.00566693	0.0309738	5.06069	3.22181	43.2197	38.4875	20.2902	9.57768	7.86273	7.66211
ENSRNOG00000058462	AABR07067456.1	chr9:46890291-46891280	+	lincRNA	0.672203	1.5935	0.00907298	0.0404743	1.24624	0.574036	1.72229	1.3199	1.11379	0.692107	0.36954	0.423652
ENSRNOG00000061442	AABR07068214.1	chr9:91001828-91004983	+	protein_coding	1.09287	2.13298	0.000997704	0.0130643	4.12619	3.03332	16.2208	16.668	16.5017	8.52332	6.0306	7.19558
ENSRNOG00000018126	Abca1	chr5:69857771-69983015	-	protein_coding	0.608869	1.52506	0.00624674	0.0326412	5.6477	5.03883	57.0084	45.9426	45.2722	29.8005	33.3051	32.62
ENSRNOG00000005575	Abi3	chr10:83644086-83655182	-	protein_coding	0.623328	1.54042	0.0175417	0.0599314	3.65763	3.03431	11.0081	14.1388	10.0562	8.05849	7.20694	6.39629
ENSRNOG00000046958	Abo	chr3:4374602-4394428	-	protein_coding	0.591782	1.50711	0.00106588	0.0134247	2.21535	1.62357	3.5229	3.37433	4.06215	2.14089	2.1455	1.96134
ENSRNOG00000019622	Ackr3	chr9:97355924-97367445	+	protein_coding	0.733319	1.66246	0.000139053	0.00686987	7.46769	6.73438	173.554	182.43	172.22	100.782	111.903	104.043
ENSRNOG00000046261	Acp5	chr8:23142734-23148396	-	protein_coding	0.892555	1.85646	0.00159529	0.0162143	3.22456	2.33201	7.99123	7.50777	9.67665	4.06241	4.417	3.65475
ENSRNOG00000016265	Acsl5	chr1:276240703-276290008	+	protein_coding	0.612324	1.52872	0.00965266	0.0419654	5.65176	5.03944	51.1987	51.3825	45.4736	31.1032	37.3295	27.906
ENSRNOG00000004959	Actr2	chr14:104340434-104375649	-	protein_coding	0.812237	1.75593	0.00311273	0.0223996	6.17302	5.36078	68.7418	73.8556	70.9575	45.1287	33.737	42.3019
ENSRNOG00000012424	Adam23	chr9:70133969-70290117	+	protein_coding	0.657487	1.57733	0.00170612	0.0167289	5.24603	4.58855	33.5915	39.4643	38.0479	23.9481	24.0431	21.2917
ENSRNOG00000017897	Adam8	chr1:212317848-212330349	-	protein_coding	0.611265	1.5276	0.0286868	0.0822744	1.98038	1.36912	3.30012	3.08625	2.49669	2.21086	1.24425	1.39191
ENSRNOG00000017231	Adam9	chr16:71810377-71887926	+	protein_coding	0.877763	1.83752	0.000144883	0.00691417	7.06446	6.1867	141.268	123.838	134.019	70.3543	74.8406	70.4211
ENSRNOG00000001607	Adamts1	chr11:25342126-25350974	-	protein_coding	0.856466	1.8106	0.00495679	0.0286477	7.70574	6.84928	215.578	193.067	215.478	108.602	99.1433	138.66
ENSRNOG00000018865	Adamts12	chr2:61039053-61340697	+	protein_coding	0.608604	1.52478	0.00249972	0.0203241	4.72163	4.11303	27.6783	23.1953	25.4711	16.4458	15.1265	17.4162
ENSRNOG00000016812	Adamts16	chr1:35067490-35198939	+	protein_coding	1.5253	2.87847	0.00313408	0.0225025	2.67661	1.1513	4.56223	5.37944	6.36523	1.95284	1.02311	0.834302
ENSRNOG00000003538	Adamts4	chr13:89622632-89634419	+	protein_coding	1.55779	2.94402	0.00100247	0.0130844	3.41553	1.85775	10.5914	8.04862	10.5829	3.169	2.02656	2.7734
ENSRNOG00000057794	Adamts5	chr11:25410975-25456836	-	protein_coding	0.896209	1.86117	0.000138191	0.00685227	5.93205	5.03585	56.926	64.03	59.4215	33.3261	31.9161	30.2456
ENSRNOG00000012655	Adamts6	chr2:34374158-34586755	+	protein_coding	0.896833	1.86197	0.000539341	0.0102836	4.33248	3.43564	18.6385	21.5883	17.4342	10.0955	9.60217	9.76849
ENSRNOG00000005574	Adamts8	chr8:32018560-32037531	+	protein_coding	0.791617	1.73101	0.00284305	0.0214811	4.80086	4.00924	23.427	26.2631	31.5209	14.8255	15.4213	15.0672
ENSRNOG00000027742	Adamtsl2	chr3:5624506-5654910	+	protein_coding	1.19901	2.29582	0.00251144	0.0203241	5.1702	3.97119	43.1776	31.1549	31.863	15.702	12.6832	15.8805
ENSRNOG00000037148	Adap2	chr10:67494984-67526426	+	protein_coding	0.820694	1.76626	0.00174924	0.0170077	3.51619	2.6955	12.1725	9.56294	9.76427	5.77908	5.13077	5.54019
ENSRNOG00000020744	Adar	chr2:189062443-189083236	+	protein_coding	0.969113	1.95764	4.54936e-05	0.00484639	5.43228	4.46316	43.5508	42.3055	40.7289	22.2034	21.1063	19.9205
ENSRNOG00000014776	Adcy7	chr19:19704859-19727081	-	protein_coding	1.29446	2.45285	0.00025124	0.0082386	3.76986	2.4754	12.7039	12.1546	13.0799	5.38755	4.29486	4.08534
ENSRNOG00000015903	Add2	chr4:117743710-117882464	+	protein_coding	1.18825	2.27876	0.00383867	0.0249612	1.58832	0.400069	1.43749	2.80052	1.935	0.438748	0.228235	0.300267
ENSRNOG00000046254	Adgre1	chr9:9431860-9585865	-	protein_coding	1.05871	2.08307	0.00272289	0.0210884	4.71427	3.65556	26.5133	23.226	26.1386	13.7519	12.0847	9.36785
ENSRNOG00000050325	Adgre4	chr9:8052210-8198800	+	protein_coding	0.755761	1.68852	0.0032504	0.0229853	1.58004	0.824284	2.2463	1.75673	1.98635	0.763287	0.997795	0.575899
ENSRNOG00000012436	Adh1	chr2:243550627-243687857	+	protein_coding	1.32169	2.49959	0.00052889	0.0102578	4.1849	2.86321	20.0529	15.1975	16.6434	6.2024	5.74932	6.92496
ENSRNOG00000032959	Adh7	chr2:243502073-243516532	+	protein_coding	0.730948	1.65973	0.000429291	0.00956104	3.25832	2.52738	8.55841	8.89918	8.25924	4.58217	5.2795	4.46664
ENSRNOG00000009299	Adra2c	chr14:80730307-80732010	-	protein_coding	0.779768	1.71686	0.000824249	0.0120018	2.93697	2.15721	6.94439	6.03039	7.04103	3.16579	3.43114	3.8077
ENSRNOG00000002889	Afp	chr14:19141755-19159923	-	protein_coding	2.88809	7.40291	0.00213	0.0186877	3.50989	0.621798	5.73854	15.8471	12.0213	0.460259	0.794291	0.390647
ENSRNOG00000008467	Agbl2	chr3:79613171-79646698	+	protein_coding	0.617553	1.53427	0.00500548	0.0288483	1.50274	0.885184	2.08228	1.85379	1.5871	0.664005	0.867651	1.02745
ENSRNOG00000005023	Agr2	chr6:55465782-55487714	+	protein_coding	1.0902	2.12904	0.000291238	0.00854778	1.89066	0.800454	2.69553	2.89638	2.54077	0.915749	0.755899	0.570522
ENSRNOG00000020205	Agrn	chr5:173589819-173622645	-	protein_coding	0.58795	1.50311	0.021354	0.0680443	4.58409	3.99614	24.9105	25.5645	19.0479	16.9876	13.3851	14.7032
ENSRNOG00000020165	Ahsp	chr1:199720038-199721010	+	protein_coding	2.18551	4.54888	0.00480417	0.0281499	3.16214	0.976633	4.99344	12.983	7.55903	0.939601	0.649091	1.38249
ENSRNOG00000000853	Aif1	chr20:5161333-5166448	-	protein_coding	1.34996	2.54905	0.000381159	0.00908484	4.58912	3.23916	24.486	22.6304	22.1536	9.10733	9.33562	7.05898
ENSRNOG00000025998	Aim1	chr20:48927914-48969499	-	protein_coding	0.692035	1.61556	0.0193416	0.0639503	2.30013	1.60809	4.07125	3.28717	4.49461	2.58465	2.14306	1.51452
ENSRNOG00000003480	Aim2	chr13:91954138-91962588	+	protein_coding	1.80784	3.50119	0.00247881	0.0202324	3.02805	1.22021	6.66702	8.44888	6.49195	1.13777	2.23169	0.83048
ENSRNOG00000009734	Akr1b10	chr4:61771970-61828657	+	protein_coding	0.942236	1.9215	0.00349048	0.0238323	2.84152	1.89928	7.14654	4.95008	6.59718	2.92898	2.40386	2.88126
ENSRNOG00000000167	Alas2	chrX:23167696-23187341	-	protein_coding	2.21172	4.63226	0.00207396	0.018531	4.52647	2.31475	16.3778	30.887	21.0902	4.89133	4.3521	2.90563
ENSRNOG00000052070	Aldh1a3	chr1:127301128-127337882	-	protein_coding	0.800428	1.74162	0.00890176	0.0400667	4.32394	3.52351	17.8201	17.2475	22.3925	10.4179	12.4031	8.93692
ENSRNOG00000019183	Alox15	chr10:56953691-56962161	-	protein_coding	2.23926	4.72154	0.00180797	0.0173464	3.51982	1.28057	7.32251	14.5057	10.6942	1.99334	1.31918	1.06527
ENSRNOG00000012972	Alox5	chr4:148398892-148446303	-	protein_coding	1.15974	2.23417	0.00246342	0.0202138	3.54847	2.38873	9.76129	11.0242	11.3784	5.53258	3.69046	3.68743
ENSRNOG00000000907	Alox5ap	chr12:6854920-6879154	-	protein_coding	1.21733	2.32517	0.00101663	0.013183	4.26499	3.04766	20.7226	15.0552	19.3772	6.70977	7.55475	7.57155
ENSRNOG00000013954	Alpl	chr5:156086497-156141537	-	protein_coding	1.82532	3.54387	0.000889672	0.0124518	3.56338	1.73806	8.86687	11.0322	12.9165	2.99026	2.31782	1.80394
ENSRNOG00000024264	Amz1	chr12:15976079-16002788	-	protein_coding	0.595038	1.51051	0.00445515	0.0270728	2.05825	1.46321	3.03556	2.86646	3.62987	1.86269	1.51482	1.9116
ENSRNOG00000005008	Angpt4	chr3:147422095-147455670	+	protein_coding	1.37198	2.58825	0.00232733	0.0196451	5.46522	4.09324	49.5522	40.8272	39.7745	18.1125	18.3841	12.4216
ENSRNOG00000007545	Angptl4	chr7:18627808-18634079	-	protein_coding	1.06209	2.08795	0.000602189	0.0107033	6.59433	5.53224	89.1553	102.692	95.5014	50.8759	40.7175	44.7958
ENSRNOG00000017156	Ankle1	chr16:19800463-19803796	+	protein_coding	1.22319	2.33462	0.00483732	0.0282739	1.96866	0.745478	3.20142	3.73548	2.01384	0.807281	0.472198	0.771094
ENSRNOG00000014343	Anln	chr8:23337621-23390773	-	protein_coding	0.744241	1.67509	0.00266816	0.0208805	3.91713	3.17289	14.4083	16.0517	12.1219	8.15865	7.75673	8.14594
ENSRNOG00000010362	Anxa2	chr8:75687100-75723594	+	protein_coding	0.795032	1.73512	0.00172497	0.0168608	8.37224	7.57721	317.292	369.04	307.897	207.188	188.907	175.159
ENSRNOG00000002045	Anxa3	chr14:14364008-14426437	-	protein_coding	1.06634	2.09411	0.000796431	0.0118368	6.60776	5.54143	95.798	99.6345	94.2341	41.2737	53.4923	42.8533
ENSRNOG00000060949	Anxa8	chr16:10417185-10432393	+	protein_coding	1.85366	3.61415	0.000159196	0.00702844	2.53751	0.683852	4.79243	4.67069	4.95803	0.884528	0.604878	0.370678
ENSRNOG00000054964	Aoah	chr17:45872414-46115004	-	protein_coding	1.39098	2.62258	0.000432707	0.00957375	2.94021	1.54923	6.52893	6.57693	6.92591	2.23476	2.15994	1.45228
ENSRNOG00000049873	Ap1s3	chr9:85387065-85445939	-	protein_coding	1.27874	2.42627	0.000115753	0.00645714	2.83254	1.5538	6.28404	6.56626	5.55823	1.93396	2.15252	1.73596
ENSRNOG00000017803	Apbb1ip	chr17:90099025-90149894	-	protein_coding	0.699096	1.62349	0.00199246	0.0182067	2.59594	1.89684	4.61857	5.34995	5.19394	3.16669	2.5347	2.50649
ENSRNOG00000045679	Apoa1	chr8:50525091-50526875	+	protein_coding	2.60329	6.07671	0.00672411	0.0340265	4.22888	1.62559	28.9769	18.5172	10.2682	1.09916	3.24273	2.29883
ENSRNOG00000015411	Apobec1	chr4:155386711-155401480	-	protein_coding	0.929986	1.90526	0.000382957	0.00908484	3.85651	2.92653	14.6691	12.1424	13.759	6.80962	6.81688	6.19867
ENSRNOG00000023410	Apol9a	chr7:118927008-118933812	-	protein_coding	2.65616	6.30352	1.90356e-05	0.00378693	5.68156	3.0254	51.1674	55.2707	45.0551	6.87207	6.60985	8.0104
ENSRNOG00000004807	Arf2	chr10:92018562-92040333	+	protein_coding	0.736412	1.66603	0.000253797	0.00825465	4.947	4.21059	29.5373	30.2011	29.8027	17.9764	18.5747	16.0857
ENSRNOG00000013304	Arg1	chr1:21525421-21537863	+	protein_coding	0.728624	1.65706	0.00458114	0.0274556	3.13252	2.40389	7.3276	8.00852	7.99026	3.55081	5.08818	4.35003
ENSRNOG00000008115	Arhgap11a	chr3:105281827-105298108	-	protein_coding	0.920768	1.89312	0.00103236	0.0132199	3.00437	2.0836	7.58967	7.6501	5.95371	3.374	3.06929	3.27839
ENSRNOG00000031168	Arhgap15	chr3:28627084-29236219	+	protein_coding	0.891485	1.85508	0.00784224	0.0370822	3.49982	2.60833	11.671	11.0027	8.51828	5.27455	6.00338	4.16021
ENSRNOG00000009347	Arhgap25	chr4:119249682-119327822	-	protein_coding	0.742194	1.67272	0.000400517	0.00922361	3.01567	2.27348	7.18443	6.74914	7.34025	4.1438	3.9194	3.46639
ENSRNOG00000004192	Arhgap30	chr13:89774764-89796113	+	protein_coding	1.12276	2.17763	0.000263349	0.00828835	3.59927	2.47651	10.9936	10.8016	11.5769	5.23617	4.46576	4.05762
ENSRNOG00000013220	Arhgap45	chr7:12541061-12741296	-	protein_coding	0.787678	1.72629	0.000539168	0.0102836	3.89445	3.10678	13.864	13.5659	14.1904	8.39685	7.68356	6.83462
ENSRNOG00000006946	Arhgap9	chr7:70612103-70620890	+	protein_coding	0.897302	1.86258	0.00102435	0.0131993	2.89115	1.99385	7.33583	6.22209	5.78199	3.28478	2.9409	2.74197
ENSRNOG00000014653	Arl11	chr15:41643541-41645685	+	protein_coding	1.24283	2.36663	0.000995636	0.0130528	3.20174	1.95891	9.04251	8.10536	7.51773	3.6333	2.57365	2.5487
ENSRNOG00000037707	Armcx6	chrX:105565747-105568343	-	protein_coding	0.729575	1.65815	0.00774454	0.036869	2.537	1.80742	5.64027	4.85744	4.02625	2.12071	2.54687	2.87407
ENSRNOG00000000991	Arpc1b	chr12:11252296-11265865	-	protein_coding	0.85557	1.80947	0.000583516	0.0105001	7.97231	7.11674	250.307	251.184	248.915	152.27	138.936	123.643
ENSRNOG00000008994	Arpc4	chr4:145330457-145340984	+	protein_coding	0.598345	1.51398	0.00268642	0.0209632	6.29079	5.69244	74.3422	72.1644	86.0584	52.6243	47.5127	52.1583
ENSRNOG00000026060	Arsi	chr18:56180089-56186068	+	protein_coding	1.34111	2.53347	0.00282089	0.0214694	4.38238	3.04126	16.4698	21.0736	22.5245	8.87084	7.36069	5.75985
ENSRNOG00000037604	Ascc3	chr20:55253686-55556473	+	protein_coding	0.719772	1.64692	0.000560655	0.0104134	5.31664	4.59687	39.4011	41.3713	35.9776	22.7115	24.6667	22.2839
ENSRNOG00000005115	Asf1b	chr19:25077918-25092491	+	protein_coding	1.01527	2.02128	0.000309121	0.00868063	1.23561	0.220347	1.24781	1.31694	1.50723	0.288674	0.119531	0.096009
ENSRNOG00000012318	Aspm	chr13:56546021-56591793	+	protein_coding	1.37505	2.59376	0.000873846	0.0123114	2.61291	1.23786	5.03372	6.32276	4.18124	1.45928	1.18881	1.43718
ENSRNOG00000025604	Atad2	chr7:97984862-98026052	+	protein_coding	0.642365	1.56089	0.00185406	0.0175239	4.46517	3.8228	20.9134	23.462	19.1023	12.7405	13.7656	12.9662
ENSRNOG00000031598	Atp8b4	chr3:118591880-118959850	-	protein_coding	0.974576	1.96506	0.000363225	0.00898071	2.25127	1.2767	4.20256	3.4306	3.68189	1.50312	1.52845	1.24716
ENSRNOG00000022030	Aunip	chr5:152721940-152734572	+	protein_coding	0.84461	1.79578	0.00290486	0.021684	1.05218	0.207568	1.05945	1.41575	0.792287	0.163914	0.099347	0.203364
ENSRNOG00000004479	Aurka	chr3:170364181-170378210	-	protein_coding	0.713543	1.63983	0.00708986	0.0350923	1.78818	1.07463	2.13074	3.07812	2.22683	1.2611	0.912121	1.16099
ENSRNOG00000005659	Aurkb	chr10:55626741-55634991	+	protein_coding	1.1652	2.24265	0.00112479	0.0138021	1.75769	0.592487	2.36653	2.80121	2.02166	0.725341	0.360264	0.460732
ENSRNOG00000017123	B2m	chr3:114087287-114093309	+	protein_coding	0.982089	1.97532	0.000315755	0.00874283	9.90655	8.92446	943.926	994.132	939.214	451.446	541.4	466.417
ENSRNOG00000008283	B4galt5	chr3:164039731-164095878	-	protein_coding	0.612198	1.52859	0.000399752	0.00922361	4.89779	4.28559	29.3398	27.067	30.1123	19.4129	18.2415	17.8855
ENSRNOG00000004697	Baalc	chr7:77763512-77837453	+	protein_coding	1.02252	2.03146	0.00137165	0.0150417	1.57298	0.550466	1.49811	2.28356	2.21062	0.507357	0.417552	0.470163
ENSRNOG00000001953	Bace2	chr11:37798370-37880821	+	protein_coding	0.880056	1.84045	0.000399864	0.00922361	5.98753	5.10748	56.2356	64.575	67.0574	34.6617	32.4245	33.3749
ENSRNOG00000004049	Baiap2	chr10:109107389-109187115	+	protein_coding	0.592138	1.50748	0.00555847	0.0306142	3.4624	2.87027	11.3445	9.46357	9.36835	7.03396	6.17753	5.77958
ENSRNOG00000014960	Bard1	chr9:78294834-78369031	-	protein_coding	0.935848	1.91301	0.00236747	0.0197909	1.51016	0.574316	1.53576	2.37522	1.70025	0.545495	0.380893	0.546789
ENSRNOG00000008588	Batf	chr6:109562587-109584545	+	protein_coding	0.773056	1.70889	0.0011755	0.0141368	1.62817	0.855112	1.87517	2.33627	2.07934	0.993781	0.722659	0.723321
ENSRNOG00000015514	Bcat1	chr4:179259308-179339795	-	protein_coding	0.942756	1.9222	0.00824473	0.038183	3.57915	2.6364	9.3792	10.4997	13.3037	6.51743	4.74627	4.5648
ENSRNOG00000047606	Bcl2a1	chr8:96551245-96559483	+	protein_coding	0.901475	1.86798	0.0113285	0.0461982	3.89586	2.99439	15.2144	12.2016	14.4094	8.99935	6.83443	5.45984
ENSRNOG00000059956	Bcl6b	chr10:56834364-56839437	-	protein_coding	0.608928	1.52513	0.00223127	0.0191789	4.11656	3.50763	15.2145	16.5673	17.3237	9.34369	10.6923	11.1655
ENSRNOG00000047466	Bdnf	chr3:100768637-100819210	+	protein_coding	0.615575	1.53217	2.02999e-06	0.00284112	1.11205	0.496477	1.17562	1.12783	1.18155	0.42087	0.392245	0.419362
ENSRNOG00000055962	Bgn	chrX:157319046-157331204	-	protein_coding	0.7684	1.70338	0.00051688	0.0101586	8.68967	7.92127	379.561	428.746	429.448	254.014	227.19	243.772
ENSRNOG00000007152	Bhlhe40	chr4:140703619-140709319	+	protein_coding	0.926392	1.90052	0.000399046	0.00922361	4.55214	3.62575	20.1872	22.807	24.5984	11.8367	10.975	11.2362
ENSRNOG00000012439	Bid	chr4:153442218-153465203	-	protein_coding	0.743771	1.67455	0.00187193	0.0176021	2.76074	2.01696	6.11544	5.18735	6.07109	3.43601	3.06091	2.68031
ENSRNOG00000031930	Bin2	chr7:142273833-142300382	-	protein_coding	0.695901	1.6199	0.00025938	0.00828835	3.13092	2.43502	7.96951	7.58908	7.72552	4.61148	4.01735	4.61686
ENSRNOG00000050819	Birc5	chr10:106856097-106864413	+	protein_coding	1.68057	3.20555	9.23089e-05	0.00596705	2.59667	0.916095	5.16837	5.79326	4.28172	0.900208	0.888793	0.872108
ENSRNOG00000013967	Blnk	chr1:260186967-260254600	-	protein_coding	0.73249	1.6615	0.000574771	0.0104753	2.07887	1.34638	3.07228	3.22289	3.38491	1.73996	1.56905	1.33553
ENSRNOG00000011778	Blvra	chr3:119561290-119577806	+	protein_coding	0.640971	1.55938	0.000153466	0.00697248	4.61973	3.97876	24.3434	22.6521	23.7914	15.5068	14.1811	14.6392
ENSRNOG00000009694	Bmp4	chr15:20776054-20822740	-	protein_coding	0.768067	1.70299	0.00151113	0.0157715	5.19582	4.42775	34.2	38.4882	34.4227	19.8502	23.0816	18.8546
ENSRNOG00000013717	Bmp6	chr17:26955142-27112820	-	protein_coding	0.715965	1.64258	0.000809325	0.0118999	5.93235	5.21638	55.6992	59.9274	64.9256	38.0715	36.6429	33.9397
ENSRNOG00000015357	Bmper	chr8:24369916-24615479	+	protein_coding	0.708179	1.63374	0.0092805	0.041017	2.81429	2.10611	5.74673	5.83509	6.54602	3.70139	2.53892	3.79632
ENSRNOG00000002041	Boc	chr11:61083757-61158838	+	protein_coding	0.728084	1.65644	0.000339655	0.00888783	5.64208	4.91399	49.0481	45.7378	52.2413	29.9288	29.796	27.7688
ENSRNOG00000024798	Bora	chr15:83442144-83463717	+	protein_coding	0.591494	1.50681	0.00504923	0.0289389	2.33586	1.74437	4.24203	4.14183	3.77394	1.98415	2.77245	2.341
ENSRNOG00000010133	Bpgm	chr4:61912210-61940696	+	protein_coding	0.69236	1.61593	0.0101573	0.0433155	5.07569	4.38333	28.8309	39.1941	30.9872	19.2043	22.1662	18.4198
ENSRNOG00000020701	Brca1	chr10:89394803-89454681	-	protein_coding	0.879653	1.83993	0.000645534	0.0109862	2.07978	1.20013	2.99238	3.75483	2.97982	1.39723	1.28602	1.21327
ENSRNOG00000005592	Brinp2	chr13:75948679-76049363	-	protein_coding	0.777257	1.71387	0.00985159	0.0424281	1.61545	0.838192	2.08605	1.49949	2.72942	0.828632	0.79713	0.738829
ENSRNOG00000059997	Brip1	chr10:73507100-73629581	-	protein_coding	0.637837	1.55599	0.000480283	0.00997538	1.69618	1.05834	2.09672	2.35243	2.27749	1.06597	1.22179	0.967664
ENSRNOG00000003064	Bst1	chr14:71798651-71814523	-	protein_coding	0.970857	1.96	0.000222042	0.0078668	3.38137	2.41051	9.58307	8.72165	9.99844	3.93259	4.43612	4.60464
ENSRNOG00000059900	Bst2	chr16:19938784-19942353	-	protein_coding	1.15315	2.22399	0.0125835	0.049142	5.14727	3.99412	27.0364	37.4211	40.3197	17.69	10.9935	17.0509
ENSRNOG00000052407	Btk	chrX:105360922-105390580	-	protein_coding	0.914217	1.88455	0.00270281	0.0210081	2.57047	1.65626	5.07659	4.50759	5.2625	2.68987	2.11232	1.7268
ENSRNOG00000038877	Btn2a2	chr17:43868191-43879839	+	protein_coding	0.88338	1.84469	0.00187127	0.0176021	1.73303	0.849652	2.09059	2.41573	2.47982	0.878058	0.557032	1.00127
ENSRNOG00000032778	Bub1	chr3:120373604-120404910	-	protein_coding	1.02972	2.04163	0.00401787	0.025546	3.10665	2.07692	8.05988	9.22157	5.90145	3.4731	3.03827	3.15763
ENSRNOG00000007906	Bub1b	chr3:110367939-110420458	+	protein_coding	1.15244	2.22289	0.00091233	0.0126062	1.66977	0.517332	2.35428	2.3233	1.88924	0.591987	0.233465	0.493245
ENSRNOG00000007804	C1galt1	chr4:33890349-33943211	+	protein_coding	0.613574	1.53004	0.00203053	0.0183414	5.2864	4.67283	37.8066	39.4404	36.8768	23.3584	27.5346	22.8761
ENSRNOG00000012807	C1qa	chr5:155261250-155264143	-	protein_coding	1.80331	3.4902	0.000157213	0.00699702	7.8299	6.0266	221.716	202.541	258.839	57.3716	68.0074	67.7799
ENSRNOG00000012749	C1qb	chr5:155246447-155252003	-	protein_coding	1.80972	3.50574	3.01185e-05	0.0044209	7.30476	5.49504	164.146	139.594	169.223	44.5214	44.1177	43.6635
ENSRNOG00000012804	C1qc	chr5:155255005-155258392	-	protein_coding	1.73368	3.32576	2.01499e-05	0.00389788	7.66397	5.93029	206.337	184.229	216.206	61.0708	61.4305	57.5195
ENSRNOG00000003259	C1qtnf1	chr10:107455845-107477162	+	protein_coding	0.626366	1.54367	0.00812202	0.037831	5.0292	4.40283	34.0824	27.7223	33.5548	18.6954	19.1095	22.8994
ENSRNOG00000007613	C1qtnf5	chr8:48443767-48445637	+	protein_coding	2.02432	4.06801	5.14658e-05	0.00505481	6.2545	4.23018	81.421	68.2212	77.0015	16.0041	19.6649	17.8125
ENSRNOG00000007300	C1qtnf6	chr7:119746118-119753290	-	protein_coding	1.16742	2.24609	0.000384195	0.00908484	3.79821	2.6308	12.561	12.384	13.8337	5.77561	4.44748	5.43727
ENSRNOG00000011796	C1r	chr4:157125998-157136829	+	protein_coding	0.704034	1.62905	0.00285722	0.0215546	8.82185	8.11782	460.954	404.441	493.762	264.353	304.05	263.803
ENSRNOG00000011971	C1s	chr4:157143592-157155609	-	protein_coding	0.808851	1.75182	0.000579826	0.0104876	8.29112	7.48227	345.785	287.925	305.748	174.964	184.189	174.437
ENSRNOG00000051235	C2	chr20:4542340-4561152	-	protein_coding	1.9734	3.92693	0.000181294	0.00724116	6.42975	4.45635	90.8307	71.1569	95.6885	20.6716	23.0087	19.3339
ENSRNOG00000009211	C3ar1	chr4:155684029-155690869	-	protein_coding	1.16579	2.24355	0.000985107	0.0129933	2.25365	1.08787	3.8618	3.71115	3.73508	1.54683	1.01631	0.870186
ENSRNOG00000047657	C4a	chr20:2651599-2678141	-	protein_coding	1.70811	3.26734	9.81434e-05	0.00597987	7.93457	6.22645	236.147	218.019	280.921	75.5085	74.2061	71.9597
ENSRNOG00000000443	C4a	chr20:4302347-4508214	-	protein_coding	1.6899	3.22635	9.10571e-05	0.00596705	8.51614	6.82623	358.128	325.773	417.16	115.644	112.503	109.366
ENSRNOG00000030729	C4b	chr20:4302344-4316715	-	protein_coding	1.02369	2.03312	0.000418225	0.00943407	8.07792	7.05422	280.689	236.898	293.391	129.414	134.157	132.179
ENSRNOG00000047800	C5ar1	chr1:78186776-78195328	-	protein_coding	0.708274	1.63385	0.0110757	0.0455268	1.99192	1.28365	2.90953	2.93199	3.094	1.82236	0.968732	1.59686
ENSRNOG00000049028	C5ar2	chr1:78166810-78180216	-	protein_coding	1.18799	2.27836	0.000303436	0.00865375	2.5853	1.39731	5.28126	4.29895	5.49417	1.48189	1.6703	1.75774
ENSRNOG00000024115	C6	chr2:54466280-54533797	+	protein_coding	1.57821	2.986	0.00255215	0.0204525	5.82971	4.2515	63.0112	43.2709	63.9201	16.5036	22.4176	15.8584
ENSRNOG00000061379	C7	chr2:54709138-54777729	-	protein_coding	1.01609	2.02243	0.00244178	0.0201291	9.04133	8.02524	605.804	483.163	496.841	261.276	294.783	226.917
ENSRNOG00000038202	Calml4	chr8:67753279-67765358	+	protein_coding	0.697326	1.6215	0.0265328	0.0782479	4.67884	3.98152	25.9954	28.922	19.8035	15.574	16.9313	12.2627
ENSRNOG00000013668	Capg	chr4:100407658-100419446	+	protein_coding	0.796202	1.73652	2.03741e-06	0.00284112	6.03036	5.23416	64.4437	63.4858	65.1652	36.7946	37.2754	35.8612
ENSRNOG00000009629	Car2	chr2:88097720-88113029	-	protein_coding	1.45518	2.7419	0.00284487	0.0214811	3.87426	2.41908	11.238	17.6381	12.8258	4.26652	5.30513	3.6071
ENSRNOG00000024277	Card11	chr12:15700825-15844512	+	processed_transcript	0.691562	1.61503	0.00461799	0.0275796	2.1369	1.44533	3.18397	3.80481	3.23198	2.10607	1.67194	1.43349
ENSRNOG00000047367	Card14	chr10:108440950-108468310	+	protein_coding	0.667242	1.58803	0.0223961	0.070052	2.60939	1.94215	6.14919	5.19975	4.12725	3.43033	2.86775	2.31162
ENSRNOG00000051470	Card9	chr3:3798347-3806713	-	protein_coding	0.793171	1.73288	0.0191413	0.0635426	2.14279	1.34962	3.50024	2.96444	3.82745	2.28509	1.40138	1.09809
ENSRNOG00000010475	Casp3	chr16:48845012-48863204	-	protein_coding	0.648358	1.56738	0.00177678	0.017177	4.90397	4.25561	30.8474	29.511	26.6184	18.3415	19.4574	16.6141
ENSRNOG00000002052	Ccdc80	chr11:60645086-60679555	-	protein_coding	0.831279	1.77926	0.00259482	0.0205692	8.12464	7.29336	283.854	258.623	292.978	159.777	175.934	134.682
ENSRNOG00000029768	Ccl12	chr10:69476775-69478462	+	protein_coding	1.18939	2.28056	0.000320994	0.0087801	1.73513	0.545743	2.52435	2.38788	2.09011	0.430231	0.633267	0.331656
ENSRNOG00000015668	Ccl19	chr5:58181026-58183017	-	protein_coding	1.41607	2.66857	0.00326102	0.0230111	4.28789	2.87182	19.301	17.6675	18.6674	8.61229	6.23626	4.63865
ENSRNOG00000007159	Ccl2	chr10:69412017-69413870	+	protein_coding	1.41791	2.67197	0.00281362	0.0214589	4.41562	2.99771	18.2329	22.3426	20.6523	6.88036	9.22967	5.32112
ENSRNOG00000031162	Ccl24	chr12:24148567-24152625	+	protein_coding	0.585419	1.50047	0.0276869	0.0804726	4.36858	3.78316	20.6942	16.8704	21.7376	10.3945	14.1272	14.1385
ENSRNOG00000011406	Ccl4	chr10:70884531-70886355	+	protein_coding	0.731092	1.6599	0.00044444	0.00966059	0.99215	0.261058	1.04386	0.846871	1.08503	0.135283	0.206724	0.256166
ENSRNOG00000030021	Ccl6	chr10:70797124-70802782	-	protein_coding	1.36306	2.5723	4.65865e-05	0.00486859	5.88119	4.51813	59.7247	56.0485	58.1066	21.6653	23.9673	20.2593
ENSRNOG00000000239	Ccl7	chr10:69423086-69424979	+	protein_coding	1.21728	2.32508	0.0070826	0.0350668	3.72621	2.50893	11.4073	12.7206	12.6161	6.77847	4.2775	3.4923
ENSRNOG00000015423	Ccna2	chr2:123275881-123282214	-	protein_coding	1.51348	2.85497	0.000806741	0.0118999	2.66642	1.15294	5.56869	6.27904	4.35132	1.55774	1.02359	1.12436
ENSRNOG00000058539	Ccnb1	chr2:30783915-30791221	-	protein_coding	1.41411	2.66495	0.000549103	0.0103149	2.74091	1.3268	6.08952	6.57991	4.55915	1.62546	1.41002	1.49457
ENSRNOG00000014786	Ccne1	chr1:94485832-94494980	-	protein_coding	1.0751	2.10687	0.00164154	0.0163579	1.61702	0.54192	1.66326	2.34402	2.24067	0.668457	0.355146	0.364902
ENSRNOG00000008055	Ccne2	chr5:24434872-24446406	+	protein_coding	1.44957	2.73126	0.000560546	0.0104134	2.57626	1.12669	4.5474	6.26707	4.26197	1.20439	1.14355	1.20337
ENSRNOG00000007483	Ccnf	chr10:13594687-13619935	-	protein_coding	0.882812	1.84397	0.000768255	0.0116487	1.31691	0.434102	1.58126	1.51739	1.37964	0.525657	0.246358	0.296981
ENSRNOG00000006715	Ccr1	chr8:132996649-133002201	-	protein_coding	1.32552	2.50623	0.000172476	0.00717397	4.08362	2.7581	17.2227	15.3866	15.3221	5.32794	6.58557	5.45003
ENSRNOG00000059979	Ccr2	chr8:133195288-133197177	+	protein_coding	1.93632	3.82728	0.0190709	0.0633599	3.18343	1.24711	11.3894	11.158	3.97755	2.04284	1.65629	0.654626
ENSRNOG00000049115	Ccr5	chr8:133197032-133215614	+	protein_coding	1.60915	3.05072	0.000154945	0.00697248	4.09861	2.48946	17.3778	15.1114	15.9819	4.78807	5.2319	3.90966
ENSRNOG00000037190	Cd101	chr2:203376593-203413125	-	protein_coding	0.646785	1.56568	0.0056268	0.0308465	1.6329	0.986113	2.45481	1.96204	1.915	1.17892	1.02607	0.76057
ENSRNOG00000025332	Cd109	chr8:85951191-86065409	+	protein_coding	0.658742	1.57871	0.0127914	0.04958	1.71039	1.05165	2.59564	2.18873	2.0566	1.06489	0.762491	1.44741
ENSRNOG00000010253	Cd163	chr4:156752082-156785467	+	protein_coding	1.69166	3.23028	0.000509659	0.0100887	6.09476	4.40311	79.4827	54.2148	70.8394	20.751	20.6279	19.1331
ENSRNOG00000018978	Cd163l1	chr1:212695735-212706790	+	protein_coding	0.773921	1.70991	0.012	0.0477222	1.28654	0.512616	1.64001	1.55169	1.1549	0.731176	0.393611	0.203527
ENSRNOG00000039048	Cd200r1	chr11:60848131-60882379	-	protein_coding	0.85567	1.8096	0.00148291	0.0155888	2.71269	1.85702	6.06531	4.64301	6.06582	2.73142	2.57052	2.56822
ENSRNOG00000024000	Cd22	chr1:89314558-89329418	-	protein_coding	0.998577	1.99803	0.00104397	0.0132804	2.34588	1.3473	4.29525	3.80872	4.15968	1.89971	1.54914	1.22836
ENSRNOG00000038197	Cd226	chr18:86299463-86394765	+	protein_coding	1.43439	2.70268	0.00298808	0.0219872	3.11402	1.67963	7.20721	8.0812	7.70769	2.16828	3.18719	1.47805
ENSRNOG00000004698	Cd244	chr13:89975267-89995974	+	protein_coding	0.624176	1.54133	0.000455231	0.00974536	1.84343	1.21925	2.68234	2.54259	2.54274	1.48856	1.33188	1.17491
ENSRNOG00000033608	Cd276	chr8:63318019-63350269	-	protein_coding	0.7387	1.66867	0.000872894	0.0123114	3.91736	3.17866	12.8898	13.9938	15.5624	8.37303	7.59641	8.2134
ENSRNOG00000057058	Cd300a	chr10:103438303-103450947	+	protein_coding	1.05706	2.08069	0.000489041	0.00999533	2.6388	1.58174	5.40248	5.14531	5.14023	2.04048	1.63597	2.34636
ENSRNOG00000042825	Cd300le	chr10:103581384-103590607	-	protein_coding	1.29162	2.44802	0.000274312	0.00839116	4.65618	3.36457	24.7872	21.5486	26.5694	9.26106	10.1606	8.54169
ENSRNOG00000021424	Cd300lf	chr10:103670028-103687425	-	protein_coding	0.816259	1.76083	0.00760239	0.0365096	1.38972	0.573459	1.84494	1.86194	1.20957	0.710336	0.321699	0.45771
ENSRNOG00000037331	Cd33	chr1:98398660-98402968	+	protein_coding	1.12646	2.18323	0.00122445	0.0143655	2.46	1.33354	4.75503	3.64696	5.22858	1.33734	1.65488	1.57952
ENSRNOG00000020699	Cd37	chr1:101230533-101236065	-	protein_coding	0.703868	1.62887	0.00260076	0.0206053	2.03424	1.33037	3.35374	2.87437	3.07416	1.82237	1.25671	1.49663
ENSRNOG00000003069	Cd38	chr14:71715269-71754672	-	protein_coding	1.2594	2.39396	1.02757e-05	0.00317147	3.38645	2.12706	9.71875	9.70633	8.96523	3.51868	3.20969	3.38188
ENSRNOG00000015994	Cd3d	chr8:49282460-49287110	+	protein_coding	0.596823	1.51238	0.0032925	0.0231048	0.721273	0.12445	0.554035	0.81933	0.5849	0.127908	0	0.14846
ENSRNOG00000016294	Cd4	chr4:157383052-157408176	-	protein_coding	1.09791	2.14044	0.000254242	0.00825465	5.17558	4.07767	34.172	33.4122	38.0037	17.6041	15.1805	14.9921
ENSRNOG00000015403	Cd52	chr5:152322916-152324469	-	protein_coding	0.869898	1.82753	0.017948	0.0607913	0.933419	0.063521	0.487056	1.49263	0.879217	0.141209	0	0
ENSRNOG00000017874	Cd53	chr2:209489279-209537087	-	protein_coding	1.30281	2.46709	0.000958166	0.0129192	4.15159	2.84878	17.3018	15.8007	17.2572	6.54336	7.32984	4.94976
ENSRNOG00000003927	Cd55	chr13:47126741-47154292	-	protein_coding	1.1812	2.26766	0.000558859	0.0104096	5.33585	4.15465	33.8277	40.2355	44.8734	16.8491	17.2865	16.3093
ENSRNOG00000007650	Cd63	chr7:3320103-3335582	+	protein_coding	0.710465	1.63633	0.00811729	0.0378196	7.53921	6.82874	191.528	185.08	178.634	123.603	92.3146	125.326
ENSRNOG00000037563	Cd68	chr10:56268720-56270640	-	protein_coding	1.1365	2.19848	0.00026608	0.00828835	4.07941	2.94291	15.5495	14.4376	17.911	6.48185	7.10147	6.50133
ENSRNOG00000017485	Cd72	chr5:58943027-58950373	-	protein_coding	1.30492	2.4707	0.00225822	0.0193101	2.48246	1.17754	5.95882	4.47393	3.58196	1.41985	1.06132	1.32004
ENSRNOG00000018735	Cd74	chr18:56071478-56080849	+	protein_coding	1.37485	2.5934	0.00102677	0.0131993	8.15967	6.78483	290.427	267.641	297.687	126.008	117.006	88.4486
ENSRNOG00000018092	Cd83	chr17:24416651-24435790	+	protein_coding	1.02245	2.03137	9.58846e-05	0.00597452	2.60517	1.58272	5.08376	4.67529	5.52448	1.93133	2.11977	1.93867
ENSRNOG00000022884	Cd84	chr13:90244681-90277865	+	protein_coding	1.11865	2.17143	0.00656475	0.0335284	2.96457	1.84592	7.41835	7.15147	5.93121	3.70437	2.28094	2.00978
ENSRNOG00000038835	Cd86	chr11:67082193-67118795	+	protein_coding	1.00452	2.00628	0.00159551	0.0162143	2.01007	1.00555	3.66864	2.69999	2.7834	1.20263	1.00826	0.829516
ENSRNOG00000028415	Cdc20	chr5:137260739-137265015	-	protein_coding	1.10003	2.1436	0.00227433	0.0193775	2.51003	1.40999	4.43668	5.4904	4.23809	1.8291	1.23391	1.96917
ENSRNOG00000027787	Cdc6	chr10:86819472-86833402	+	protein_coding	0.909582	1.8785	0.000702097	0.0112392	1.21581	0.306232	1.28348	1.43791	1.25099	0.397561	0.142279	0.184164
ENSRNOG00000025302	Cdca2	chr15:44365405-44411004	-	protein_coding	1.20815	2.31041	0.000456223	0.00974536	1.88967	0.681522	2.6227	3.14997	2.38429	0.714803	0.447729	0.661783
ENSRNOG00000015529	Cdca3	chr4:157348020-157351604	+	protein_coding	1.27518	2.42029	0.00337406	0.0233961	1.98556	0.710379	2.85204	3.05698	2.97417	0.828779	0.236609	0.937059
ENSRNOG00000031431	Cdca8	chr5:142911305-142933526	-	protein_coding	1.10275	2.14764	0.00136671	0.0150247	2.57659	1.47384	4.79152	5.72533	4.44985	2.21635	1.57457	1.58785
ENSRNOG00000014371	Cdh13	chr19:50848736-51972103	+	protein_coding	0.675976	1.59768	0.00218805	0.0189844	6.15406	5.47809	70.0112	69.2214	71.4227	44.4574	48.4441	38.399
ENSRNOG00000000632	Cdk1	chr20:20576377-20591549	+	protein_coding	2.15081	4.44078	0.00108049	0.0135468	3.7113	1.56049	12.3052	14.7878	9.69781	2.39169	1.24657	2.36762
ENSRNOG00000002506	Cdkl2	chr14:17531398-17565950	+	protein_coding	0.723401	1.65107	0.000579892	0.0104876	3.54482	2.82142	11.4591	11.0173	9.6169	6.1587	6.18321	5.86823
ENSRNOG00000009785	Cdkn3	chr15:23553128-23564535	+	protein_coding	1.87792	3.67545	0.00502435	0.0288835	3.14244	1.26452	7.90872	10.9192	5.484	1.46131	0.823509	2.08957
ENSRNOG00000032178	Cenpa	chr6:27072166-27080856	-	protein_coding	0.698639	1.62297	0.00242971	0.0201092	1.04797	0.349333	1.0589	1.16267	0.98512	0.384074	0.33786	0.11663
ENSRNOG00000009339	Cenpe	chr2:240396152-240454747	+	protein_coding	1.09788	2.14039	0.00437984	0.0267951	2.80115	1.70328	6.42176	7.10604	4.62827	2.39767	1.83263	2.58789
ENSRNOG00000003388	Cenpf	chr13:108132499-108178609	-	protein_coding	1.90242	3.7384	0.00170396	0.0167275	3.64272	1.7403	12.5238	14.5696	8.25401	2.46603	1.85072	2.7745
ENSRNOG00000018615	Cenph	chr2:30766590-30780121	-	protein_coding	1.06774	2.09615	0.00433283	0.0266156	1.59552	0.527784	1.88369	2.52548	1.71478	0.619824	0.182553	0.564401
ENSRNOG00000033335	Cenpi	chrX:105147153-105198797	+	protein_coding	0.911186	1.88059	0.00336566	0.0233961	1.59809	0.686904	2.24255	2.44249	1.48576	0.57353	0.657929	0.599172
ENSRNOG00000039740	Cenpk	chr2:34312766-34335776	+	protein_coding	0.931808	1.90767	0.000773383	0.0116835	1.96916	1.03735	2.80292	3.42297	2.56857	0.967718	1.02259	1.17244
ENSRNOG00000023262	Cenpm	chr7:123464490-123476238	-	protein_coding	0.749994	1.68179	0.00238482	0.0198547	1.033	0.283006	0.937472	1.3638	0.870879	0.268502	0.180143	0.203244
ENSRNOG00000024178	Cenpt	chr19:37812751-37819789	-	protein_coding	1.19254	2.28555	0.000363725	0.00898071	1.56731	0.374771	2.13221	2.05335	1.72141	0.461108	0.210764	0.232283
ENSRNOG00000022261	Cenpu	chr16:48897982-48921242	-	protein_coding	1.08522	2.12169	0.00425622	0.0262921	1.38445	0.299233	1.60952	1.90481	1.34748	0.537673	0.066681	0.135888
ENSRNOG00000042944	Cenpw	chr1:29915443-29920598	+	protein_coding	1.169	2.24855	0.000264286	0.00828835	1.53939	0.370388	2.02726	2.06808	1.64416	0.316238	0.182913	0.387416
ENSRNOG00000016377	Cep55	chr1:256745288-256760796	+	protein_coding	1.79685	3.47461	0.000173299	0.00717397	2.77309	0.976237	6.13592	6.51337	4.95748	1.10751	0.747519	1.06746
ENSRNOG00000015465	Cep72	chr1:31835000-31864628	+	protein_coding	0.673485	1.59492	0.00699759	0.0348444	1.05637	0.382885	1.45652	0.994276	0.83608	0.353909	0.229489	0.33188
ENSRNOG00000008492	Cfap45	chr13:90909486-90932961	+	protein_coding	0.597685	1.51329	0.000126926	0.00663227	2.10379	1.5061	3.13087	3.43618	3.33372	1.82368	1.94298	1.75768
ENSRNOG00000025811	Cfp	chrX:1311121-1316682	+	protein_coding	0.922757	1.89573	0.000706798	0.0112516	5.04115	4.1184	33.7846	30.3914	31.6901	18.5695	15.0121	15.7207
ENSRNOG00000054080	Cgnl1	chr8:78126675-78233430	-	protein_coding	0.754237	1.68674	0.00048499	0.00998218	6.02651	5.27227	58.4624	68.3853	66.1385	38.9585	36.5349	37.4851
ENSRNOG00000007923	Cgref1	chr6:26797126-26809129	+	protein_coding	1.56047	2.94951	0.000331498	0.00885844	4.79729	3.23681	29.7289	24.7511	26.1668	9.98565	8.01048	7.46366
ENSRNOG00000001692	Chaf1b	chr11:34101197-34121378	+	protein_coding	0.740163	1.67036	0.00126924	0.014625	1.27318	0.533014	1.14253	1.53511	1.59939	0.417118	0.424121	0.501091
ENSRNOG00000019112	Chp2	chr1:192169841-192173253	+	protein_coding	0.614077	1.53058	0.00741018	0.0360411	5.15676	4.54268	35.1261	38.6729	30.6741	22.4122	24.5413	20.1722
ENSRNOG00000002659	Ciita	chr10:5213350-5260608	-	protein_coding	0.706589	1.63194	0.0141898	0.0528898	2.18114	1.47455	3.62572	3.28958	3.70075	2.46663	1.61846	1.36426
ENSRNOG00000029911	Cilp	chr8:70760922-70775891	+	protein_coding	2.17803	4.52535	9.39552e-06	0.00317147	7.36663	5.1886	161.599	173.026	157.855	38.4034	35.6291	32.606
ENSRNOG00000024650	Ckap2	chr16:74752655-74779184	+	protein_coding	1.83656	3.57156	0.000449387	0.00968704	3.66671	1.83015	12.9134	13.392	9.22842	2.78826	2.21187	2.69482
ENSRNOG00000026143	Ckap2l	chr3:121796238-121822436	-	protein_coding	1.16401	2.2408	0.0010032	0.0130844	2.17338	1.00937	3.38213	4.16443	3.05556	1.26577	0.849271	0.946848
ENSRNOG00000014130	Cks2	chr17:13587665-13593423	-	protein_coding	1.46258	2.75601	0.00178114	0.017209	3.51133	2.04875	10.2633	12.0128	9.11612	3.09667	2.4017	4.08251
ENSRNOG00000030889	Cldn22	chr16:47534349-47535358	-	protein_coding	0.92333	1.89649	0.00614455	0.032353	2.4584	1.53507	5.24058	4.66255	3.69802	2.05302	2.2651	1.44161
ENSRNOG00000018715	Clec10a	chr10:56764927-56769457	+	protein_coding	1.42009	2.67603	0.00170141	0.0167225	5.95268	4.53259	75.2262	49.2688	61.0021	21.8424	24.5309	20.2584
ENSRNOG00000019138	Clec11a	chr1:100289295-100293558	-	protein_coding	0.598498	1.51414	0.00581315	0.0314298	5.49596	4.89746	41.4754	45.9989	45.0388	31.0869	24.8685	30.8972
ENSRNOG00000054860	Clec12a	chr4:163112301-163126864	+	protein_coding	1.11103	2.16	0.0047593	0.0279973	3.09804	1.98701	9.65748	6.98409	6.37783	3.44634	3.09073	2.42486
ENSRNOG00000057335	Clec1b	chr4:163162211-163170466	+	protein_coding	1.1892	2.28026	0.00394309	0.0252358	2.79662	1.60742	4.92462	6.74291	6.31198	1.49056	2.65855	2.10486
ENSRNOG00000007866	Clec2d	chr4:162281574-162402635	+	protein_coding	0.822879	1.76893	0.00712565	0.035164	1.32112	0.498239	1.93294	1.3442	1.26877	0.430358	0.226029	0.606973
ENSRNOG00000048726	Clec2d	chr4:162292305-162302156	+	protein_coding	0.645404	1.56418	0.00499659	0.0288072	1.34188	0.696472	1.62157	1.45085	1.53488	0.88907	0.471626	0.530846
ENSRNOG00000010045	Clec4a	chr4:156050054-156069313	+	protein_coding	1.29399	2.45205	0.000545011	0.0103046	3.05058	1.7566	7.86145	6.98478	7.03867	2.98244	2.14478	2.08055
ENSRNOG00000042139	Clec4a1	chr4:155947453-155959993	-	protein_coding	1.39128	2.62311	0.000655596	0.0110069	3.86221	2.47093	14.2606	12.0586	14.4331	5.28822	4.74129	3.71991
ENSRNOG00000010018	Clec4a3	chr4:155913366-155923079	-	protein_coding	2.02058	4.05747	0.000285878	0.00846375	4.98659	2.96601	36.0767	27.6636	28.9852	7.12419	7.87456	5.61678
ENSRNOG00000010181	Clec4d	chr4:156253079-156264769	+	protein_coding	0.965078	1.95217	0.00261493	0.0206592	1.55603	0.590955	2.21234	1.51265	2.14982	0.488896	0.685486	0.361747
ENSRNOG00000061394	Clec4e	chr4:156270920-156276304	-	protein_coding	1.03113	2.04363	0.0393881	0.1011	1.59542	0.564283	3.73886	1.35033	1.47744	0.619184	0.278735	0.561426
ENSRNOG00000054251	Clec7a	chr4:163216163-163227334	-	protein_coding	0.949327	1.93097	0.00262265	0.0206956	2.47739	1.52806	5.56662	4.17877	4.07851	2.09177	1.99124	1.59369
ENSRNOG00000011332	Clspn	chr5:144581427-144616335	+	protein_coding	0.762047	1.69589	0.00232979	0.0196473	1.5364	0.774358	1.77194	2.12335	1.81908	0.790042	0.864855	0.499016
ENSRNOG00000020563	Cma1	chr15:34601037-34603819	-	protein_coding	1.84362	3.5891	4.30363e-05	0.00479412	4.0694	2.22578	17.0139	15.7864	14.6484	4.15326	3.61698	3.30167
ENSRNOG00000007690	Cmpk2	chr6:45683234-45694822	+	protein_coding	1.2773	2.42386	0.00100039	0.0130833	2.55308	1.27578	5.0881	5.10102	4.44227	1.65491	1.67373	0.999752
ENSRNOG00000010951	Cmtm6	chr8:122789453-122807560	+	protein_coding	0.667671	1.58851	0.000117385	0.00648245	5.61263	4.94496	46.7444	46.9097	50.2109	31.1237	29.167	29.1567
ENSRNOG00000023148	Col11a1	chr2:216863428-217056523	+	protein_coding	1.37235	2.58892	3.60629e-05	0.00465212	6.41041	5.03806	87.7535	84.0366	80.5433	31.6492	34.3453	29.7341
ENSRNOG00000058470	Col12a1	chr8:87040799-87158368	-	protein_coding	0.814256	1.75839	0.000735407	0.0114408	6.04979	5.23553	62.4551	63.1747	70.3957	40.3793	35.3982	34.5053
ENSRNOG00000026415	Col14a1	chr7:95074236-95273298	+	protein_coding	0.633773	1.55162	0.00390649	0.0251575	8.19871	7.56493	288.372	280.287	310.574	192.416	208.99	166.157
ENSRNOG00000031475	Col16a1	chr5:148257642-148311645	+	protein_coding	0.793129	1.73283	0.00542176	0.0301225	6.71672	5.92359	103.881	95.7389	113.684	65.1141	49.9448	65.3956
ENSRNOG00000001229	Col18a1	chr20:12225202-12332858	+	protein_coding	1.07455	2.10607	0.000141853	0.00686987	8.01199	6.93744	253.197	256.024	262.272	132.331	122.652	110.685
ENSRNOG00000003897	Col1a1	chr10:82745801-82762789	+	protein_coding	1.04674	2.06586	0.0368206	0.0968125	8.86233	7.81558	395.867	489.422	516.919	335.328	155.957	215.585
ENSRNOG00000003357	Col3a1	chr9:52023295-52059217	+	protein_coding	1.01596	2.02225	0.000515904	0.0101533	11.3359	10.3199	2379.61	2560.67	2830.93	1399.84	1242.77	1197.56
ENSRNOG00000016281	Col4a1	chr16:83522162-83632153	+	protein_coding	0.640191	1.55854	0.0024619	0.0202138	9.15732	8.51713	567.058	515.652	633.296	363.392	349.279	384.256
ENSRNOG00000003736	Col5a2	chr9:52092511-52238564	-	protein_coding	0.823785	1.77004	0.00020123	0.00755407	8.09961	7.27582	266.771	259.199	295.215	152.127	149.968	159.986
ENSRNOG00000001249	Col6a1	chr20:12658065-12675561	+	protein_coding	0.621801	1.5388	0.0205802	0.0664749	9.93564	9.31384	917.044	931.031	1096.7	686.798	519.935	718.43
ENSRNOG00000020579	Col7a1	chr8:117694605-117726844	+	protein_coding	0.795099	1.7352	0.0157888	0.056138	2.42586	1.63077	5.6466	4.05567	3.61738	2.10312	1.68319	2.5668
ENSRNOG00000039668	Col8a1	chr11:44877859-45007891	+	protein_coding	1.5493	2.92675	0.00013146	0.00674122	6.66032	5.11102	96.1163	109.163	95.7245	37.367	33.5783	30.1134
ENSRNOG00000010841	Col8a2	chr5:144308611-144335172	+	protein_coding	0.99399	1.99169	0.000729064	0.0114301	5.22696	4.23297	33.3753	34.3565	42.2218	18.2009	17.9705	17.2538
ENSRNOG00000008373	Colec11	chr6:47857771-47890033	-	protein_coding	0.829011	1.77647	0.00061328	0.0107843	0.920758	0.091747	1.03487	0.764739	0.889334	0	0.153594	0.049066
ENSRNOG00000028207	Colgalt2	chr13:69797880-69901170	+	protein_coding	0.60409	1.52002	0.0210716	0.0675075	4.34786	3.74377	20.8079	17.5564	19.8643	13.6108	14.0758	9.91458
ENSRNOG00000048472	Comp	chr16:20798437-20807070	-	protein_coding	0.642622	1.56116	0.00675874	0.0341703	1.53919	0.89657	1.82848	2.11953	1.78219	1.17924	0.710859	0.73047
ENSRNOG00000019430	Coro1a	chr1:198123884-198128857	-	protein_coding	1.21244	2.31729	0.00696723	0.0347558	4.40705	3.19461	18.8995	19.2198	22.7325	9.72182	9.6539	5.71804
ENSRNOG00000016257	Cotl1	chr19:52465087-52499433	-	protein_coding	0.696024	1.62003	0.0287396	0.0823408	3.727	3.03098	11.0763	12.8632	12.8682	9.73637	6.007	6.25866
ENSRNOG00000011913	Cp	chr2:104744461-104799853	+	protein_coding	0.868851	1.82621	0.00737312	0.0359554	7.32653	6.45768	175.913	154.02	149.788	81.0661	107.873	74.9939
ENSRNOG00000011181	Cpa3	chr2:105016626-105047984	-	protein_coding	1.7687	3.40746	0.000238577	0.0080725	3.90916	2.14046	14.5955	15.4465	12.2205	3.16448	4.09852	3.03665
ENSRNOG00000019161	Cpeb1	chr1:143171264-143278485	-	protein_coding	0.815213	1.75956	0.000564679	0.010448	2.2544	1.43918	4.0485	3.52186	3.75821	1.82151	1.86069	1.47036
ENSRNOG00000005931	Cpq	chr7:71709157-72167417	+	protein_coding	0.6129	1.52933	0.00199677	0.018236	6.29945	5.68655	82.6097	71.857	79.2121	46.2658	52.6849	52.8351
ENSRNOG00000021220	Cpxm1	chr3:122913886-122920684	-	protein_coding	2.15315	4.44799	4.83647e-06	0.00284112	6.02036	3.86721	66.7076	58.5934	66.7791	13.2631	13.9416	13.5824
ENSRNOG00000014900	Crem	chr17:57031766-57090888	+	protein_coding	0.743273	1.67397	0.0140522	0.0525789	2.74943	2.00616	6.81414	6.37408	4.27713	2.87818	3.08093	3.09597
ENSRNOG00000020030	Crlf1	chr16:20675042-20686317	-	protein_coding	2.64172	6.24077	5.0733e-06	0.00284112	6.72907	4.08735	100.421	101.937	113.356	16.5151	16.8843	14.6804
ENSRNOG00000049828	Crlf2	chr14:1456844-1461543	-	protein_coding	0.678487	1.60046	0.00207347	0.018531	3.31632	2.63783	9.07449	9.23056	8.58978	5.93431	4.57013	5.24207
ENSRNOG00000018414	Csf1r	chr18:56414488-56458300	+	protein_coding	0.979651	1.97199	0.000367131	0.00898071	5.92287	4.94322	64.404	53.2837	61.8936	31.0762	29.4973	28.7663
ENSRNOG00000049782	Csf2ra	chr14:1462358-1467264	+	protein_coding	0.790076	1.72917	0.000331548	0.00885844	3.75894	2.96887	12.1757	12.3015	13.1575	7.51796	6.51538	6.49664
ENSRNOG00000007057	Csmd2	chr5:146383942-146739418	+	protein_coding	0.794589	1.73458	0.00397686	0.025403	1.79786	1.00327	2.95672	2.30466	2.21491	1.21173	1.05719	0.770267
ENSRNOG00000006767	Cst7	chr3:146365092-146373365	+	protein_coding	1.13665	2.19869	0.00857806	0.0391598	2.28911	1.15246	5.11821	2.77478	4.05541	1.30499	1.51732	0.893093
ENSRNOG00000004578	Cthrc1	chr7:77966722-77977004	+	protein_coding	3.07767	8.4425	8.32605e-06	0.00317147	6.12015	3.04248	60.5398	71.1361	74.8124	7.81684	7.19759	6.73814
ENSRNOG00000039971	Ctla2a	chr17:4169838-4171723	+	protein_coding	0.851286	1.80411	0.00353556	0.0239554	4.63446	3.78318	26.7489	24.6984	20.4874	11.6405	14.4079	12.398
ENSRNOG00000015857	Ctsa	chr3:161298962-161304625	+	protein_coding	0.795396	1.73555	0.000781878	0.0117474	7.00189	6.2065	128.125	115.831	138.563	68.6908	73.5943	76.4719
ENSRNOG00000010331	Ctsb	chr15:46316741-46337612	+	protein_coding	0.92196	1.89469	0.000708722	0.0112523	8.55667	7.63471	363.718	345.172	421.86	187.362	209.3	197.153
ENSRNOG00000006963	Ctse	chr13:48426820-48449490	+	protein_coding	0.605243	1.52124	0.00573874	0.0311295	1.78749	1.18225	2.64967	2.08431	2.65471	1.19613	1.52069	1.11105
ENSRNOG00000014064	Ctsh	chr8:97439161-97458287	+	protein_coding	0.663281	1.58368	0.000563793	0.010448	7.41019	6.74691	171.631	162.856	172.977	97.7535	111.053	110.968
ENSRNOG00000021155	Ctsk	chr2:196655469-196666446	+	protein_coding	1.87022	3.65588	0.000162962	0.0071207	7.44961	5.57939	204.989	162.865	157.246	46.8645	43.1648	50.7131
ENSRNOG00000018566	Ctsl	chr17:1872848-1879279	-	protein_coding	1.00803	2.01117	0.000614834	0.0107941	8.66552	7.65749	430.122	391.553	394.59	180.88	226.408	197.98
ENSRNOG00000021157	Ctss	chr2:197655786-197679458	+	protein_coding	1.90323	3.7405	0.000279562	0.00840244	6.17918	4.27595	81.635	58.993	75.7527	17.7224	20.4864	17.0737
ENSRNOG00000050697	Ctsz	chr3:172527107-172537877	-	protein_coding	1.01113	2.01549	0.00021035	0.00772263	5.18495	4.17382	37.5785	31.822	37.0158	17.6473	16.5653	16.9498
ENSRNOG00000022256	Cxcl10	chr14:17210733-17212930	+	protein_coding	1.90336	3.74082	2.91163e-05	0.00441072	2.78335	0.879991	5.75207	5.76073	6.14795	1.04041	0.838242	0.66185
ENSRNOG00000024899	Cxcl13	chr14:15253125-15258207	-	protein_coding	1.89833	3.7278	0.0012181	0.0143257	4.36386	2.46553	22.863	18.2486	18.0034	6.12501	3.34493	4.44288
ENSRNOG00000011984	Cxcl14	chr17:9109731-9117750	+	protein_coding	1.66616	3.17368	0.000529383	0.0102578	4.58203	2.91588	25.4255	22.8159	20.8322	8.1964	5.96568	5.70993
ENSRNOG00000022242	Cxcl9	chr14:17228856-17234712	+	protein_coding	1.74005	3.34047	0.000284079	0.00846375	3.19614	1.45609	8.12994	6.77599	9.84366	1.90062	1.59609	1.74263
ENSRNOG00000014269	Cxcr2	chr9:81427730-81434102	+	protein_coding	0.71908	1.64613	0.00212227	0.0186574	1.16459	0.445514	1.03703	1.38889	1.31494	0.486504	0.245461	0.364091
ENSRNOG00000006319	Cxcr6	chr8:132869712-132870767	+	protein_coding	0.620746	1.53767	0.00976067	0.0422348	1.42292	0.802173	1.41295	2.08877	1.58638	0.890584	0.563481	0.793684
ENSRNOG00000013014	Cyba	chr19:55249616-55257876	-	protein_coding	0.611226	1.52756	0.017498	0.0598069	5.07782	4.4666	36.4359	27.975	34.5156	23.6265	18.1223	21.9508
ENSRNOG00000003622	Cybb	chrX:14578264-14612547	+	protein_coding	1.58407	2.99815	0.000183109	0.00726803	5.46081	3.87674	47.463	39.0756	42.9857	13.8516	15.243	12.1401
ENSRNOG00000011541	Cygb	chr10:105618326-105628091	-	protein_coding	0.970738	1.95984	0.000151971	0.00697248	7.27537	6.30463	141.172	161.238	160.194	80.9499	78.2719	75.0294
ENSRNOG00000040287	Cyp1b1	chr6:2307808-2316722	-	protein_coding	1.69001	3.22659	0.00017752	0.00718433	4.58789	2.89788	22.2807	22.4505	24.4757	7.74638	5.6555	6.1127
ENSRNOG00000007679	Cyth4	chr7:119820537-119845003	+	protein_coding	1.11462	2.16538	0.000196508	0.00750889	3.87331	2.75869	13.9835	13.3403	13.6481	6.59358	5.42172	5.35698
ENSRNOG00000004772	Cytip	chr3:44150992-44177689	-	protein_coding	1.15535	2.22739	0.000947426	0.0128461	3.35884	2.20349	9.23642	9.35612	9.18577	4.28423	3.7757	2.87196
ENSRNOG00000010575	Dapp1	chr2:243175346-243224883	-	protein_coding	0.731694	1.66059	0.00195462	0.0179804	3.29413	2.56244	9.05932	8.62672	8.7466	4.63915	5.76652	4.40176
ENSRNOG00000050482	Dbf4	chr4:22898527-22914177	+	protein_coding	0.777559	1.71423	0.00135186	0.01495	1.68842	0.910861	2.34928	2.46751	1.88288	0.822632	0.801266	1.02448
ENSRNOG00000003296	Dck	chr14:20935369-20953095	-	protein_coding	0.779138	1.71611	0.00033499	0.00886928	3.47731	2.69817	9.58011	10.3731	10.4803	5.53895	5.92237	5.03847
ENSRNOG00000014613	Ddah1	chr2:251634431-251766014	+	protein_coding	0.634292	1.55218	0.0156231	0.0558494	2.81571	2.18142	5.3493	6.25686	6.57472	4.48259	3.1753	3.07704
ENSRNOG00000012771	Ddx41	chr17:9631925-9637316	+	protein_coding	1.15564	2.22784	0.000788127	0.0117663	5.13823	3.98259	35.2846	31.7891	35.7139	15.613	12.5238	16.5827
ENSRNOG00000006384	Ddx58	chr5:56500734-56536772	-	protein_coding	1.66216	3.16491	7.36386e-05	0.00566167	4.94615	3.28398	29.5575	31.2595	28.7195	8.85604	9.81746	7.66773
ENSRNOG00000046050	Dennd1c	chr9:9970209-9982295	+	protein_coding	0.689931	1.61321	0.00750463	0.0362436	2.53344	1.84351	5.48105	4.86562	4.10466	2.76734	2.89617	2.14908
ENSRNOG00000017680	Dennd2d	chr2:209097927-209116965	+	protein_coding	0.606584	1.52265	1.50489e-05	0.00365953	1.33555	0.728962	1.51177	1.59127	1.46959	0.678983	0.628532	0.665236
ENSRNOG00000009503	Depdc1	chr2:264704769-264738257	+	protein_coding	1.19961	2.29677	0.00466952	0.027741	1.75608	0.556469	2.23821	3.26727	1.78896	0.383069	0.345236	0.70962
ENSRNOG00000018247	Dhx58	chr10:88599680-88611105	-	protein_coding	2.06571	4.1864	3.23964e-05	0.0044209	3.98521	1.9195	16.5046	14.4709	13.6669	2.70034	3.12778	2.54426
ENSRNOG00000008986	Diaph3	chr15:70039424-70399924	-	protein_coding	1.61753	3.06849	0.000132622	0.00675881	3.13761	1.52008	7.57263	8.96073	6.98247	1.85989	1.6717	2.08766
ENSRNOG00000026787	Disp2	chr3:110574417-110589921	+	protein_coding	1.3345	2.52188	0.000863374	0.012258	1.7655	0.431005	1.94956	3.1526	2.2087	0.333958	0.375502	0.335466
ENSRNOG00000016343	Dkk3	chr1:176940693-176983045	-	protein_coding	0.673791	1.59526	0.00136104	0.0150023	6.4453	5.77151	92.7232	79.7468	86.4415	50.8809	52.1536	58.1092
ENSRNOG00000010721	Dlgap5	chr15:24167486-24199341	-	protein_coding	1.02322	2.03245	0.0103369	0.0436728	2.74843	1.7252	6.64046	6.64549	4.19461	2.84095	1.83876	2.31473
ENSRNOG00000059984	Dll1	chr1:57318708-57327379	-	protein_coding	0.612058	1.52844	0.0012893	0.0146997	4.43646	3.8244	19.5489	22.9236	19.6495	12.7433	13.5676	13.2004
ENSRNOG00000053498	Dnajc22	chr7:140781799-140786906	+	protein_coding	0.63086	1.54849	0.0101932	0.0434084	2.4148	1.78394	5.03202	4.4431	3.61816	2.73246	2.09667	2.53318
ENSRNOG00000006932	Dock2	chr10:19465771-19574094	-	protein_coding	0.972006	1.96157	0.00309343	0.0223148	3.72715	2.75514	11.2449	12.0516	13.5323	6.57279	6.23555	4.61586
ENSRNOG00000007412	Dok1	chr4:113864215-113866674	-	protein_coding	0.595751	1.51126	0.0056329	0.0308492	3.03862	2.44287	7.47304	6.56635	7.65409	3.94237	4.29902	5.13762
ENSRNOG00000013922	Dok2	chr15:52451161-52456409	+	protein_coding	0.938753	1.91687	0.00433009	0.0266156	3.52612	2.58737	11.3258	9.43162	10.8915	5.79381	5.47555	3.93441
ENSRNOG00000013564	Dok3	chr17:9639330-9644090	+	protein_coding	0.839194	1.78905	0.000194578	0.00750889	2.04974	1.21054	3.41333	2.88713	3.13715	1.40814	1.21046	1.32844
ENSRNOG00000012640	Dpp7	chr3:2569135-2573387	-	protein_coding	1.28891	2.44343	0.000480053	0.00997538	6.85418	5.56527	120.149	100.068	125.474	42.3939	46.1912	50.8381
ENSRNOG00000038916	Dram1	chr7:28898649-28932641	-	protein_coding	0.992308	1.98937	0.000176395	0.00717397	3.79486	2.80256	13.2669	12.3077	13.0822	6.57654	5.45192	5.94704
ENSRNOG00000006236	Dsn1	chr3:153101036-153114520	-	protein_coding	1.25576	2.38792	0.001638	0.0163425	2.43423	1.17847	4.51576	5.07585	3.71103	1.68624	1.152	1.00577
ENSRNOG00000004195	Dtl	chr13:110220283-110257367	-	protein_coding	0.968082	1.95624	0.00134472	0.0149209	1.28946	0.321376	1.35239	1.86076	1.17023	0.292627	0.209808	0.247504
ENSRNOG00000023400	Dtx3l	chr11:67757928-67767622	+	protein_coding	1.05378	2.07597	7.94485e-06	0.00317147	4.20104	3.14726	17.9661	17.561	16.6743	8.02502	7.63098	7.92793
ENSRNOG00000013862	Dusp2	chr3:119776925-119779099	+	protein_coding	0.855508	1.8094	0.000598594	0.0106635	1.51321	0.657699	2.05773	1.55529	1.97661	0.560976	0.526832	0.647304
ENSRNOG00000023896	Dusp6	chr7:41475163-41479392	+	protein_coding	0.90647	1.87445	0.000122588	0.00661486	4.59034	3.68387	23.492	21.9647	23.8545	12.7719	11.3058	11.5245
ENSRNOG00000016708	E2f1	chr3:150047826-150073721	-	protein_coding	0.638642	1.55686	0.000126632	0.00663227	1.92569	1.28705	2.72228	2.90387	2.77369	1.57181	1.35662	1.39768
ENSRNOG00000029273	E2f3	chr17:36334147-36408831	+	protein_coding	0.702449	1.62727	0.000854451	0.0122135	2.05972	1.35728	3.03432	3.19918	3.27742	1.83583	1.47069	1.40018
ENSRNOG00000026252	E2f7	chr7:53275676-53316481	+	protein_coding	0.82539	1.77201	0.000372044	0.00899614	0.964213	0.138823	0.809152	1.09396	0.960322	0.159542	0.098717	0.047604
ENSRNOG00000050509	Ebi3	chr9:11110874-11114843	-	protein_coding	0.589092	1.5043	0.00264738	0.0208061	1.00315	0.414061	1.02004	0.833715	1.17394	0.326427	0.42253	0.253689
ENSRNOG00000014241	Ece1	chr5:156215417-156318671	+	protein_coding	0.586485	1.50158	0.00169778	0.0167197	7.14911	6.56263	128.604	145.473	149.632	98.4336	93.2823	89.0909
ENSRNOG00000021166	Ecm1	chr2:197855460-197860699	-	protein_coding	0.957844	1.9424	0.0023321	0.0196568	5.48637	4.52853	41.3214	50.2105	40.5691	25.3111	19.755	21.5117
ENSRNOG00000024365	Ect2	chr2:112769385-112831476	-	protein_coding	1.38257	2.60733	0.0027478	0.0211422	2.28888	0.906306	4.3364	4.75034	2.80296	1.03425	0.628821	0.987005
ENSRNOG00000013018	Eda2r	chrX:66561286-66602506	-	protein_coding	0.669813	1.59087	0.00228477	0.0194264	2.63024	1.96042	5.05414	5.26835	5.25368	2.42644	3.27764	3.02153
ENSRNOG00000010997	Ednrb	chr15:88006977-88036354	-	protein_coding	1.52144	2.87078	1.72664e-05	0.00365953	5.81333	4.29189	51.7003	58.7898	55.4309	19.4108	18.5909	17.7951
ENSRNOG00000048315	Eif2ak2	chr6:1428834-1466201	-	protein_coding	1.69652	3.24119	0.000175555	0.00717397	6.57471	4.87819	101.773	97.7447	84.3417	26.4448	32.5938	26.5883
ENSRNOG00000011859	Eif5a2	chr2:115337439-115354203	+	protein_coding	0.700362	1.62491	0.00190938	0.0177922	4.211	3.51064	18.3126	17.7659	16.5267	9.26676	11.6533	10.3967
ENSRNOG00000001469	Eln	chr12:24978483-25021863	+	protein_coding	1.08743	2.12495	0.00131607	0.0147619	8.48634	7.39891	301.808	377.505	401.434	177.379	156.267	170.358
ENSRNOG00000060329	Emb	chr2:49682754-49732253	+	protein_coding	1.12215	2.17671	0.00358664	0.0241455	1.41563	0.293475	1.32305	1.92868	1.79066	0.293121	0	0.423625
ENSRNOG00000024420	Eme1	chr10:82367084-82374171	-	protein_coding	0.631387	1.54905	0.00374094	0.0246889	0.868182	0.236795	0.921353	0.98605	0.593855	0.191892	0.21753	0.127536
ENSRNOG00000014837	Emilin2	chr9:119594629-119653255	-	protein_coding	0.640253	1.5586	0.0213226	0.0680368	4.76402	4.12376	26.0448	23.0597	29.8293	17.4411	18.9176	13.4247
ENSRNOG00000008676	Emp1	chr4:169147243-169181966	+	protein_coding	0.744932	1.6759	0.00234823	0.0197024	7.28255	6.53761	148.53	164.757	151.262	94.2783	102.005	80.6959
ENSRNOG00000016541	Enc1	chr2:28049217-28061029	+	protein_coding	1.00098	2.00135	0.000482782	0.00998218	5.52053	4.51956	50.4249	40.9514	43.835	20.7035	22.9791	22.1848
ENSRNOG00000050190	Eng	chr3:11679530-11717485	+	protein_coding	0.649887	1.56905	0.005777	0.0313164	6.47484	5.82496	77.9331	93.3178	93.5177	62.2539	54.6671	50.7337
ENSRNOG00000013141	Eno2	chr4:157285179-157294047	-	protein_coding	0.73908	1.66911	0.00549648	0.0303945	4.27855	3.53947	18.3627	17.4727	19.4368	11.0185	8.82407	12.3142
ENSRNOG00000013791	Enpp3	chr1:21613148-21684480	+	protein_coding	0.929312	1.90437	0.00116632	0.0140879	6.04093	5.11162	70.4494	59.6195	64.9014	36.5213	34.958	29.6323
ENSRNOG00000013102	Entpd2	chr3:2617805-2623445	+	protein_coding	0.647284	1.56622	0.00201881	0.0182922	5.3991	4.75181	42.0519	39.4145	42.1857	29.1553	25.2319	23.7241
ENSRNOG00000011649	Epb42	chr3:112965653-112985318	-	protein_coding	0.922011	1.89475	0.0154793	0.0555883	1.36372	0.441708	1.2947	2.50691	1.11793	0.310137	0.407075	0.359151
ENSRNOG00000009222	Epha2	chr5:159845774-159874206	+	protein_coding	0.655587	1.57526	0.00116879	0.0140933	4.37044	3.71485	18.4514	19.2415	21.4754	11.2798	12.7336	12.4237
ENSRNOG00000030285	Epha3	chr11:421135-782954	-	protein_coding	0.89619	1.86114	0.00798016	0.0374582	3.30254	2.40635	7.40354	10.8085	8.67907	3.71742	5.16525	4.12266
ENSRNOG00000012531	Ephb2	chr5:155022493-155204456	-	protein_coding	0.700578	1.62516	0.0204419	0.0662357	3.76289	3.06232	10.4009	13.277	14.3693	8.05646	8.30365	5.91726
ENSRNOG00000031801	Ephb3	chr11:83527962-83546674	-	protein_coding	0.9091	1.87787	0.00218909	0.0189844	2.89728	1.98818	5.55943	6.69926	7.18824	3.45239	2.8774	2.6172
ENSRNOG00000009471	Epsti1	chr15:60084918-60190363	+	protein_coding	1.56808	2.9651	0.000547493	0.0103149	3.77454	2.20646	13.7554	12.4233	11.9401	3.96974	4.2305	2.78227
ENSRNOG00000003208	Ercc6l	chrX:72018373-72034099	-	protein_coding	0.822455	1.76841	0.000215577	0.00784056	1.32992	0.507467	1.42771	1.69033	1.43241	0.483898	0.438928	0.345382
ENSRNOG00000001348	Erp29	chr12:40619377-40625883	+	protein_coding	0.624472	1.54165	0.00139933	0.015143	5.6075	4.98303	44.2974	46.219	53.186	30.14	31.1348	30.6103
ENSRNOG00000015921	Esco2	chr15:42500929-42518855	-	protein_coding	1.5422	2.91239	0.000458721	0.00975056	2.42468	0.882476	4.33579	5.38338	3.54417	0.9091	0.75377	0.871344
ENSRNOG00000010797	Esm1	chr2:45104305-45113131	+	protein_coding	3.71835	13.1624	2.27451e-06	0.00284112	8.20879	4.49044	273.494	314.677	297.885	23.7332	20.9013	19.9662
ENSRNOG00000022764	Evi2a	chr10:66870067-66873948	-	protein_coding	1.25241	2.38238	0.000677377	0.0110902	3.9258	2.67339	14.769	13.6769	14.1673	5.58934	6.30039	4.39667
ENSRNOG00000014125	Evi2b	chr10:66856980-66858598	-	protein_coding	1.07203	2.1024	0.00165703	0.0164527	2.7054	1.63337	5.18855	5.36008	6.04973	2.40674	2.38366	1.59032
ENSRNOG00000006048	Ezh2	chr4:77284404-77347011	-	protein_coding	0.601625	1.51743	0.000401595	0.00923375	3.0249	2.42327	7.28741	7.30482	6.83441	4.71984	4.26767	4.1219
ENSRNOG00000033444	F10	chr16:81803110-81822716	-	protein_coding	1.25671	2.3895	0.0104713	0.0440169	2.22932	0.972609	3.44367	3.8847	3.75001	0.518263	1.84171	0.751562
ENSRNOG00000015957	F13a1	chr17:28504623-28680362	+	protein_coding	1.27761	2.42437	0.000624025	0.0108158	6.31632	5.03871	82.1756	75.0387	79.0155	34.6766	35.051	26.6126
ENSRNOG00000048043	F2r	chr2:26118760-26135340	-	protein_coding	1.18895	2.27987	0.000777048	0.0117175	5.59174	4.40278	43.99	49.3625	48.5015	22.8105	17.0491	21.0235
ENSRNOG00000018003	F2rl1	chr2:25222328-25235275	-	protein_coding	0.770393	1.70573	0.000346584	0.00889556	1.14453	0.374141	1.12544	1.27427	1.23525	0.408513	0.224054	0.262761
ENSRNOG00000018054	F2rl2	chr2:26240385-26245533	+	protein_coding	1.31875	2.4945	0.000153442	0.00697248	2.1441	0.825346	3.37793	3.51663	3.36746	0.664854	1.01653	0.657226
ENSRNOG00000050834	Fam102a	chr3:11554457-11586303	+	protein_coding	0.602077	1.5179	0.00483355	0.0282619	2.10018	1.49811	3.10754	3.197	3.57229	2.22187	1.67982	1.61042
ENSRNOG00000012067	Fam111a	chr1:229003961-229019527	+	protein_coding	1.71461	3.28208	0.00212314	0.0186574	3.01511	1.30049	6.75885	9.60406	5.42159	1.68153	1.67308	1.08482
ENSRNOG00000002285	Fam122b	chrX:157854272-157879928	+	protein_coding	0.791058	1.73034	0.00129574	0.01471	0.8812	0.0901423	0.894032	1.00482	0.645662	0	0.127271	0.0699864
ENSRNOG00000015845	Fam129b	chr3:11921715-11971327	+	protein_coding	0.677923	1.59984	0.000741856	0.0114887	5.86639	5.18846	56.783	53.2017	62.3959	36.862	35.4938	34.0934
ENSRNOG00000007799	Fam151a	chr5:126334803-126347770	+	protein_coding	1.36452	2.5749	0.00116791	0.0140933	2.23948	0.874963	3.7033	3.58449	3.88378	1.26797	0.543199	0.762423
ENSRNOG00000011750	Fam180a	chr4:62844971-62860446	-	protein_coding	0.941643	1.92071	0.0033239	0.0232187	4.44473	3.50309	23.797	19.7071	19.1128	8.6394	11.2608	11.332
ENSRNOG00000001728	Fam43a	chr11:73676601-73678984	-	protein_coding	0.748128	1.67961	0.00132819	0.0148384	4.82903	4.0809	25.6683	27.2075	29.5272	17.1796	14.3066	16.4163
ENSRNOG00000010240	Fam46a	chr8:92937739-92942076	-	protein_coding	0.818208	1.76321	5.2042e-05	0.00505481	4.87559	4.05739	28.3944	27.0635	29.6686	15.1779	16.1751	15.6098
ENSRNOG00000015222	Fam46c	chr2:202798198-202816562	-	protein_coding	1.19943	2.29649	0.00191505	0.0178121	4.25958	3.06014	16.8533	21.8313	16.2399	7.56053	6.27088	8.32177
ENSRNOG00000007722	Fam57a	chr10:64360390-64366586	+	protein_coding	0.761254	1.69496	0.00260437	0.0206053	3.25316	2.49191	8.24502	8.38942	8.98502	5.53141	4.31199	4.1304
ENSRNOG00000008040	Fam64a	chr10:58613674-58618514	+	protein_coding	1.74661	3.35569	0.000984073	0.0129933	2.54564	0.79903	5.39843	5.62166	3.69787	0.809668	0.471308	0.978307
ENSRNOG00000042747	Fam72a	chr13:48287873-48298664	+	protein_coding	0.60455	1.5205	0.00301839	0.0220701	1.1049	0.500352	1.35709	0.9275	1.19006	0.457852	0.452349	0.336836
ENSRNOG00000015794	Fam83d	chr3:155269347-155288533	+	protein_coding	0.613596	1.53007	0.0044744	0.0271025	1.01954	0.405946	1.29586	0.947097	0.863826	0.257397	0.298451	0.424648
ENSRNOG00000004744	Fam84b	chr7:101139376-101140308	-	protein_coding	0.721488	1.64888	0.0097918	0.0423212	3.65242	2.93093	11.1374	12.238	11.3741	8.38956	6.01719	5.7311
ENSRNOG00000061085	Fancd2	chr4:145489869-145551479	+	protein_coding	0.655918	1.57562	0.00326623	0.0230282	1.78988	1.13396	2.54563	2.82925	2.04517	1.3015	1.10114	1.18575
ENSRNOG00000016689	Fanci	chr1:141120166-141172483	+	protein_coding	0.849364	1.80171	0.00131357	0.0147619	1.79879	0.949428	2.4541	2.74045	2.25996	1.15081	0.737048	0.927545
ENSRNOG00000007338	Fbln2	chr4:122835436-122895121	+	protein_coding	1.83375	3.56463	9.40481e-05	0.00596705	8.36164	6.52789	334.271	358.134	294.57	94.4698	98.6511	81.5884
ENSRNOG00000050539	Fbln5	chr6:125644804-125723944	-	protein_coding	1.18011	2.26594	0.000456104	0.00974536	5.40671	4.2266	41.2108	43.8181	39.3527	20.5691	16.1887	16.6981
ENSRNOG00000017550	Fbln7	chr3:121408146-121440787	+	protein_coding	0.725775	1.65379	0.0479669	0.116304	3.50903	2.78326	11.2337	8.19061	12.1241	7.07238	6.78469	4.19143
ENSRNOG00000007302	Fbn1	chr3:117569697-117766120	-	protein_coding	1.51878	2.86548	0.00090929	0.0125974	8.87709	7.35832	408.204	474.836	532.847	182.862	174.338	136.042
ENSRNOG00000030027	Fbxw17	chr17:15076884-15094805	-	protein_coding	0.656045	1.57576	0.00151367	0.0157715	3.36969	2.71365	9.6702	9.91901	8.4794	5.91521	5.07379	5.72053
ENSRNOG00000009177	Fcer1a	chr13:91730925-91737053	-	protein_coding	1.43238	2.69892	0.00200186	0.0182433	2.32774	0.895357	3.51232	4.87431	3.77312	0.860074	1.26156	0.529853
ENSRNOG00000024159	Fcer1g	chr13:89601896-89606326	-	protein_coding	1.36738	2.58001	0.000662528	0.0110087	4.5605	3.19312	21.1975	21.9184	24.8257	9.64413	8.14354	6.8605
ENSRNOG00000021199	Fcgr1a	chr2:198430530-198458041	-	protein_coding	1.48577	2.80067	5.94668e-05	0.0053365	4.18021	2.69444	18.1598	16.2823	16.9936	5.60389	5.9729	4.88996
ENSRNOG00000046452	Fcgr2b	chr13:89327794-89433815	-	protein_coding	0.64211	1.56061	0.0294007	0.0837151	3.90031	3.2582	17.4699	11.1093	13.8848	9.44966	7.62571	8.71732
ENSRNOG00000024382	Fcgr3a	chr13:89385859-89396051	+	protein_coding	2.06	4.16986	3.35826e-05	0.00444738	2.80419	0.744194	6.29849	5.74811	5.91867	0.539334	0.601183	0.90678
ENSRNOG00000004441	Fcmr	chr13:47602692-47617064	+	protein_coding	0.704684	1.62979	0.0139944	0.0524576	2.77645	2.07177	5.87507	4.98243	6.82043	3.89332	2.60964	3.20654
ENSRNOG00000017063	Fcna	chr3:2849984-2853272	-	protein_coding	1.5111	2.85028	0.000364083	0.00898071	5.69309	4.18199	52.5509	42.6628	58.224	17.4957	16.2079	17.7894
ENSRNOG00000009342	Fcnb	chr3:6617751-6626284	-	protein_coding	0.709145	1.63484	0.0431897	0.107736	1.13904	0.429897	0.940857	1.43193	1.26314	0.788759	0.300605	0.050844
ENSRNOG00000016164	Fcrl2	chr2:186595051-186606172	-	protein_coding	0.904986	1.87253	0.00321188	0.0227908	4.2725	3.36751	21.1834	17.1065	16.9716	10.8901	8.78028	8.45431
ENSRNOG00000020531	Fen1	chr1:226251518-226255886	-	protein_coding	0.757279	1.6903	0.000812792	0.0119296	2.572	1.81472	4.38845	5.21198	5.28132	2.61726	2.31328	2.63258
ENSRNOG00000000528	Fgd2	chr20:6973398-6990023	+	protein_coding	1.1169	2.16881	0.0011888	0.0142139	3.08851	1.97161	8.12634	7.15955	7.26502	3.66772	2.62636	2.56426
ENSRNOG00000010714	Fgl1	chr16:54153054-54188181	+	protein_coding	1.19222	2.28504	0.0205967	0.0665153	1.69251	0.500287	1.71806	3.19225	1.96333	0.0376313	0.928217	0.414508
ENSRNOG00000012881	Fgl2	chr4:10323607-10329241	-	protein_coding	0.609416	1.52564	0.00219289	0.0189846	7.75373	7.14431	226.563	215.772	202.802	144.114	151.211	127.174
ENSRNOG00000009912	Fgr	chr5:151172206-151199745	+	protein_coding	0.905151	1.87274	0.00332712	0.0232195	2.78911	1.88396	5.70429	5.88021	6.15915	3.39336	2.66238	2.1248
ENSRNOG00000005347	Fjx1	chr3:92288818-92290919	-	protein_coding	0.809454	1.75255	0.0378601	0.098588	3.93241	3.12296	11.7008	11.9252	20.6797	8.54995	6.90668	7.7562
ENSRNOG00000008904	Fli1	chr8:33543258-33661049	-	protein_coding	0.797921	1.73859	0.00211605	0.0186574	6.05938	5.26146	62.2652	74.2781	61.2773	34.8876	41.2404	36.2303
ENSRNOG00000004874	Flrt3	chr3:134683065-134696654	-	protein_coding	0.805264	1.74747	0.0185593	0.0621856	4.39337	3.58811	19.2461	23.8786	17.4265	11.5226	13.3509	8.67851
ENSRNOG00000003620	Fmo3	chr13:80837420-80862963	-	protein_coding	0.889272	1.85224	0.00723863	0.0354913	5.82476	4.93549	68.2017	49.8734	50.7219	25.8287	33.0938	30.3266
ENSRNOG00000014288	Fn1	chr9:78900103-78969078	-	protein_coding	1.13191	2.19149	0.00132453	0.0148175	9.18215	8.05024	516.462	572.837	659.152	300.877	238.78	256.304
ENSRNOG00000007660	Fntb	chr6:99883959-99966988	+	protein_coding	1.2352	2.35414	0.000308406	0.00868063	4.02145	2.78625	17.1874	14.3809	14.3101	6.37227	5.30527	6.06198
ENSRNOG00000019890	Folr2	chr1:166915045-166919302	-	protein_coding	1.48173	2.79283	3.35447e-05	0.00444738	5.11365	3.63192	35.779	30.608	34.7013	11.1647	11.8802	11.1598
ENSRNOG00000005936	Foxm1	chr4:161685258-161696305	+	protein_coding	0.671907	1.59318	0.00535874	0.0299032	1.67949	1.00758	2.02755	2.65027	1.97379	1.16661	0.811087	1.07117
ENSRNOG00000007765	Frzb	chr3:67635607-67668772	-	protein_coding	1.18911	2.28011	8.40204e-05	0.00582437	5.87502	4.68592	60.0674	54.461	58.6865	24.0725	23.3562	26.9251
ENSRNOG00000056585	Fscn1	chr12:13656554-13668515	-	protein_coding	0.984601	1.97877	0.0260011	0.0772349	3.96088	2.97628	13.1983	15.4258	15.1907	10.5218	5.23468	5.78442
ENSRNOG00000002746	Fstl1	chr11:65782567-65845418	-	protein_coding	0.863837	1.81987	0.000403963	0.00926422	8.95501	8.09117	473.389	496.556	516.846	262.712	299.225	255.14
ENSRNOG00000009325	Fuca1	chr5:154269118-154286544	+	protein_coding	0.896937	1.86211	0.000205151	0.00762939	5.79433	4.8974	57.6722	50.0875	56.0238	27.7375	28.6301	30.089
ENSRNOG00000016469	Fxyd2	chr8:49710477-49716955	+	protein_coding	1.33699	2.52623	5.44542e-05	0.00510879	4.8815	3.54452	29.1653	26.8266	29.5119	9.97042	10.4506	11.6464
ENSRNOG00000021062	Fxyd5	chr1:89464860-89474252	-	protein_coding	0.644818	1.56354	0.000702278	0.0112392	5.4861	4.84128	41.5637	44.207	45.7943	28.7936	28.7836	25.5466
ENSRNOG00000004660	Fzd6	chr7:77899322-77931029	+	protein_coding	0.888988	1.85188	0.000502167	0.0100877	5.92819	5.0392	56.4663	64.2733	59.1921	31.2963	34.9298	29.6369
ENSRNOG00000019822	Gadd45b	chr7:11646269-11648322	-	protein_coding	0.670377	1.59149	0.00302038	0.0220701	5.30819	4.63781	34.4811	40.6605	41.0775	22.1461	23.5451	26.1593
ENSRNOG00000009712	Gale	chr5:154310453-154314955	+	protein_coding	0.689228	1.61242	0.000335463	0.00886928	3.02523	2.336	7.62875	7.11937	6.70171	4.27674	3.82378	4.05672
ENSRNOG00000019143	Galnt2	chr19:57047830-57115132	+	protein_coding	0.681449	1.60375	0.00026654	0.00828835	5.73542	5.05398	50.6256	51.2197	55.0925	33.7417	30.4557	32.5463
ENSRNOG00000023943	Gbp1	chr2:248398917-248409570	+	protein_coding	3.45314	10.9522	0.000103668	0.00609637	4.23703	0.783881	19.8286	19.5306	14.6803	0.376131	1.1199	0.749609
ENSRNOG00000031743	Gbp2	chr2:248276709-248293784	+	protein_coding	1.25089	2.37989	0.000290774	0.00854778	6.63433	5.38344	99.4113	101.115	94.6143	37.2618	46.9935	38.6076
ENSRNOG00000036885	Gbp3	chr2:248451547-248484100	-	protein_coding	1.02992	2.04191	2.73538e-05	0.00434294	1.24605	0.216134	1.38122	1.3251	1.4102	0.09308	0.213635	0.181539
ENSRNOG00000028768	Gbp4	chr2:248249468-248263168	+	protein_coding	1.95694	3.88238	8.60701e-05	0.00582455	3.66244	1.7055	12	11.8154	11.1852	1.9577	2.83588	2.05773
ENSRNOG00000032240	Gbp5	chr2:248178389-248197160	+	protein_coding	1.3792	2.60124	0.00114813	0.0139601	4.91022	3.53102	28.3308	28.3958	30.5324	9.67232	13.4379	9.02445
ENSRNOG00000011039	Gch1	chr15:23934585-23969011	-	protein_coding	1.08476	2.12103	0.000688513	0.0111787	2.76068	1.67592	5.18347	6.49972	5.71222	2.17595	2.53177	1.90829
ENSRNOG00000022110	Gcsam	chr11:60170985-60180118	-	protein_coding	0.904591	1.87201	0.00502408	0.0288835	1.73473	0.830137	2.54772	2.23724	2.20989	0.862127	1.08352	0.448372
ENSRNOG00000018282	Gda	chr1:238982392-239057732	-	protein_coding	1.12517	2.18127	0.000163873	0.0071207	8.49678	7.37162	377.962	332.625	371.825	176.46	164.885	153.286
ENSRNOG00000007810	Gdf6	chr5:23056347-23074599	+	protein_coding	1.33544	2.52352	0.000491869	0.0100111	1.98492	0.649477	3.03477	3.3313	2.54911	0.657367	0.699017	0.370628
ENSRNOG00000015160	Gem	chr5:25349928-25353661	+	protein_coding	0.646998	1.56591	0.041897	0.105635	5.75897	5.11197	65.7877	46.2615	49.3111	27.602	33.7244	40.6427
ENSRNOG00000004667	Gen1	chr6:36910675-36940868	-	protein_coding	0.681197	1.60347	0.0086995	0.0394867	1.23633	0.555129	1.50801	1.62846	0.983735	0.608926	0.42484	0.38366
ENSRNOG00000002810	Gfpt2	chr10:35279236-35325508	+	protein_coding	0.747001	1.6783	0.011898	0.0475539	5.92184	5.17484	56.1463	53.3794	70.7021	34.0079	41.1923	30.9114
ENSRNOG00000017438	Gfra1	chr1:279207586-279277339	-	protein_coding	0.807226	1.74984	0.0251913	0.0757253	3.47391	2.66668	7.75036	9.7087	13.6383	5.44477	5.96091	4.70666
ENSRNOG00000008091	Gins1	chr3:146695344-146716816	+	protein_coding	0.61571	1.53231	0.007633	0.0365558	1.74574	1.13003	2.63276	2.07865	2.37259	1.27986	1.41343	0.905357
ENSRNOG00000020593	Gipc3	chr7:11245875-11250708	+	protein_coding	0.69534	1.61927	0.00387351	0.0250868	1.31197	0.616633	1.39235	1.56763	1.49157	0.552219	0.74247	0.332774
ENSRNOG00000010196	Glb1	chr8:122439328-122511939	+	protein_coding	0.850431	1.80304	0.000830452	0.0120084	4.72545	3.87501	25.8789	22.4799	28.3356	13.5056	13.8898	13.6239
ENSRNOG00000024082	Gldn	chr8:58870516-58914603	+	protein_coding	1.54143	2.91083	0.000175168	0.00717397	4.39013	2.8487	18.1758	22.6985	19.2867	5.83232	6.92232	5.90581
ENSRNOG00000019281	Glmp	chr2:187697523-187701118	+	protein_coding	0.602763	1.51862	0.00161445	0.0162677	4.31175	3.70898	19.1769	17.8925	19.5472	12.4947	10.8841	12.9449
ENSRNOG00000012183	Glrx	chr2:2605996-2615944	+	protein_coding	0.998056	1.99731	0.000982648	0.0129933	3.76349	2.76544	14.2966	12.0607	11.5375	6.36835	5.91893	5.16638
ENSRNOG00000019838	Gmfg	chr1:85312528-85317968	-	protein_coding	0.728589	1.65702	0.00999871	0.0428383	5.17991	4.45132	37.5194	34.5532	33.7826	23.3887	23.218	16.7261
ENSRNOG00000018782	Gmnn	chr17:42302540-42310783	+	protein_coding	1.10039	2.14412	0.00337793	0.0233961	2.02557	0.925185	2.61828	3.91233	2.79739	1.13741	0.951006	0.642025
ENSRNOG00000005378	Gna15	chr7:11054333-11077251	+	protein_coding	0.616637	1.5333	0.000241197	0.00807272	1.56313	0.946494	2.07913	1.82643	1.9647	0.949282	0.840842	0.994704
ENSRNOG00000019296	Gnat2	chr2:210880777-210889881	+	protein_coding	1.29945	2.46135	0.000144033	0.00689355	2.7429	1.44345	6.52234	5.43205	5.19986	1.70393	1.83732	1.62217
ENSRNOG00000011070	Gnb4	chr2:118978973-119007835	-	protein_coding	0.740432	1.67068	0.000528056	0.0102578	4.24501	3.50458	18.8464	16.8649	18.2285	10.6911	9.49071	10.9203
ENSRNOG00000006108	Gngt2	chr10:83655460-83658589	+	protein_coding	0.891817	1.85551	0.00645546	0.0332375	4.30073	3.40891	19.1079	20.9485	16.345	11.7405	9.2626	8.16457
ENSRNOG00000046981	Gp1bb	chr11:86520992-86522169	+	protein_coding	1.10909	2.1571	0.00425153	0.0262821	1.80551	0.696415	1.79925	2.68383	3.14186	0.646921	0.446541	0.786167
ENSRNOG00000047204	Gp6	chr1:73040901-73064641	+	protein_coding	0.958213	1.9429	0.000367775	0.00898071	1.43241	0.474199	1.52792	1.87703	1.70327	0.464596	0.445183	0.266495
ENSRNOG00000008816	Gpnmb	chr4:78694447-78715683	+	protein_coding	1.15354	2.22458	0.00786157	0.0371423	4.64948	3.49594	27.1575	19.8416	25.9384	8.1868	9.82294	13.4424
ENSRNOG00000002480	Gpr137b	chr17:90670872-90746804	+	protein_coding	0.662906	1.58327	0.00824617	0.038183	3.51533	2.85243	12.3987	9.85087	9.2833	5.98696	5.77957	6.95254
ENSRNOG00000025297	Gpr171	chr2:149319445-149325913	-	protein_coding	0.779696	1.71677	0.00467452	0.0277547	1.73494	0.955247	2.88705	2.30902	1.86741	1.01383	1.00401	0.80614
ENSRNOG00000025094	Gpr183	chr15:108364701-108376221	-	protein_coding	0.752914	1.68519	0.00012316	0.00661486	2.4617	1.70879	4.14914	4.77183	4.62455	2.25621	2.31743	2.23351
ENSRNOG00000039759	Gpr34	chrX:10023489-10031167	-	protein_coding	1.34455	2.53952	0.000501701	0.0100877	3.39307	2.04851	9.58603	10.1367	8.83453	3.58711	3.3963	2.51047
ENSRNOG00000021586	Gpr39	chr13:42008842-42009738	+	protein_coding	2.16082	4.4717	2.79682e-05	0.00437523	3.86461	1.70379	12.8511	14.5053	13.3921	2.64876	1.95373	2.20742
ENSRNOG00000003806	Gpr65	chr6:122254841-122256251	+	protein_coding	0.813152	1.75705	0.00170138	0.0167225	1.50453	0.691381	1.89851	1.68911	1.93052	0.770038	0.406613	0.691304
ENSRNOG00000052564	Gpx3	chr10:40247436-40255422	+	protein_coding	0.990051	1.98625	0.0025578	0.0204525	7.05726	6.06721	121.175	119.771	159.102	66.4609	60.932	71.1556
ENSRNOG00000009751	Gpx7	chr5:128001761-128009735	-	protein_coding	0.707145	1.63257	1.11401e-05	0.00317147	5.30525	4.59811	38.467	39.3082	37.859	23.931	22.7644	22.9793
ENSRNOG00000010461	Gpx8	chr2:44903337-44907030	-	protein_coding	0.670381	1.59149	0.000511398	0.0100887	6.31491	5.64453	75.3248	83.5576	77.1837	52.4326	47.0938	47.7108
ENSRNOG00000018316	Grap2	chr7:121841855-121864679	+	protein_coding	0.787887	1.72654	0.0012808	0.0146783	1.77039	0.982499	2.32239	2.65137	2.27274	1.15156	1.029	0.76705
ENSRNOG00000026053	Grem1	chr3:105203309-105214989	-	protein_coding	3.34656	10.1722	1.04522e-05	0.00317147	4	0.653439	14.7086	14.1725	16.1857	0.825088	0.498849	0.422567
ENSRNOG00000011439	Grk5	chr1:282265370-282462605	+	protein_coding	0.704094	1.62912	0.0004387	0.00960719	5.96125	5.25715	59.0303	61.4094	63.5536	36.889	40.2089	34.8242
ENSRNOG00000021031	Grn	chr10:90376933-90383205	+	protein_coding	0.974031	1.96432	0.00113892	0.0138891	7.12834	6.15431	135.843	125.708	156.944	67.3374	66.315	77.5458
ENSRNOG00000048660	Gsg2	chr10:59695913-59698168	-	protein_coding	0.613507	1.52997	0.00117017	0.0140933	2.1167	1.50319	3.58178	3.12886	3.31225	1.98226	1.92657	1.60983
ENSRNOG00000013484	Gsta1	chr9:27368272-27452902	-	protein_coding	0.723905	1.65165	0.00493891	0.0285929	6.47055	5.74664	93.6339	88.6441	81.2087	47.2347	61.695	50.1849
ENSRNOG00000016148	Gtse1	chr7:126736732-126753220	+	protein_coding	1.04626	2.06517	0.00423175	0.0262489	1.75058	0.704319	2.66006	2.81659	1.72752	0.811399	0.646378	0.450507
ENSRNOG00000008849	Guca2a	chr5:138685624-138687816	+	protein_coding	0.686202	1.60904	0.0435321	0.108335	1.23239	0.546191	2.19493	1.16969	0.871124	0.362025	0.516332	0.50758
ENSRNOG00000008979	Guca2b	chr5:138695591-138697641	-	protein_coding	1.14832	2.21655	0.00244127	0.0201291	1.19549	0.0471757	1.69743	0.846771	1.41144	0	0.103072	0
ENSRNOG00000000913	Gusb	chr12:30198822-30227771	+	protein_coding	0.835251	1.78417	7.85793e-05	0.00570991	4.25518	3.41993	19.1269	16.9574	18.2661	9.94107	9.55393	9.61778
ENSRNOG00000005621	Gxylt2	chr4:133179309-133262841	+	protein_coding	1.07058	2.10028	0.00316626	0.0226433	4.88937	3.81879	25.8047	29.1521	31.2119	15.2037	14.0641	10.5122
ENSRNOG00000010661	Gzmk	chr2:45068967-45077219	-	protein_coding	0.785634	1.72385	0.00282684	0.0214694	1.51801	0.732376	1.94692	1.84163	1.80519	0.810107	0.410263	0.796374
ENSRNOG00000010386	H2afx	chr8:48665652-48666981	+	protein_coding	0.842009	1.79255	0.00497765	0.028728	3.73252	2.89051	10.9591	12.6819	13.3535	7.37368	5.23994	6.80362
ENSRNOG00000005772	Hacd4	chr5:106732513-106758032	-	protein_coding	0.810793	1.75418	0.00452445	0.0273055	4.68126	3.87047	26.8864	23.3335	23.8889	12.6346	16.4243	12.17
ENSRNOG00000010994	Has1	chr1:59720612-59732409	-	protein_coding	1.15154	2.22151	0.00446897	0.0271025	3.24937	2.09783	7.36388	7.95563	10.4809	3.65139	3.80053	2.51285
ENSRNOG00000029886	Hba-a2	chr10:15602794-15603649	-	protein_coding	1.84826	3.60067	0.00432009	0.0265866	10.8956	9.04735	1395.49	2574.74	1921.12	627.599	574.47	408.427
ENSRNOG00000047321	Hba-a2	chr10:15589364-15590220	-	protein_coding	1.81123	3.50942	0.00637462	0.0330169	10.192	8.38082	847.401	1536.93	1225.87	409.927	374.211	239.209
ENSRNOG00000045989	Hba-a3	chr10:15577249-15577977	-	protein_coding	1.55356	2.9354	0.0104522	0.0439658	7.55351	5.99995	117.135	247.36	224.965	68.2352	61.1697	59.8966
ENSRNOG00000058105	Hbb	chr1:168971274-168972725	-	protein_coding	2.23055	4.69312	0.00249397	0.0203159	10.3807	8.15012	1031.32	1912.37	1198.66	347.762	296.062	220.264
ENSRNOG00000009331	Hck	chr3:148579920-148623033	+	protein_coding	1.25969	2.39445	0.0053506	0.0298864	3.38174	2.12205	9.52475	8.82884	9.94722	4.6829	3.38116	2.31315
ENSRNOG00000038881	Hcls1	chr11:66736966-66759402	-	protein_coding	1.09703	2.13913	0.00193388	0.0179294	3.66411	2.56708	12.1723	9.56626	13.6365	5.16567	5.20305	4.44153
ENSRNOG00000010262	Hdc	chr3:119057517-119075619	-	protein_coding	1.01052	2.01464	0.0025697	0.0204614	2.25815	1.24763	3.61306	4.32345	3.45792	1.47238	1.7047	1.00211
ENSRNOG00000013267	Helz2	chr3:176731769-176744377	-	protein_coding	1.02258	2.03154	0.000690014	0.0111921	3.65048	2.6279	11.6175	12.1293	10.9534	6.07259	4.60482	4.95787
ENSRNOG00000009436	Hemgn	chr5:62005071-62025152	-	protein_coding	1.76249	3.39283	0.00231461	0.0195793	2.31696	0.554476	2.91675	5.92147	3.56355	0.430471	0.615116	0.371067
ENSRNOG00000023969	Herc6	chr4:88607518-88649216	-	protein_coding	1.97399	3.92854	4.43367e-05	0.00482435	5.55737	3.58337	48.2784	50.4263	40.2061	10.47	11.395	11.1142
ENSRNOG00000010252	Hexa	chr8:64325435-64350773	+	protein_coding	0.924496	1.89802	0.000153958	0.00697248	7.11096	6.18646	139.073	126.319	147.112	70.0086	72.4817	73.0361
ENSRNOG00000028390	Hhipl1	chr6:132219088-132240356	+	protein_coding	1.26181	2.39796	0.000333056	0.00886928	2.41298	1.15117	4.06852	4.18067	4.75267	1.1637	1.01263	1.51563
ENSRNOG00000017175	Hist1h1a	chr17:43614101-43614844	-	protein_coding	2.88786	7.40169	0.000261893	0.00828835	4.75368	1.86582	23.5468	31.4189	23.672	3.78782	2.15476	2.20553
ENSRNOG00000060355	Hist1h1b	chr17:44766313-44766981	+	protein_coding	1.58847	3.0073	0.000355245	0.00897577	4.68264	3.09418	26.2774	23.8438	23.9935	9.25685	6.57413	7.01627
ENSRNOG00000047459	Hist1h1d	chr17:43734461-43735120	+	protein_coding	0.623798	1.54093	0.00175001	0.0170077	6.22016	5.59636	71.4565	77.5853	71.7685	52.2992	43.6344	46.602
ENSRNOG00000048122	Hist1h2aa	chr17:43422454-43422846	-	protein_coding	1.37699	2.59726	0.000402075	0.00923375	1.71562	0.338624	2.20814	2.09124	2.57248	0.451491	0.24783	0.116448
ENSRNOG00000059748	Hist1h2ac	chr17:44794130-44794522	+	protein_coding	1.85771	3.62431	0.00234755	0.0197024	4.55742	2.69971	18.5946	22.9796	26.7831	7.5064	3.92739	5.54215
ENSRNOG00000049649	Hist1h2ah	chr17:43632397-43632789	+	protein_coding	1.31595	2.48966	0.0194386	0.0641811	3.76076	2.44481	11.05	12.482	14.3308	6.88612	2.56128	4.74668
ENSRNOG00000046434	Hist1h2ail1	chr17:43814773-43815183	-	protein_coding	1.8226	3.53719	0.0025139	0.0203241	4.19037	2.36776	15.7274	18.924	17.2589	6.21916	2.89291	3.89264
ENSRNOG00000056411	hist1h2ail2	chr17:44520537-44520929	+	protein_coding	1.85684	3.62212	0.00054584	0.0103046	3.35135	1.49452	7.80529	8.83902	11.2709	2.13737	1.976	1.39599
ENSRNOG00000052594	Hist1h2ak	chr17:44840990-44841382	-	protein_coding	1.76102	3.38939	0.00268256	0.0209529	3.39829	1.63726	8.75058	10.6718	9.29889	2.77799	1.18826	2.64112
ENSRNOG00000058437	Hist1h2an	chr17:44758460-44758852	+	protein_coding	1.51402	2.85605	0.00133763	0.0148734	4.7894	3.27538	24.4339	27.6208	28.0512	10.2554	6.56095	9.66653
ENSRNOG00000048215	Hist1h2ao	chr17:43617247-43617558	+	protein_coding	2.09648	4.27664	0.000973154	0.0129378	3.55544	1.45896	7.8592	13.5355	11.62	2.03361	1.34636	1.91891
ENSRNOG00000060769	Hist1h2bd	chr17:44833924-44834305	-	protein_coding	1.32741	2.50951	0.00238564	0.0198547	2.8822	1.55479	5.64113	7.82609	5.83709	2.44234	1.445	2.01288
ENSRNOG00000058187	Hist1h2bh	chr17:44519860-44520240	-	protein_coding	1.49412	2.81693	0.00516377	0.0293494	2.69809	1.20396	6.08773	5.5317	4.90313	1.17046	0.748158	2.22221
ENSRNOG00000055512	Hist1h2bk	chr17:44527421-44527801	-	protein_coding	1.78462	3.44529	0.00116558	0.0140879	3.9945	2.20988	12.1474	15.9473	17.1741	4.33958	2.70472	4.00558
ENSRNOG00000053845	Hist1h2bl	chr17:44748482-44748862	+	protein_coding	1.50258	2.8335	0.00995644	0.0427261	3.57551	2.07293	11.021	11.7502	10.0549	5.05686	1.81399	3.36991
ENSRNOG00000054296	Hist1h2bo	chr17:44756555-44793927	-	protein_coding	1.58346	2.99687	0.000769359	0.0116547	4.10725	2.52379	15.0797	18.1424	15.6318	5.5728	3.66027	5.20939
ENSRNOG00000046144	Hist1h3a	chr17:43616247-43616657	+	protein_coding	2.44264	5.43637	0.000622394	0.0108158	4.37554	1.9329	16.048	22.7008	21.1347	2.76029	2.0101	3.91791
ENSRNOG00000054539	Hist1h3b	chr17:44763598-44764008	+	protein_coding	1.88265	3.68753	0.00378886	0.0248359	3.94824	2.06558	12.2399	15.0834	16.2723	4.93419	1.95876	3.17769
ENSRNOG00000056281	Hist1h3b	chr17:44839721-44840131	-	protein_coding	1.67778	3.19936	0.00385856	0.0250394	3.1722	1.49441	7.00088	8.66659	8.47037	1.93232	1.01191	2.79115
ENSRNOG00000047898	Hist2h2aa2	chr2:198381798-198382190	-	protein_coding	0.915877	1.88672	0.000448285	0.00967592	6.93332	6.01744	111.199	118.746	134.883	63.1577	66.3924	61.8684
ENSRNOG00000052555	Hist2h2aa3	chr2:198388809-198389201	+	protein_coding	0.770994	1.70644	0.0017357	0.0169202	6.39059	5.6196	73.6161	82.9818	93.2458	45.8543	48.9535	49.7794
ENSRNOG00000050478	Hist2h3c2	chr17:43626128-43626538	-	protein_coding	2.47694	5.56714	0.00126253	0.0145884	5.25532	2.77838	32.8581	42.8409	36.5389	8.6885	3.87625	5.83572
ENSRNOG00000053081	Hist2h3c2	chr2:198390166-198390576	+	protein_coding	1.87804	3.67574	0.00129755	0.01471	4.42389	2.54586	17.5006	22.6404	21.6116	6.60803	3.65175	4.62663
ENSRNOG00000061185	Hist2h3c2	chr17:43776050-43776460	-	protein_coding	1.71226	3.27674	0.00111822	0.0138021	3.87235	2.16009	12.0184	15.3736	13.736	4.3048	2.49989	3.80878
ENSRNOG00000049198	Hist2h3c2	chr17:43791657-43792067	+	protein_coding	0.894749	1.85929	0.0192958	0.0638634	3.7882	2.89345	11.8303	15.0563	11.7998	7.5032	4.5565	7.68289
ENSRNOG00000060366	Hist2h3c2	chr2:198417619-198418029	+	protein_coding	0.804382	1.7464	0.0159824	0.0565101	4.91417	4.10979	26.04	31.3757	30.3119	18.3471	12.3846	18.874
ENSRNOG00000022911	Hjurp	chr9:95349086-95362014	-	protein_coding	1.08265	2.11793	0.000641348	0.0109854	1.45345	0.370797	1.52051	2.06509	1.65867	0.428783	0.205967	0.254763
ENSRNOG00000013167	Hmgb2l1	chr16:36077617-36080191	-	protein_coding	0.632586	1.55034	0.0016022	0.0162204	4.70725	4.07467	26.122	25.7807	23.5431	14.7061	15.4782	17.4847
ENSRNOG00000059894	Hmmr	chr10:25861490-25890639	-	protein_coding	1.5151	2.85819	0.00424145	0.0262696	3.54968	2.03458	12.2021	13.3199	7.49379	3.03041	2.62209	3.7109
ENSRNOG00000014117	Hmox1	chr19:14508616-14515456	+	protein_coding	1.08635	2.12335	0.00116584	0.0140879	3.14983	2.06348	8.10358	7.19957	8.36644	3.80527	2.62288	3.19506
ENSRNOG00000007611	Hoxb7	chr10:84135116-84138637	+	protein_coding	0.918645	1.89034	0.000874747	0.0123136	4.16539	3.24675	16.065	18.4522	16.4039	7.44722	9.16981	8.95584
ENSRNOG00000002188	Hpse	chr14:10534423-10575224	+	protein_coding	1.33345	2.52005	9.58175e-06	0.00317147	3.55763	2.22418	10.1588	10.7205	11.4825	3.65055	3.72513	3.64215
ENSRNOG00000023614	Hsh2d	chr16:19336271-19349080	-	protein_coding	1.24306	2.36701	8.25502e-05	0.0058003	1.73914	0.49608	2.0844	2.67098	2.28587	0.446675	0.407519	0.377778
ENSRNOG00000022189	Htatip2	chr1:105094411-105109461	+	protein_coding	0.808335	1.75119	0.000444582	0.00966059	2.4094	1.60107	4.35876	3.91885	4.68827	2.18171	2.07131	1.85709
ENSRNOG00000020533	Htra1	chr1:201499028-201548513	+	protein_coding	1.07973	2.11364	0.000135624	0.0068262	7.13099	6.05126	135.589	141.137	140.84	70.4128	59.2323	66.7995
ENSRNOG00000008182	Htra3	chr14:80248140-80276534	+	protein_coding	0.601011	1.51678	0.00654894	0.0334981	7.15635	6.55534	141.048	128.518	156.785	102.576	84.1899	93.2793
ENSRNOG00000020679	Icam1	chr8:22035256-22047059	+	protein_coding	0.595047	1.51052	0.000606382	0.0107201	5.00464	4.40959	31.1336	29.8602	32.3643	21.7296	19.967	19.1433
ENSRNOG00000009263	Ifi27	chr6:127327959-127334428	+	protein_coding	1.5157	2.85937	0.000126864	0.00663227	8.80915	7.29346	457.858	474.438	412.701	156.519	140.494	172.212
ENSRNOG00000026605	Ifi27l2b	chr6:127336305-127337791	-	protein_coding	3.14732	8.86009	5.16193e-06	0.00284112	8.51959	5.37227	394.016	376.242	330.681	38.1097	39.5037	43.86
ENSRNOG00000019387	Ifi30	chr16:20426566-20430752	+	protein_coding	0.851465	1.80433	0.00690163	0.0346277	5.1232	4.27173	34.3837	29.889	37.735	22.3073	16.2055	16.9722
ENSRNOG00000020678	Ifi35	chr10:89358376-89366626	+	protein_coding	0.983061	1.97666	2.18838e-05	0.00392576	4.46544	3.48238	21.6141	21.6746	20.027	10.3657	10.3654	9.80743
ENSRNOG00000022218	Ifi44	chr2:256897772-256915569	-	protein_coding	1.60329	3.03836	0.000399074	0.00922361	5.77094	4.16764	60.1158	57.4492	44.5768	15.5761	18.3639	17.0835
ENSRNOG00000049994	Ifi44l	chr2:256964860-256978668	+	protein_coding	1.70426	3.25862	0.00058472	0.0105001	4.33539	2.63113	19.3795	22.153	16.4361	5.71921	5.79287	4.20931
ENSRNOG00000002470	Ifi47	chr10:34277993-34285623	+	protein_coding	1.35179	2.55228	3.80646e-05	0.00468321	4.23265	2.88086	17.7512	17.5301	18.1231	6.28967	7.01878	5.83693
ENSRNOG00000006227	Ifih1	chr3:48557696-48604097	-	protein_coding	1.36272	2.5717	0.00034475	0.00889556	5.23324	3.87051	37.249	38.8221	33.9412	12.6938	15.9476	12.4832
ENSRNOG00000036603	Ifit1bl	chr1:252914684-252922486	-	protein_coding	1.67258	3.18784	0.00131311	0.0147619	3.78089	2.10831	11.47	17.0814	10.5183	3.6571	3.22524	3.0741
ENSRNOG00000036604	Ifit2	chr1:252894663-252900726	+	protein_coding	2.05444	4.15383	0.000143446	0.00689333	5.79757	3.74312	52.2451	59.7022	52.2404	13.6646	13.6495	10.176
ENSRNOG00000022839	Ifit3	chr1:252906234-252911382	+	protein_coding	3.47649	11.1308	1.39448e-05	0.00364852	5.93497	2.45848	62.2232	61.3956	57.0475	3.98815	5.58607	4.05431
ENSRNOG00000004273	Ifitm1	chr1:213766758-213767815	+	protein_coding	0.804936	1.74707	0.00609523	0.0322442	4.84988	4.04495	26.6952	26.0159	31.0522	16.9647	12.7668	17.1845
ENSRNOG00000015078	Ifitm3	chr1:213810696-213811901	-	protein_coding	0.80443	1.74646	0.00750466	0.0362436	8.21902	7.41459	305.189	304.546	281.778	185.401	136.501	192.77
ENSRNOG00000012074	Ifngr1	chr1:15062432-15080907	+	protein_coding	0.84379	1.79476	0.000902537	0.0125655	6.04064	5.19685	66.3408	63.551	64.6235	37.2488	31.2878	38.9544
ENSRNOG00000004517	Igf1	chr7:28412198-28486609	+	protein_coding	1.22869	2.34355	9.56759e-05	0.00597452	6.30975	5.08106	79.9178	80.8794	74.3449	35.4971	33.2793	30
ENSRNOG00000010635	Igfbp4	chr10:86950557-86962578	+	protein_coding	0.962268	1.94837	0.000274338	0.00839116	8.10582	7.14355	258.657	275.372	290.336	152.787	131.252	137.98
ENSRNOG00000017277	Igsf6	chr1:190997029-191007503	-	protein_coding	1.06619	2.0939	0.000375548	0.00900923	2.50588	1.43969	5.23362	4.1798	4.67524	1.89457	1.73242	1.52372
ENSRNOG00000027008	Igtp	chr10:43613931-43653390	+	protein_coding	1.40023	2.63944	6.36865e-05	0.00542993	4.01765	2.61742	15.719	15.0616	14.8236	5.2443	5.66249	4.55452
ENSRNOG00000004444	Ikzf1	chr14:91782354-91867424	+	protein_coding	0.751854	1.68396	0.0102371	0.0434855	1.91696	1.16511	2.1643	2.92752	3.33306	1.34405	1.44316	0.969157
ENSRNOG00000016308	Il10ra	chr8:49560035-49573742	-	protein_coding	0.800585	1.74181	0.0028174	0.0214694	2.40036	1.59978	5.02577	3.70315	4.19207	2.30963	1.94234	1.85937
ENSRNOG00000011153	Il17ra	chr4:152995865-153018394	+	protein_coding	0.787426	1.72599	0.000657411	0.0110069	4.22165	3.43422	17.4785	17.1033	18.4135	10.9583	9.56266	8.99933
ENSRNOG00000009848	Il18	chr8:54993859-55016299	+	protein_coding	1.20339	2.3028	0.00025366	0.00825465	3.83184	2.62845	14.6289	11.5249	13.7501	4.99974	5.26704	5.28829
ENSRNOG00000004649	Il1b	chr3:121876263-121882726	-	protein_coding	0.955291	1.93897	0.0013152	0.0147619	1.94619	0.990895	3.06934	2.43551	3.09322	1.15431	1.05868	0.769986
ENSRNOG00000001928	Il1rap	chr11:77463954-77593207	-	protein_coding	0.5927	1.50807	0.00024707	0.00816015	3.31576	2.72306	9.3521	8.54923	8.98687	5.30489	5.82004	5.69423
ENSRNOG00000014835	Il1rl1	chr9:47134034-47182170	+	protein_coding	0.863743	1.81975	0.0063994	0.0330746	3.28401	2.42026	8.79202	8.86685	8.56541	4.54867	5.39109	3.32467
ENSRNOG00000005871	Il1rn	chr3:1452644-1468614	+	protein_coding	0.792349	1.73189	0.00113068	0.0138397	1.39349	0.601143	1.62809	1.66006	1.59368	0.70434	0.358919	0.507081
ENSRNOG00000015773	Il21r	chr1:196996581-197024166	+	protein_coding	0.749861	1.68163	0.00932688	0.0411509	1.449	0.699143	1.47696	1.58852	2.17402	0.802634	0.711298	0.387253
ENSRNOG00000058446	Il7r	KL567908.1:25355-47617	-	protein_coding	0.896829	1.86197	0.0131711	0.0504481	3.20455	2.30772	9.502	7.80464	7.47246	3.29202	5.42522	3.40074
ENSRNOG00000032929	Incenp	chr1:225925773-225952516	-	protein_coding	0.734785	1.66415	0.00138069	0.015083	3.0234	2.28861	6.76837	7.86891	6.80193	4.05006	3.44918	4.19097
ENSRNOG00000014320	Inhba	chr17:51898217-51912496	-	protein_coding	1.05081	2.07169	0.00342532	0.0236253	4.86112	3.81031	24.9506	30.5933	28.9426	13.6412	15.3093	10.5622
ENSRNOG00000027894	Iqgap3	chr2:187447501-187489630	+	protein_coding	1.41406	2.66487	0.000889033	0.0124518	2.42525	1.01118	4.46708	4.92582	3.78312	1.26703	0.684978	1.14356
ENSRNOG00000061070	Irf4	chr17:34886739-34905117	-	protein_coding	0.593478	1.50888	0.00327885	0.0230777	1.89156	1.29808	2.64244	2.68146	2.80919	1.49094	1.72844	1.18779
ENSRNOG00000007437	Irf5	chr4:56805132-56820543	+	protein_coding	1.25386	2.38479	0.00298682	0.0219872	3.48079	2.22693	10.995	9.31783	10.243	5.0366	3.04029	3.20646
ENSRNOG00000017414	Irf7	chr1:214248837-214252456	-	protein_coding	2.87775	7.35001	2.11091e-07	0.00284112	6.61011	3.73236	94.6058	95.2208	100.337	12.7921	12.2297	11.867
ENSRNOG00000017869	Irf8	chr19:54314865-54336640	+	protein_coding	0.799402	1.74038	0.0059359	0.0318024	3.33025	2.53084	9.56125	8.37788	9.27289	5.78637	4.86699	3.84761
ENSRNOG00000019478	Irf9	chr15:34282936-34288138	+	protein_coding	1.51519	2.85837	3.99832e-05	0.00469293	5.84615	4.33096	62.0885	54.8333	53.0455	19.356	19.8948	18.1655
ENSRNOG00000031138	Irgm	chr10:34213936-34221928	-	protein_coding	1.27922	2.42708	0.000195386	0.00750889	4.44069	3.16147	20.5859	21.0067	20.5586	8.46268	8.67332	6.82536
ENSRNOG00000021802	Isg15	chr5:173624310-173626248	-	protein_coding	3.39628	10.5289	8.35627e-06	0.00317147	5.90116	2.50488	62.4124	63.4066	51.2604	4.49118	5.20745	4.36474
ENSRNOG00000048924	Islr	chr8:62946732-62948720	-	protein_coding	0.603252	1.51914	0.00346405	0.0237608	4.8166	4.21335	26.6767	24.669	30.4991	18.1107	16.4179	18.176
ENSRNOG00000022071	Itga2b	chr10:90398132-90415070	-	protein_coding	0.996487	1.99514	0.00573807	0.0311295	2.37416	1.37767	3.7024	4.31598	4.57411	2.19978	1.57608	1.12854
ENSRNOG00000004861	Itga4	chr3:66193059-66263960	+	protein_coding	0.771156	1.70664	0.000367276	0.00898071	3.52525	2.75409	10.1814	10.6951	10.6712	5.96402	6.15042	5.16596
ENSRNOG00000019728	Itgad	chr1:199495298-199623960	+	protein_coding	1.09746	2.13977	0.00192067	0.017837	3.22345	2.12599	8.49053	7.10981	9.58677	3.90601	3.41369	2.84087
ENSRNOG00000017980	Itgal	chr1:198744050-198781750	+	protein_coding	0.994661	1.99261	0.000985199	0.0129933	2.82156	1.8269	5.72016	6.06979	6.43593	3.04978	2.51953	2.13284
ENSRNOG00000036703	Itgax	chr1:199555722-199576932	+	protein_coding	1.5475	2.92311	0.000507686	0.0100877	2.41095	0.86345	4.99085	3.93136	4.09159	1.13764	0.598723	0.76224
ENSRNOG00000001224	Itgb2	chr20:11777783-11815647	-	protein_coding	1.21901	2.32787	0.00260944	0.0206261	3.72313	2.50412	11.5139	10.8617	14.516	5.26048	5.23157	3.67992
ENSRNOG00000012208	Itgb7	chr7:143820900-143837780	-	protein_coding	0.788156	1.72687	0.00970098	0.0420916	2.70331	1.91516	4.98325	4.87594	6.85817	2.86959	3.19977	2.30118
ENSRNOG00000004516	Itgbl1	chr15:110114148-110378969	+	protein_coding	0.859865	1.81487	0.00166922	0.016524	6.94855	6.08868	128.31	119.365	120.068	58.3512	76.1059	67.8828
ENSRNOG00000017359	Itm2c	chr9:92916469-92930279	+	protein_coding	0.792199	1.73171	9.48469e-05	0.00596705	7.00007	6.20787	128.174	119.718	133.507	75.0949	71.4771	72.2338
ENSRNOG00000014066	Jade1	chr2:128461224-128514291	+	protein_coding	1.23803	2.35876	0.000103748	0.00609637	5.79914	4.56111	51.6564	57.3429	55.196	21.864	24.8945	21.2195
ENSRNOG00000008224	Jdp2	chr6:109466060-109505161	+	protein_coding	0.604488	1.52044	0.000154972	0.00697248	4.94445	4.33996	30.4749	28.9172	30.0025	18.2217	19.805	19.769
ENSRNOG00000016058	Kazald1	chr1:264827739-264831151	+	protein_coding	1.11466	2.16543	0.000582706	0.0105001	3.38097	2.26632	9.02948	9.89697	9.34518	3.89023	4.42134	3.20002
ENSRNOG00000011550	Kcnab2	chr5:169572517-169658875	-	protein_coding	0.644567	1.56327	0.0184955	0.0620347	1.57288	0.928308	1.79734	1.63589	2.57088	1.07684	0.656396	1.00346
ENSRNOG00000012566	Kcnv2	chr1:245396989-245416531	+	protein_coding	0.653436	1.57291	0.00150971	0.0157715	2.49474	1.8413	4.50514	4.91621	4.49742	2.36834	2.42781	2.98498
ENSRNOG00000016467	Kctd1	chr18:6374778-6474990	-	protein_coding	0.643122	1.5617	0.00116	0.0140631	3.486	2.84287	10.1121	9.58331	10.9605	6.76115	5.78676	6.01104
ENSRNOG00000013577	Kdelr3	chr7:120749752-120760160	+	protein_coding	0.586175	1.50126	0.00590705	0.0317207	5.46043	4.87425	38.0513	46.9957	44.5428	30.4141	28.7346	26.0087
ENSRNOG00000056069	Kif11	chr1:256035866-256088299	+	protein_coding	1.65269	3.14419	0.00117875	0.0141553	2.89352	1.24083	6.47281	7.99886	5.10157	1.72713	1.05378	1.35681
ENSRNOG00000037211	Kif14	chr13:53351717-53420111	+	protein_coding	1.10343	2.14865	0.000328115	0.00885844	1.46573	0.362303	1.74489	2.06284	1.50634	0.288696	0.213051	0.358821
ENSRNOG00000005037	Kif18a	chr3:100366168-100427030	+	protein_coding	0.886296	1.84842	0.0014004	0.015143	1.9881	1.10181	3.08056	3.33536	2.52931	1.25676	1.24883	0.947988
ENSRNOG00000021713	Kif18b	chr10:91008269-91027738	-	protein_coding	0.900679	1.86694	0.00426201	0.026318	1.14941	0.248732	1.16732	1.6536	0.897862	0.29617	0.134144	0.141031
ENSRNOG00000024428	Kif20a	chr18:27424328-27432814	+	protein_coding	1.8624	3.63611	0.00310132	0.0223466	3.45172	1.58933	10.8484	12.8433	6.98578	2.0512	1.4324	2.67112
ENSRNOG00000018929	Kif20b	chr1:253221812-253275490	+	protein_coding	1.40417	2.64665	0.00102412	0.0131993	2.57576	1.17159	4.95589	6.16138	3.96818	1.1667	1.15179	1.45161
ENSRNOG00000020281	Kif22	chr1:198461169-198476476	-	protein_coding	1.78099	3.43662	0.000552266	0.0103507	3.23214	1.45115	9.21549	9.50797	6.72928	2.01888	1.36496	1.8632
ENSRNOG00000014080	Kif23	chr8:66866082-66893196	-	protein_coding	1.82452	3.5419	0.000293002	0.00854778	3.53358	1.70905	10.5673	12.8665	8.68142	2.26602	2.12611	2.42299
ENSRNOG00000028624	Kif26b	chr13:96775357-97173469	-	protein_coding	1.00233	2.00323	0.000395067	0.00919289	2.01315	1.01083	2.65168	3.29094	3.19772	1.13186	0.872552	1.04964
ENSRNOG00000019100	Kif2c	chr5:136027934-136053210	-	protein_coding	1.18461	2.27301	0.000723577	0.0114149	1.75435	0.569746	2.39953	2.88156	1.91013	0.46289	0.427938	0.565347
ENSRNOG00000038035	Kif4a	chrX:70461718-70561189	+	protein_coding	1.49922	2.8269	0.0020299	0.0183414	2.41272	0.9135	4.74164	5.5031	3.0434	0.999741	0.813558	0.842755
ENSRNOG00000000479	Kifc1	chr20:5509059-5526175	+	protein_coding	1.083	2.11844	0.00200705	0.0182433	1.91375	0.83075	2.52445	3.6038	2.29673	0.850818	0.704891	0.783124
ENSRNOG00000003443	Klf1	chr19:26016382-26019553	+	protein_coding	0.684218	1.60683	0.00238481	0.0198547	1.1579	0.473684	1.07373	1.32894	1.30028	0.530447	0.249426	0.400395
ENSRNOG00000001908	Klhl6	chr11:84745904-84785893	+	protein_coding	0.814369	1.75853	0.000891409	0.0124631	2.0538	1.23943	3.39512	2.8836	3.19337	1.37414	1.57798	1.15047
ENSRNOG00000031515	Klra2	chr4:165424763-165460075	-	protein_coding	1.12155	2.1758	0.000260978	0.00828835	2.90876	1.78721	7.00197	5.99802	6.56314	2.70165	2.55102	2.12799
ENSRNOG00000058775	Klra5	chr4:165169065-165195489	-	protein_coding	1.28538	2.43746	0.00380136	0.0248663	1.32437	0.0389922	2.28734	1.00238	1.38581	0	0.0844599	0
ENSRNOG00000062297	Klra5	chr4:165169417-165317574	-	protein_coding	1.10186	2.14631	0.000191918	0.00743886	1.1813	0.0794408	1.3513	1.22005	1.23432	0.17962	0	0
ENSRNOG00000060202	Klra5	chr4:162672073-162680757	-	protein_coding	0.72552	1.6535	0.00918958	0.0407351	0.72552	0	0.825172	0.336253	0.853606	0	0	0
ENSRNOG00000055196	Klrc1	chr4:163458528-163463718	-	protein_coding	0.642131	1.56063	0.00148721	0.0155916	0.683278	0.041147	0.627569	0.737233	0.464415	0.08933	0	0
ENSRNOG00000061739	Klrk1	chr4:163393217-163403653	-	protein_coding	1.79003	3.45823	0.000248851	0.00818531	2.96094	1.17091	6.6527	7.77513	6.02953	1.03284	1.61929	1.14362
ENSRNOG00000030387	Kng1	chr11:81421676-81444621	-	protein_coding	1.8566	3.62154	0.0426773	0.106718	3.0462	1.1896	4.40092	12.7191	6.6068	0.368025	3.38884	0.976387
ENSRNOG00000060100	Knl1	chr3:110855000-110909807	+	protein_coding	1.32847	2.51136	0.000971917	0.0129378	2.99952	1.67106	7.40129	8.23396	5.59334	2.3209	1.97234	2.2716
ENSRNOG00000009334	Knstrn	chr3:110618298-110638046	+	protein_coding	1.48465	2.79849	0.0157225	0.0560142	2.88912	1.40447	7.11409	9.18702	3.91866	1.98231	1.01193	2.09169
ENSRNOG00000033658	Kntc1	chr12:38200463-38274036	-	protein_coding	1.1745	2.25714	0.000554924	0.0103888	1.92608	0.751579	2.70067	3.13118	2.58977	0.929839	0.544658	0.600996
ENSRNOG00000015329	Kpna2	chr10:95200030-95212111	-	protein_coding	1.01931	2.02695	0.000666874	0.0110416	4.63567	3.61635	23.5512	26.3361	21.8884	12.6235	10.5375	10.7353
ENSRNOG00000022094	Lacc1	chr15:59209829-59215803	-	protein_coding	0.705536	1.63075	0.000186884	0.00732454	2.73939	2.03385	5.84806	5.38825	5.80714	3.05753	3.32618	2.91189
ENSRNOG00000011134	Lama2	chr1:18491384-19143269	+	protein_coding	0.655172	1.5748	0.00419651	0.0261779	6.16268	5.50751	71.1915	63.7263	77.685	43.9184	49.1286	40.8089
ENSRNOG00000005678	Lamb1	chr6:50528823-50596079	+	protein_coding	0.780603	1.71785	0.00145679	0.0154394	6.80085	6.02025	105.798	100.831	126.45	63.0241	63.2051	65.5144
ENSRNOG00000011054	Laptm5	chr5:149047681-149069719	+	protein_coding	1.03795	2.05331	0.00763495	0.0365558	4.13616	3.09821	15.4792	14.9905	19.6312	9.60717	5.99628	7.46238
ENSRNOG00000021856	Lat2	chr12:25119355-25125749	+	protein_coding	1.14133	2.20584	0.00222286	0.0191259	2.48464	1.34331	4.95458	4.7362	4.13306	1.92539	1.69675	1.07063
ENSRNOG00000014532	Lbp	chr3:154786215-154813464	+	protein_coding	1.1741	2.25652	0.000907251	0.0125974	4.88298	3.70888	30.1706	26.4299	29.0473	14.4528	10.8491	11.2113
ENSRNOG00000010319	Lcp1	chr15:57221292-57277811	+	protein_coding	1.23771	2.35825	0.00151794	0.0157835	5.33681	4.0991	40.8106	37.1221	40.415	17.8054	18.3418	12.8381
ENSRNOG00000003217	Lgals3bp	chr10:107415326-107424710	-	protein_coding	2.69693	6.48421	3.49196e-05	0.00457613	6.63476	3.93783	93.0093	95.5396	107.121	16.4413	12.1789	14.6587
ENSRNOG00000012557	Lgals5	chr10:66225995-66229311	-	protein_coding	1.77005	3.41065	0.00251833	0.0203241	2.73043	0.960382	3.89882	8.13552	5.53128	0.935928	1.03914	0.866276
ENSRNOG00000012681	Lgals9	chr10:64737022-64760201	+	protein_coding	1.59036	3.01124	8.67867e-06	0.00317147	4.65593	3.06557	24.5292	25.1401	23.0091	7.43851	7.76014	6.93793
ENSRNOG00000007089	Lgmn	chr6:126282233-126320726	-	protein_coding	1.08348	2.11914	0.000115543	0.00645714	6.51697	5.43349	97.2818	83.2309	91.7821	43.1739	43.1842	40.3522
ENSRNOG00000005996	Lhx6	chr3:15411939-15433252	-	protein_coding	0.744066	1.67489	0.0187848	0.0626839	3.37511	2.63105	8.59902	11.984	7.9618	5.96887	5.28575	4.42693
ENSRNOG00000007002	Lif	chr14:84482674-84500642	+	protein_coding	0.719823	1.64698	0.00443148	0.0270124	1.80748	1.08766	2.16821	2.70926	2.64935	1.41992	0.901619	1.08607
ENSRNOG00000027808	Lilra5	chr1:73656028-73682247	-	protein_coding	1.30861	2.47703	0.00022448	0.0078668	3.01538	1.70677	8.24455	6.41457	6.71242	2.15814	2.4109	2.229
ENSRNOG00000046683	Lilrb3	chr1:73610149-73619356	-	protein_coding	1.86075	3.63196	0.00034696	0.00889556	2.62658	0.765834	5.98125	5.73614	4.00836	0.781408	0.770675	0.558529
ENSRNOG00000053260	Lilrb3a	chr1:63759638-64013289	+	protein_coding	1.63512	3.10614	0.00143318	0.0153167	3.38697	1.75185	10.5141	8.08608	9.94289	1.86601	3.31213	2.09106
ENSRNOG00000058422	Lilrb3l	chr1:64074231-64081438	+	protein_coding	1.55997	2.94848	0.00254761	0.0204303	3.55048	1.99051	12.0863	8.60866	11.7915	2.18488	3.93452	2.99271
ENSRNOG00000027811	Lilrb4	chr1:73393850-73399579	-	protein_coding	1.58053	2.99079	0.00393032	0.0252254	3.62431	2.04378	14.7251	11.5045	8.53709	3.78824	3.42681	2.30713
ENSRNOG00000058087	Lilrc2	chr1:63679769-63684189	-	protein_coding	0.617273	1.53397	0.0172777	0.0592808	0.937656	0.320383	0.591313	1.20776	1.00023	0.333135	0.290892	0.131281
ENSRNOG00000019077	Lipa	chr1:252816527-252849904	-	protein_coding	0.611341	1.52768	0.00183182	0.0174535	4.77269	4.16135	27.3992	25.9339	25.7031	17.9806	15.0506	17.8048
ENSRNOG00000013774	Lmnb1	chr18:51785111-51822264	+	protein_coding	0.956144	1.94012	0.00128789	0.0146964	3.72713	2.77098	11.2057	14.164	11.5475	6.46563	5.64349	5.41188
ENSRNOG00000054582	LOC100134871	AABR07024041.1:18003-19379	-	protein_coding	2.28097	4.86003	0.00328575	0.0231035	7.1335	4.85253	108.084	204.595	122.428	33.4243	32.4137	19.9644
ENSRNOG00000008450	LOC100359539	chr19:25391700-25394229	+	protein_coding	1.68024	3.20481	0.000789311	0.0117734	2.47796	0.797721	4.08506	5.78664	4.01038	0.82398	0.486668	0.937225
ENSRNOG00000030058	LOC100359600	chr6:10642700-10644676	+	protein_coding	0.720871	1.64818	0.00613162	0.0323054	1.96873	1.24786	2.84271	3.36404	2.57611	1.5225	1.04826	1.59244
ENSRNOG00000050000	LOC100361706	chr11:86092468-86092779	+	protein_coding	0.707965	1.6335	0.00244014	0.0201291	1.12842	0.420456	1.03906	1.18497	1.34526	0.220256	0.496825	0.312464
ENSRNOG00000048951	LOC100364500	chr20:2704148-2707120	-	protein_coding	0.873172	1.83169	0.00102461	0.0131993	3.2274	2.35422	7.23029	9.34027	8.65344	4.18112	4.2566	3.90848
ENSRNOG00000059382	LOC100364835	chr17:44737950-44738330	-	protein_coding	1.83599	3.57016	0.00174276	0.0169772	3.72061	1.88462	10.6025	13.4037	12.7095	3.51964	1.70422	3.11944
ENSRNOG00000052587	LOC100909474	KL568024.1:22-1354	-	protein_coding	0.715008	1.64149	0.00284324	0.0214811	4.33124	3.61623	17.1989	19.4983	20.8642	12.2151	10.0522	11.6258
ENSRNOG00000057734	LOC100909671	chr10:104917862-104921866	-	protein_coding	0.813805	1.75784	0.00942801	0.041381	1.61533	0.801527	1.83998	1.72352	2.71829	0.997992	0.680038	0.577386
ENSRNOG00000046635	LOC100910252	chr1:221448661-221462233	+	protein_coding	0.774999	1.71119	0.00108367	0.0135763	0.972407	0.197408	0.953377	1.16117	0.789352	0.224682	0.109952	0.109047
ENSRNOG00000002217	LOC100910270	chr14:10692764-10714524	+	protein_coding	1.17375	2.25598	0.000485184	0.00998218	6.9524	5.77864	118.428	137.088	114.181	56.9423	57.0992	48.1437
ENSRNOG00000051758	LOC100910554	chr17:44738643-44739035	+	protein_coding	1.47026	2.77072	3.78063e-05	0.00468321	2.21286	0.742597	3.33313	3.63317	3.96283	0.659005	0.58749	0.77858
ENSRNOG00000055586	LOC100910650	chr11:71211768-71216983	+	protein_coding	1.03496	2.04905	0.0201197	0.0656487	1.28933	0.254377	1.02792	1.18695	2.29226	0.495735	0	0.134673
ENSRNOG00000049893	LOC100910934	chr18:55391388-55392641	+	protein_coding	1.43963	2.71251	2.42542e-05	0.00407093	4.99789	3.55826	32.0544	32.0212	28.8897	10.3933	11.5073	10.4714
ENSRNOG00000019542	LOC100910979	chr18:55576239-55584957	+	protein_coding	2.12161	4.35179	0.000219562	0.0078668	5.58197	3.46036	48.821	49.4126	42.7588	9.17423	12.5838	8.64918
ENSRNOG00000048302	LOC100910979	chr18:55463308-55464632	+	protein_coding	2.04267	4.12006	7.68652e-05	0.00569949	4.6753	2.63264	25.2867	26.8026	21.8243	4.69512	5.9929	4.9889
ENSRNOG00000026378	LOC100911204	chr3:112531703-112560634	+	protein_coding	1.31569	2.48921	0.00147244	0.0155454	2.85426	1.53857	6.64305	7.46487	4.84479	2.07319	1.69327	1.96211
ENSRNOG00000045611	LOC100911403	chr1:227217552-227232341	+	protein_coding	1.23213	2.34913	0.00462536	0.0275897	3.32363	2.0915	11.8852	7.21523	8.48032	2.77684	3.28301	3.78554
ENSRNOG00000000156	LOC100911486	chr5:171472273-171620947	+	protein_coding	1.49925	2.82695	0.00032429	0.0088098	3.64827	2.14902	10.6492	13.3653	10.7789	3.90945	2.99952	3.44347
ENSRNOG00000046779	LOC100911562	chr7:118692851-118719156	+	protein_coding	0.669885	1.59095	0.0342421	0.0925528	1.73934	1.06945	2.83151	2.30574	1.93859	0.638948	1.46293	1.28978
ENSRNOG00000048365	LOC100911625	chr9:20251521-20260505	+	protein_coding	0.727283	1.65552	0.00357892	0.0241455	4.00022	3.27294	14.6673	14.2461	16.1556	8.84278	7.43432	9.87898
ENSRNOG00000046663	LOC100911825	chr13:91146876-91229066	-	protein_coding	0.948171	1.92943	0.000166287	0.00715896	3.0023	2.05413	6.7388	6.76864	7.5571	3.43266	3.1118	2.92975
ENSRNOG00000046449	LOC100912228	chr4:79573998-79581208	+	protein_coding	1.22814	2.34265	0.00534533	0.0298819	3.79974	2.5716	10.0102	13.3098	16.1427	5.4401	5.52255	4.00125
ENSRNOG00000032224	LOC100912489	chr2:198411955-198412350	-	protein_coding	1.20236	2.30116	0.00303052	0.0220927	3.52178	2.31941	10.9278	10.9611	9.62067	4.90995	2.92124	4.36579
ENSRNOG00000052753	LOC100912611	chr5:146318568-146321925	+	lincRNA	0.677284	1.59913	0.0162249	0.0570571	0.992083	0.3148	0.872488	1.12411	0.978534	0.446732	0.330161	0
ENSRNOG00000061316	LOC102547056	chr1:1180932-1220916	+	protein_coding	0.812173	1.75585	0.00354147	0.0239856	3.07194	2.25976	8.02286	8.12049	6.22556	3.35427	4.18722	3.86317
ENSRNOG00000028975	LOC102548682	chr2:198380426-198380836	-	protein_coding	1.53102	2.88989	0.00357101	0.0241262	3.91901	2.38799	13.3348	14.0363	15.0577	5.62769	2.76569	4.74596
ENSRNOG00000059949	LOC102549061	chr17:43627930-43628310	+	protein_coding	1.69026	3.22716	0.000883745	0.0124191	4.95002	3.25976	26.5604	36.2914	27.7356	9.85974	7.01205	9.09932
ENSRNOG00000045646	LOC102549173	chr17:43633675-43634085	+	protein_coding	2.41743	5.34218	0.00432872	0.0266156	5.10315	2.68573	29.7878	36.0739	34.5761	9.78574	3.08263	5.04871
ENSRNOG00000052150	LOC102549948	chr9:27210509-27213172	-	lincRNA	0.678508	1.60048	0.00567756	0.0309738	4.5727	3.89419	22.4553	25.2299	20.9037	12.1282	15.6867	14.0047
ENSRNOG00000009589	LOC102552055	chr5:165312130-165316652	-	protein_coding	2.1164	4.3361	0.000725323	0.0114149	3.72494	1.60854	14.5263	13.8436	9.031	2.41817	1.6628	2.11548
ENSRNOG00000002382	LOC102553715	chr10:47765432-47768483	+	protein_coding	1.82433	3.54142	1.83538e-05	0.00369583	7.17305	5.34873	137.678	137.273	155.736	37.2624	41.8446	40.2774
ENSRNOG00000045683	LOC102553715	chr10:49000973-49003931	+	protein_coding	1.81683	3.52307	2.03014e-05	0.00389788	7.34074	5.52391	155.134	154.144	174.84	41.9985	47.547	45.6627
ENSRNOG00000046839	LOC102555392	chr18:55466373-55467629	+	protein_coding	1.42507	2.68528	0.000198862	0.00752543	2.31889	0.893815	4.31545	4.38445	3.33992	0.795859	0.969066	0.814105
ENSRNOG00000052651	LOC102556085	chr3:114650518-114652214	+	lincRNA	1.33365	2.5204	0.00162875	0.0163192	2.70622	1.37257	6.95164	4.80945	5.01679	1.93008	1.2917	1.58531
ENSRNOG00000060492	LOC103690190	chr17:44747796-44748188	-	protein_coding	1.73846	3.3368	0.000830554	0.0120084	3.39011	1.65164	9.45	11.0912	8.1198	2.69703	1.5777	2.25458
ENSRNOG00000047098	LOC103694855	chr1:168945449-168965566	+	protein_coding	2.06737	4.19123	0.00316499	0.0226433	7.18696	5.11959	108.087	206.248	135.838	39.7725	36.9688	26.1428
ENSRNOG00000060629	LOC103694855	AABR07024041.1:23532-31048	-	protein_coding	1.99512	3.98649	0.00306191	0.0221851	7.79428	5.79916	166.051	308.832	210.329	63.767	59.6184	42.9751
ENSRNOG00000061299	LOC103694857	chr1:168957460-168958836	+	protein_coding	1.95795	3.88509	0.00325314	0.0229891	9.74943	7.79148	705.785	1218.1	739.086	272.441	224.221	175.577
ENSRNOG00000058500	LOC103694908	KL568483.1:1101-9649	-	protein_coding	0.934448	1.91116	0.00145953	0.015445	2.39574	1.46129	4.12316	4.07735	4.60261	2.12798	1.39806	1.78325
ENSRNOG00000049422	LOC108348047	chr13:91168973-91198036	-	protein_coding	0.921497	1.89408	0.000237863	0.00806486	2.893	1.97151	6.29048	6.48266	6.51331	3.09753	3.1501	2.54706
ENSRNOG00000046414	LOC108348048	chr3:158997834-159021582	+	protein_coding	0.779231	1.71622	0.000319483	0.00877754	4.86305	4.08382	29.6438	27.8756	26.8546	15.1134	17.2441	15.5861
ENSRNOG00000047854	LOC108348072	chr20:3935529-3938915	+	protein_coding	1.20135	2.29954	0.000807291	0.0118999	2.81143	1.61008	5.9132	5.13421	7.15705	2.28321	2.01902	1.87001
ENSRNOG00000002820	LOC24906	chr10:43871613-43880055	+	protein_coding	0.959505	1.94464	0.0262023	0.0775919	1.98615	1.02664	3.34905	2.89682	2.66913	1.90081	0.894316	0.53878
ENSRNOG00000016978	LOC308990	chr1:198528635-198531201	+	protein_coding	0.695332	1.61926	0.0100795	0.0431056	2.1532	1.45786	2.85626	3.93908	3.62079	2.05697	1.84853	1.38052
ENSRNOG00000060241	LOC497796	chr4:164184870-164211819	-	protein_coding	1.64577	3.12916	0.000830891	0.0120084	2.38646	0.740686	5.3905	3.2887	4.21588	0.723547	0.792262	0.510364
ENSRNOG00000045560	LOC499229	chr1:173252058-173259702	+	protein_coding	1.38304	2.60818	0.0012169	0.0143218	4.13274	2.74969	16.4125	16.7033	16.5113	5.62624	7.29638	4.53432
ENSRNOG00000010478	LOC500712	chr6:127941526-128080889	+	protein_coding	1.23727	2.35752	0.00247589	0.020227	2.69245	1.45518	5.27528	5.68144	5.44204	1.34325	2.51201	1.50487
ENSRNOG00000061664	LOC502908	chr4:165094640-165118062	-	protein_coding	0.599733	1.51544	0.00334889	0.0233419	0.615591	0.0158582	0.597751	0.67111	0.347163	0	0	0.033526
ENSRNOG00000052845	LOC680322	chr17:44528125-44528511	+	protein_coding	1.91718	3.77683	0.000100739	0.00606079	2.80874	0.891568	5.69769	6.92659	5.47943	1.08466	0.769623	0.730816
ENSRNOG00000048881	LOC680910	chr12:20480094-20486276	-	protein_coding	0.633371	1.55119	0.0136861	0.0517522	1.76164	1.12827	3.05461	2.27263	1.93815	1.21295	1.01361	1.34413
ENSRNOG00000042468	LOC680920	chr9:14851132-14864680	+	protein_coding	0.671509	1.59274	0.00272709	0.0210912	1.16201	0.490502	1.11252	1.44048	1.17332	0.473083	0.495147	0.259088
ENSRNOG00000045644	LOC684762	chr17:43807130-43807540	-	protein_coding	1.75678	3.37942	0.019696	0.0648108	4.17191	2.41513	14.8002	18.9085	17.6169	7.84108	1.9815	4.75626
ENSRNOG00000048264	LOC684828	chr17:43797721-43798383	-	protein_coding	1.254	2.38502	0.00145479	0.015428	5.48145	4.22745	42.6522	47.8246	40.8405	21.6793	15.055	17.052
ENSRNOG00000029191	LOC685067	chr2:248219428-248239899	+	protein_coding	1.26436	2.4022	7.18446e-05	0.00562053	5.36175	4.09739	43.6838	37.1729	39.7602	15.8892	16.9521	15.542
ENSRNOG00000053155	LOC690171	chr17:44760056-44760466	+	protein_coding	1.45141	2.73475	0.00128709	0.0146964	2.5413	1.08989	4.35555	4.63495	5.53621	1.46074	0.717061	1.28253
ENSRNOG00000033256	LOC691141	chr8:22559098-22576154	+	protein_coding	0.702766	1.62762	0.00346155	0.0237561	1.88648	1.18371	2.77509	2.34756	2.99946	1.40682	1.41104	1.01999
ENSRNOG00000059827	LOC691995	chr10:57669530-57671080	-	protein_coding	1.63823	3.11284	7.6509e-05	0.00569949	4.37895	2.74072	18.6757	20.8895	19.9133	5.28412	6.54944	5.29447
ENSRNOG00000014426	Lox	chr18:47500330-47577819	-	protein_coding	0.624233	1.54139	0.00221493	0.0190882	6.26268	5.63845	73.6818	82.3657	71.7045	51.4356	50.8391	44.4717
ENSRNOG00000008680	Loxl1	chr8:63067300-63092009	-	protein_coding	1.86818	3.65073	0.000118943	0.0065086	6.83018	4.962	98.2609	113.369	128.772	32.3415	30.262	28.0489
ENSRNOG00000013656	Lpar1	chr5:75557042-75676584	-	protein_coding	0.656624	1.57639	3.35073e-05	0.00444738	5.03383	4.37721	31.189	32.2626	31.8353	20.2801	20.1197	18.9688
ENSRNOG00000005058	Lpcat4	chr3:103726238-103733354	+	protein_coding	0.794624	1.73463	0.00364563	0.024312	2.52599	1.73137	4.7641	4.86264	4.65423	2.71075	1.78075	2.54779
ENSRNOG00000004402	Lpgat1	chr13:110398800-110467834	+	protein_coding	0.652838	1.57226	0.00136346	0.015009	4.93273	4.2799	28.0512	29.2756	31.3926	18.3801	16.9175	20.1105
ENSRNOG00000012611	Lpxn	chr1:229642412-229674134	+	protein_coding	0.758648	1.6919	0.00206577	0.0184886	3.29403	2.53538	9.31969	8.73423	8.39374	4.94795	5.43292	4.09219
ENSRNOG00000007654	Lrig3	chr7:69213147-69263142	+	protein_coding	0.751035	1.683	0.000750904	0.0115593	4.85025	4.09922	26.1753	27.7242	29.7461	15.4678	17.6876	15.3595
ENSRNOG00000025053	Lrp1	chr7:70846344-70926903	-	protein_coding	0.619957	1.53683	0.00916295	0.0406935	7.17931	6.55935	136.422	129.192	169.186	99.1449	86.4388	94.7973
ENSRNOG00000022565	Lrrc25	chr16:20558222-20562399	-	protein_coding	0.872174	1.83042	0.00291656	0.0217124	2.33766	1.46549	4.64129	3.62856	3.94648	2.15505	1.71964	1.45444
ENSRNOG00000000855	Lst1	chr20:5176016-5179263	-	protein_coding	1.09915	2.14229	0.00385933	0.0250394	2.49934	1.40019	5.04302	3.87822	5.1322	1.90315	1.94777	1.14851
ENSRNOG00000012094	Ltbp2	chr6:108500112-108596569	-	protein_coding	2.82032	7.06321	0.000176138	0.00717397	4.62052	1.8002	23.9145	25.2031	21.8003	3.01975	1.6354	2.98745
ENSRNOG00000003244	Ltc4s	chr10:35737664-35739625	-	protein_coding	0.988273	1.98381	0.00155572	0.016025	3.33863	2.35036	10.9285	8.78664	7.86884	4.10927	4.27118	3.92401
ENSRNOG00000004610	Lum	chr7:38819771-38826862	+	protein_coding	1.67231	3.18725	2.84595e-05	0.00437523	9.00078	7.32847	530.198	526.255	478.998	162.205	170.754	147.124
ENSRNOG00000061895	Ly49si1	chr4:163736132-163890801	-	protein_coding	1.61662	3.06656	0.00139926	0.015143	3.54307	1.92645	13.6871	9.59482	9.17839	2.88922	3.32489	2.26526
ENSRNOG00000054265	Ly49si2	chr4:163994581-164015365	-	protein_coding	1.24917	2.37704	0.00344508	0.0237021	2.54285	1.29368	6.66489	4.19703	3.96778	1.34771	1.54799	1.46302
ENSRNOG00000055455	Ly49si3	chr4:163933260-163954817	-	protein_coding	1.19898	2.29578	0.00973987	0.042178	2.54001	1.34103	7.11341	4.23974	3.6275	1.29703	1.78518	1.54126
ENSRNOG00000061813	Ly6c	KL567988.1:20093-23908	-	protein_coding	0.715255	1.64177	0.000152339	0.00697248	3.49613	2.78087	10.32	9.8084	10.7412	5.76136	5.63671	6.23423
ENSRNOG00000007091	Ly6e	chr7:116355698-116359862	+	protein_coding	1.46013	2.75133	4.49946e-05	0.00482435	5.80995	4.34982	52.9429	54.9814	57.4692	20.6716	17.5545	20.0832
ENSRNOG00000048148	Ly6l	chr7:116444687-116447400	+	lincRNA	0.664189	1.58468	0.00069307	0.0112306	1.41685	0.752661	1.68736	1.87942	1.45987	0.666464	0.741699	0.647979
ENSRNOG00000000137	Ly86	chr17:28104589-28191436	-	protein_coding	1.21831	2.32675	0.000136011	0.0068262	2.94185	1.72354	6.36101	6.91695	6.78501	2.63957	2.28252	2.01474
ENSRNOG00000008180	Lyn	chr5:16526058-16642648	+	protein_coding	0.93366	1.91012	0.000361292	0.00898071	4.77625	3.84259	26.8638	25.8366	26.5181	13.9971	14.3583	11.819
ENSRNOG00000003453	Lypd1	chr13:42219887-42263024	-	protein_coding	0.94721	1.92814	2.1484e-05	0.00392576	2.54178	1.59457	4.766	5.06316	4.6479	2.13911	1.97167	1.95282
ENSRNOG00000026902	Lyve1	chr1:175663266-175676699	-	protein_coding	0.871125	1.82909	0.000726453	0.0114149	6.21554	5.34441	74.6273	70.6736	74.7094	44.0276	39.9733	35.35
ENSRNOG00000005825	Lyz2	chr7:60335969-60341264	-	protein_coding	1.61055	3.05368	5.07919e-06	0.00284112	8.40771	6.79716	356.695	323.339	336.6	109.663	114.087	106.999
ENSRNOG00000005376	Mad2l1	chr4:97531083-97537086	+	protein_coding	0.692914	1.61655	0.0143127	0.0531618	2.37157	1.67865	4.41868	5.04222	3.23299	2.4899	2.18443	1.9521
ENSRNOG00000012886	Maff	chr7:120580743-120592095	+	protein_coding	0.978125	1.9699	7.40625e-05	0.00566167	4.69965	3.72153	24.2008	26.0575	24.734	11.3938	12.2667	12.9607
ENSRNOG00000015599	Mall	chr3:120272583-120306551	-	protein_coding	0.696497	1.62057	0.0022485	0.0192795	4.71726	4.02077	22.4691	27.7389	25.9865	15.9566	15.659	14.1401
ENSRNOG00000023910	Man2b1	chr19:26196837-26216267	+	protein_coding	0.729967	1.6586	0.00120662	0.0142822	6.21511	5.48515	78.3051	66.4331	75.6712	42.6559	47.1815	41.7225
ENSRNOG00000061779	Man2b2	chr14:78939903-78964961	+	protein_coding	0.870333	1.82808	0.0017879	0.0172268	4.19554	3.32521	16.6728	15.9639	19.5173	10.0267	8.03505	9.10616
ENSRNOG00000020505	Map4k1	chr1:87938042-87959569	+	protein_coding	0.796454	1.73683	0.000940804	0.0128385	2.38914	1.59269	4.31636	4.12565	4.2753	2.31926	2.07899	1.68466
ENSRNOG00000026310	March1	chr16:25001666-25192675	-	protein_coding	0.975252	1.96598	0.000683802	0.0111484	1.99955	1.02429	3.55158	2.67082	2.82687	1.10394	1.07343	0.928887
ENSRNOG00000001827	Masp1	chr11:80736576-80803382	+	protein_coding	1.80498	3.49425	0.000220703	0.0078668	3.63257	1.82759	11.1945	10.7117	12.3583	3.16097	2.04239	2.53237
ENSRNOG00000054474	Mastl	chr17:89742140-89876825	+	protein_coding	1.41683	2.66998	0.00112526	0.0138021	2.00415	0.587317	2.9355	3.92393	2.33129	0.414514	0.520209	0.577211
ENSRNOG00000020431	Matk	chr7:11325254-11330278	-	protein_coding	0.918211	1.88977	0.00493038	0.0285551	3.32054	2.40233	10.4639	8.58927	8.07042	5.21177	4.19569	3.57781
ENSRNOG00000014021	Matn4	chr3:160838632-160853650	-	protein_coding	1.01759	2.02453	2.73338e-05	0.00434294	1.94318	0.92559	2.86846	2.71821	2.95361	0.875877	0.8253	1.00148
ENSRNOG00000017981	Mcm10	chr17:77224112-77246478	+	protein_coding	0.904783	1.87226	0.000631726	0.0108657	1.40191	0.49713	1.57741	1.95362	1.42391	0.489514	0.389387	0.35858
ENSRNOG00000016316	Mcm2	chr4:120825699-120840111	-	protein_coding	0.618651	1.53544	0.000348169	0.00889556	3.75008	3.13143	11.7528	12.8193	12.822	8.03715	7.30732	7.9634
ENSRNOG00000012543	Mcm3	chr9:26914057-26932201	-	protein_coding	1.00126	2.00175	0.00583273	0.0314636	3.28224	2.28098	7.71076	9.17634	9.38742	5.1303	3.42827	3.22875
ENSRNOG00000014336	Mcm5	chr19:14523554-14561278	+	protein_coding	1.38706	2.61545	0.000717089	0.0113633	2.591	1.20394	4.32277	5.78985	5.0521	1.59186	1.34989	1.00726
ENSRNOG00000053494	Mcpt1l1	chr15:34609776-34612432	-	protein_coding	2.03863	4.10855	7.57641e-05	0.00569949	5.07967	3.04104	34.1481	32.9445	31.4138	7.65401	8.17985	6.01911
ENSRNOG00000014987	Mdfi	chr9:15166118-15184468	+	protein_coding	0.752723	1.68497	9.37717e-06	0.00317147	2.82712	2.0744	6.08072	6.28293	5.93047	3.21138	3.1278	3.2976
ENSRNOG00000000906	Medag	chr12:6711747-6740714	-	protein_coding	1.36568	2.57698	0.000153407	0.00697248	6.52823	5.16255	85.8679	91.8047	96.5333	34.2023	38.9721	31.6528
ENSRNOG00000013598	Melk	chr5:59783890-59844356	+	protein_coding	1.09756	2.13992	0.0021832	0.0189727	1.60413	0.506569	2.02059	2.56038	1.61265	0.59247	0.289159	0.396688
ENSRNOG00000006588	Meox2	chr6:56625650-56689238	+	protein_coding	0.776109	1.71251	0.0152951	0.0552214	5.31619	4.54009	37.6125	46.7181	33.3234	24.2255	24.7161	18.4116
ENSRNOG00000052745	Met	chr4:44774741-44852665	+	protein_coding	0.664145	1.58463	0.00641802	0.0330794	3.99882	3.33467	12.8932	16.0324	16.267	9.43725	9.82379	8.08959
ENSRNOG00000046202	Metrnl	chr10:110893232-110907243	+	protein_coding	0.590447	1.50571	0.000618722	0.0108078	3.68755	3.0971	12.5633	11.2937	11.8274	7.69472	7.06219	7.93826
ENSRNOG00000002443	Mfap3	chr10:42933077-42945564	+	protein_coding	0.638404	1.55661	5.30006e-05	0.00507201	4.67338	4.03498	24.4904	24.5825	24.4779	15.9489	15.6187	14.6389
ENSRNOG00000015505	Mfap5	chr4:155313671-155336228	+	protein_coding	1.61013	3.05279	0.000201295	0.00755407	7.39502	5.78489	158.042	167.978	176.429	50.866	63.5777	49.0392
ENSRNOG00000004234	Mgat2	chr6:91476698-91479183	+	protein_coding	0.680113	1.60227	2.25473e-06	0.00284112	4.87678	4.19666	28.6581	28.1405	28.3446	17.7215	17.0977	17.197
ENSRNOG00000038955	MGC105567	chr18:55685613-55704904	+	protein_coding	1.71176	3.2756	0.000210464	0.00772263	3.66696	1.9552	11.9128	13.0308	10.3107	2.51441	3.41365	2.75896
ENSRNOG00000050251	MGC105649	chr3:114772603-114776155	+	protein_coding	1.50734	2.84286	0.000582382	0.0105001	4.26109	2.75375	17.6533	17.4409	19.4933	5.66378	4.70809	7.06626
ENSRNOG00000042524	Milr1	chr10:94944436-94961791	+	protein_coding	0.785578	1.72378	0.00732839	0.0358006	1.38937	0.603788	2.02308	1.57765	1.30701	0.729628	0.518957	0.335909
ENSRNOG00000021555	Mis18a	chr11:30879887-30893310	-	protein_coding	0.671386	1.5926	0.00628154	0.0327401	0.855335	0.183948	0.96246	0.953595	0.544574	0.226887	0.073197	0.113366
ENSRNOG00000023093	Mis18bp1	chr6:86879719-86924146	-	protein_coding	0.63187	1.54957	0.00766284	0.0366219	2.43886	1.80699	4.28282	5.26474	3.81657	2.60335	2.6978	2.2153
ENSRNOG00000018467	Mitd1	chr9:44472365-44560837	-	protein_coding	0.650013	1.56918	0.0107454	0.0447712	4.5302	3.88018	25.4797	22.144	19.1291	12.6062	15.601	13.1347
ENSRNOG00000028137	Mki67	chr1:207993895-208020454	-	protein_coding	1.97273	3.92511	0.00122817	0.0143655	4.12492	2.15218	16.9042	20.8328	12.5865	4.35155	2.88886	3.22001
ENSRNOG00000010947	Mmp14	chr15:33074441-33083655	+	protein_coding	0.98837	1.98394	0.0011699	0.0140933	7.62912	6.64075	215.014	167.661	211.955	94.7764	100.105	101.605
ENSRNOG00000016695	Mmp2	chr19:15542765-15570611	-	protein_coding	1.66925	3.18048	0.000199165	0.00752543	8.3561	6.68685	350.728	275.227	361.104	101.322	98.49	106.419
ENSRNOG00000047028	Mmp24	chr3:151310598-151355401	+	protein_coding	1.19126	2.28352	0.00205641	0.0184741	2.91434	1.72308	5.87447	7.44317	6.38189	1.90905	2.08185	3.01361
ENSRNOG00000006996	Mms22l	chr5:38844488-38961035	+	protein_coding	0.961711	1.94762	0.00206275	0.0184886	1.568	0.606292	2.00145	2.35623	1.5874	0.618762	0.362163	0.600015
ENSRNOG00000003486	Mnda	chr13:92073668-92089980	-	protein_coding	0.991717	1.98855	0.00178422	0.0172134	6.76194	5.77022	117.746	105.263	100.307	53.6895	61.6431	46.4518
ENSRNOG00000002134	Mpa2l	chr14:5928737-5945321	+	protein_coding	1.24376	2.36814	0.00288489	0.0216366	3.42092	2.17716	9.41786	9.60328	10.1218	3.46552	4.71039	2.62771
ENSRNOG00000018251	Mrc1	chr17:81352700-81433743	+	protein_coding	1.23382	2.35188	0.00130321	0.0147388	6.12649	4.89267	80.474	57.7434	70.2507	30.2431	30.0996	25.9781
ENSRNOG00000006548	Mrc2	chr10:93520132-93581296	+	protein_coding	0.618427	1.5352	0.0123536	0.0485822	5.18795	4.56953	33.8688	34.0579	38.6247	26.5088	19.1798	23.1161
ENSRNOG00000020993	Ms4a2	chr1:227957302-227965386	-	protein_coding	0.722926	1.65053	0.00329185	0.0231048	1.4133	0.690379	1.75091	1.87018	1.39307	0.517083	0.811947	0.528689
ENSRNOG00000050024	Ms4a4a	chr1:227592635-227607042	+	protein_coding	1.3423	2.53556	0.0040557	0.0256623	3.91433	2.57203	18.724	11.2722	13.1604	4.24166	5.01285	5.67148
ENSRNOG00000020997	Ms4a4c	chr1:227640680-227661311	+	protein_coding	0.775097	1.71131	0.00623013	0.0325757	1.07387	0.298777	0.764822	1.50637	1.10892	0.250021	0.200337	0.240516
ENSRNOG00000020991	Ms4a6a	chr1:227919301-227932603	-	protein_coding	1.62436	3.08305	0.000147847	0.00696395	3.41135	1.787	11.1235	8.89165	9.04299	2.55653	2.6652	2.15279
ENSRNOG00000030689	Ms4a6bl	chr1:227757425-227818305	+	protein_coding	1.49892	2.8263	0.00034019	0.00888783	3.63999	2.14107	13.4498	10.2821	10.8846	3.24266	3.88566	3.14017
ENSRNOG00000047349	Ms4a6c	chr1:227670159-227680128	+	protein_coding	1.10239	2.1471	0.00419292	0.0261654	1.83933	0.736942	3.02059	2.76712	2.02541	0.850991	0.823584	0.371496
ENSRNOG00000050395	Ms4a6e	chr1:227240383-227252250	+	protein_coding	1.4229	2.68123	0.000366103	0.00898071	3.54726	2.12436	12.3941	9.67494	10.1741	3.2838	3.83051	3.0056
ENSRNOG00000020953	Ms4a7	chr1:227490777-227506822	-	protein_coding	1.26694	2.40651	5.83394e-05	0.00526394	2.34191	1.07497	4.47536	3.66442	4.10208	1.15148	1.13194	1.03835
ENSRNOG00000012779	Msr1	chr16:56813791-56900052	-	protein_coding	0.744179	1.67502	0.00592257	0.0317615	3.41977	2.67559	10.4184	8.63279	10.143	4.67102	6.45125	5.17173
ENSRNOG00000028841	Mt1m	chr20:3677474-3677847	+	protein_coding	1.05385	2.07606	0.0237571	0.0729004	2.24132	1.18747	5.73871	2.41405	3.59479	1.31346	1.50352	1.03977
ENSRNOG00000010833	Mthfd2	chr4:115004448-115015965	-	protein_coding	1.4692	2.76868	0.00341729	0.0235995	4.5877	3.1185	31.4627	20.0073	19.3869	7.8451	8.62751	6.69259
ENSRNOG00000016090	Mtmr10	chr1:125124743-125175857	+	protein_coding	0.720558	1.64782	0.00220791	0.0190376	4.30245	3.58189	20.8327	19.3614	16.2816	11.3638	10.9354	10.6354
ENSRNOG00000001959	Mx1	chr11:37891156-37914983	-	protein_coding	3.71469	13.129	2.20922e-05	0.00392576	6.51055	2.79586	95.0866	89.7122	85.9523	5.17639	7.64104	5.27495
ENSRNOG00000001963	Mx2	chr11:38035450-38059950	+	protein_coding	3.55656	11.766	5.69508e-05	0.00521248	7.94166	4.3851	267.989	251.986	217.375	16.7248	25.5707	18.3713
ENSRNOG00000019244	Mxra8	chr5:173288447-173292929	+	protein_coding	1.07796	2.11105	0.000174868	0.00717397	7.66977	6.59182	219.715	188.868	200.471	89.993	101.346	95.3662
ENSRNOG00000007805	Mybl2	chr3:159421671-159450086	+	protein_coding	0.693958	1.61772	0.003116	0.0223996	0.841361	0.147403	0.705066	0.932869	0.745344	0.260604	0.027796	0.048655
ENSRNOG00000018858	Myct1	chr1:42121636-42131547	+	protein_coding	0.737961	1.66782	0.000497777	0.0100727	5.53561	4.79765	44.1009	49.6695	42.674	27.0797	27.6528	25.7393
ENSRNOG00000008409	Myo1f	chr7:18440742-18491448	+	protein_coding	0.966509	1.95411	0.000945869	0.0128461	3.94197	2.97546	14.4817	13.1384	15.5858	7.49531	7.21692	5.96986
ENSRNOG00000059140	Myo1g	chr14:86781202-86796378	-	protein_coding	0.923856	1.89718	0.00361949	0.0242553	2.86353	1.93967	6.11062	6.12113	6.61322	3.5239	2.92279	2.18121
ENSRNOG00000013641	Myo7a	chr1:163001875-163071508	-	protein_coding	2.29061	4.89263	4.75845e-06	0.00284112	3.87518	1.58457	12.4855	14.2026	14.4118	2.08326	2.04208	1.87628
ENSRNOG00000015035	Myo7b	chr18:24742329-24823858	-	protein_coding	0.623748	1.54087	0.0448714	0.110766	1.00216	0.378414	1.69357	0.71166	0.742996	0.311814	0.34522	0.244735
ENSRNOG00000005955	Naalad2	chr8:17454122-17525906	-	protein_coding	0.72364	1.65134	0.00101762	0.013183	3.18403	2.46039	8.53958	8.2111	7.5432	4.2256	5.06548	4.25955
ENSRNOG00000032381	Naglu	chr10:88979383-88986867	+	protein_coding	0.880154	1.84057	0.00075605	0.0115593	4.24131	3.36116	19.7223	16.1644	18.0204	9.72451	8.54406	9.60025
ENSRNOG00000008945	Nans	chr5:62109328-62126494	+	protein_coding	0.757241	1.69026	0.00112886	0.0138277	4.4449	3.68766	20.0308	22.2709	20.1093	12.5655	12.6209	10.5783
ENSRNOG00000007808	Nap1l5	chr4:89149317-89151184	-	protein_coding	0.627249	1.54462	0.00632389	0.0328779	2.18779	1.56054	3.43664	3.30431	3.95234	1.78052	2.39834	1.71589
ENSRNOG00000019854	Napsa	chr1:100577056-100589836	+	protein_coding	1.05806	2.08213	0.00188046	0.0176346	2.30077	1.24271	4.00541	4.13387	3.65502	1.71674	1.48043	0.966558
ENSRNOG00000049402	Nbl1	chr5:157524513-157535664	-	protein_coding	0.610987	1.5273	0.00609669	0.0322442	6.6368	6.02581	101.196	89.7323	105.276	69.1864	56.3291	67.7424
ENSRNOG00000055300	Ncapd2	chr4:157683077-157704596	-	protein_coding	0.670472	1.59159	0.00198922	0.0181872	2.58204	1.91157	4.90813	5.43916	4.6433	3.10331	2.42946	2.78404
ENSRNOG00000038572	Ncapg	chr14:69899128-69927938	-	protein_coding	1.73065	3.31878	0.00064215	0.0109862	2.49061	0.759954	4.93523	5.65559	3.49385	0.823558	0.692926	0.573073
ENSRNOG00000004968	Ncapg2	chr6:144291974-144363947	+	protein_coding	0.725666	1.65366	0.000372333	0.00899614	3.05232	2.32665	6.95768	8.06735	6.91137	4.02324	4.08308	3.94385
ENSRNOG00000012051	Ncaph	chr3:119583648-119611136	-	protein_coding	1.58805	3.00642	0.000530909	0.0102578	2.57837	0.990322	4.65863	5.69564	4.62337	1.37728	0.751177	0.883385
ENSRNOG00000001480	Ncf1	chr12:25497104-25506300	+	protein_coding	0.876116	1.83543	0.000595447	0.0106292	3.34291	2.46679	9.47572	8.55372	9.43729	5.15492	4.26609	4.21221
ENSRNOG00000028016	Ncf2	chr13:70226647-70257576	+	processed_transcript	0.835665	1.78468	0.00326557	0.0230282	3.17467	2.33901	8.94235	6.58238	8.76612	4.24796	4.16273	3.78044
ENSRNOG00000006940	Ncf4	chr7:119482272-119499425	+	protein_coding	0.919449	1.89139	0.00687988	0.0345501	3.32003	2.40058	9.2429	8.1242	9.65789	5.61087	3.93784	3.50971
ENSRNOG00000036829	Nckap1l	chr7:145068286-145113507	+	protein_coding	0.99202	1.98897	0.000138	0.00685227	3.44454	2.45252	10.0503	9.29762	10.3402	4.76096	4.60681	4.07736
ENSRNOG00000013727	Ndc80	chr9:119839016-119871382	-	protein_coding	1.32446	2.50439	0.00162534	0.0162953	2.58866	1.2642	5.1402	6.22353	3.90746	1.63325	1.29439	1.29364
ENSRNOG00000018730	Nectin2	chr1:80631450-80666585	-	protein_coding	0.839631	1.78959	7.88433e-05	0.00570991	5.02488	4.18525	30.7848	32.3121	31.5909	17.2507	16.1687	18.2148
ENSRNOG00000011688	Neil3	chr16:41079444-41138505	+	protein_coding	0.608914	1.52511	0.0110909	0.0455774	0.792694	0.18378	0.492796	0.908899	0.824275	0.271343	0.061696	0.085693
ENSRNOG00000004487	Nek2	chr13:110511668-110522769	+	protein_coding	1.57791	2.98536	0.000445022	0.00966059	2.15473	0.576826	3.31196	4.16079	2.96759	0.705508	0.37154	0.418612
ENSRNOG00000018681	Nes	chr2:187344056-187352969	+	protein_coding	0.697626	1.62183	0.00182181	0.0174084	3.60489	2.90726	10.4402	11.721	11.3761	6.74087	7.12879	5.70968
ENSRNOG00000052925	NEWGENE_621351	chr4:29529854-29564768	+	protein_coding	1.06643	2.09424	0.0030332	0.0221015	8.98817	7.92174	449.647	511.113	566.448	288.745	209.574	232.683
ENSRNOG00000011292	NEWGENE_621351	chr4:31534225-31569151	+	protein_coding	1.05827	2.08243	0.00306495	0.0221851	9.12314	8.06488	493.371	559.067	625.219	318.064	232.541	256.673
ENSRNOG00000022975	Nfam1	chr7:123856567-123892429	-	protein_coding	0.910949	1.88028	0.00337352	0.0233961	2.13826	1.22731	3.46928	3.05609	3.70646	1.76724	1.01961	1.29645
ENSRNOG00000036837	Nfe2	chr7:144872747-144880092	-	protein_coding	0.602127	1.51795	0.00610323	0.0322442	1.42957	0.827444	1.42255	1.87356	1.80762	0.989298	0.703669	0.648812
ENSRNOG00000031163	Nfkbiz	chr11:47243342-47271487	+	protein_coding	0.871185	1.82917	0.0212637	0.0678992	3.06312	2.19193	8.38021	9.06216	5.1854	3.49432	3.13794	4.12938
ENSRNOG00000002461	Nid1	chr17:90553394-90627101	-	protein_coding	0.614764	1.53131	0.000945938	0.0128461	7.71277	7.09801	200.197	203.604	223.28	140.683	126.685	141.129
ENSRNOG00000054954	Nilr1	chr1:63734135-63741982	+	protein_coding	0.931339	1.90705	0.000275645	0.00839116	1.66661	0.735274	2.2267	2.3461	1.96349	0.792001	0.562204	0.647943
ENSRNOG00000016587	Ninj1	chr17:15866237-15881327	-	protein_coding	0.62469	1.54188	0.0024805	0.020233	5.15774	4.53305	34.2607	31.3574	38.8694	22.1785	21.3338	22.9721
ENSRNOG00000025882	Nipal1	chr14:38104047-38128024	-	protein_coding	0.836491	1.7857	0.000223097	0.0078668	1.7577	0.921208	2.17072	2.51773	2.46688	0.989154	0.915579	0.782235
ENSRNOG00000010332	Nipsnap3b	chr5:69833225-69849112	+	protein_coding	0.727752	1.65606	0.000787838	0.0117663	3.97908	3.25133	15.1752	14.2432	14.9053	9.56726	8.08786	7.99116
ENSRNOG00000011445	Nkain1	chr5:148661070-148667746	+	protein_coding	1.61279	3.05844	0.000225861	0.0078668	2.12239	0.509601	2.9454	3.35064	3.80917	0.614811	0.394312	0.281545
ENSRNOG00000005810	Nlrc4	chr6:22167919-22194250	+	protein_coding	0.759408	1.6928	0.00164284	0.016361	1.94272	1.18331	2.97207	2.60157	2.9714	1.28442	1.51868	1.03558
ENSRNOG00000048222	Nlrc5	chr19:10905542-10976396	-	protein_coding	0.940543	1.91925	0.000733958	0.0114408	2.47033	1.52979	4.36817	4.87537	4.39601	2.24167	1.85063	1.60513
ENSRNOG00000023143	Nlrp1a	chr10:57692474-57822498	-	protein_coding	0.674681	1.59624	0.000517402	0.0101586	3.42755	2.75287	9.92095	9.98076	9.38707	6.10692	5.94947	5.2009
ENSRNOG00000003170	Nlrp3	chr10:45893018-45918254	+	protein_coding	0.692659	1.61626	0.0204184	0.0662136	2.29848	1.60582	3.74074	3.36051	4.75904	2.64036	1.5845	1.99695
ENSRNOG00000002693	Nme1	chr10:81657153-81666523	-	protein_coding	0.605389	1.52139	0.000295682	0.00858308	4.40558	3.80019	19.2577	20.9911	20.3696	12.9095	12.3228	13.5884
ENSRNOG00000001130	Nos1	chr12:44213943-44520341	-	protein_coding	0.900372	1.86655	9.40809e-05	0.00596705	1.46426	0.563892	1.63848	1.91937	1.72721	0.520518	0.513772	0.403438
ENSRNOG00000006611	Nostrin	chr3:55369214-55433843	+	protein_coding	0.756826	1.68977	0.0126127	0.0491762	1.76279	1.00596	3.11528	1.97014	2.19726	1.29597	0.79828	0.961772
ENSRNOG00000013925	Nox4	chr1:150797084-150976194	+	protein_coding	0.838963	1.78876	0.00514802	0.0293118	3.16193	2.32297	8.9701	7.56243	7.39872	4.28216	4.6462	3.20031
ENSRNOG00000012062	Npc2	chr6:108467410-108488330	-	protein_coding	0.760317	1.69386	0.000659704	0.0110069	6.43089	5.67058	87.7885	84.4778	83.6186	51.3131	44.9915	53.923
ENSRNOG00000012390	Npw	chr10:14021187-14022452	-	protein_coding	1.83875	3.57701	0.00201805	0.0182922	2.30985	0.471101	3.75312	3.50254	4.69599	0.641102	0.622972	0
ENSRNOG00000009768	Npy	chr4:79557854-79565097	+	protein_coding	1.18322	2.27083	0.00319488	0.0227191	3.54813	2.36492	8.54212	11.0941	12.8696	4.5501	4.49676	3.48048
ENSRNOG00000012772	Nqo1	chr19:38422164-38437180	+	protein_coding	0.604047	1.51997	0.0108481	0.0450172	3.91909	3.31504	15.8195	13.9143	12.7997	7.7067	10.2031	9.10616
ENSRNOG00000023079	Nras	chr2:205553163-205560791	+	protein_coding	0.663323	1.58373	0.00263333	0.0207536	5.26005	4.59673	37.8222	39.9276	34.4164	25.5592	20.9884	23.2578
ENSRNOG00000010392	Nrg1	chr16:63837216-64057434	+	protein_coding	1.67575	3.19486	7.83005e-05	0.00570991	3.74464	2.06889	12.1126	13.3603	11.7909	3.58846	3.30842	2.73602
ENSRNOG00000013290	Nrip3	chr1:174385424-174411141	-	protein_coding	0.716193	1.64284	0.00373998	0.0246889	2.11201	1.39581	3.70753	3.00319	3.28679	2.00919	1.46388	1.45739
ENSRNOG00000010744	Nrp1	chr19:61332351-61485858	+	protein_coding	1.22744	2.34151	0.000647601	0.0109899	6.66168	5.43423	94.8578	108.842	97.5591	46.1943	45.27	36.0181
ENSRNOG00000016561	Ns5atp9	chr8:71514281-71526182	+	protein_coding	1.84949	3.60374	0.0012727	0.0146293	3.50009	1.65059	10.5954	12.741	8.09054	2.86312	1.80517	1.85586
ENSRNOG00000042286	Nsl1	chr13:109669680-109696918	+	protein_coding	0.600854	1.51661	0.0018612	0.0175512	1.51429	0.91344	1.80715	2.03046	1.74012	1.06945	0.829538	0.764908
ENSRNOG00000020783	Ntf4	chr1:101405314-101408145	+	protein_coding	0.833545	1.78206	0.0030226	0.0220701	1.11933	0.285784	1.1203	0.93418	1.50012	0.222143	0.117392	0.326665
ENSRNOG00000049054	Ntsr2	chr6:41917132-41923542	+	protein_coding	0.818399	1.76345	0.00625793	0.0326767	0.875135	0.0567361	0.964298	0.490205	1.10801	0.073718	0	0.047967
ENSRNOG00000008061	Nuak1	chr7:25039335-25113664	+	protein_coding	0.590353	1.50561	0.00516338	0.0293494	5.92025	5.3299	59.688	63.7937	55.4786	41.7535	41.8505	34.5181
ENSRNOG00000000034	Nuak2	chr13:49092306-49109050	+	protein_coding	1.96927	3.9157	0.000152215	0.00697248	2.95065	0.981376	5.52761	7.1381	7.69802	1.09255	1.03504	0.807266
ENSRNOG00000020456	Nucb2	chr1:185104656-185143272	-	protein_coding	0.814903	1.75918	0.00251958	0.0203241	6.24623	5.43133	75.5247	72.1863	77.1043	37.9853	49.7017	39.6492
ENSRNOG00000002711	Nuf2	chr13:87818391-87847263	-	protein_coding	1.8594	3.62857	0.000989113	0.0130164	2.92992	1.07052	7.34587	8.19585	4.76655	1.1888	0.918032	1.20654
ENSRNOG00000019206	Nupr1	chr1:194767474-194769524	-	protein_coding	1.33693	2.52614	0.00591154	0.0317332	6.63949	5.30256	136.183	85.4046	82.6031	33.6279	42.2836	40.0147
ENSRNOG00000050922	Nupr1l1	chr1:198043073-198045154	-	protein_coding	1.34021	2.53188	0.0060316	0.0320786	6.50075	5.16054	124.067	77.0659	75.0596	30.3435	37.8391	36.5848
ENSRNOG00000004921	Nusap1	chr3:111422267-111452971	+	protein_coding	1.56124	2.95108	0.000400411	0.00922361	2.56126	1.00002	5.3801	5.60902	3.87622	1.09676	0.928093	0.978929
ENSRNOG00000009243	Oaf	chr8:47511719-47529689	-	protein_coding	1.12877	2.18673	0.000735839	0.0114408	6.12882	5.00005	64.6956	71.1973	71.2466	36.2824	29.3982	27.9161
ENSRNOG00000001369	Oas1a	chr12:41200718-41211909	+	protein_coding	2.37986	5.20488	4.5142e-06	0.00284112	4.3388	1.95893	19.7095	20.3023	17.7814	3.03044	2.66148	2.98184
ENSRNOG00000033220	Oas1b	chr12:41227825-41307352	-	protein_coding	1.89597	3.72171	5.90724e-06	0.00303563	3.20904	1.31307	8.89994	8.19452	7.68733	1.41017	1.49016	1.55591
ENSRNOG00000047076	Oas1g	chr12:41155497-41167505	+	protein_coding	1.80378	3.49135	1.77662e-05	0.00365953	2.67901	0.875226	5.81034	5.392	5.03368	0.823745	0.966099	0.721226
ENSRNOG00000037744	Oas1i	chr12:42343123-42355131	+	protein_coding	1.7438	3.34917	1.55452e-05	0.00365953	2.52896	0.785154	5.14662	4.7084	4.47929	0.634616	0.841781	0.699851
ENSRNOG00000049282	Oas2	chr12:41340815-41363161	+	protein_coding	2.8144	7.03425	4.41961e-07	0.00284112	3.55549	0.74109	10.5579	10.6869	11.0322	0.659887	0.765571	0.593334
ENSRNOG00000059207	Oas3	chr12:41316764-41336562	+	protein_coding	0.935692	1.91281	0.000291551	0.00854778	1.27132	0.335631	1.36611	1.25757	1.63296	0.274251	0.19199	0.323054
ENSRNOG00000001187	Oasl	chr12:47444104-47456894	-	protein_coding	1.96571	3.90605	2.16966e-05	0.00392576	2.59321	0.627496	5.64839	4.70405	4.79428	0.582797	0.443432	0.613852
ENSRNOG00000028814	Oasl2	chr12:47469598-47482961	-	protein_coding	2.3139	4.97227	3.22622e-05	0.0044209	5.3646	3.05069	42.4232	43.3206	35.3402	7.09783	8.0401	6.77158
ENSRNOG00000002196	Ociad2	chr14:37435654-37444775	+	protein_coding	0.83198	1.78013	0.00299934	0.0220405	3.70372	2.87174	13.8444	11.5181	10.9038	5.52101	6.55233	6.96232
ENSRNOG00000003018	Olfml2b	chr13:88995316-89032487	+	protein_coding	0.819644	1.76497	0.00250028	0.0203241	6.13244	5.3128	62.6217	65.4884	80.6203	39.0312	41.0167	36.335
ENSRNOG00000056219	Olr1	chr4:163239849-163261958	-	protein_coding	3.43759	10.8347	5.18729e-05	0.00505481	4.78191	1.34431	22.2535	32.0116	26.1229	1.98377	1.30961	1.37537
ENSRNOG00000003498	Olr1584	chr13:92103123-92123629	+	protein_coding	1.09117	2.13046	0.00184767	0.0174881	2.18326	1.0921	3.38285	3.39944	3.85881	1.15727	1.50863	0.790276
ENSRNOG00000050941	Olr1587	chr13:92136290-92137228	+	protein_coding	1.08996	2.12868	0.0136526	0.0517165	1.82246	0.732501	3.18154	2.22162	2.28426	1.25892	0.529504	0.327586
ENSRNOG00000014107	Omg	chr10:66845654-66848388	-	protein_coding	0.900546	1.86677	0.0308939	0.0865196	1.25681	0.356263	2.39181	1.24653	0.790888	0.186818	0.357452	0.302053
ENSRNOG00000001427	Orai2	chr12:23544287-23564569	+	protein_coding	0.768504	1.7035	0.00121606	0.0143218	2.64695	1.87844	4.78155	5.7486	5.29758	3.03437	2.45419	2.56682
ENSRNOG00000033192	Osmr	chr2:56110777-56151531	-	protein_coding	0.744463	1.67535	0.00278657	0.0213718	5.43753	4.69306	43.8151	41.8639	41.37	27.5193	26.296	21.234
ENSRNOG00000015503	Otud7a	chr1:124625985-124653820	+	protein_coding	0.613151	1.5296	0.00159507	0.0162143	1.59149	0.978342	2.12191	1.99836	1.92387	1.18791	0.875166	0.86407
ENSRNOG00000037839	P2ry10	chrX:78196300-78210403	+	protein_coding	0.783132	1.72086	0.010069	0.0430834	1.86612	1.08299	3.10849	2.12661	2.77157	1.26306	1.35322	0.785165
ENSRNOG00000013902	P2ry12	chr2:149441598-149444548	-	protein_coding	0.837046	1.78639	0.000359254	0.00898071	3.0325	2.19546	7.58482	6.79275	7.18845	3.28107	3.96807	3.51809
ENSRNOG00000029756	P2ry13	chr2:149430854-149432106	-	protein_coding	0.781603	1.71904	0.0119672	0.0476611	2.42354	1.64194	4.70374	3.7189	4.73688	1.55395	2.66365	2.24856
ENSRNOG00000013872	P2ry14	chr2:149331948-149347796	-	protein_coding	0.871307	1.82932	0.000848365	0.0121599	2.33678	1.46548	4.67428	3.65204	3.88396	1.6097	1.78259	1.90013
ENSRNOG00000029784	Pak1	chr1:162768156-162883355	+	protein_coding	0.799655	1.74069	0.00131687	0.0147619	2.75899	1.95933	6.00279	5.61782	5.69309	3.13928	3.17695	2.40149
ENSRNOG00000005348	Pamr1	chr3:92403582-92502089	+	protein_coding	0.781024	1.71835	0.029715	0.0843465	3.74847	2.96745	12.8572	11.4092	13.1184	5.43231	5.94681	9.70824
ENSRNOG00000033527	Pappa	chr5:80920568-81150940	+	protein_coding	1.30949	2.47854	0.000265778	0.00828835	3.36932	2.05983	8.27512	10.3637	9.47034	2.88141	3.54466	3.10887
ENSRNOG00000011068	Papss2	chr1:251145253-251230715	+	protein_coding	0.654818	1.57442	0.0132936	0.050764	4.6266	3.97178	23.2434	25.0088	22.907	14.4804	17.9033	12.1995
ENSRNOG00000012830	Paqr8	chr9:27034022-27051002	+	protein_coding	0.704716	1.62982	0.00120579	0.0142822	2.85251	2.14779	6.62247	5.4628	6.64811	3.59177	3.44516	3.26365
ENSRNOG00000008196	Parp12	chr4:66849554-66899914	-	protein_coding	1.2086	2.31113	9.66217e-05	0.00597535	4.51945	3.31086	21.9429	22.006	21.8552	9.95925	8.12667	8.77029
ENSRNOG00000023334	Parp14	chr11:68105369-68137535	+	protein_coding	1.34445	2.53934	6.58923e-06	0.00303563	5.8591	4.51465	58.7125	56.9717	55.4954	21.252	23.0605	21.308
ENSRNOG00000023463	Parp9	chr11:67724076-67756799	-	protein_coding	1.01434	2.01998	0.000472108	0.00988017	6.25813	5.24379	82.2613	76.2764	68.689	33.8257	37.9254	39.1309
ENSRNOG00000004682	Parpbp	chr7:28654707-28715224	-	protein_coding	0.682327	1.60473	0.00473239	0.0279076	0.977448	0.295122	1.02128	1.17865	0.733444	0.27506	0.113281	0.301326
ENSRNOG00000015308	Pbk	chr15:42489377-42500395	+	protein_coding	1.83102	3.55789	0.000346748	0.00889556	2.54902	0.718001	4.25646	6.09978	4.37102	0.839569	0.534126	0.577038
ENSRNOG00000025001	Pcolce	chr12:22153983-22160337	+	protein_coding	1.03791	2.05326	0.000105583	0.00613869	7.10604	6.06812	136.079	130.657	143.87	71.2953	62.9299	64.3505
ENSRNOG00000011107	Pcsk1	chr2:91450162-91497091	-	protein_coding	0.621548	1.53853	0.00961708	0.041888	1.43331	0.811766	1.99628	1.57875	1.5493	0.892517	0.897321	0.506321
ENSRNOG00000012036	Pcsk5	chr1:236031988-236313858	+	protein_coding	1.0232	2.03242	0.000222576	0.0078668	5.95749	4.93429	61.2	60.8131	61.413	30.0988	32.3582	26.5524
ENSRNOG00000011526	Pcsk6	chr1:126749508-126947392	+	protein_coding	0.813148	1.75704	0.00236959	0.0197909	4.84098	4.02783	25.4534	28.4473	29.2215	17.4709	15.2902	13.4239
ENSRNOG00000002425	Pctp	chr10:77491454-77512032	-	protein_coding	0.700854	1.62547	0.00538433	0.0299927	2.15017	1.44931	4.04158	3.37964	2.96084	1.56724	2.04313	1.60659
ENSRNOG00000011310	Pde10a	chr1:52360296-52544450	-	protein_coding	1.10091	2.1449	2.46544e-05	0.00407093	3.10456	2.00365	7.81751	7.43036	7.56063	3.24307	2.99947	2.80012
ENSRNOG00000005905	Pde4b	chr5:121952977-122136814	+	protein_coding	0.889205	1.85215	6.32846e-05	0.00542993	4.83042	3.94122	26.9216	27.9137	27.5274	14.5823	15.1506	13.403
ENSRNOG00000042536	Pde4d	chr2:40554146-41464264	+	protein_coding	0.605939	1.52197	0.000430695	0.00956104	3.87995	3.27401	13.5778	13.8095	13.7814	8.02581	8.71207	9.32599
ENSRNOG00000013048	Pde7a	chr2:104045811-104134101	-	protein_coding	0.600915	1.51668	0.00055919	0.0104096	3.29064	2.68973	9.33697	9.03449	8.0335	5.40425	5.5514	5.4012
ENSRNOG00000013436	Pde7b	chr1:15893533-16203909	-	protein_coding	0.780955	1.71827	0.000158227	0.00702325	4.0166	3.23564	15.9314	15.4259	14.245	8.07176	8.83951	8.36289
ENSRNOG00000010832	Pdgfrl	chr16:54386288-54450426	-	protein_coding	0.820714	1.76628	0.000540678	0.0102853	5.39137	4.57065	39.9029	41.3572	41.6785	22.188	25.3868	20.9311
ENSRNOG00000016166	Pdlim1	chr1:259308296-259357056	-	protein_coding	0.642076	1.56057	0.000843715	0.0121248	6.35075	5.70868	77.2866	79.9873	84.7424	48.1638	55.6227	50.3821
ENSRNOG00000016180	Pdp1	chr5:25577451-25584288	-	protein_coding	0.719063	1.64611	0.0114302	0.0464866	5.32508	4.60602	34.3888	46.826	37.0626	20.4489	24.0628	25.8667
ENSRNOG00000008943	Penk	chr5:17056419-17061837	-	protein_coding	3.63549	12.4277	1.76193e-05	0.00365953	5.78835	2.15286	49.2368	51.2241	63.3434	4.1246	3.11877	3.16676
ENSRNOG00000028015	Pf4	chr14:18848549-18849258	-	protein_coding	1.48549	2.80012	0.000176912	0.00717734	6.59425	5.10876	85.5682	96.5987	105.757	32.7166	36.7489	31.2791
ENSRNOG00000053891	Phf11b	chr15:38647779-38709984	-	protein_coding	1.64765	3.13322	9.74479e-05	0.00597987	3.30067	1.65302	8.89069	9.76523	7.98573	2.00059	2.48247	1.97671
ENSRNOG00000000525	Pi16	chr20:6923489-6932786	+	protein_coding	1.56939	2.9678	2.7844e-06	0.00284112	7.80975	6.24036	220.351	215.4	234.816	74.1181	76.3958	73.3268
ENSRNOG00000038784	Piezo2	chr18:58354648-58499836	-	protein_coding	1.22621	2.33951	0.00250634	0.0203241	3.60636	2.38015	8.73041	12.8731	12.3833	4.57609	4.43024	3.65952
ENSRNOG00000013309	Pik3ap1	chr1:260527781-260638915	-	protein_coding	1.1656	2.24326	0.000337371	0.00887049	2.7537	1.5881	5.61032	5.68805	5.9393	2.37252	2.03613	1.65413
ENSRNOG00000016846	Pik3cd	chr5:166602053-166628028	-	protein_coding	0.590362	1.50562	0.0376353	0.0983126	3.00118	2.41082	7.29235	6.66173	7.07855	5.55417	3.16979	4.50244
ENSRNOG00000023428	Pik3r5	chr10:55013703-55080421	+	protein_coding	0.909345	1.87819	0.000869119	0.0122972	2.17046	1.26112	3.13944	3.52976	3.86527	1.46335	1.5829	1.16406
ENSRNOG00000003674	Pir	chrX:31852323-31968152	-	protein_coding	0.643474	1.56209	0.00240669	0.0199896	3.87112	3.22765	12.9329	14.3255	13.6728	8.82864	7.32626	9.04411
ENSRNOG00000057153	Pla1a	chr11:64882288-64919579	+	protein_coding	1.05836	2.08256	0.00665573	0.033784	4.41408	3.35572	26.0598	17.3	18.5674	9.27651	7.98049	10.6244
ENSRNOG00000016826	Pla2g2d	chr5:157222636-157228791	+	protein_coding	1.87251	3.6617	0.000522947	0.0102309	3.87137	1.99885	15.8903	11.2104	14.1994	3.54429	3.12013	2.41011
ENSRNOG00000010516	Plau	chr15:3644769-3650819	-	protein_coding	0.902543	1.86936	0.00223482	0.0191894	4.68081	3.77826	29.4831	22.4817	22.5722	13.2594	12.8266	12.1006
ENSRNOG00000037931	Plaur	chr1:81328183-81344708	+	protein_coding	1.14178	2.20654	2.66185e-06	0.00284112	4.56287	3.42109	22.8546	22.3905	22.6631	9.54456	9.4646	10.1378
ENSRNOG00000008933	Plbd1	chr4:170564367-170620703	-	protein_coding	1.15208	2.22233	0.00156524	0.0161029	4.26669	3.11461	19.4961	15.7951	19.7182	7.47322	9.02619	6.64879
ENSRNOG00000001385	Plbd2	chr12:41600005-41619186	+	protein_coding	0.809516	1.75262	0.00236229	0.01978	5.37634	4.56682	40.5359	36.4559	45.0654	24.8298	20.3436	23.1471
ENSRNOG00000028566	Pld4	chr6:137323713-137331231	+	protein_coding	1.2058	2.30666	0.000184544	0.00729222	4.7405	3.5347	28.2166	22.9283	26.3248	10.7746	10.0867	10.9235
ENSRNOG00000005214	Plek	chr14:100151210-100217913	-	protein_coding	1.28835	2.44249	0.000406176	0.00927786	3.28827	1.99992	8.20278	8.24832	9.95532	3.07444	3.38263	2.5835
ENSRNOG00000007060	Plin2	chr5:104984414-105010857	-	protein_coding	0.846491	1.79812	0.000300766	0.00863414	5.63196	4.78547	47.334	47.1719	51.3749	26.4712	28.7056	24.7037
ENSRNOG00000018815	Plk1	chr1:192115966-192125989	+	protein_coding	0.931728	1.90756	0.00287685	0.0216018	1.6983	0.766576	2.0918	2.77248	1.9301	0.748313	0.509196	0.866046
ENSRNOG00000011654	Plk4	chr2:127686925-127705518	+	protein_coding	1.10151	2.14579	0.000654758	0.0110069	2.37047	1.26896	3.65156	4.88356	4.05251	1.60724	1.29706	1.33685
ENSRNOG00000016488	Pltp	chr3:161304469-161322289	-	protein_coding	1.15423	2.22566	0.000701473	0.0112392	6.37447	5.22024	86.0177	70.219	91.1549	37.3272	33.9186	37.7063
ENSRNOG00000017676	Plvap	chr16:19906318-19918689	-	protein_coding	0.773219	1.70908	0.000531156	0.0102578	7.47922	6.706	165.764	186.589	180.592	110.625	103.703	96.3646
ENSRNOG00000021536	Plxdc1	chr10:85871122-85938085	-	protein_coding	1.57898	2.98759	3.88314e-05	0.00468321	3.93317	2.35419	13.944	14.271	14.6198	4.57101	4.18409	3.62848
ENSRNOG00000000142	Plxdc2	chr17:83221827-83610272	+	protein_coding	0.960995	1.94665	0.000412085	0.00934663	6.13999	5.179	70.1837	66.0177	72.5182	35.3633	38.7837	31.8648
ENSRNOG00000018770	Pmaip1	chr18:62174670-62181102	+	protein_coding	0.657193	1.57701	2.71338e-06	0.00284112	2.26801	1.61081	3.8025	3.92081	3.72835	2.04147	2.05626	2.06504
ENSRNOG00000019620	Pmf1	chr2:187751776-187771865	-	protein_coding	0.611395	1.52774	0.0328575	0.0901383	3.0959	2.4845	7.04775	8.17705	7.46245	5.7158	3.38633	4.95017
ENSRNOG00000008400	Pml	chr8:63004870-63034226	-	protein_coding	0.842188	1.79277	6.19408e-05	0.00541146	4.21863	3.37644	17.4505	17.9229	17.4844	9.94947	9.44228	8.79581
ENSRNOG00000009982	Pnp	chr15:27875911-27883350	+	protein_coding	0.739805	1.66995	0.00528457	0.0297287	7.78474	7.04494	259.433	205.89	198.016	123.821	128.266	141.706
ENSRNOG00000037449	Pole	chr12:52403529-52452040	-	protein_coding	0.657133	1.57695	0.00245408	0.0202003	1.81107	1.15394	2.37295	2.78902	2.38083	1.46391	1.04026	1.19179
ENSRNOG00000004242	Pole2	chr6:91494393-91518996	-	protein_coding	0.72405	1.65181	0.00827898	0.0382385	1.09835	0.374296	0.95166	1.39367	1.10106	0.233124	0.156003	0.527769
ENSRNOG00000002471	Polq	chr11:66585881-66695353	-	protein_coding	0.608475	1.52465	0.00449315	0.0271773	0.940241	0.331766	0.881773	1.12488	0.766936	0.387037	0.214963	0.182943
ENSRNOG00000027331	Ppef1	chrX:35869538-35947282	+	protein_coding	0.61728	1.53398	0.00144966	0.0154002	0.845584	0.228303	0.780678	0.798752	0.81168	0.226119	0.247662	0.05087
ENSRNOG00000017416	Ppic	chr18:48372041-48384645	-	protein_coding	1.74121	3.34316	3.87275e-06	0.00284112	6.98912	5.24791	130.647	123.209	124.384	35.2408	39.0697	36.7852
ENSRNOG00000012616	Ppt1	chr5:140538260-140558162	+	protein_coding	0.609386	1.52561	0.00102862	0.0131993	5.998	5.38861	68.7898	59.1382	61.1994	41.3803	42.0774	39.2704
ENSRNOG00000005126	Pqlc3	chr6:42290680-42302254	-	protein_coding	0.587602	1.50275	0.00104366	0.0132804	4.58827	4.00067	23.2876	23.6377	22.2613	14.5793	16.4652	14.0744
ENSRNOG00000013057	Prc1	chr1:142087208-142108746	+	protein_coding	1.39299	2.62623	0.00416334	0.0260519	5.09778	3.70479	34.1476	36.2303	29.6873	13.5545	8.62531	14.825
ENSRNOG00000010630	Prcp	chr1:157701089-157750169	+	protein_coding	0.915784	1.88659	1.5241e-05	0.00365953	4.70505	3.78927	25.5285	24.9785	24.749	13.2067	13.1089	12.1846
ENSRNOG00000003763	Prdx4	chrX:43497763-43512991	+	protein_coding	0.641976	1.56046	6.01749e-05	0.00535773	5.84464	5.20266	58.8162	56.2852	54.3827	36.2817	34.9743	36.2379
ENSRNOG00000019330	Procr	chr3:151285249-151289595	+	protein_coding	1.20372	2.30332	0.00110307	0.0137256	7.75877	6.55505	189.49	237.181	222.916	81.5491	93.4946	105.581
ENSRNOG00000058329	Prrx2	chr3:9681871-9718051	+	protein_coding	0.685302	1.60804	0.0016606	0.0164783	4.32173	3.63643	17.4656	19.11	20.5346	12.415	11.4739	10.4929
ENSRNOG00000017307	Prss23	chr1:153732532-153752541	-	protein_coding	0.72742	1.65568	0.000639753	0.0109766	6.39473	5.66731	81.8828	80.3498	87.3486	54.2657	49.3036	46.2107
ENSRNOG00000025184	Prss35	chr8:94423808-94440503	+	protein_coding	2.58854	6.01488	0.000785839	0.0117663	5.15475	2.56621	28.1902	36.7457	40.0294	4.34134	7.20718	3.73886
ENSRNOG00000006079	Psd4	chr3:1478525-1514934	+	protein_coding	0.809124	1.75215	0.00103604	0.0132431	1.97599	1.16686	2.79032	2.89398	3.125	1.36986	1.40171	0.988557
ENSRNOG00000019494	Psmb10	chr19:37909546-37912027	-	protein_coding	0.594253	1.50969	0.00432162	0.0265866	4.86894	4.27469	29.6439	29.4334	25.7545	19.3437	19.5625	16.3349
ENSRNOG00000000456	Psmb8	chr20:3990613-3993769	+	protein_coding	1.22908	2.34417	0.00140196	0.0151495	4.13847	2.90939	15.1343	16.4117	18.4454	6.85744	7.59807	5.27713
ENSRNOG00000000459	Psmb9	chr20:3973420-3978845	-	protein_coding	1.12258	2.17735	5.82064e-05	0.00526394	4.48574	3.36317	20.8052	21.1539	22.2819	8.91075	10.1231	8.88345
ENSRNOG00000057616	Ptch2	chr5:135962911-135983816	+	protein_coding	0.673288	1.5947	0.000845605	0.0121324	2.29183	1.61855	3.5219	4.30982	3.89025	2.21657	1.992	2.00841
ENSRNOG00000013240	Ptger4	chr2:54952821-54963448	-	protein_coding	0.917421	1.88874	0.00325372	0.0229891	3.98109	3.06366	13.2408	15.6639	15.5947	8.92404	6.49424	6.85866
ENSRNOG00000015655	Ptgfrn	chr2:203423143-203494391	-	protein_coding	0.752225	1.68439	0.0303747	0.0855152	5.54416	4.79193	37.8889	46.8421	53.6054	31.3833	20.6706	29.2937
ENSRNOG00000007415	Ptgs1	chr3:15560712-15582344	+	protein_coding	0.802471	1.74409	0.000754923	0.0115593	4.64691	3.84444	24.8635	26.1228	21.4161	13.7701	12.8885	13.4491
ENSRNOG00000013415	Ptpn18	chr9:40972089-40988790	+	protein_coding	0.922978	1.89602	0.00113166	0.0138415	3.98919	3.06621	16.6354	15.2408	12.9831	7.48287	7.84513	6.83099
ENSRNOG00000019614	Ptpn22	chr2:206342066-206390348	+	protein_coding	0.729733	1.65833	0.000446404	0.00966059	1.37866	0.648923	1.62539	1.66393	1.51381	0.613102	0.662688	0.437351
ENSRNOG00000014294	Ptpn6	chr4:157239142-157263890	-	protein_coding	0.956038	1.93997	0.00106028	0.0133827	4.13615	3.18011	17.0746	14.5992	18.2816	8.48118	8.51153	7.2568
ENSRNOG00000005807	Ptpn7	chr13:51958834-51972777	+	protein_coding	0.655085	1.57471	0.00296984	0.0219409	1.91088	1.25579	2.59132	2.62143	3.08846	1.42777	1.60928	1.14965
ENSRNOG00000000655	Ptprc	chr13:55061562-55173692	-	protein_coding	1.40836	2.65435	0.000571094	0.0104724	4.87546	3.4671	29.2251	27.0196	28.8644	11.1952	11.1301	8.14229
ENSRNOG00000021724	Ptprcap	chr1:219403970-219406128	+	protein_coding	0.828512	1.77585	0.00970609	0.042098	2.12677	1.29825	3.173	3.62862	3.31282	1.89082	1.64394	0.946111
ENSRNOG00000019587	Ptprn	chr9:82446633-82461903	-	protein_coding	1.3882	2.61752	0.000631231	0.0108657	2.63784	1.24964	5.3777	4.80521	5.51214	1.71712	1.48646	0.98996
ENSRNOG00000006231	Ptpro	chr4:171250818-171461677	+	protein_coding	0.972453	1.96217	9.1915e-05	0.00596705	2.2306	1.25815	3.51749	3.57412	4.003	1.4674	1.45048	1.26324
ENSRNOG00000003802	Pttg1	chr10:29020049-29026002	-	protein_coding	1.05521	2.07801	0.00198733	0.0181861	1.52036	0.465159	1.62546	2.14676	1.8573	0.538378	0.161407	0.472424
ENSRNOG00000012280	Ptx3	chr2:158097843-158103653	+	protein_coding	0.731305	1.66014	0.00297903	0.021949	1.7464	1.0151	2.15729	2.47259	2.44502	1.30408	0.997077	0.794047
ENSRNOG00000019675	Pycard	chr1:199437832-199439210	-	protein_coding	0.766977	1.7017	0.00122689	0.0143655	4.3244	3.55743	19.7751	18.1745	19.1863	12.1906	10.5445	9.7161
ENSRNOG00000005705	Qpct	chr6:1657331-1689559	+	protein_coding	1.24928	2.37723	0.000237474	0.00806486	4.20824	2.95896	18.2327	17.9738	16.3072	7.67315	6.02414	6.71675
ENSRNOG00000016733	Rab13	chr2:189581644-189586338	+	protein_coding	0.614097	1.5306	0.00103638	0.0132431	5.53107	4.91698	48.6747	44.9271	42.3362	27.4276	30.1868	30.0999
ENSRNOG00000007364	Rab15	chr6:99845954-99870024	-	protein_coding	0.853432	1.80679	4.92948e-05	0.00499359	1.3992	0.545764	1.642	1.55848	1.71448	0.524027	0.389613	0.468885
ENSRNOG00000012176	Rab27b	chr18:68488942-68551558	-	protein_coding	0.597106	1.51268	0.0276852	0.0804726	2.42766	1.83055	4.18021	5.0082	4.00385	3.05905	2.86625	1.86709
ENSRNOG00000042189	Rab31	chr9:113370033-113504605	-	protein_coding	0.836368	1.78555	0.000755808	0.0115593	6.60248	5.76611	104.637	85.7799	99.0911	53.0318	51.6169	55.6945
ENSRNOG00000014258	Rab32	chr1:4637491-4653210	-	protein_coding	0.756873	1.68982	0.00508941	0.0291186	3.57237	2.81549	11.4528	10.8447	10.4124	6.27679	7.08075	4.9327
ENSRNOG00000005362	Rab3ip	chr7:59928426-59957232	-	protein_coding	0.780604	1.71785	0.00525065	0.0296203	4.75295	3.97234	24.522	26.7978	26.6322	12.3518	14.662	17.4925
ENSRNOG00000007350	Rac2	chr7:119783849-119797098	-	protein_coding	0.851461	1.80433	0.00200782	0.0182433	3.46546	2.614	9.32068	10.0692	10.7978	5.90621	5.1853	4.37127
ENSRNOG00000049033	Racgap1	chr7:141277312-141307233	-	protein_coding	1.32199	2.5001	0.00133392	0.0148734	2.31736	0.995374	3.67665	4.50821	3.80664	1.34688	0.64776	1.04893
ENSRNOG00000037302	Rad51	chr3:110918243-110942917	+	protein_coding	1.45143	2.7348	5.18464e-05	0.00505481	2.15573	0.704292	3.29164	3.54609	3.53475	0.721381	0.709383	0.470017
ENSRNOG00000037853	Rarres1	chr2:164650722-164684985	-	protein_coding	1.24398	2.3685	0.00145256	0.0154143	4.82607	3.5821	27.507	22.7058	32.7731	11.9655	10.779	10.2476
ENSRNOG00000002345	Rasgef1b	chr14:11988671-12027381	+	protein_coding	0.895953	1.86084	0.000640166	0.0109766	3.6117	2.71575	11.6142	11.6381	10.4592	4.88237	6.0088	5.87657
ENSRNOG00000014025	Rasgrf1	chr8:97277456-97405102	+	protein_coding	0.710844	1.63676	8.36122e-05	0.00582437	1.22211	0.511261	1.25065	1.3577	1.39263	0.398339	0.495014	0.385023
ENSRNOG00000005404	Rasgrp1	chr3:108984029-109044420	-	protein_coding	0.599551	1.51525	0.01347	0.0512011	1.73672	1.13717	2.12356	2.2871	2.6054	1.37807	1.42991	0.841424
ENSRNOG00000006921	Rbl1	chr3:153263692-153321352	-	protein_coding	0.6851	1.60781	0.000219618	0.0078668	2.67589	1.99079	5.21596	5.79157	5.18144	3.07843	3.04231	2.80836
ENSRNOG00000006420	Rbm38	chr3:171037957-171050475	+	protein_coding	0.618401	1.53517	0.0334762	0.0911391	2.9448	2.3264	5.103	8.65123	6.74988	4.25312	3.81726	3.98577
ENSRNOG00000013794	Rbp1	chr8:106449321-106470842	+	protein_coding	0.632931	1.55071	0.0167174	0.0581244	4.92715	4.29421	25.2337	35.1632	28.6845	17.1916	21.0687	17.8111
ENSRNOG00000018576	Rcan3	chr5:153773663-153790157	-	protein_coding	0.601293	1.51708	0.00448918	0.0271773	3.41016	2.80887	8.48786	9.59743	10.9485	6.30902	5.64344	6.08612
ENSRNOG00000001943	Retnlg	chr11:54513102-54514441	-	protein_coding	0.897007	1.8622	0.0270592	0.0792343	1.9825	1.0855	3.45944	1.87314	3.81661	0.903461	1.51407	0.997007
ENSRNOG00000038957	RGD1305184	chr18:55666027-55667668	+	protein_coding	2.46006	5.50239	2.06087e-05	0.00391138	3.55751	1.09745	10.9935	10.1152	11.2429	0.951717	1.44075	1.05663
ENSRNOG00000023576	RGD1305645	chr9:50526811-50548046	+	protein_coding	1.03393	2.0476	0.000268951	0.00831369	7.08447	6.05053	121.905	140.886	142.351	63.6746	62.7032	69.6772
ENSRNOG00000042230	RGD1307182	chr9:14646151-14654305	-	protein_coding	0.720128	1.64733	0.0102529	0.0434855	1.55385	0.83372	2.41186	1.86326	1.59067	1.04823	0.735406	0.592736
ENSRNOG00000038960	RGD1309362	chr18:55505993-55508704	+	protein_coding	1.41757	2.67135	4.29241e-05	0.00479412	5.07283	3.65526	33.5399	34.4851	30.1071	11.1826	12.4182	11.2348
ENSRNOG00000047782	RGD1309808	chr7:118895405-118970135	+	protein_coding	0.59976	1.51546	0.0242441	0.0738866	1.8974	1.29764	3.37301	2.80979	2.10344	1.28155	1.78525	1.33772
ENSRNOG00000039183	RGD1310335	chr11:54377374-54404612	-	protein_coding	0.932682	1.90882	0.00527182	0.029679	1.68582	0.75314	1.92341	2.96567	1.87239	0.771329	0.517048	0.781784
ENSRNOG00000048771	RGD1559482	chr10:104952237-104980890	+	protein_coding	1.22066	2.33053	0.00197176	0.0180876	3.53819	2.31754	11.6085	10.71	9.61902	4.94625	4.06085	3.11604
ENSRNOG00000032396	RGD1559575	chr10:34232615-34242985	-	protein_coding	1.01446	2.02015	0.00246429	0.0202138	3.60492	2.59046	12.18	9.98551	11.4404	5.17447	5.92502	4.10977
ENSRNOG00000046184	RGD1561143	chr12:21866077-21923281	-	protein_coding	0.601428	1.51722	0.000197363	0.00750889	0.776359	0.17493	0.664483	0.70596	0.769593	0.075387	0.135855	0.17785
ENSRNOG00000046216	RGD1561778	chr10:104975877-105051965	+	protein_coding	1.17243	2.25391	0.000453403	0.00973549	2.76748	1.59505	5.59181	5.17766	6.75277	1.8413	2.2263	2.00784
ENSRNOG00000021663	RGD1561849	chr5:9355507-9381214	-	protein_coding	0.880805	1.8414	0.00599061	0.0319504	3.42756	2.54676	8.49703	10.2188	10.6913	5.87137	4.88049	3.93736
ENSRNOG00000050933	RGD1562378	chr17:43821225-43821536	-	protein_coding	1.2578	2.3913	0.00124189	0.0144409	5.76415	4.50635	51.273	52.7837	56.0971	26.0516	17.8808	21.984
ENSRNOG00000057690	RGD1562378	chr17:44815684-44815995	-	protein_coding	1.12158	2.17585	0.0023218	0.01961	4.82053	3.69895	25.1895	28.4698	28.2326	14.084	9.57695	12.728
ENSRNOG00000058444	RGD1562378	chr17:44744591-44744902	-	protein_coding	0.78424	1.72218	0.0223056	0.0699012	5.15331	4.36907	32.6398	35.3843	35.8246	22.0657	14.4351	23.785
ENSRNOG00000051891	RGD1562378	chr17:43770250-43770561	-	protein_coding	0.656024	1.57573	0.0183879	0.0618194	5.38637	4.73034	37.4646	41.5557	43.7048	25.2959	21.059	31.2441
ENSRNOG00000028670	RGD1562726	chr11:31223074-31238026	-	protein_coding	0.697278	1.62144	0.00172805	0.0168638	1.40711	0.709837	1.51716	1.95869	1.50462	0.632532	0.738638	0.541614
ENSRNOG00000052444	RGD1563091	chr4:28305002-28310178	-	protein_coding	2.27198	4.82987	0.000130402	0.00672873	6.80732	4.53533	115.026	123.771	96.0404	20.6514	26.1211	20.2334
ENSRNOG00000014424	RGD1563354	chr3:154682282-154716239	-	protein_coding	0.907727	1.87609	0.000166765	0.00715896	4.06876	3.16104	15.5332	15.8506	15.9624	7.93935	8.68014	7.27013
ENSRNOG00000017273	RGD1563917	chr9:92753957-92775816	-	protein_coding	0.657071	1.57688	0.0015238	0.0157937	1.92703	1.26995	2.85237	2.63753	2.92413	1.32296	1.68482	1.24867
ENSRNOG00000043176	RGD1565355	chr4:14071507-14113255	+	protein_coding	1.07196	2.10229	0.00639039	0.0330571	2.77347	1.7015	6.6733	5.63192	5.28158	2.26151	3.06052	1.59784
ENSRNOG00000003748	RGD1565785	chrX:54390733-54409466	+	protein_coding	0.983096	1.9767	0.00280221	0.0214213	1.78777	0.804672	2.88303	2.07602	2.44632	0.854441	0.925155	0.492836
ENSRNOG00000015616	Rgs14	chr17:9777842-9792007	-	protein_coding	0.759096	1.69243	0.00690554	0.0346322	2.0645	1.30541	3.34267	3.34869	2.87541	1.98058	1.32493	1.17866
ENSRNOG00000003959	Rgs18	chr13:61565483-61591139	-	protein_coding	1.25108	2.38019	0.00569996	0.0310415	4.46282	3.21174	20.5683	21.1402	21.4559	9.74912	9.9984	5.72648
ENSRNOG00000002730	Rgs5	chr13:87966758-88003035	+	protein_coding	0.871697	1.82981	0.00278803	0.0213723	9.40411	8.53241	683.148	749.784	604.469	369.666	415.167	328.068
ENSRNOG00000017130	Rhd	chr5:153197459-153232687	+	protein_coding	0.660767	1.58092	0.000355509	0.00897577	0.993927	0.33316	0.923691	1.14639	0.913209	0.295677	0.258491	0.226103
ENSRNOG00000008625	Rimkla	chr5:138521340-138545404	-	protein_coding	0.72329	1.65094	0.00354699	0.0240056	1.29008	0.566793	1.77812	1.46472	1.13571	0.498355	0.400836	0.548329
ENSRNOG00000007062	Rin3	chr6:126170720-126279682	+	protein_coding	0.820857	1.76645	0.000850142	0.0121643	3.54831	2.72745	10.1065	11.4189	10.6086	6.30475	5.05363	5.5692
ENSRNOG00000020465	Ripk3	chr15:34470796-34479741	-	protein_coding	1.02255	2.03151	0.000147548	0.00696395	3.60618	2.58362	11.1047	11.4644	10.9696	5.2437	5.34319	4.4387
ENSRNOG00000051024	Rn50_10_0890.5	chr10:89167135-89180160	+	protein_coding	0.698137	1.62241	0.00393894	0.0252317	4.07842	3.38028	16.9333	16.2542	14.5821	10.3162	8.07472	9.99426
ENSRNOG00000051354	Rn50_13_0843.1	chr13:79330289-79342069	+	lincRNA	2.02623	4.07339	0.00065245	0.0110069	3.14513	1.1189	9.13218	7.85917	6.71329	0.75006	1.67861	1.18527
ENSRNOG00000051216	Rn50_X_0663.2	chrX:65367912-65368639	+	lincRNA	1.68201	3.20875	0.00069509	0.0112389	4.15729	2.47528	21.6718	14.1004	15.5932	4.66321	4.48332	4.53721
ENSRNOG00000062244	Rn60_20_0069.2	chr20:6856005-6858683	-	sense_intronic	1.5053	2.83883	0.000899097	0.0125388	2.06395	0.558655	3.55572	3.48092	2.58105	0.629431	0.234241	0.58884
ENSRNOG00000032133	Rnase2	chr15:28154482-28155291	-	protein_coding	1.09643	2.13824	0.0386076	0.0998261	2.64585	1.54943	4.28622	3.74928	8.76496	1.67016	2.64999	1.57302
ENSRNOG00000060821	Rnf114	chr3:164248731-164260497	+	protein_coding	0.66836	1.58927	0.00115489	0.0140115	5.03541	4.36705	32.5317	30.9668	31.9058	20.2897	17.572	21.2234
ENSRNOG00000055721	Rnf128	chrX:110789269-110877978	+	protein_coding	0.78981	1.72885	0.000903447	0.0125676	1.16303	0.373219	1.47145	1.14981	1.11334	0.389958	0.275376	0.225774
ENSRNOG00000000123	Rnf19b	chr5:147246037-147270957	+	protein_coding	0.974838	1.96542	3.909e-06	0.00284112	4.75442	3.77958	26.1312	25.3811	26.4729	13.0675	12.782	12.3589
ENSRNOG00000029658	Rnf213	chr10:108527740-108624688	+	protein_coding	1.41605	2.66854	7.01704e-05	0.00562053	5.64163	4.22558	48.3032	50.4595	48.0409	18.1199	19.341	15.8353
ENSRNOG00000029598	Robo2	chr11:11062790-11585765	-	protein_coding	0.766279	1.70088	0.000931259	0.0127928	1.44206	0.675785	2.04398	1.63603	1.49989	0.640056	0.592268	0.561062
ENSRNOG00000028436	Rprml	chr10:91710495-91711499	+	protein_coding	1.04265	2.06	0.00597765	0.031922	2.63612	1.59347	5.29292	5.33657	5.02487	2.93167	1.52875	1.76418
ENSRNOG00000042411	Rps6ka1	chr5:152078220-152122684	-	protein_coding	0.595833	1.51134	0.00423905	0.0262684	2.46273	1.8669	4.53328	4.09525	4.94185	3.06957	2.45954	2.44677
ENSRNOG00000054286	Rrm2	chr6:43884678-43889515	+	protein_coding	2.06327	4.17933	0.000349772	0.00889797	3.07518	1.0119	6.36192	8.53172	7.53099	1.27371	0.645912	1.19128
ENSRNOG00000007539	Rsad2	chr6:45655954-45669148	-	protein_coding	2.86583	7.28956	6.03524e-05	0.00535773	4.28599	1.42016	18.8159	21.1815	15.8901	1.75773	2.02057	1.30088
ENSRNOG00000038999	RT1-A1	chr20:5351605-5421098	+	protein_coding	0.922958	1.896	0.00581701	0.0314301	3.81099	2.88803	10.7846	14.4255	14.2094	6.95024	5.29847	7.10097
ENSRNOG00000030712	RT1-A2	chr20:5374985-5378539	+	protein_coding	1.8293	3.55365	0.0356642	0.0947983	5.90093	4.07163	33.3819	72.9664	82.8889	14.698	27.9814	9.44918
ENSRNOG00000032708	RT1-Bb	chr20:4039413-4049711	+	protein_coding	1.37762	2.5984	0.00180932	0.0173493	3.4015	2.02388	10.0123	8.3981	10.4009	4.08087	2.45667	2.82953
ENSRNOG00000050183	RT1-CE1	chr20:4638663-4943564	-	protein_coding	0.725741	1.65375	0.00358018	0.0241455	2.87776	2.15202	5.98213	6.3033	6.78703	2.83368	3.92076	3.65395
ENSRNOG00000050210	RT1-CE10	chr20:154074-157861	-	protein_coding	0.923859	1.89718	0.00137357	0.0150417	3.78914	2.86528	12.3509	12.7508	13.3911	5.66091	7.50845	5.82687
ENSRNOG00000047706	RT1-CE16	chr20:3791407-3794027	-	protein_coding	0.872803	1.83122	0.0153958	0.0554329	2.20808	1.33528	3.96775	3.57558	3.34001	1.92524	0.892374	1.90208
ENSRNOG00000031607	RT1-CE3	chr20:4931965-4935372	-	protein_coding	0.752224	1.68439	0.00163355	0.0163276	3.02966	2.27744	8.20316	6.71358	6.67125	3.9618	3.53244	4.06712
ENSRNOG00000039744	RT1-CE4	chr20:4673658-4935887	-	protein_coding	1.06716	2.0953	0.00161564	0.0162677	4.58872	3.52156	21.4695	22.4382	25.4551	9.97851	12.5194	9.20439
ENSRNOG00000000723	RT1-CE5	chr20:4892702-4896991	-	protein_coding	1.10771	2.15504	0.000860264	0.0122349	4.6417	3.53399	21.8205	26.0534	24.1956	10.5514	9.27303	12.0971
ENSRNOG00000061639	RT1-CE6	chr20:4673843-4792450	-	protein_coding	1.01351	2.01882	0.0390694	0.100557	1.5643	0.550786	2.40051	1.68709	1.8306	0.0151022	1.18007	0.420461
ENSRNOG00000031090	RT1-CE7	chr20:4694472-4896970	-	protein_coding	0.999964	1.99995	0.00068448	0.0111484	5.38267	4.3827	39.656	38.6175	44.0838	18.5644	22.5817	18.6759
ENSRNOG00000032844	RT1-Da	chr20:4127644-4132616	-	protein_coding	1.44233	2.71759	0.000730395	0.0114315	6.12901	4.68668	74.1589	64.4617	68.6749	28.4591	26.3257	20.2178
ENSRNOG00000033215	RT1-Db1	chr20:4087618-4097190	+	protein_coding	1.38855	2.61815	0.00214323	0.0187158	3.79876	2.41022	14.2523	12.1096	12.4803	5.61448	4.35672	3.23883
ENSRNOG00000047864	RT1-DMa	chr20:5240975-5244386	-	protein_coding	1.18424	2.27243	0.00160463	0.0162252	3.01474	1.83051	7.43284	5.75387	8.26954	2.93986	2.46886	2.2919
ENSRNOG00000049491	RT1-DMb	chr20:3945601-3952846	+	protein_coding	1.35473	2.55749	0.000341305	0.00888783	3.34022	1.98549	9.88527	8.28679	9.2757	3.50493	2.86095	2.5702
ENSRNOG00000051002	RT1-DMb	chr20:5227045-5234290	-	protein_coding	1.25923	2.39368	0.000105012	0.00613869	2.89437	1.63514	6.83392	6.57298	5.92833	2.38418	1.93844	2.01375
ENSRNOG00000000454	RT1-DOb	chr20:4020317-4026346	+	protein_coding	0.620894	1.53783	0.0134008	0.0510555	1.88994	1.26905	3.36805	2.32381	2.50641	1.67123	1.18446	1.39887
ENSRNOG00000000795	RT1-N3	chr20:3167079-3170945	+	protein_coding	1.45927	2.74969	0.000305277	0.00866494	4.86655	3.40729	30.346	30.5844	24.0774	10.2008	9.91124	8.77154
ENSRNOG00000000777	RT1-S3	chr20:3176107-3179818	+	protein_coding	1.66044	3.16113	3.17023e-06	0.00284112	6.59423	4.93378	96.2661	94.3116	96.2907	30.4999	27.7666	30.5105
ENSRNOG00000032596	RT1-T24-1	chr20:3242492-3282523	+	protein_coding	1.75012	3.36386	0.00133597	0.0148734	3.41736	1.66724	11.6789	10.2345	7.56146	1.92526	1.83637	2.86139
ENSRNOG00000000787	RT1-T24-2	chr20:3242470-3249189	+	protein_coding	2.37013	5.16989	0.00289866	0.0216769	5.8076	3.43747	66.1353	61.42	40.9288	12.5756	6.17485	12.0548
ENSRNOG00000045924	RT1-T24-3	chr20:3226313-3233694	+	protein_coding	2.2398	4.72333	0.000116687	0.00646554	7.11163	4.87183	155.142	138.533	120.407	24.5098	28.9221	31.885
ENSRNOG00000042905	RT1-T24-4	chr20:3189473-3197457	+	protein_coding	1.51615	2.86027	0.000118585	0.0065086	7.75895	6.24279	234.328	222.398	192.318	69.8088	80.0586	74.6691
ENSRNOG00000028895	Rtp4	chr11:80638945-80650802	-	protein_coding	2.65822	6.31255	4.80641e-05	0.00495276	5.23846	2.58023	40.5331	37.5995	32.5601	4.42699	5.94849	4.67198
ENSRNOG00000011821	S100a4	chr2:189997129-189999604	+	protein_coding	0.959519	1.94466	0.00107188	0.0134694	7.71389	6.75437	210.256	236.4	183.521	110.471	109.97	100.728
ENSRNOG00000011557	S100a8	chr2:190073815-190074354	+	protein_coding	1.79754	3.47628	0.0259963	0.0772349	2.32807	0.530531	1.58175	7.00399	5.12689	0.625411	0.62165	0.143396
ENSRNOG00000011483	S100a9	chr2:190097554-190100276	-	protein_coding	2.64643	6.26114	0.00174958	0.0170077	4.34921	1.70278	12.2363	21.8474	26.9977	2.91133	2.23581	1.72556
ENSRNOG00000006418	Samhd1	chr3:153210829-153250641	-	protein_coding	0.730197	1.65887	0.0028854	0.0216366	2.71226	1.98206	4.94533	5.64051	6.12911	3.3365	2.99311	2.56064
ENSRNOG00000030930	Samsn1	chr11:14253848-14304725	-	protein_coding	1.28647	2.43931	0.00058619	0.0105094	3.14907	1.86259	7.48918	7.60958	8.5509	2.75138	3.11734	2.11374
ENSRNOG00000013069	Sapcd2	chr3:2591331-2596583	+	protein_coding	0.729236	1.65776	0.00545206	0.0301892	1.03923	0.309997	1.1678	1.18047	0.836334	0.395958	0.084157	0.258899
ENSRNOG00000004409	Sash3	chrX:134979646-134994349	+	protein_coding	0.991022	1.98759	0.00151759	0.0157835	2.45646	1.46543	4.44699	4.35035	4.67365	2.07448	1.94854	1.32295
ENSRNOG00000000288	Scarf2	chr11:87722350-87733734	+	protein_coding	0.875497	1.83464	0.00354777	0.0240056	5.41657	4.54107	41.6858	39.1599	44.4542	25.6532	18.5313	23.2393
ENSRNOG00000023151	Scgb2a1	chr1:225899313-225902676	+	protein_coding	3.545	11.6722	9.87774e-06	0.00317147	5.05404	1.50904	31.1776	34.3968	31.1911	1.60281	2.35479	1.64051
ENSRNOG00000020305	Scgb2a2	chr1:225825356-225830355	-	protein_coding	3.56717	11.8529	7.54651e-05	0.00569949	4.84394	1.27677	28.2457	28.7086	26.2627	1.52244	2.04926	0.849356
ENSRNOG00000037409	Scimp	chr10:57415832-57436368	-	protein_coding	0.62078	1.53771	0.0119607	0.0476466	1.0756	0.454824	1.32439	1.01274	1.00111	0.450768	0.531622	0.158771
ENSRNOG00000002358	Scpep1	chr10:76230373-76263866	-	protein_coding	0.991477	1.98822	0.000407034	0.00927786	7.25334	6.26186	157.482	134.829	163.985	74.8119	73.4177	79.0957
ENSRNOG00000059947	Sdc1	chr6:33885495-33908016	+	protein_coding	0.782736	1.72039	0.000486519	0.00998218	5.36492	4.58218	37.8906	41.3945	41.4474	22.0486	25.1271	21.8238
ENSRNOG00000009528	Sdcbp2	chr3:147073160-147101911	+	protein_coding	0.615207	1.53178	0.0226183	0.0705467	1.07069	0.45548	1.48326	0.948603	0.91506	0.189124	0.366304	0.586957
ENSRNOG00000001859	Sdf2l1	chr11:88122271-88124513	+	protein_coding	0.787786	1.72642	0.0283102	0.0815791	3.08245	2.29467	7.03315	7.06024	8.38635	5.48086	3.78966	2.80498
ENSRNOG00000019981	Sdf4	chr5:173425907-173444620	+	protein_coding	0.701121	1.62577	0.000304246	0.00866156	7.40515	6.70402	175.842	164.782	165.108	98.9948	110.929	100.256
ENSRNOG00000036672	Sectm1a	chr10:110263783-110274768	-	protein_coding	1.50076	2.82991	0.000368757	0.00898071	1.79544	0.294687	2.61955	2.85229	1.99966	0.221834	0.352464	0.116839
ENSRNOG00000002776	Sell	chr13:82369493-82387631	+	protein_coding	0.943467	1.92314	0.0152226	0.0550976	1.74574	0.802273	1.57222	2.48703	3.20529	0.970019	0.757708	0.531466
ENSRNOG00000000699	Selplg	chr12:48577905-48579196	+	protein_coding	0.82466	1.77112	0.00431843	0.0265866	2.28162	1.45696	3.54838	4.27605	3.79012	2.2673	1.57101	1.46307
ENSRNOG00000043182	Sept6	chrX:123524950-123662350	-	protein_coding	0.803571	1.74542	0.00148316	0.0155888	3.51657	2.713	10.0201	11.9346	9.51576	5.24602	6.01604	5.43262
ENSRNOG00000002583	Serpinb11	chr13:27238767-27257181	+	protein_coding	0.805897	1.74823	0.0150851	0.0548163	1.02393	0.21803	0.590402	1.21022	1.39197	0.15636	0.284824	0.059165
ENSRNOG00000016581	Serpinb1a	chr17:32904119-32911495	+	protein_coding	0.879152	1.83929	0.00763976	0.0365558	3.59142	2.71227	14.1241	9.46322	10.0672	6.02352	5.62436	5.04953
ENSRNOG00000002555	Serpinb7	chr13:27312498-27354052	+	protein_coding	1.23083	2.34702	0.0126724	0.0493005	2.16264	0.931813	4.77932	4.12782	2.02867	0.907828	0.922495	0.892808
ENSRNOG00000002396	Serpinb8	chr13:27889345-27914006	+	protein_coding	0.790847	1.73009	0.00412001	0.0258963	1.48302	0.692176	1.99066	1.52278	1.89506	0.824682	0.649207	0.401634
ENSRNOG00000001414	Serpine1	chr12:22641104-22651482	+	protein_coding	1.88675	3.69802	0.000968926	0.012925	6.36495	4.4782	71.6669	83.3305	90.3694	26.8994	21.6737	16.5024
ENSRNOG00000003172	Serpinf1	chr10:62241756-62254287	-	protein_coding	0.795907	1.73617	0.000574064	0.0104749	8.01002	7.21411	249.333	248.335	273.451	140.288	161.692	141.404
ENSRNOG00000007457	Serping1	chr3:72161189-72171078	-	protein_coding	1.13919	2.20257	0.00016011	0.00704997	7.03504	5.89585	129.747	122.684	138.485	59.7126	53.5969	62.6853
ENSRNOG00000010248	Serpini1	chr2:174013288-174111752	+	protein_coding	0.641081	1.5595	0.000476397	0.00991964	1.472	0.830916	1.93892	1.69217	1.69809	0.850352	0.819091	0.67218
ENSRNOG00000017783	Sfrp1	chr16:73372007-73410777	-	protein_coding	2.19096	4.56608	0.000124582	0.00661486	7.7202	5.52924	183.595	224.259	224.492	51.5982	45.7689	39.0379
ENSRNOG00000054957	Sfrp4	chr17:47297489-47394328	-	protein_coding	1.19911	2.29598	8.74102e-05	0.00584339	4.8851	3.68599	29.0194	26.4644	30.2978	12.7806	11.3446	11.5324
ENSRNOG00000003038	Sft2d2	chr13:83438493-83457888	-	protein_coding	0.658402	1.57833	0.000382509	0.00908484	4.43575	3.77735	19.7526	21.9845	20.2507	13.2604	12.0043	12.9016
ENSRNOG00000027035	Sgo2	chr9:64898459-64923012	+	protein_coding	1.39273	2.62575	0.0015848	0.0162111	3.00486	1.61214	7.80683	8.31752	5.30294	2.13357	2.18733	1.86047
ENSRNOG00000000565	Sgpl1	chr20:30699872-30749940	-	protein_coding	0.786521	1.72491	0.00964629	0.0419505	4.86087	4.07435	34.9054	25.2612	25.0212	14.9974	15.0412	17.6301
ENSRNOG00000031599	Sh2d1b	chr13:88606894-88622788	+	protein_coding	0.818889	1.76405	0.0109264	0.0451947	1.53385	0.714961	1.6567	2.69228	1.47496	0.582272	0.736087	0.609984
ENSRNOG00000015967	Sh3bgrl3	chr5:152357270-152358643	-	protein_coding	0.897309	1.86259	0.00147871	0.0155817	6.28504	5.38773	68.8013	75.1861	88.1694	39.9564	43.8938	38.9113
ENSRNOG00000013747	Sh3bp2	chr14:81435449-81472952	-	protein_coding	0.590288	1.50555	0.00101162	0.0131448	2.53808	1.94779	5.17155	4.64072	4.62843	2.91089	2.59927	3.0789
ENSRNOG00000053026	Shcbp1	chr16:90613870-90641420	+	protein_coding	1.28107	2.43019	0.00160913	0.0162507	2.04361	0.762541	2.85709	3.65314	2.90443	0.907511	0.390706	0.84052
ENSRNOG00000020667	Shisa5	chr8:117780891-117795919	+	protein_coding	0.706071	1.63135	0.000866205	0.0122771	5.18226	4.47619	33.671	35.6875	36.6324	23.359	19.5734	21.0007
ENSRNOG00000021243	Siglec1	chr3:123612067-123631109	-	protein_coding	2.29944	4.92267	7.21628e-05	0.00562053	4.03364	1.7342	16.3184	13.6523	16.3112	2.83044	1.94785	2.26126
ENSRNOG00000015275	Ska1	chr18:70173944-70184337	-	protein_coding	1.2497	2.37791	0.0069386	0.0347182	1.81722	0.567524	2.52847	3.51957	1.74429	0.632572	0.239432	0.608534
ENSRNOG00000025981	Ska2	chr10:74413989-74431922	+	protein_coding	0.639108	1.55737	0.00337754	0.0233961	4.11418	3.47507	15.894	18.5917	14.6916	10.5063	10.3641	9.51546
ENSRNOG00000021847	Ska3	chr15:38077909-38096875	-	protein_coding	1.00915	2.01273	3.98781e-05	0.00469293	1.61193	0.602778	2.05946	2.03373	2.0768	0.629997	0.470719	0.460988
ENSRNOG00000023881	Skap1	chr10:84309430-84619050	+	protein_coding	0.675369	1.59701	0.00263442	0.0207536	1.27912	0.603747	1.32853	1.40801	1.54928	0.56416	0.671926	0.341961
ENSRNOG00000056714	Sla	chr7:107584118-107634335	-	protein_coding	0.831681	1.77976	0.0105884	0.0443632	2.6629	1.83122	6.14694	4.35158	5.64101	2.4869	3.21956	2.06229
ENSRNOG00000008736	Slamf8	chr13:90967739-90977734	-	protein_coding	0.803683	1.74555	0.000623633	0.0108158	2.21749	1.4138	3.98204	3.47861	3.50858	1.77908	1.79862	1.43191
ENSRNOG00000008045	Slamf9	chr13:90836361-90839411	-	protein_coding	1.93441	3.82223	0.000161389	0.00708737	3.21199	1.27758	9.95364	8.10039	6.98181	1.51477	1.27201	1.4938
ENSRNOG00000037162	Slbp	chr14:82356916-82366368	+	protein_coding	0.678122	1.60006	0.000242494	0.00807272	4.45581	3.77769	21.5866	21.0664	20.2041	12.5567	13.5957	12.0382
ENSRNOG00000014956	Slc11a1	chr9:81655629-81666706	+	protein_coding	0.832437	1.78069	0.000747223	0.011531	1.70329	0.870849	2.64797	2.13786	2.01673	0.888917	0.751318	0.848745
ENSRNOG00000002305	Slc15a2	chr11:66932614-66961713	+	protein_coding	1.0166	2.02314	0.000360621	0.00898071	2.74255	1.72595	6.32462	4.93194	5.89902	2.33114	2.30483	2.28812
ENSRNOG00000021644	Slc15a3	chr1:226897625-226912708	+	protein_coding	0.784264	1.72221	0.00532661	0.0298336	2.48632	1.70206	4.41731	4.11627	5.34795	2.77917	2.01943	2.01848
ENSRNOG00000021526	Slc25a34	chr5:160176124-160179978	-	protein_coding	1.24844	2.37585	0.00256268	0.0204614	3.01538	1.76694	9.25936	5.94745	6.41681	2.71995	2.31456	2.19701
ENSRNOG00000028668	Slc28a2	chr3:114355798-114647382	+	protein_coding	1.50513	2.83851	0.00137788	0.0150673	5.02446	3.51933	40.7173	28.6387	26.8848	9.86041	11.4164	10.1797
ENSRNOG00000005302	Slc2a9	chr14:77067503-77192702	+	protein_coding	0.631001	1.54864	0.00273746	0.021121	3.17031	2.53931	8.30945	8.45373	7.28988	4.87693	5.32043	4.28844
ENSRNOG00000016174	Slc35b3	chr17:26478315-26504738	+	protein_coding	0.612453	1.52886	0.00488462	0.0283796	4.08286	3.47041	17.3459	16.7595	13.9356	10.3395	10.7119	9.25348
ENSRNOG00000039390	Slc37a2	chr8:39708638-39734594	-	protein_coding	1.3133	2.4851	0.00182086	0.0174084	2.62501	1.3117	3.8274	5.85259	6.09657	1.55111	1.45336	1.44398
ENSRNOG00000009832	Slc39a14	chr15:51982982-52029816	-	protein_coding	0.761334	1.69506	0.000884714	0.0124221	4.4518	3.69047	22.8728	18.9584	20.9963	12.6301	11.7942	11.3399
ENSRNOG00000003835	Slc43a2	chr10:63677396-63719283	+	protein_coding	0.604018	1.51994	0.0100753	0.0430993	3.33913	2.73512	9.83623	8.58378	8.97984	6.78916	4.85346	5.4737
ENSRNOG00000055089	Slc44a1	chr5:70245843-70424112	+	protein_coding	0.716761	1.64349	0.00185692	0.0175309	5.24957	4.53281	32.8492	39.8639	38.8059	23.6506	20.9543	21.9187
ENSRNOG00000007591	Slc45a3	chr13:48745860-48766283	+	protein_coding	0.595134	1.51061	0.00324848	0.0229815	3.20027	2.60513	8.69646	7.19343	8.77352	5.46684	4.97785	4.82684
ENSRNOG00000020951	Slc4a1	chr10:90296141-90312386	-	protein_coding	1.6796	3.2034	0.00709692	0.0351061	2.19076	0.511156	2.33217	6.06783	3.04053	0.549174	0.371319	0.362639
ENSRNOG00000005307	Slc4a10	chr3:47995959-48287910	+	protein_coding	1.99184	3.97744	0.000102171	0.00609043	5.70047	3.70863	45.4386	59.3805	49.1488	11.7167	13.241	11.3399
ENSRNOG00000016311	Slc6a2	chr19:15391581-15431274	-	protein_coding	0.945002	1.92519	0.00717979	0.0353151	2.18691	1.24191	3.11203	3.58678	4.00511	1.93114	0.96561	1.29626
ENSRNOG00000008554	Slc9a9	chr8:102304095-103022619	+	protein_coding	0.67977	1.60188	0.00266258	0.0208777	3.6451	2.96534	10.4277	11.6737	12.5206	7.05385	7.37102	6.06615
ENSRNOG00000021412	Slfn13	chr10:70326157-70342492	-	protein_coding	0.895709	1.86052	0.00212239	0.0186574	5.08283	4.18712	37.0227	34.6862	27.6885	17.3995	16.4862	17.7863
ENSRNOG00000037113	Slfn2	chr10:70370300-70376331	+	protein_coding	0.990934	1.98747	0.0010328	0.0132199	6.945	5.95406	134.394	120.117	113.065	55.0702	68.596	60.0576
ENSRNOG00000057092	Slfn4	chr10:70411738-70435156	+	protein_coding	3.68688	12.8784	7.334e-06	0.0031051	7.51797	3.83109	204.132	190.279	155.93	13.7318	13.55	12.4493
ENSRNOG00000046699	Slpi	chr3:160799981-160802433	-	protein_coding	0.783605	1.72143	0.0275803	0.0802675	3.41163	2.62802	8.9124	7.59829	13.1389	5.91127	4.5815	5.12395
ENSRNOG00000009173	Smad6	chr8:68898296-68966108	-	protein_coding	0.675884	1.59758	0.00855281	0.0391094	4.21974	3.54386	16.6941	17.733	18.5152	12.9721	10.0768	9.2506
ENSRNOG00000022325	Smc2	chr5:68717519-68763850	+	protein_coding	0.632758	1.55053	0.00827856	0.0382385	4.61499	3.98223	24.4075	26.6389	19.9541	14.4654	16.0101	14.0053
ENSRNOG00000019536	Smim3	chr18:55744810-55771730	-	protein_coding	0.690694	1.61406	0.000159078	0.00702844	3.35486	2.66417	9.25317	8.77338	9.68664	5.10815	5.61379	5.30413
ENSRNOG00000009594	Snai1	chr3:164274710-164279378	+	protein_coding	0.753585	1.68598	0.00989175	0.0425678	2.6311	1.87751	4.32685	5.84299	5.52228	3.32397	2.48605	2.29113
ENSRNOG00000014202	Snx20	chr19:19395655-19404835	+	protein_coding	0.701146	1.6258	0.00694951	0.0347341	2.27403	1.57289	4.41389	3.17203	4.00955	2.07611	2.2071	1.66897
ENSRNOG00000004111	Soat1	chr13:74035080-74077783	-	protein_coding	0.695337	1.61926	0.000433624	0.00957375	4.04036	3.34502	16.5482	14.2273	15.6706	9.49102	8.86983	9.13275
ENSRNOG00000022769	Sp100	chr9:92681078-92717929	+	protein_coding	0.937238	1.91486	6.69286e-05	0.00548395	4.58851	3.65127	23.3192	24.3421	21.5968	11.9249	11.6054	11.1743
ENSRNOG00000033747	Sp110	chr9:92593910-92616165	-	protein_coding	0.987634	1.98293	0.000825436	0.0120084	5.87566	4.88803	61.5546	57.3122	54.492	26.2419	32.8194	27.1788
ENSRNOG00000011777	Spag5	chr10:65566171-65585760	+	protein_coding	1.31995	2.49658	0.000385784	0.00910009	2.30998	0.990022	4.0631	4.32867	3.5194	1.24352	0.778587	0.963695
ENSRNOG00000012840	Sparc	chr10:40742400-40764185	-	protein_coding	1.00262	2.00363	4.00741e-05	0.00469293	11.0477	10.045	2084.25	2233.71	2034.42	1099.54	1047.88	1020.52
ENSRNOG00000052307	Spats2	chr7:140829076-140880109	+	protein_coding	0.703092	1.62799	0.000153069	0.00697248	4.02201	3.31892	15.8236	14.4581	15.4877	9.43719	8.62238	8.89498
ENSRNOG00000016012	Spats2l	chr9:64643281-64843960	+	protein_coding	0.974076	1.96438	0.00075398	0.0115593	4.74509	3.77101	26.255	26.9443	24.3224	11.9782	14.5778	11.5848
ENSRNOG00000029862	Spc24	chr8:22780725-22785671	-	protein_coding	1.84099	3.58256	0.000358387	0.00898071	3.07823	1.23724	6.89386	8.53431	7.00464	1.07556	1.21822	1.84576
ENSRNOG00000006731	Spc25	chr3:55438536-55451798	-	protein_coding	1.27452	2.41918	0.00211772	0.0186574	1.98253	0.708018	2.77731	3.91892	2.32165	0.77796	0.507129	0.62679
ENSRNOG00000010626	Sphk1	chr10:105498728-105504393	+	protein_coding	0.759342	1.69272	0.00293437	0.0217868	1.57276	0.813415	2.22269	1.62657	2.10981	0.931272	0.618904	0.735892
ENSRNOG00000012172	Spi1	chr3:79918969-79938301	+	protein_coding	0.912242	1.88197	0.00739668	0.0360277	2.82316	1.91092	6.40763	5.43276	6.43862	3.6971	2.57588	2.16606
ENSRNOG00000005720	Spic	chr7:29225727-29233392	-	protein_coding	0.69923	1.62364	0.0012328	0.0143655	1.33963	0.640399	1.42349	1.5004	1.67519	0.479078	0.728967	0.481016
ENSRNOG00000036711	Spn	chr1:198572999-198577226	-	protein_coding	0.728814	1.65728	0.00193675	0.0179322	2.40217	1.67336	4.10423	4.5327	4.2301	2.55554	2.21993	1.83427
ENSRNOG00000058003	Spon1	chr1:178636544-178935051	+	protein_coding	0.700423	1.62498	0.01067	0.0445919	5.47218	4.77176	42.9182	39.4709	48.2136	31.586	23.0137	25.0518
ENSRNOG00000043451	Spp1	chr14:6673686-6679901	-	protein_coding	1.87836	3.67656	0.0132508	0.0506593	4.73563	2.85728	43.2385	20.126	19.2342	6.46588	8.61625	4.3002
ENSRNOG00000003537	Spta1	chr13:92264231-92340083	+	protein_coding	0.760382	1.69394	0.0049061	0.0284644	0.827961	0.0675788	0.597203	1.1372	0.638773	0.054379	0.0627912	0.0270345
ENSRNOG00000039666	Srpx	chrX:14150038-14220662	-	protein_coding	0.960255	1.94565	0.000213525	0.00780028	6.82237	5.86211	116.78	114.178	105.85	58.7849	52.4867	60.5431
ENSRNOG00000003715	Srpx2	chrX:104734082-104760547	+	protein_coding	2.56051	5.89916	4.47903e-06	0.00284112	4.41388	1.85337	19.8552	20.3443	20.7587	2.93296	2.63566	2.29956
ENSRNOG00000031167	Srxn1	chr3:147609095-147632801	+	protein_coding	0.766753	1.70144	0.00723267	0.03548	1.41054	0.64379	1.51494	1.72377	1.74252	0.450404	0.376923	0.909859
ENSRNOG00000005903	St14	chr8:32240133-32280869	-	protein_coding	0.747006	1.67831	0.00971873	0.0421307	1.69024	0.943235	2.87757	1.76739	2.13191	1.12988	0.862215	0.792423
ENSRNOG00000017932	St3gal2	chr19:43274493-43290363	-	protein_coding	0.602711	1.51857	0.0018898	0.0176695	5.3679	4.76519	39.0844	37.8649	44.2022	27.9357	24.7173	26.0229
ENSRNOG00000009850	St3gal4	chr8:36264750-36314811	-	protein_coding	1.0199	2.02777	0.000461269	0.00978981	6.12446	5.10457	67.2771	71.0089	68.0686	33.8718	37.238	29.5432
ENSRNOG00000010284	St3gal5	chr4:99937558-99999902	+	protein_coding	0.835935	1.78501	0.00594251	0.0318136	3.50472	2.66879	8.70088	12.5439	10.1308	4.81167	5.42752	5.88353
ENSRNOG00000001823	St6gal1	chr11:80927601-80981422	-	protein_coding	0.848636	1.8008	0.00279597	0.0214133	4.62616	3.77753	21.1814	27.9768	22.4316	11.7982	13.5568	12.843
ENSRNOG00000019128	St8sia4	chr9:103117506-103207190	-	protein_coding	0.904739	1.87221	0.000198248	0.00752523	2.8464	1.94166	6.00812	5.94005	6.64881	2.58067	3.0529	2.90631
ENSRNOG00000002014	Stap1	chr14:23576085-23604834	-	protein_coding	0.751192	1.68318	0.00985131	0.0424281	2.34488	1.59369	4.46835	4.0079	3.78772	2.20635	2.48935	1.45749
ENSRNOG00000014079	Stat1	chr9:54287541-54484533	-	protein_coding	1.09811	2.14074	0.000182527	0.00726237	5.77414	4.67603	55.8794	54.14	51.2575	23.976	27.2061	22.7145
ENSRNOG00000031081	Stat2	chr7:2691369-2707741	+	protein_coding	1.36351	2.5731	1.66344e-06	0.00284112	5.38735	4.02384	41.1315	41.3732	40.0734	15.8433	14.7461	15.2288
ENSRNOG00000000017	Steap1	chr4:25435873-25446461	+	protein_coding	0.923448	1.89664	0.00393899	0.0252317	2.06141	1.13796	3.14279	3.05529	3.32836	1.58302	1.28709	0.804148
ENSRNOG00000050110	Stfa2	chr11:67465236-67470941	+	protein_coding	1.40925	2.65598	0.00871131	0.0394999	1.40925	0	0.802514	1.88868	2.59831	0	0	0
ENSRNOG00000057760	Stil	chr5:133819726-133851416	+	protein_coding	0.720959	1.64828	0.000262416	0.00828835	1.26326	0.542301	1.46355	1.51548	1.23179	0.447006	0.506683	0.416622
ENSRNOG00000012502	Stk17b	chr9:60399261-60430081	-	protein_coding	0.857933	1.81244	0.000488917	0.00999533	3.72723	2.86929	13.5237	12.0789	11.2285	6.59192	6.42787	5.91855
ENSRNOG00000016810	Stmn1	chr5:152680407-152686806	+	protein_coding	0.98243	1.97579	0.000804197	0.0118999	4.88446	3.90203	28.7136	31.849	25.4017	12.9427	13.9656	15.0121
ENSRNOG00000009037	Sulf1	chr5:5999475-6186329	-	protein_coding	0.756814	1.68976	0.00204666	0.0184272	7.28537	6.52855	147.042	169.182	149.675	93.5074	99.8755	81.5312
ENSRNOG00000016525	Susd3	chr17:15814132-15830328	+	protein_coding	0.914248	1.88459	0.000365245	0.00898071	2.19603	1.28178	3.71267	3.47452	3.56245	1.69734	1.37803	1.24084
ENSRNOG00000033110	Svep1	chr5:75143867-75319765	-	protein_coding	0.836656	1.78591	0.00169911	0.0167197	5.26189	4.42524	34.9428	36.3497	41.0788	21.4424	22.2089	18.0398
ENSRNOG00000012160	Syk	chr17:12614311-12669573	-	protein_coding	0.665867	1.58652	0.0036612	0.0243566	2.66077	1.9949	5.20683	5.05584	5.72772	3.56449	2.79849	2.65234
ENSRNOG00000003526	Sytl4	chrX:104765294-104814145	-	protein_coding	1.2048	2.30506	0.00024051	0.00807272	4.23002	3.02522	16.1111	17.4786	19.8998	6.67158	7.16662	7.61226
ENSRNOG00000004229	Tac3	chr7:71023976-71030582	+	protein_coding	3.1411	8.82198	4.87413e-05	0.004968	6.57364	3.43253	99.9102	85.1133	98.4441	12.3062	8.94285	8.51308
ENSRNOG00000017259	Tacc3	chr14:82336324-82347679	-	protein_coding	1.50316	2.83463	0.000123005	0.00661486	3.5754	2.07224	11.6785	11.7189	9.50476	3.38679	3.28765	2.95413
ENSRNOG00000008301	Tagln2	chr13:90807199-90814119	-	protein_coding	0.673526	1.59497	0.00343743	0.0236895	8.15139	7.47786	249.204	305.694	298.529	173.953	191.192	167.472
ENSRNOG00000000457	Tap1	chr20:3979035-3989669	+	protein_coding	1.37433	2.59247	2.38247e-05	0.0040556	4.47612	3.10179	21.9594	20.6476	21.1803	8.18014	7.59639	7.01734
ENSRNOG00000029500	Tapbp	chr20:5468078-5476193	-	protein_coding	0.716274	1.64293	0.0021158	0.0186574	4.9877	4.27143	31.0246	29.4854	31.7166	21.0083	17.5705	16.6227
ENSRNOG00000007918	Tbxas1	chr4:66670618-66846805	+	protein_coding	0.956465	1.94055	0.00225526	0.0193047	2.65459	1.69812	6.46845	4.61043	4.95805	2.50219	2.07931	2.16784
ENSRNOG00000058288	Tcf19	chr20:3744395-3746964	+	protein_coding	1.11178	2.16112	0.00280448	0.0214245	3.62879	2.51701	9.84717	11.5419	12.9138	3.9152	4.6345	5.7716
ENSRNOG00000016700	Tcf21	chr1:23906717-23909566	+	protein_coding	1.04117	2.05789	0.00224939	0.0192795	4.72486	3.68369	26.719	24.9525	24.7049	13.7836	9.56064	12.5905
ENSRNOG00000030625	Tf	chr8:111673547-111721333	-	protein_coding	0.696266	1.62031	0.00889651	0.0400667	7.54382	6.84755	187.104	191.667	178.284	105.628	139.201	101.172
ENSRNOG00000061595	Tfec	chr4:44065045-44136815	-	protein_coding	0.926155	1.9002	0.00151131	0.0157715	2.41166	1.48551	4.75734	3.95433	4.28134	1.55437	2.21841	1.6707
ENSRNOG00000020652	Tgfb1	chr1:82480195-82497199	+	protein_coding	0.684723	1.60739	0.0197246	0.0648736	4.11006	3.42534	13.4016	16.5433	19.3814	11.1806	8.36449	9.87019
ENSRNOG00000045829	Thbs1	chr3:109862117-109873466	+	protein_coding	0.72125	1.64861	0.0204191	0.0662136	7.06881	6.34756	119.89	123.372	159.938	68.6799	78.2635	96.7773
ENSRNOG00000010529	Thbs2	chr1:56653938-56683731	-	protein_coding	0.941391	1.92038	0.000265212	0.00828835	6.5659	5.62451	88.4482	89.6192	103.908	49.9945	47.2785	47.7708
ENSRNOG00000012471	Thbs4	chr2:22343727-22385855	-	protein_coding	1.15652	2.22919	0.0091156	0.0406034	4.06041	2.90389	21.5675	13.4708	13.2214	5.61473	7.61834	6.35429
ENSRNOG00000012965	Themis2	chr5:150970909-150987081	-	protein_coding	1.16089	2.23595	0.000169553	0.00717397	2.56748	1.4066	5.2195	4.91571	4.66118	1.85026	1.73139	1.3934
ENSRNOG00000006604	Thy1	chr8:48382121-48386935	+	protein_coding	1.27553	2.42087	0.00266526	0.0208777	3.46088	2.18535	10.6216	9.27848	10.1761	3.5461	2.64446	4.67933
ENSRNOG00000042070	Ticam2	chr18:40555106-40572241	-	protein_coding	0.76015	1.69367	0.0023461	0.0197024	1.93627	1.17612	2.92483	2.4174	3.17939	1.09557	1.47297	1.22651
ENSRNOG00000011947	Tifab	chr17:9236249-9239265	+	protein_coding	0.981371	1.97434	0.00679317	0.0342551	2.40871	1.42734	3.6958	4.15986	5.17923	2.28903	1.30845	1.56228
ENSRNOG00000010208	Timp1	chrX:1364786-1369384	-	protein_coding	1.99516	3.98661	0.000181469	0.00724116	7.57143	5.57626	181.432	202.186	184.645	57.0318	42.5333	41.9913
ENSRNOG00000003148	Timp2	chr10:107338465-107386072	-	protein_coding	0.964115	1.95087	0.000510887	0.0100887	8.35591	7.3918	323.07	304.347	354.394	183.194	155.798	163
ENSRNOG00000047314	Tk1	chr10:106817601-106828884	-	protein_coding	1.62752	3.08982	0.000538573	0.0102836	2.87822	1.2507	6.09951	7.53461	5.55963	1.76668	1.10862	1.30959
ENSRNOG00000033528	Tll1	chr16:27399467-27597240	+	protein_coding	0.603589	1.51949	0.0104737	0.0440169	4.67587	4.07228	26.3906	24.1441	23.2492	16.5984	17.9456	13.2777
ENSRNOG00000038722	Tlr10	chr14:45062662-45081991	+	protein_coding	0.802643	1.74429	0.000448127	0.00967592	1.4516	0.648958	1.84562	1.53143	1.84043	0.555842	0.673222	0.480978
ENSRNOG00000032368	Tlr11	chr15:27177900-27182339	+	protein_coding	0.855547	1.80944	0.00140283	0.0151495	1.21582	0.360269	1.1868	1.20229	1.602	0.356539	0.34046	0.163239
ENSRNOG00000061403	Tlr13	chrX:77212458-77234046	+	protein_coding	1.08032	2.11451	0.000823858	0.0120018	2.66212	1.5818	5.48135	5.03016	5.48843	2.49884	1.83101	1.70796
ENSRNOG00000009822	Tlr2	chr2:182840727-182846061	-	protein_coding	1.33567	2.52393	1.04157e-06	0.00284112	3.12473	1.78906	7.6464	7.74937	7.77208	2.56689	2.45743	2.34686
ENSRNOG00000021726	Tlr3	chr16:50016857-50031214	+	protein_coding	0.593317	1.50871	0.00158753	0.0162111	3.51817	2.92485	10.5583	10.6725	10.1471	6.59773	7.30868	5.93722
ENSRNOG00000022067	Tlr5	chr13:101381510-101385764	+	protein_coding	0.691987	1.61551	0.00132689	0.0148339	2.22142	1.52943	3.86441	3.34605	3.79755	1.86907	1.66331	2.14814
ENSRNOG00000004249	Tlr7	chrX:28486869-28512957	+	protein_coding	1.42545	2.68598	0.000503516	0.0100877	3.09708	1.67163	9.17848	6.59944	7.09985	2.16681	2.40496	1.99846
ENSRNOG00000045992	Tlr8	chrX:28539158-28562803	+	protein_coding	1.17952	2.26502	0.00151521	0.015775	3.69994	2.52042	13.116	10.2294	12.8455	4.0596	5.58847	4.66583
ENSRNOG00000013889	Tmed3	chr8:97075160-97083120	-	protein_coding	0.74951	1.68122	0.000187638	0.00732454	6.02719	5.27768	63.0253	61.2596	68.5882	37.8391	36.4153	39.1698
ENSRNOG00000021882	Tmed9	chr17:9560761-9565249	-	protein_coding	0.62577	1.54303	0.00273803	0.021121	6.37332	5.74755	74.212	81.2928	91.0523	54.0784	49.5956	54.6498
ENSRNOG00000002434	Tmem100	chr10:77537340-77543192	+	protein_coding	1.09837	2.14112	0.000331213	0.00885844	5.64965	4.55128	53.0011	46.4326	48.3929	22.1945	24.8855	20.4672
ENSRNOG00000023628	Tmem106a	chr10:89484468-89493283	+	protein_coding	1.53426	2.89639	4.62693e-05	0.00486623	3.7921	2.25785	13.5601	12.8049	12.2255	4.2736	3.58077	3.5289
ENSRNOG00000000700	Tmem119	chr12:48598647-48605704	+	protein_coding	1.70759	3.26614	0.000564531	0.010448	3.80202	2.09443	10.7116	14.2148	14.2294	3.99634	3.05701	2.84239
ENSRNOG00000028273	Tmem150b	chr1:72692105-72701593	+	protein_coding	0.787037	1.72553	0.000173234	0.00717397	1.42331	0.636274	1.49171	1.78331	1.78175	0.583121	0.577295	0.503785
ENSRNOG00000004757	Tmem158	chr8:132344710-132345708	-	protein_coding	1.38738	2.61603	0.000129776	0.00672873	5.44566	4.05829	43.0099	44.1146	40.6924	17.7603	15.1778	14.2348
ENSRNOG00000015304	Tmem160	chr1:78417719-78420427	+	protein_coding	0.654706	1.5743	0.0149829	0.0545375	3.52657	2.87186	10.4134	10.646	10.5138	6.63408	4.93673	7.65459
ENSRNOG00000012782	Tmem2	chr1:239398043-239474931	+	protein_coding	0.922645	1.89559	9.43538e-05	0.00596705	5.34101	4.41837	38.8033	41.3586	38.4963	19.3825	21.8335	20.0065
ENSRNOG00000025476	Tmem252	chr1:242572533-242577817	+	protein_coding	0.902288	1.86903	0.000501804	0.0100877	6.16391	5.26162	72.6216	73.2339	66.4464	34.7818	41.5117	36.1149
ENSRNOG00000028083	Tmem35b	chr5:145188323-145191953	+	protein_coding	0.644216	1.56289	0.00383238	0.0249612	3.11378	2.46957	8.1652	8.02848	6.8392	5.12074	4.48249	4.06361
ENSRNOG00000047714	Tmem37	chr13:36094520-36101411	-	protein_coding	0.652213	1.57158	0.0442175	0.109611	1.61091	0.958695	3.02225	1.79272	1.53686	0.97071	0.716592	1.17019
ENSRNOG00000022432	Tmem59l	chr16:20691978-20695701	+	protein_coding	0.965598	1.95287	0.000658223	0.0110069	1.18185	0.216249	1.13385	1.5397	1.15461	0.24938	0.0846807	0.156901
ENSRNOG00000025460	Tmem71	chr7:107262929-107392972	-	protein_coding	0.625721	1.54298	0.0014077	0.0151921	1.71509	1.08937	2.19484	2.34042	2.3161	1.20242	1.28255	0.91635
ENSRNOG00000011970	Tmem82	chr5:160170833-160174698	-	protein_coding	1.21988	2.32927	0.0139474	0.0523025	2.20268	0.982804	5.29465	3.85707	2.19059	1.14769	0.873837	0.918038
ENSRNOG00000004585	Tmtc2	chr7:47181981-47586137	-	protein_coding	1.01354	2.01887	0.000536603	0.0102836	3.2928	2.27925	7.63744	9.65613	9.22607	4.00716	3.60713	3.95849
ENSRNOG00000058645	Tnc	chr5:79789671-79874671	-	protein_coding	1.67029	3.18279	0.00163801	0.0163425	5.66034	3.99005	52.9939	39.3604	58.36	15.7716	17.2672	12.0956
ENSRNOG00000010165	Tnfaip2	chr6:135890931-135903647	+	protein_coding	0.614307	1.53082	0.0168322	0.058377	3.51018	2.89587	9.48444	11.1322	10.6285	8.05934	5.85865	5.63585
ENSRNOG00000050792	Tnfaip6	chr3:37545238-37564699	+	protein_coding	1.99791	3.99421	0.000880281	0.0123809	4.67608	2.67817	25.9035	25.4504	22.4789	6.54753	6.31617	3.74827
ENSRNOG00000021100	Tnfaip8l2	chr2:196309790-196323881	-	protein_coding	1.23116	2.34756	0.00124992	0.0144934	3.97892	2.74776	16.7332	12.4306	15.4605	5.64626	6.5457	5.04224
ENSRNOG00000038483	Tnfrsf10b	chr15:51433859-51463718	+	protein_coding	0.785988	1.72427	0.0113442	0.0462393	2.81439	2.0284	5.25756	6.92716	6.0165	3.91008	2.45391	3.00337
ENSRNOG00000003546	Tnfrsf12a	chr10:12995904-12997930	-	protein_coding	0.798429	1.73921	0.0115527	0.0467888	5.48507	4.68664	39.1521	43.9283	48.8066	21.8791	22.3247	31.0042
ENSRNOG00000016575	Tnfrsf1b	chr5:163136390-163167299	-	protein_coding	1.11847	2.17116	0.000858369	0.0122349	4.46043	3.34196	22.0685	20.7851	20.2318	10.6636	9.21276	7.75214
ENSRNOG00000026607	Tnfsf18	chr13:79378733-79388498	+	protein_coding	1.79887	3.47947	0.00111972	0.0138021	3.27124	1.47237	8.08777	10.6195	7.52274	2.35857	1.82219	1.25396
ENSRNOG00000053047	Top2a	chr10:86901007-86932154	-	protein_coding	2.22474	4.67428	0.000684707	0.0111484	4.3743	2.14955	20.6436	24.1772	15.3699	4.2112	2.6707	3.56616
ENSRNOG00000004307	Tor3a	chr13:74252405-74276964	-	protein_coding	0.664949	1.58551	0.000172098	0.00717397	4.02949	3.36454	16.0327	15.19	14.793	9.53823	8.78349	9.59798
ENSRNOG00000009369	Tor4a	chr3:2407857-2411544	-	protein_coding	0.629825	1.54738	0.028409	0.0817515	2.28172	1.65189	3.55567	3.81258	4.24403	2.89972	1.54278	2.12943
ENSRNOG00000010694	Tpbg	chr8:93491761-93495130	+	protein_coding	0.604854	1.52083	0.0013569	0.0149672	2.16957	1.56471	3.80054	3.43662	3.27537	1.80607	1.882	2.201
ENSRNOG00000011672	Tph1	chr1:102669868-102699442	-	protein_coding	0.887085	1.84944	0.000119435	0.0065086	1.41165	0.524564	1.69584	1.8251	1.4724	0.436481	0.473921	0.4059
ENSRNOG00000017441	Tpm3	chr2:189423559-189451029	+	protein_coding	0.889872	1.85301	0.000206846	0.00765519	6.6566	5.76673	91.4193	102.111	106.756	51.9464	54.1488	54.2717
ENSRNOG00000015496	Tpm4	chr16:19385736-19399903	-	protein_coding	0.664305	1.5848	0.000427431	0.00956005	9.16209	8.49779	560.016	597.673	558.795	347.537	388.111	347.293
ENSRNOG00000024181	Tpsab1	chr10:14701253-14703668	-	protein_coding	1.41363	2.66406	0.000343391	0.00888783	2.27946	0.865831	4.25136	3.52248	3.81843	1.02632	0.892992	0.577855
ENSRNOG00000018611	Tpsb2	chr10:14722756-14724600	+	protein_coding	1.48635	2.80179	0.000617826	0.0108078	2.21622	0.729867	3.72454	3.98189	3.26275	0.989927	0.443748	0.587841
ENSRNOG00000008165	Tpx2	chr3:148327965-148370187	+	protein_coding	1.21971	2.329	0.000955312	0.0129084	3.14326	1.92355	8.59837	8.64482	6.44994	2.98972	2.45865	2.95627
ENSRNOG00000005565	Traf3ip3	chr13:111892760-111917587	-	protein_coding	0.818273	1.76329	0.000197286	0.00750889	2.39478	1.5765	4.30369	4.37232	4.10457	1.96079	2.21028	1.7911
ENSRNOG00000001351	Trafd1	chr12:40695520-40709462	+	protein_coding	0.765319	1.69975	0.00254299	0.0204303	5.78793	5.02261	59.9545	54.6388	48.7319	34.3143	28.4934	31.9755
ENSRNOG00000022859	Trem1	chr9:14727976-14809447	-	protein_coding	0.757417	1.69046	0.00479538	0.0281184	1.1403	0.382886	1.19965	0.910873	1.54807	0.263704	0.240055	0.414796
ENSRNOG00000013578	Trem2	chr9:14611561-14618013	-	protein_coding	1.27846	2.4258	3.16982e-05	0.0044209	3.2692	1.99074	9.44337	8.42021	8.10925	3.06337	2.94638	2.915
ENSRNOG00000040109	Treml1	chr9:14597172-14599594	-	protein_coding	0.711887	1.63795	0.00929214	0.0410465	1.43961	0.727722	1.82939	1.5276	1.79059	0.784572	0.868869	0.361714
ENSRNOG00000013554	Treml2	chr9:14660738-14668297	-	protein_coding	1.18332	2.27099	8.7304e-05	0.00584339	1.9533	0.769978	2.77587	2.79128	3.05697	0.7294	0.829934	0.566853
ENSRNOG00000042360	Treml4	chr9:14685900-14706557	-	protein_coding	0.983684	1.97751	0.00380253	0.0248663	1.93857	0.95489	2.98623	2.90426	2.61913	1.22335	1.09662	0.562513
ENSRNOG00000022540	Trex1	chr8:117796128-117797427	-	protein_coding	0.683347	1.60586	5.30234e-05	0.00507201	4.63084	3.9475	24.7168	23.0555	23.5831	14.2939	14.0628	14.9411
ENSRNOG00000011824	Trh	chr4:124110716-124113242	-	protein_coding	0.746826	1.6781	0.00386297	0.0250531	0.896706	0.14988	1.20047	0.65837	0.768519	0.093702	0.130505	0.104545
ENSRNOG00000018517	Trim21	chr1:167686173-167708714	-	protein_coding	0.914283	1.88463	0.00179752	0.0172763	4.84554	3.93126	29.2089	29.5512	24.7511	13.5428	16.3748	13.0511
ENSRNOG00000002341	Trim25	chr10:76343847-76362145	+	protein_coding	0.931295	1.90699	0.00102852	0.0131993	3.96403	3.03274	13.7146	15.4955	14.659	8.21403	6.28244	7.16791
ENSRNOG00000031202	Trim30c	chr1:169491920-169513537	-	protein_coding	0.768787	1.70384	0.000373053	0.00899614	1.1368	0.368012	1.29165	1.32011	0.999742	0.280631	0.28612	0.305095
ENSRNOG00000042686	Trim34	chr1:169433539-169445041	+	protein_coding	0.745183	1.67619	0.000540494	0.0102853	4.29709	3.5519	19.8413	19.3569	16.9069	11.0998	10.7924	10.3061
ENSRNOG00000010515	Trim59	chr2:165629918-165641573	-	protein_coding	0.733094	1.6622	0.00959106	0.0418557	3.56095	2.82785	11.4022	12.0119	9.18628	5.83419	7.26838	5.3343
ENSRNOG00000015810	Trip13	chr1:31967978-32012919	+	protein_coding	0.716158	1.6428	0.00316617	0.0226433	1.37698	0.660819	1.50437	1.91189	1.40249	0.655473	0.675261	0.424867
ENSRNOG00000060703	Troap	chr7:140758615-140766423	+	protein_coding	0.977225	1.96867	0.00419015	0.0261599	1.37045	0.393222	1.50962	2.05667	1.2531	0.500397	0.167223	0.293466
ENSRNOG00000001216	Trpm2	chr20:11436267-11482051	+	protein_coding	0.723949	1.6517	0.000281713	0.00841164	1.54385	0.8199	2.00209	1.79841	1.95054	0.898154	0.707033	0.697737
ENSRNOG00000027784	Tsku	chr1:163317282-163328591	-	protein_coding	1.37627	2.59596	5.42292e-05	0.00510879	4.01679	2.64053	14.9801	14.9062	15.687	5.68819	5.40939	4.65596
ENSRNOG00000054360	Tspan11	chr4:160455986-160522904	+	protein_coding	1.59871	3.02872	0.000127754	0.00665449	4.3241	2.72539	19.9225	19.1338	18.0771	6.30941	4.76537	5.86378
ENSRNOG00000015913	Tspan5	chr2:244058186-244224058	+	protein_coding	0.741773	1.67223	0.00256341	0.0204614	3.9847	3.24292	14.0071	13.8975	16.7472	8.66835	7.59269	9.2134
ENSRNOG00000003786	Tspan6	chrX:104719940-104726816	-	protein_coding	1.3642	2.57434	0.000114656	0.00643945	5.80424	4.44004	49.2178	60.2964	55.684	19.8304	21.6781	20.6497
ENSRNOG00000003229	Tspan7	chrX:13261558-13279099	-	protein_coding	0.809839	1.75302	0.000490615	0.0100111	5.90564	5.0958	57.1746	65.2527	54.897	33.461	34.0859	32.0756
ENSRNOG00000028185	Tstd3	chr5:35892737-35902262	-	protein_coding	0.729206	1.65773	0.00411396	0.025878	3.562	2.83279	12.5437	10.8722	9.2456	5.86431	5.98755	6.53956
ENSRNOG00000007254	Ttc9	chr6:105364668-105399500	+	protein_coding	0.835769	1.78481	0.00302186	0.0220701	3.70138	2.86561	11.4253	13.3667	11.3315	5.6608	7.46379	5.8677
ENSRNOG00000029055	Ttk	chr8:91368111-91405993	+	protein_coding	1.46227	2.75542	0.000946445	0.0128461	2.04501	0.582738	3.03584	3.9642	2.50788	0.548983	0.339204	0.619465
ENSRNOG00000046151	Tubb1	chr3:172550258-172558114	+	protein_coding	1.51962	2.86716	0.00118173	0.0141797	2.74109	1.22147	4.51726	6.17234	6.55211	1.62238	1.43389	0.986542
ENSRNOG00000017558	Tubb2a	chr17:31493107-31498651	+	protein_coding	0.761773	1.69557	0.000130912	0.00673401	5.53031	4.76854	43.9625	45.2362	46.4826	27.7791	26.3822	24.6964
ENSRNOG00000017209	Tubb3	chr19:56220755-56229813	+	protein_coding	1.16283	2.23896	0.00681994	0.034343	4.14907	2.98624	14.7542	16.8708	18.8355	8.33765	7.92536	4.97007
ENSRNOG00000037225	Tyms	chr9:121918947-121931564	-	protein_coding	0.639313	1.55759	0.000276461	0.00839116	4.03629	3.39697	16.207	15.6442	14.4228	9.91367	9.33796	9.36019
ENSRNOG00000020845	Tyrobp	chr1:88875375-88879303	+	protein_coding	1.53652	2.90095	0.000698345	0.0112389	4.76425	3.22773	27.0372	26.1396	25.3759	9.5274	9.41293	6.4995
ENSRNOG00000002926	Uap1	chr13:88463532-88497901	-	protein_coding	1.23958	2.3613	0.000620391	0.0108158	7.12194	5.88236	127.301	130.634	159.011	61.2937	61.2166	51.9598
ENSRNOG00000029195	Uba7	chr8:116754178-116764126	+	protein_coding	1.64445	3.1263	0.000387389	0.00911192	3.90845	2.264	15.1253	14.9651	12.1524	4.35158	4.03448	3.113
ENSRNOG00000015131	Ube2c	chr3:161236898-161241159	+	protein_coding	0.960795	1.94638	0.00108587	0.0135833	1.29833	0.337538	1.17528	1.65097	1.57984	0.375712	0.160351	0.263893
ENSRNOG00000030467	Ube2l6	chr3:72191533-72206188	+	protein_coding	1.61037	3.05331	1.39539e-05	0.00364852	3.9672	2.35682	13.4504	14.8364	15.7186	4.17212	4.17543	4.02121
ENSRNOG00000005038	Ube2t	chr13:51795867-51801163	+	protein_coding	1.18709	2.27694	0.00184816	0.0174881	1.87717	0.69008	2.5805	3.03496	2.43142	0.583071	0.367643	0.939684
ENSRNOG00000002343	Uchl1	chr14:43133218-43143973	-	protein_coding	1.51004	2.84818	7.87308e-05	0.00570991	3.13865	1.62861	7.22565	8.12142	8.10431	2.20052	1.7846	2.31738
ENSRNOG00000017854	Ucp2	chr1:165506361-165512744	+	protein_coding	0.848372	1.80047	0.00978995	0.0423212	4.71829	3.86992	24.0943	26.6227	25.3149	17.7224	11.7506	12.0917
ENSRNOG00000002643	Ugdh	chr14:44479614-44502845	+	protein_coding	0.778755	1.71565	0.000534215	0.0102836	5.14543	4.36668	34.8643	32.6124	35.7812	21.2587	19.7752	17.987
ENSRNOG00000018740	Ugt1a5	chr9:95161157-95302822	+	protein_coding	0.590923	1.50621	0.00653372	0.0334346	2.54215	1.95123	5.67435	4.08384	4.82358	2.85432	2.83311	2.91413
ENSRNOG00000048411	Uhrf1	chr9:10738222-10757954	-	protein_coding	1.79269	3.4646	0.000149508	0.00697248	2.69816	0.905474	4.84593	5.98445	5.6942	1.15431	0.721608	0.772073
ENSRNOG00000017703	Unc93b1	chr1:219144205-219183963	+	protein_coding	1.0518	2.07312	0.000452038	0.00973149	4.499	3.4472	22.2182	18.8536	24.0806	9.83519	9.87531	10.0117
ENSRNOG00000004972	Upp1	chr14:89314176-89334276	+	protein_coding	0.924474	1.89799	0.000202134	0.00756833	4.31566	3.39119	18.5578	18.2849	19.9361	10.4146	9.00325	9.11464
ENSRNOG00000037198	Usp18	chr4:153805993-153834430	+	protein_coding	3.35973	10.2655	7.28157e-06	0.0031051	5.40731	2.04757	46.2039	42.6872	36.0641	3.06136	2.96745	3.3849
ENSRNOG00000012659	Vamp5	chr4:100231561-100232559	-	protein_coding	0.93281	1.90899	0.025881	0.0770133	4.16114	3.22833	20.2613	17.8861	13.2612	9.83295	9.83009	6.01613
ENSRNOG00000050430	Vav1	chr9:9617786-9675110	-	protein_coding	0.829796	1.77743	0.00201056	0.0182509	1.84665	1.01686	2.79506	2.37046	2.63737	1.32387	0.819815	0.959183
ENSRNOG00000020485	Vav3	chr2:212247451-212585818	+	protein_coding	0.654796	1.57439	0.00198188	0.0181502	3.25499	2.60019	8.34023	8.98292	8.33106	5.02286	5.73805	4.49376
ENSRNOG00000014333	Vcam1	chr2:219071193-219097619	-	protein_coding	1.07705	2.10972	0.00389291	0.0251272	5.93219	4.85514	62.3753	59.6542	58.2273	29.4824	33.7281	21.9033
ENSRNOG00000029212	Vcan	chr2:18490102-18565842	-	protein_coding	2.14712	4.42944	0.000526479	0.0102578	6.27368	4.12656	67.4711	78.6966	83.8701	19.5813	18.2365	12.4604
ENSRNOG00000003587	Vegfd	chrX:31816436-31851715	-	protein_coding	1.6016	3.0348	4.27557e-05	0.00479412	4.72285	3.12125	25.9818	25.3968	24.8544	8.73235	7.31004	7.14602
ENSRNOG00000003967	Vmp1	chr10:73902837-74001895	-	protein_coding	0.650589	1.56981	0.019941	0.065227	5.67127	5.02068	55.9782	48.6949	45.7351	30.345	26.6115	38.5244
ENSRNOG00000016219	Vnn1	chr1:22614783-22625204	-	protein_coding	0.805688	1.74798	6.70881e-05	0.00548395	4.87561	4.06992	29.8267	27.6	27.6962	15.3375	16.5161	15.5533
ENSRNOG00000000569	Vsir	chr20:29897594-29919998	+	protein_coding	0.65674	1.57652	0.000693855	0.0112323	5.82812	5.17139	56.3454	51.1782	60.2821	35.8375	34.8665	34.4199
ENSRNOG00000000195	Vwa5a	chr8:42443442-42466907	+	protein_coding	0.776321	1.71276	0.000371146	0.00899614	4.65733	3.88101	25.384	24.0369	23.3258	12.8505	14.9677	13.4608
ENSRNOG00000019689	Vwf	chr4:158088505-158219523	+	protein_coding	1.11101	2.15997	0.00192295	0.0178406	7.33171	6.22069	157.527	171.125	152.195	86.9536	74.8474	61.1804
ENSRNOG00000031058	Was	chrX:15155230-15164105	+	protein_coding	0.615931	1.53255	0.00894923	0.0401657	2.43095	1.81502	4.11682	3.85357	5.314	2.7295	2.58552	2.25779
ENSRNOG00000029662	Wdfy4	chr16:9194424-9430743	-	protein_coding	0.649577	1.56871	0.015737	0.0560142	2.16583	1.51625	3.19802	3.47686	3.80754	2.44689	1.8293	1.39998
ENSRNOG00000007078	Wisp1	chr7:107695215-107723772	+	protein_coding	1.10616	2.15271	0.000368436	0.00898071	3.56666	2.4605	9.65835	12.4343	10.6173	4.62889	4.50425	4.38186
ENSRNOG00000010666	Wisp2	chr3:160207913-160219331	+	protein_coding	3.63371	12.4124	9.7672e-06	0.00317147	5.85636	2.22265	54.4296	56.1797	60.3531	4.16211	3.99723	2.94182
ENSRNOG00000051905	Wnt2	chr4:45292437-45332420	-	protein_coding	0.883368	1.84468	0.00256019	0.0204614	1.63021	0.74684	1.82738	2.01244	2.48274	0.524673	0.62291	0.90982
ENSRNOG00000003807	Wnt9b	chr10:91785893-91807937	-	protein_coding	0.61045	1.52673	0.0180491	0.0610792	1.0546	0.444152	1.02544	1.53241	0.747216	0.356852	0.406356	0.319719
ENSRNOG00000016617	Wwtr1	chr2:147577089-147693082	-	protein_coding	0.625384	1.54262	4.21607e-05	0.00479412	6.69627	6.07089	99.8443	104.322	103.994	65.5384	64.6358	68.5573
ENSRNOG00000037371	XAF1	chr10:58860940-58873674	+	protein_coding	1.79649	3.47374	0.000194858	0.00750889	5.4917	3.69521	44.2519	47.0983	40.8537	11.1469	14.3564	10.6507
ENSRNOG00000007081	Xdh	chr6:25149235-25211494	-	protein_coding	0.923896	1.89723	0.00840399	0.0385892	7.24198	6.31809	188.799	120.95	148.86	74.687	77.8578	84.1008
ENSRNOG00000028636	Xkr5	chr16:75744786-75762693	+	protein_coding	0.718906	1.64593	0.00259353	0.0205692	0.980684	0.261779	1.18795	0.967755	0.784996	0.295343	0.105759	0.203274
ENSRNOG00000012084	Xpnpep1	chr1:273708212-273758442	-	protein_coding	0.635501	1.55348	0.00269871	0.0209897	5.00452	4.36902	30.1439	29.5567	33.7579	21.4328	17.7115	20.0197
ENSRNOG00000056658	Xylt1	chr1:187149453-187261632	+	protein_coding	0.59303	1.50841	0.001094	0.0136622	2.89185	2.29882	6.09544	6.60545	6.57704	4.36318	3.67178	3.75488
ENSRNOG00000014785	Ykt6	chr14:86195892-86205712	+	protein_coding	0.674975	1.59657	0.000859954	0.0122349	5.57559	4.90062	46.6198	42.6597	51.1665	28.5341	28.6528	29.4304
ENSRNOG00000006314	Zbp1	chr3:171276062-171286537	-	protein_coding	1.6413	3.11948	8.09746e-05	0.00575458	2.0961	0.454799	3.47363	3.64264	2.76309	0.372741	0.430061	0.311541
ENSRNOG00000016041	Zc3h12d	chr1:1938419-1972918	+	protein_coding	1.14234	2.20739	0.000506293	0.0100877	2.0756	0.933253	3.50912	3.2098	2.94547	1.16445	0.866614	0.723491
ENSRNOG00000032917	Zfand2a	chr12:17252093-17263477	+	protein_coding	0.73359	1.66277	0.000342214	0.00888783	4.29113	3.55754	19.6068	18.6335	17.5469	11.5376	10.5987	10.2243
ENSRNOG00000027234	Zfp367	chr17:1652895-1672021	-	protein_coding	0.723928	1.65167	0.00256448	0.0204614	3.6935	2.96957	11.687	13.5825	10.7051	7.12268	6.25565	7.15485
ENSRNOG00000008194	Znfx1	chr3:163787101-163847671	-	protein_coding	1.12124	2.17534	3.36678e-05	0.00444738	5.13948	4.01824	35.4533	32.8926	34.4464	15.3731	16.0106	14.275

## Sheet: down_Experiment_vs_Control
Supplementary table 4. Differentially expressed Genes between pregnant and non pregnant UA.
#log2FC <= -0.585 #p-value cut-off <= 0.05 #q-value cut-off <= 1.00 #Gene biotype: processed_transcript,lincRNA,3prime_overlapping_ncrna,antisense,non_coding,sense_intronic,sense_overlapping,TEC,known_ncrna,macro_lncRNA,bidirectional_promoter_lncrna,ncRNA,protein_coding #Condition pair: down_Experiment_vs_Control Column A: Track_id, The database name in gene level. Column B: Gene_Name, The name o…
Annotation					DE Statistic				FPKM
Track_id	Gene_Name	Locus	Strand	Gene_Type	log2FC	Fold_Change	p_value	q_value	Experiment_FPKM	Control_FPKM	D20P-1	D20P-2	D20P-3	NP-1	NP-2	NP-3
ENSRNOG00000004222	S100g	chrX:33443186-33445709	+	protein_coding	-7.08359	0.00737273	0.000167748	0.00717397	0.788489	7.87208	1.1419	0.746592	0.377481	326.398	118.434	327.844
ENSRNOG00000001628	Pcp4	chr11:36851038-36912229	+	protein_coding	-4.75667	0.0369913	0.000727985	0.0114263	1.34446	6.10113	2.27089	1.26922	1.20611	70.6165	37.0631	117.674
ENSRNOG00000031782	Col6a4	chr8:114670631-114766803	-	protein_coding	-4.23126	0.053243	0.00120482	0.0142822	0.202328	4.43359	0.176563	0.180942	0.096167	27.2952	9.6557	32.4686
ENSRNOG00000016070	Trpc3	chr2:123329875-123407496	-	protein_coding	-4.04478	0.0605898	0.00460275	0.0275165	0.671532	4.71631	0.595996	0.615113	0.567543	31.3586	9.34707	53.2561
ENSRNOG00000016957	Igfbp2	chr9:80118029-80144789	+	protein_coding	-3.12697	0.114469	0.00283966	0.0214811	1.28915	4.41612	0.765314	1.07853	2.97774	29.0681	13.1445	21.8802
ENSRNOG00000013552	Scd	chr1:264160129-264172729	-	protein_coding	-3.02393	0.122944	0.00230547	0.0195389	2.76212	5.78605	7.91859	3.70145	6.44585	59.8385	77.4135	34.2172
ENSRNOG00000014465	Oca2	chr1:114679537-114987433	+	protein_coding	-2.89688	0.134262	0.00433552	0.0266156	0.465353	3.36223	0.448326	0.50425	0.208006	9.01668	4.80255	17.7091
ENSRNOG00000029668	Wfdc21	chr10:71047310-71053191	+	protein_coding	-2.84662	0.139021	0.00250285	0.0203241	1.94382	4.79044	2.18687	2.48834	4.12222	38.7824	30.3411	15.9978
ENSRNOG00000060687	Slc24a3	chr3:139695028-139833967	+	protein_coding	-2.58748	0.166376	0.00429431	0.0264679	2.23562	4.8231	3.11041	3.54002	4.59789	31.434	15.1288	42.3601
ENSRNOG00000019445	Msln	chr10:15119663-15125408	-	protein_coding	-2.55049	0.170697	0.00358833	0.0241455	1.4099	3.96039	1.39457	0.772974	3.41913	17.6757	14.5408	11.9968
ENSRNOG00000014081	Nmur2	chr10:41392666-41408518	-	protein_coding	-2.5182	0.17456	0.00427369	0.0263606	2.82367	5.34187	8.03275	6.15156	4.49294	43.0028	23.8777	59.9394
ENSRNOG00000008130	Rergl	chr4:173631052-173640684	-	protein_coding	-2.48755	0.178309	0.000185044	0.00729222	4.60059	7.08813	21.0569	28.4643	20.9738	130.326	159.206	118.727
ENSRNOG00000027380	Upk1b	chr11:64522130-64553228	+	protein_coding	-2.48258	0.178925	0.00263798	0.0207618	0.574145	3.05672	0.597658	0.283372	0.609416	5.97515	5.08964	12.5628
ENSRNOG00000054085	AABR07033829.1	chr11:39618438-39648301	+	lincRNA	-2.47868	0.179409	0.00457196	0.0274556	0.0988242	2.5775	0.228138	0	0	4.34306	2.84302	9.35747
ENSRNOG00000010663	Col6a5	chr8:114529016-114617466	-	protein_coding	-2.46583	0.181014	0.00199791	0.0182363	1.03304	3.49886	1.12223	0.997928	1.02093	10.148	6.54624	16.1736
ENSRNOG00000023686	Upk3b	chr12:23676152-23682381	-	protein_coding	-2.43784	0.18456	0.00047118	0.00987762	0.674334	3.11217	0.379412	0.434377	1.05413	8.94158	8.131	6.12192
ENSRNOG00000009343	Evpl	chr10:105100336-105116916	-	protein_coding	-2.41416	0.187614	0.00903378	0.0403806	0.792968	3.20713	0.731877	0.57677	0.904743	7.62929	4.23698	16.4289
ENSRNOG00000024120	Rxfp1	chr2:178399274-178521038	-	protein_coding	-2.39468	0.190165	6.80472e-05	0.00550782	2.36253	4.75721	4.39167	4.61067	3.49613	24.7504	23.792	29.9805
ENSRNOG00000060237	Inhbb	chr13:35436532-35442222	-	protein_coding	-2.3527	0.195779	0.00807166	0.0376495	2.61261	4.96531	5.19536	4.51865	5.69144	32.3347	16.171	52.2632
ENSRNOG00000047783	Tmem200a	chr1:20331976-20412381	+	protein_coding	-2.30649	0.202151	0.00329809	0.0231329	1.27066	3.57715	1.34478	1.40019	1.49557	12.0041	6.40788	16.6487
ENSRNOG00000005093	Lgr6	chr13:51815215-51930972	-	protein_coding	-2.30277	0.202674	0.00289022	0.021653	0.418897	2.72166	0.258483	0.411528	0.345131	7.21915	3.05777	7.60586
ENSRNOG00000049020	Tceal3	chrX:107323215-107323814	+	protein_coding	-2.29563	0.203679	0.00290082	0.0216833	0.245838	2.54147	0.207201	0.120965	0.232089	4.56164	2.91503	8.06226
ENSRNOG00000014366	Shc3	chr17:13670520-13791043	+	protein_coding	-2.27283	0.206924	0.00704717	0.0349915	0.337836	2.61066	0.372147	0.333261	0.103521	6.3976	2.37902	8.11556
ENSRNOG00000004124	Grpr	chrX:32745873-32786359	+	protein_coding	-2.19593	0.218252	0.00362305	0.0242693	0	2.19593	0	0	0	4.79618	1.78559	4.9575
ENSRNOG00000023633	Crabp1	chr8:59344083-59352132	+	protein_coding	-2.17176	0.22194	0.0181083	0.0612086	0.0964084	2.26816	0.113767	0	0.097163	7.094	1.25334	5.12868
ENSRNOG00000058752	Popdc2	chr11:64936692-64952687	-	protein_coding	-2.15688	0.224241	0.00541805	0.0301161	1.54567	3.70255	1.68603	1.90747	2.18608	12.2999	7.09209	19.5036
ENSRNOG00000030938	RGD1564074	chr5:124442293-124542156	+	protein_coding	-2.14671	0.225827	0.00331746	0.0232097	0.0204741	2.16719	0	0	0.043494	4.38189	1.80654	4.99872
ENSRNOG00000009197	Asb4	chr4:30313102-30501329	+	protein_coding	-2.11964	0.230104	3.07433e-06	0.00284112	1.28863	3.40828	1.46359	1.52151	1.34706	8.93775	10.0358	9.91164
ENSRNOG00000021833	Myrfl	chr7:59799419-59882077	-	protein_coding	-2.11672	0.23057	0.00253655	0.0204011	0.221096	2.33782	0.270412	0.160383	0.074295	4.31712	2.42047	6.10395
ENSRNOG00000000413	Pln	chr20:34633157-34642904	+	protein_coding	-2.09388	0.23425	0.00029525	0.00858308	4.63694	6.73082	19.8934	29.3688	23.2737	104.317	116.83	95.5561
ENSRNOG00000009726	Grip2	chr4:123586231-123636040	+	protein_coding	-2.0873	0.23532	0.000143085	0.00689333	0.807502	2.89481	0.618673	0.811658	0.828151	7.9136	6.10387	5.49717
ENSRNOG00000009468	Il12a	chr2:165076607-165084318	+	protein_coding	-2.08131	0.2363	0.00381048	0.02488	1.68754	3.76886	2.38055	2.37461	1.9295	11.2762	8.6685	20.3399
ENSRNOG00000037476	Galnt9	chr12:52106506-52187164	-	protein_coding	-2.05282	0.241013	0.0185887	0.0622338	0.555523	2.60834	0.526314	0.55005	0.34183	7.15159	1.93334	8.48336
ENSRNOG00000057989	Zp2	chr1:189899892-189911650	-	protein_coding	-2.04237	0.242765	0.00370548	0.0245132	0.270619	2.31299	0.351477	0.194266	0.0876371	3.70158	2.4742	6.51168
ENSRNOG00000018915	Tagap	chr1:47493994-47502952	-	protein_coding	-2.04125	0.242953	0.0145153	0.0534753	2.17349	4.21473	3.93142	3.23583	3.39482	18.7031	9.03112	31.3893
ENSRNOG00000006831	Pgr	chr8:7128656-7187796	+	protein_coding	-1.99343	0.251141	0.0116278	0.0470006	3.34303	5.33646	10.0518	8.6814	8.76528	45.4923	21.3027	62.6153
ENSRNOG00000014965	Mas1l	chr1:48069194-48070536	-	protein_coding	-1.98734	0.252204	1.74707e-05	0.00365953	0.923366	2.9107	0.899017	0.887646	0.902974	6.48069	7.32117	5.83125
ENSRNOG00000011381	Acsbg1	chr8:59184113-59239954	-	protein_coding	-1.9733	0.25467	0.00629511	0.0327773	0.353323	2.32662	0.156438	0.253619	0.438119	4.80787	2.06697	6.08633
ENSRNOG00000032989	Lrrn4	chr3:125523781-125533600	-	protein_coding	-1.95677	0.257604	0.000652648	0.0110069	0.410491	2.36727	0.219959	0.216666	0.581954	5.38208	3.89931	3.39295
ENSRNOG00000002906	Nr1i2	chr11:65022100-65058545	+	protein_coding	-1.93498	0.261525	0.0175984	0.0600879	0.112277	2.04725	0.093833	0.125547	0.025845	3.57992	1.18162	6.06673
ENSRNOG00000013074	Wt1	chr3:95133713-95180564	+	protein_coding	-1.92818	0.262761	0.00450709	0.0272405	1.75791	3.68609	2.27809	2.12592	2.77534	12.2782	7.59045	17.6945
ENSRNOG00000016653	Ngef	chr9:94569286-94601852	-	protein_coding	-1.86004	0.275468	0.00567581	0.0309738	1.33549	3.19553	1.75546	1.30552	1.52989	8.34802	5.06045	12.5714
ENSRNOG00000012404	Thrsp	chr1:162381253-162385575	-	protein_coding	-1.84318	0.278706	0.00230628	0.0195389	3.78489	5.62807	11.3485	10.6296	17.2355	40.5159	61.1914	45.85
ENSRNOG00000003741	Nptx1	chr10:108682638-108691367	-	protein_coding	-1.83109	0.281053	0.013324	0.0508096	0.141169	1.97225	0.090091	0.099045	0.119463	3.07034	1.29494	5.46725
ENSRNOG00000007574	Padi2	chr5:159428515-159471144	+	protein_coding	-1.81275	0.284647	0.0117173	0.0471663	0.825269	2.63802	0.620157	0.78832	0.91995	8.1037	2.59254	6.37483
ENSRNOG00000007100	Ccdc136	chr4:56674832-56704549	+	protein_coding	-1.80678	0.285828	0.0155416	0.0557146	2.85457	4.66135	6.82316	6.21281	5.70568	26.0368	13.4443	40.492
ENSRNOG00000017786	Acta1	chr19:56674074-56677084	-	protein_coding	-1.78084	0.291014	0.0234428	0.0722717	4.72413	6.50497	22.0219	20.0312	37.1338	104.474	50.652	136.511
ENSRNOG00000017084	Hsd11b2	chr19:37476095-37481307	+	protein_coding	-1.76946	0.293318	0.0350784	0.0938911	1.71915	3.48862	1.70873	2.90344	2.37549	12.2994	4.46015	18.4759
ENSRNOG00000028616	Pck1	chr3:171213936-171219871	+	protein_coding	-1.76558	0.294108	0.00109467	0.0136622	4.23595	6.00153	17.0852	15.5432	21.3616	50.4497	66.3938	74.8437
ENSRNOG00000055843	Zik1	chr1:63286802-63293635	-	protein_coding	-1.7644	0.294349	6.21362e-07	0.00284112	0	1.7644	0	0	0	2.25489	2.44202	2.49996
ENSRNOG00000001057	Ctxn1	chr12:2534212-2535822	+	protein_coding	-1.75957	0.295337	0.0246426	0.074715	1.1235	2.88306	1.39032	1.10716	1.05337	7.03063	2.91336	11.7751
ENSRNOG00000003800	Rgs9	chr10:97509971-97582188	-	protein_coding	-1.75884	0.295485	0.0139499	0.0523025	0.615876	2.37472	0.527966	0.422227	0.656185	3.90848	2.24174	7.76721
ENSRNOG00000025115	Exph5	chr8:57886168-57962708	+	protein_coding	-1.74761	0.297796	0.00745955	0.0361633	1.30033	3.04793	1.637	0.937203	1.92436	7.01629	4.86522	11.031
ENSRNOG00000012759	Col19a1	chr9:30515089-30844199	-	protein_coding	-1.73541	0.300325	0.000187509	0.00732454	2.47355	4.20895	4.2951	4.4395	4.94844	16.5317	20.7916	15.5558
ENSRNOG00000007335	Ccl11	chr10:69434941-69439575	+	protein_coding	-1.7314	0.301159	0.00726109	0.0355757	2.83462	4.56602	6.46594	8.32707	4.21296	29.2386	16.2105	24.537
ENSRNOG00000056457	Gpd1	chr7:141370491-141377928	+	protein_coding	-1.72464	0.302575	0.000980064	0.0129831	4.07156	5.79619	15.1202	13.2501	19.6916	47.7571	63.9786	53.1596
ENSRNOG00000005392	Ngfr	chr10:83389847-83408061	-	protein_coding	-1.71978	0.303596	0.00259415	0.0205692	1.49687	3.21665	1.69678	1.71928	2.06554	10.3745	5.58464	9.72644
ENSRNOG00000001001	Retn	chr12:2201891-2204249	+	protein_coding	-1.71605	0.304382	0.000909408	0.0125974	2.55325	4.2693	4.92999	5.02559	4.65931	16.5356	24.0971	15.2936
ENSRNOG00000047867	Klhdc8b	chr8:117231769-117237229	-	protein_coding	-1.70372	0.306993	0.00526529	0.0296618	3.18158	4.8853	9.04358	8.0861	7.18438	33.225	18.6885	37.3096
ENSRNOG00000016573	Dgat2	chr1:164113459-164143818	-	protein_coding	-1.6993	0.307934	0.000381319	0.00908484	2.60453	4.30383	4.9705	4.2418	6.1884	17.4472	20.9948	17.9889
ENSRNOG00000009465	Sfrp2	chr2:182723854-182731764	+	protein_coding	-1.6957	0.308704	0.000486656	0.00998218	4.14045	5.83615	17.9481	18.5785	13.7859	60.9412	59.636	48.6428
ENSRNOG00000061910	Igfbp3	chr14:87457647-87465374	-	protein_coding	-1.67289	0.313625	0.000251469	0.0082386	4.94905	6.62194	28.7695	34.3697	26.9922	91.3045	110.763	91.6165
ENSRNOG00000014538	Nxnl2	chr17:14053896-14058642	-	protein_coding	-1.67208	0.313801	6.48668e-06	0.00303563	1.65364	3.32572	2.01337	2.26949	2.16123	9.60064	8.61493	8.88892
ENSRNOG00000008015	Fos	chr6:109300433-109303299	+	protein_coding	-1.66734	0.314834	0.000313841	0.00873885	4.96823	6.63557	28.5557	28.9444	33.6582	114.973	85.3482	97.1533
ENSRNOG00000008949	Synpo2l	chr15:4064706-4072635	+	protein_coding	-1.65693	0.317113	0.00123022	0.0143655	0.297596	1.95453	0.210868	0.283661	0.194563	3.45117	3.4573	1.93473
ENSRNOG00000050006	Agtr2	chrX:119390013-119393842	+	protein_coding	-1.65617	0.31728	0.0145044	0.053459	0.776807	2.43298	0.558424	0.692271	0.907089	7.03698	2.21129	5.10135
ENSRNOG00000027030	Adm	chr1:175445088-175447259	+	protein_coding	-1.64895	0.318872	0.000668034	0.0110416	2.62341	4.27236	5.04606	5.6512	4.81839	16.2792	16.2502	23.2108
ENSRNOG00000052634	Lsmem2	chr8:116348751-116349896	-	protein_coding	-1.62661	0.323848	0.00370072	0.0245013	1.9641	3.59071	4.19022	2.25402	2.51681	12.388	8.54967	12.6781
ENSRNOG00000015076	Cyp26b1	chr4:116261796-116278615	-	protein_coding	-1.60603	0.328502	0.00657164	0.0335291	1.92634	3.53237	2.3049	2.40293	3.88257	13.8074	11.6525	7.26785
ENSRNOG00000007290	Atp1a2	chr13:90651686-90676629	-	protein_coding	-1.60445	0.32886	0.000289719	0.00854778	3.41795	5.02241	10.8182	8.20795	10.2203	30.5241	35.1588	29.118
ENSRNOG00000015117	Lrrc39	chr2:219598162-219617498	+	protein_coding	-1.59795	0.330346	0.00138523	0.015083	1.35831	2.95626	1.28946	1.79545	1.63325	6.36794	8.87925	5.4224
ENSRNOG00000010350	Rcan2	chr9:19518558-19749145	-	protein_coding	-1.5961	0.330771	0.000123975	0.00661486	3.77552	5.37161	12.7476	11.0954	14.4448	38.7303	42.4161	40.1412
ENSRNOG00000000552	Col13a1	chr20:31456852-31598118	-	protein_coding	-1.59194	0.331726	0.000696695	0.0112389	1.50474	3.09667	1.3734	2.00174	2.20752	6.52405	7.60289	8.67115
ENSRNOG00000015397	Cpne7	chr19:55929609-55946250	+	protein_coding	-1.58629	0.333027	0.00389257	0.0251272	2.79115	4.37743	8.6773	5.58501	4.20409	19.0867	19.2305	21.0953
ENSRNOG00000010633	Acsl1	chr16:48937456-49003246	-	protein_coding	-1.58027	0.334419	0.00112327	0.0138021	4.80044	6.38071	23.0847	25.2106	33.2777	72.3291	94.5936	81.5378
ENSRNOG00000011250	Inmt	chr4:85381889-85386231	-	protein_coding	-1.56053	0.339026	0.00131141	0.0147619	2.66308	4.22361	6.96344	5.33764	4.0347	17.5222	16.9507	18.6123
ENSRNOG00000011420	Mtmr7	chr16:54765325-54856225	+	protein_coding	-1.54405	0.342921	0.000270384	0.00832943	1.76233	3.30639	2.42022	2.43187	2.32629	10.4876	8.95437	7.46686
ENSRNOG00000009951	Aif1l	chr3:9237944-9262628	-	protein_coding	-1.53578	0.344893	8.08302e-05	0.00575458	2.90594	4.44172	6.57824	6.00589	6.9304	19.4508	23.1954	19.7411
ENSRNOG00000004841	Akap6	chr6:73553210-73990534	+	protein_coding	-1.5313	0.345965	0.00119425	0.0142241	3.76961	5.30092	11.8228	11.9204	14.3124	38.4344	47.1374	31.2736
ENSRNOG00000002339	Mark1	chr13:102808253-102942863	-	protein_coding	-1.52681	0.347043	0.000462974	0.00979434	2.9525	4.47931	6.54325	6.13335	7.62021	22.7996	23.6743	17.8975
ENSRNOG00000011145	Crhr2	chr4:85286372-85329362	-	protein_coding	-1.51356	0.350246	0.000543901	0.0103046	1.61287	3.12643	2.01305	2.45757	1.74655	9.01611	7.74815	6.60033
ENSRNOG00000055204	AABR07034833.1	chr12:53872-54885	-	protein_coding	-1.51235	0.35054	0.000569233	0.0104724	0	1.51235	0	0	0	2.42061	1.37617	1.85631
ENSRNOG00000019716	Ntf3	chr4:158636884-158705886	-	protein_coding	-1.50699	0.351844	7.15903e-05	0.00562053	2.64781	4.15481	5.3923	5.5384	4.88959	16.6247	18.6183	15.3449
ENSRNOG00000011300	Lama3	chr18:3705916-3940838	+	protein_coding	-1.50315	0.352782	0.000231329	0.00794118	1.44662	2.94977	1.6291	1.76939	1.78125	6.49121	8.00463	5.83742
ENSRNOG00000007905	Itga7	chr7:3355116-3384675	+	protein_coding	-1.47812	0.358956	0.000615142	0.0107941	3.71429	5.19242	10.4224	11.4433	14.9092	37.0285	36.6022	33.1898
ENSRNOG00000029510	Plxnb1	chr8:117836701-117856689	+	protein_coding	-1.46903	0.361225	6.15339e-06	0.00303563	2.9084	4.37743	6.70819	6.30301	6.51785	20.9035	19.6387	18.8618
ENSRNOG00000008754	Flvcr2	chr6:109617355-109681495	+	protein_coding	-1.46847	0.361366	0.00102766	0.0131993	1.73565	3.20412	2.27323	2.46456	2.25706	8.58756	10.0408	6.39437
ENSRNOG00000043103	Frrs1l	chr5:74000227-74029238	-	protein_coding	-1.46554	0.3621	5.4008e-05	0.00510879	0.708815	2.17435	0.629852	0.61266	0.66124	4.01335	3.41303	3.15693
ENSRNOG00000024620	Mamdc2	chr1:241072072-241155537	-	protein_coding	-1.46041	0.36339	0.000962484	0.0129208	2.62703	4.08744	5.41632	4.61023	5.54904	13.628	15.1076	19.85
ENSRNOG00000020865	Ano1	chr1:217754336-217902473	-	protein_coding	-1.45066	0.365854	7.31122e-05	0.00566167	1.65527	3.10593	2.03198	1.95736	2.48521	8.13974	7.47528	7.23852
ENSRNOG00000057701	Myom1	chr9:119353840-119468715	+	protein_coding	-1.44608	0.367017	9.82492e-06	0.00317147	3.5302	4.97627	10.1156	11.2806	10.2962	31.2974	30.7902	29.3783
ENSRNOG00000037085	Xirp1	chr8:128702133-128711221	-	protein_coding	-1.44457	0.367402	0.000817098	0.0119503	2.11044	3.55501	2.84514	3.24353	3.93487	11.3434	12.1605	8.99503
ENSRNOG00000043350	Cap2	chr17:18442127-18592750	-	protein_coding	-1.44248	0.367935	4.2063e-05	0.00479412	3.1289	4.57138	7.49892	7.32038	8.46614	21.7208	22.3428	24.339
ENSRNOG00000005806	Oxtr	chr4:144403358-144416116	-	protein_coding	-1.43611	0.369562	0.0285607	0.0820306	2.56072	3.99683	4.41465	4.32533	6.12274	16.002	8.52536	24.1258
ENSRNOG00000001796	Dgkg	chr11:81972219-82163165	+	protein_coding	-1.43538	0.369749	0.00039514	0.00919289	2.33885	3.77423	3.63594	3.66272	4.98982	13.026	13.2617	11.8046
ENSRNOG00000027109	Odf3l1	chr8:61516268-61519507	-	protein_coding	-1.42822	0.371588	0.0117526	0.0472163	0.702099	2.13032	0.735936	0.68141	0.475202	3.54578	1.94052	5.27829
ENSRNOG00000024435	Wbscr17	chr12:28381982-29268073	+	protein_coding	-1.42591	0.372184	0.0150999	0.054858	2.99494	4.42085	7.33258	7.15959	6.45166	26.256	12.2589	26.1929
ENSRNOG00000017766	Car12	chr8:72405748-72460240	+	protein_coding	-1.42211	0.373166	0.0269922	0.0791115	2.41991	3.84202	4.63985	3.85561	4.5961	13.3973	7.73896	22.4396
ENSRNOG00000024310	Kcnf1	chr6:42471066-42473738	-	protein_coding	-1.41445	0.375152	0.0370236	0.0972067	0.0250981	1.43955	0	0.053576	0	3.30722	0.474337	2.14233
ENSRNOG00000009153	Cidec	chr4:145377431-145390497	-	protein_coding	-1.41403	0.375261	0.00377694	0.0247971	3.58621	5.00024	9.64667	9.4671	14.5463	25.536	35.9535	32.4329
ENSRNOG00000014265	Tnfrsf19	chr15:41246308-41338284	-	protein_coding	-1.40597	0.377365	0.000382492	0.00908484	1.16003	2.566	1.2446	1.36719	1.10012	4.61781	5.94459	4.32252
ENSRNOG00000021090	Pygm	chr1:221756286-221771143	+	protein_coding	-1.40316	0.3781	6.37964e-05	0.00542993	2.40134	3.8045	4.54553	4.00332	4.31404	14.0234	13.1984	11.7879
ENSRNOG00000009329	Nr1d1	chr10:86683875-86690815	-	protein_coding	-1.4031	0.378117	0.000948671	0.0128461	2.71478	4.11788	5.64722	5.62561	5.42428	20.4189	13.6957	15.6275
ENSRNOG00000024190	Rasef	chr5:90419020-90488896	+	protein_coding	-1.39849	0.379326	0.000384587	0.00908484	0.724541	2.12303	0.820914	0.526027	0.623582	3.76288	2.78541	3.58463
ENSRNOG00000022946	Slc22a3	chr1:48433079-48521256	+	protein_coding	-1.39514	0.380208	0.000258519	0.00828835	2.64627	4.04141	5.73154	4.75391	5.33496	14.373	17.7397	14.4966
ENSRNOG00000018378	Cacnb2	chr17:81798756-82017682	+	protein_coding	-1.39265	0.380864	0.00063516	0.0109134	2.6481	4.04075	5.07881	5.53541	5.19982	13.1674	14.9333	18.7499
ENSRNOG00000017500	Mtss1l	chr19:40905847-40925660	-	protein_coding	-1.39194	0.381052	0.00267753	0.0209235	3.69717	5.08911	11.4435	12.6875	11.8119	39.5261	24.6555	36.9324
ENSRNOG00000021027	Dbp	chr1:101687855-101692846	+	protein_coding	-1.39107	0.381283	7.09769e-05	0.00562053	3.26206	4.65313	8.19779	8.79124	8.80424	26.0718	21.7079	24.9118
ENSRNOG00000039931	Muc16	chr8:18437787-18508971	-	protein_coding	-1.38719	0.382308	0.00017363	0.00717397	0.282086	1.66928	0.136583	0.150655	0.374683	2.30446	2.28893	1.96042
ENSRNOG00000030920	Rtn4r	chr11:86992399-87017115	-	protein_coding	-1.38557	0.382739	0.000317333	0.00874283	2.05495	3.44052	3.18873	2.73426	3.5869	10.2307	8.70113	10.7453
ENSRNOG00000018627	Plekhb1	chr1:165665909-165680206	-	protein_coding	-1.3852	0.382835	0.000458333	0.00975056	3.32726	4.71246	8.72854	8.92246	9.47488	22.4125	30.2057	23.6659
ENSRNOG00000030771	Dgkb	chr6:57516713-58277279	+	protein_coding	-1.38438	0.383054	0.00105787	0.0133646	3.46056	4.84494	9.69102	12.0386	8.57066	26.0017	31.9135	25.7084
ENSRNOG00000019422	Egr1	chr18:27657628-27661429	+	protein_coding	-1.38185	0.383727	0.005432	0.0301378	3.08131	4.46316	6.33463	6.76792	9.6418	27.5755	17.6348	19.1518
ENSRNOG00000057008	AABR07010985.1	chr2:156302569-156353036	-	lincRNA	-1.37957	0.384333	0.00110406	0.0137276	0.542413	1.92198	0.461827	0.428382	0.479475	2.72833	3.64799	2.14011
ENSRNOG00000016243	Casq2	chr2:204512302-204568656	+	protein_coding	-1.379	0.384485	0.00031769	0.00874283	3.39474	4.77374	8.23914	10.6704	9.79035	27.0215	28.1801	24.0343
ENSRNOG00000047781	Slc25a23	chr9:9988055-10001962	+	protein_coding	-1.37842	0.384639	0.000486261	0.00998218	1.68942	3.06785	2.12945	1.9477	2.63704	8.25611	6.36876	7.64405
ENSRNOG00000014197	Tmem51	chr5:160570502-160620334	-	protein_coding	-1.37559	0.385395	0.000125391	0.00661486	2.9183	4.29388	6.59756	6.62039	6.4616	18.6839	20.899	16.5077
ENSRNOG00000018839	Ntrk2	chr17:5933729-6244676	-	protein_coding	-1.37161	0.386459	9.45401e-05	0.00596705	2.80307	4.17469	5.52733	5.81138	6.64641	18.4634	16.3924	16.3996
ENSRNOG00000055025	Fam25a	chr16:10702263-10706073	-	protein_coding	-1.36708	0.387676	0.00219431	0.0189846	0.192668	1.55974	0.181988	0	0.262942	2.37298	1.33894	2.24756
ENSRNOG00000011901	Rrad	chr19:561727-564930	+	protein_coding	-1.35745	0.390271	0.000390775	0.00914059	3.87619	5.23364	12.4521	12.9724	15.8457	37.2839	39.627	33.2468
ENSRNOG00000022268	Pnpla3	chr7:125034764-125055976	+	protein_coding	-1.35469	0.391018	0.00367786	0.0243989	0.811197	2.16589	0.689596	0.921389	0.664124	4.49706	3.87829	2.36974
ENSRNOG00000008223	Cnr1	chr5:49311030-49333056	+	protein_coding	-1.35111	0.39199	0.0235128	0.0723931	0.501866	1.85298	0.480299	0.423236	0.347734	2.06744	1.55008	5.02664
ENSRNOG00000059500	Cdkn1c	chr1:216661080-216663721	-	protein_coding	-1.3494	0.392455	0.00471942	0.0279008	1.44986	2.79926	2.549	1.37147	1.42233	4.706	6.64995	6.72675
ENSRNOG00000031136	Ntng1	chr2:212696624-212852870	-	protein_coding	-1.34308	0.394179	0.00231654	0.0195856	0.846978	2.19006	0.967023	0.743438	0.697	3.29116	2.80056	4.82633
ENSRNOG00000019719	Kcna5	chr4:159077195-159079003	-	protein_coding	-1.34055	0.394871	0.000157156	0.00699702	2.09102	3.43157	3.1865	3.04265	3.56947	9.43823	11.041	8.99373
ENSRNOG00000017684	Fbxl22	chr8:72198043-72204730	-	protein_coding	-1.33995	0.395035	0.00260949	0.0206261	2.27637	3.61632	3.73859	3.36392	4.49844	12.2982	8.65811	13.3606
ENSRNOG00000026466	Lrrtm3	chr20:25990304-26163656	+	protein_coding	-1.33445	0.396544	0.00158135	0.0161978	2.64545	3.97989	4.73922	5.90837	5.17802	15.5998	17.4678	11.814
ENSRNOG00000011977	Sema5a	chr2:85377318-85808970	+	protein_coding	-1.33313	0.396906	6.5193e-05	0.00545031	2.99727	4.33041	6.6783	6.919	7.37285	19.1917	20.7808	17.514
ENSRNOG00000001251	Grifin	chr12:16170162-16172129	+	protein_coding	-1.32937	0.397943	0.0106165	0.0444358	2.40583	3.73519	3.33431	3.75338	6.22366	9.62608	15.6401	12.3563
ENSRNOG00000017060	Ryr2	chr17:65535403-65955606	-	protein_coding	-1.32794	0.398336	0.000455693	0.00974536	2.18348	3.51142	3.71985	3.70269	3.22283	10.5629	11.9829	8.8784
ENSRNOG00000008869	Ppp1r9a	chr4:29978739-30241911	+	protein_coding	-1.32516	0.399104	0.000171905	0.00717397	2.15043	3.4756	3.02683	3.9826	3.3613	9.59239	10.6353	10.1687
ENSRNOG00000008356	Myo5c	chr8:82171497-82247544	+	protein_coding	-1.32308	0.399681	0.0134667	0.0512001	0.953609	2.27669	1.02934	0.976518	0.811085	4.03271	2.28384	5.88444
ENSRNOG00000045636	Fasn	chr10:109987735-110005901	-	protein_coding	-1.32169	0.400065	0.00990209	0.0425985	3.46053	4.78223	10.1722	8.94096	11.0117	31.1552	33.4052	17.8324
ENSRNOG00000036692	Gcgr	chr10:109707962-109716128	+	protein_coding	-1.31869	0.400898	1.69086e-05	0.00365953	0.613319	1.93201	0.520192	0.53852	0.530666	3.0322	2.87812	2.55317
ENSRNOG00000014971	Mas1	chr1:48077033-48108216	+	protein_coding	-1.3185	0.400951	2.29896e-05	0.00399583	0.281336	1.59984	0.171829	0.279977	0.196755	1.96883	2.21936	1.91369
ENSRNOG00000011136	Osr2	chr7:74047814-74055256	+	protein_coding	-1.31694	0.401386	0.00618228	0.0324328	1.02624	2.34318	0.914294	0.927209	1.29007	4.78223	2.67184	5.15348
ENSRNOG00000017226	Slc2a4	chr10:56552983-56558487	-	protein_coding	-1.31598	0.401653	0.00281899	0.0214694	3.41031	4.72629	12.845	8.36492	8.26869	23.3908	27.4361	25.7402
ENSRNOG00000004725	Cela1	chr7:142305338-142318620	-	protein_coding	-1.31394	0.402221	0.0252113	0.0757716	0.230214	1.54415	0.223253	0.142112	0.155257	1.89037	0.866116	3.59851
ENSRNOG00000054319	LOC103690128	chr14:80678467-80680738	-	protein_coding	-1.30861	0.403709	0.00106092	0.0133827	3.6384	4.94701	11.8799	11.2954	11.1939	32.5378	24.0079	33.9933
ENSRNOG00000005345	Vsnl1	chr6:37001356-37122023	-	protein_coding	-1.30745	0.404034	0.00207943	0.0185477	1.02518	2.33263	0.912321	0.87004	1.3573	3.1289	4.27108	4.87272
ENSRNOG00000008706	Tbx3	chr12:42480560-42492526	-	protein_coding	-1.30688	0.404194	0.00129835	0.01471	1.95227	3.25916	3.2088	2.59524	2.82994	9.79421	6.80062	9.42294
ENSRNOG00000061845	Cttnbp2	chr4:42932903-43096399	-	protein_coding	-1.30678	0.404221	0.000603812	0.01071	2.41319	3.71997	4.14348	4.96281	3.92742	13.0667	13.2518	10.4133
ENSRNOG00000024230	Tnfaip8l3	chr8:58602127-58647933	-	protein_coding	-1.30313	0.405247	0.0361203	0.0955187	1.5723	2.87543	1.71416	2.26469	1.96794	8.26078	3.15323	9.27397
ENSRNOG00000010695	Pdgfc	chr2:179952227-180128283	+	protein_coding	-1.29837	0.406586	0.00347088	0.0237608	2.28009	3.57845	4.16588	3.3819	4.06196	10.8852	8.46421	14.1557
ENSRNOG00000053962	AABR07030566.2	chr10:93170835-93183050	+	lincRNA	-1.29723	0.406906	0.00128613	0.0146964	0.0672321	1.36446	0.060726	0.08421	0	1.65709	1.10308	2.05472
ENSRNOG00000019435	Psd	chr1:266059331-266074181	-	protein_coding	-1.29442	0.4077	0.0222928	0.0698879	0.416045	1.71046	0.345605	0.337413	0.319905	2.4845	1.07281	3.85292
ENSRNOG00000008806	Clip4	chr6:23222021-23316962	-	protein_coding	-1.29236	0.408281	0.0234396	0.0722717	0.492149	1.78451	0.442948	0.240835	0.55414	3.10763	1.13406	3.66423
ENSRNOG00000011227	Atp1b2	chr10:56205625-56211891	-	protein_coding	-1.27494	0.413243	0.000328809	0.00885844	1.40394	2.67888	1.65285	1.61459	1.67159	6.21512	4.54909	5.55848
ENSRNOG00000053231	Chchd10	AABR07024104.1:18061-19999	-	protein_coding	-1.27446	0.413379	0.0103804	0.0437807	1.43323	2.70769	1.31584	1.413	2.52424	4.78229	4.57625	7.64659
ENSRNOG00000012512	Nexn	chr2:257453347-257484587	-	protein_coding	-1.27372	0.413593	0.000374294	0.00899614	6.38964	7.66335	77.5657	95.4078	76.8167	187.333	212.727	205.972
ENSRNOG00000061544	Spock2	chr20:29655226-29677926	+	protein_coding	-1.27139	0.41426	0.000141441	0.00686987	2.73925	4.01064	5.65635	5.18465	6.2316	15.229	13.9313	16.2814
ENSRNOG00000006956	Adamtsl1	chr5:104362971-104753863	+	protein_coding	-1.27006	0.414642	0.000255893	0.00826869	4.67827	5.94834	23.7087	23.8137	26.3754	61.4275	54.0228	67.5432
ENSRNOG00000046390	Tceal6	chr2:102370158-102370757	-	protein_coding	-1.25821	0.418064	0.0196721	0.0647653	0.103458	1.36166	0.021453	0.116239	0.087568	1.37469	0.805303	2.95866
ENSRNOG00000007896	Klhl38	chr7:98186764-98197114	-	protein_coding	-1.25783	0.418173	6.13279e-05	0.00541146	1.0218	2.27963	1.11235	1.10929	0.878768	3.57331	3.94051	4.06648
ENSRNOG00000028082	Tal2	chr5:70592871-70599428	+	protein_coding	-1.25755	0.418253	0.00141258	0.0152248	0.297683	1.55524	0.170821	0.399924	0.133026	2.42982	1.51774	1.93924
ENSRNOG00000017767	Mrvi1	chr1:175681960-175796040	-	protein_coding	-1.25643	0.418579	0.00130891	0.0147619	5.6563	6.91273	52.4861	47.537	48.4127	125.204	97.7044	139.414
ENSRNOG00000003669	Myocd	chr10:51683540-51778986	-	protein_coding	-1.25609	0.418678	6.77585e-05	0.00550782	2.32793	3.58402	4.243	3.95444	3.87257	11.9788	10.0802	10.9924
ENSRNOG00000046744	Ankrd29	chr18:3673915-3676188	-	protein_coding	-1.25356	0.419411	0.000437284	0.00960719	2.26093	3.5145	3.95226	3.90378	3.5341	9.91301	12.2698	9.3062
ENSRNOG00000021130	Abcc8	chr1:102110708-102191287	-	protein_coding	-1.25179	0.419926	5.57095e-05	0.00517086	0.229075	1.48087	0.148394	0.193576	0.17472	1.94496	1.90409	1.54255
ENSRNOG00000020441	Wnk4	chr10:89181165-89198213	+	protein_coding	-1.25155	0.419998	0.040254	0.102779	0.275458	1.527	0.0859842	0.325323	0.23202	2.40555	0.656526	3.24265
ENSRNOG00000002419	Plp1	chrX:107496072-107511348	+	protein_coding	-1.25073	0.420236	0.000423359	0.00949263	4.2352	5.48593	18.8092	18.0327	16.7174	41.5497	50.829	39.8149
ENSRNOG00000001492	Slc8a2	chr1:78025995-78060111	+	protein_coding	-1.24828	0.420951	0.00194292	0.0179327	2.55863	3.8069	5.41413	4.84798	4.45162	14.6099	10.2307	14.6375
ENSRNOG00000031997	Ttll7	chr2:252771017-252850495	+	protein_coding	-1.24741	0.421204	0.000397485	0.00922361	4.6829	5.93031	24.374	24.3147	25.3826	55.3514	70.2685	55.468
ENSRNOG00000003496	Tbc1d9	chr19:24329023-24429909	+	protein_coding	-1.24446	0.422065	0.0343873	0.0928316	2.15117	3.39563	3.40495	3.28797	3.63988	10.9974	5.23374	14.5858
ENSRNOG00000024923	Nnat	chr3:154043873-154046330	+	protein_coding	-1.24281	0.422547	0.00597119	0.0319082	3.68485	4.92767	9.58224	10.7351	16.1273	26.2422	28.9839	33.5142
ENSRNOG00000055570	AABR07034940.2	chr12:1509254-1512130	-	protein_coding	-1.24102	0.423074	0.000831249	0.0120084	1.37316	2.61418	1.26307	1.74289	1.80017	5.3057	4.38907	5.7545
ENSRNOG00000004676	Pak3	chrX:114929029-115036669	+	protein_coding	-1.23918	0.423613	0.00134049	0.0148952	1.45485	2.69403	1.66359	2.2138	1.40642	4.75294	5.50439	6.24194
ENSRNOG00000020719	Hrc	chr1:101324652-101328435	+	protein_coding	-1.23687	0.424291	0.0125089	0.0489098	2.55878	3.79565	3.66644	4.67596	6.72292	11.3178	17.152	10.9773
ENSRNOG00000003895	Rgs1	chr13:61066153-61070599	-	protein_coding	-1.2353	0.424753	0.0350995	0.0939172	1.3671	2.6024	2.09037	1.18631	1.54035	4.23459	3.29242	8.96825
ENSRNOG00000011568	Rspo3	chr1:30681681-30766860	+	protein_coding	-1.22927	0.426532	0.0013667	0.0150247	2.31283	3.54211	4.01921	4.17947	3.71817	9.54196	9.45823	13.3371
ENSRNOG00000014166	Smoc2	chr1:56242346-56374120	+	protein_coding	-1.22825	0.426835	0.0134308	0.0511341	3.95522	5.18347	13.8585	13.4848	16.3393	43.3164	23.6768	42.8821
ENSRNOG00000058039	Acta2	chr1:252537615-252550394	-	protein_coding	-1.22464	0.427905	0.00612321	0.0323032	8.81875	10.0434	381.479	423.585	565.959	1250.54	860.562	1088.81
ENSRNOG00000003171	Mpz	chr13:89524329-89530068	+	protein_coding	-1.22371	0.428179	0.00195299	0.0179804	5.87881	7.10252	57.3475	51.5801	65.4126	125.97	165.406	121.842
ENSRNOG00000014232	P2ry1	chr2:151314818-151320319	+	protein_coding	-1.22303	0.428382	0.00982311	0.0423829	1.55401	2.77704	1.96809	1.90962	1.93154	5.99735	3.94294	8.31101
ENSRNOG00000029450	Bai1	chr7:115766486-115828514	+	processed_transcript	-1.21988	0.429319	0.00553437	0.0305222	0.428601	1.64848	0.303567	0.355664	0.379686	2.76044	1.30587	2.55347
ENSRNOG00000011151	Tenm4	chr1:161401527-161880923	+	protein_coding	-1.21886	0.429622	0.000735363	0.0114408	1.36567	2.58453	1.42172	1.40637	1.93652	4.98712	4.38566	5.69274
ENSRNOG00000050658	Tacr2	chr20:31892515-31905153	+	protein_coding	-1.21363	0.431181	0.0241563	0.0737162	0.00690873	1.22054	0	0	0.01447	1.35355	0.535521	2.50171
ENSRNOG00000012149	Gpsm2	chr2:211480400-211527919	-	protein_coding	-1.21183	0.431722	0.000285672	0.00846375	3.40466	4.61649	10.0107	9.67892	9.10122	22.9545	21.1859	26.7739
ENSRNOG00000059959	AABR07039483.1	chrX:77956353-77957217	-	lincRNA	-1.2068	0.433229	0.00151049	0.0157715	0.211165	1.41796	0.400535	0.107662	0	1.46018	1.82548	1.74468
ENSRNOG00000001525	Igsf11	chr11:64286694-64421248	-	protein_coding	-1.20607	0.433447	0.00369666	0.0244915	1.00752	2.21359	0.800482	1.10174	1.14741	3.90893	2.64641	4.57471
ENSRNOG00000015695	Sult5a1	chr19:55952853-55967836	-	protein_coding	-1.20311	0.434338	0.000798547	0.0118576	3.03433	4.23744	8.07277	6.4684	7.11538	16.6821	16.4318	20.773
ENSRNOG00000024712	Insc	chr1:184299250-184407480	+	protein_coding	-1.20104	0.434962	0.000119101	0.0065086	0.796567	1.99761	0.605596	0.825799	0.787651	3.15204	3.1555	2.69091
ENSRNOG00000047307	Cntfr	chr5:58041146-58078545	-	protein_coding	-1.20094	0.434992	0.000916521	0.0126324	0.3609	1.56184	0.225654	0.446286	0.194821	1.85896	1.65143	2.39464
ENSRNOG00000017206	Igfbp5	chr9:80150211-80167033	-	protein_coding	-1.20068	0.435071	0.000106848	0.00616881	6.77478	7.97546	103.724	106.623	115.49	273.826	241.194	238.518
ENSRNOG00000027193	Ppp1r26	chr3:7035169-7038421	+	protein_coding	-1.19897	0.435588	0.000408491	0.00927786	1.73448	2.93345	2.79349	2.06855	2.16534	6.07259	6.92475	6.95429
ENSRNOG00000001173	Cabp1	chr12:47179664-47209784	+	protein_coding	-1.19895	0.435591	1.52453e-05	0.00365953	1.73051	2.92947	2.4439	2.1887	2.3277	6.5586	6.97849	6.3318
ENSRNOG00000016684	Wnk2	chr17:15924048-16032420	+	protein_coding	-1.19671	0.43627	0.000471388	0.00987762	0.506766	1.70347	0.348026	0.49367	0.424631	2.75659	1.94135	2.12642
ENSRNOG00000007680	Fhl5	chr5:39564242-39611053	-	protein_coding	-1.19557	0.436614	0.000413755	0.00937164	3.73562	4.93119	10.9756	13.3605	12.7447	32.0523	30.1783	26.5584
ENSRNOG00000000341	Nid2	chr15:4894213-4951917	-	protein_coding	-1.185	0.439824	0.000143611	0.00689333	2.88462	4.06962	6.58058	5.99537	6.59549	17.5642	14.6938	15.249
ENSRNOG00000019451	Smtn	chr14:83755142-83776863	-	protein_coding	-1.18362	0.440246	0.000568688	0.0104724	5.9035	7.08712	60.9671	59.4497	56.2576	142.012	115.474	149.905
ENSRNOG00000060675	AABR07055801.1	chr7:10168190-10169458	+	lincRNA	-1.18341	0.440309	0.00358451	0.0241455	0.838543	2.02195	0.859766	0.936614	0.587736	4.08193	2.38344	2.896
ENSRNOG00000056632	AABR07030568.6	chr10:93266214-93282734	+	lincRNA	-1.1819	0.440769	0.00142215	0.0152782	0.00439451	1.1863	0.00918	0	0	1.6103	0.854434	1.43463
ENSRNOG00000023664	Lepr	chr5:120564645-120682221	+	protein_coding	-1.18167	0.44084	0.00110907	0.0137795	4.05817	5.23984	16.5304	15.8864	14.6157	30.4645	40.2033	40.6191
ENSRNOG00000021095	Fxyd3	chr1:89502562-89509343	-	protein_coding	-1.17902	0.44165	0.0256185	0.0764374	0.602594	1.78162	0.639874	0.454077	0.468245	3.03342	3.63287	1.1749
ENSRNOG00000042960	Rgcc	chr15:61551861-61564695	-	protein_coding	-1.17652	0.442418	0.000835557	0.012039	3.0113	4.18781	6.51105	6.27535	8.59215	16.4977	17.2371	17.9686
ENSRNOG00000049642	Smim5	chr10:104451222-104457001	+	protein_coding	-1.17433	0.443089	0.0108263	0.044972	1.95737	3.1317	2.98198	3.93268	1.98194	8.4435	9.04655	6.09674
ENSRNOG00000006426	Syt1	chr7:50084060-50638798	-	protein_coding	-1.16955	0.444562	0.00656712	0.0335291	0.539831	1.70938	0.46589	0.387949	0.510223	2.16594	1.54804	3.33523
ENSRNOG00000013389	-	chr2:35077504-35104963	-	protein_coding	-1.16918	0.444673	0.000155619	0.00697626	2.89039	4.05958	7.31404	6.07317	5.93203	15.4943	15.9973	15.5368
ENSRNOG00000055751	P3h2	chr11:78029038-78169648	+	protein_coding	-1.16907	0.444707	0.000646072	0.0109862	4.11029	5.27937	14.1624	15.8555	19.1583	37.9045	38.6331	36.9913
ENSRNOG00000008082	Rgs6	chr6:106496992-106602139	+	protein_coding	-1.1665	0.445502	9.10049e-05	0.00596705	0.931474	2.09797	0.866083	1.02293	0.837773	3.52417	3.39035	2.95018
ENSRNOG00000006645	Ryr3	chr3:104118063-104504204	-	protein_coding	-1.16627	0.445572	0.00647507	0.0332658	2.9107	4.07697	7.64456	6.8626	5.25629	15.1286	13.0281	20.246
ENSRNOG00000012674	Adrb3	chr16:69003868-69006632	+	protein_coding	-1.16589	0.445691	0.00376731	0.0247635	1.0154	2.18129	0.873045	0.990558	1.21551	2.56365	3.8583	4.38911
ENSRNOG00000015982	Wnt11	chr1:163797660-163813756	+	protein_coding	-1.16245	0.446752	0.0149112	0.0543779	1.30587	2.46832	1.1243	1.4245	1.93412	4.54215	3.09822	6.46177
ENSRNOG00000015675	Nell1	chr1:105349069-106218958	+	protein_coding	-1.16105	0.447188	0.0141637	0.0528068	0.29148	1.45252	0.234452	0.169896	0.269437	1.66503	0.990299	2.86491
ENSRNOG00000010047	Ddit4l	chr2:242882306-242885131	+	protein_coding	-1.1598	0.447573	0.0148546	0.0542414	0.931771	2.09158	1.35652	0.856258	0.586951	3.01697	2.35035	4.75296
ENSRNOG00000002053	Fras1	chr14:14439082-14689554	-	protein_coding	-1.15844	0.447997	0.00134552	0.0149209	0.448252	1.60669	0.30527	0.211696	0.605899	2.38207	1.97988	1.80289
ENSRNOG00000028356	LOC103694872	chr20:13665031-13667333	-	protein_coding	-1.15644	0.448618	0.0109	0.0451418	1.18697	2.34341	1.02825	1.00198	1.90644	3.52468	3.39021	5.58019
ENSRNOG00000019372	Pc	chr1:219759183-219859848	+	protein_coding	-1.1556	0.448878	0.00511785	0.0292001	2.72913	3.88473	4.9232	5.24798	6.87684	12.3022	17.5642	12.0516
ENSRNOG00000033915	Gpt	chr7:117759083-117761931	+	protein_coding	-1.1555	0.448911	0.00301388	0.0220701	2.42673	3.58223	5.59327	3.8878	3.82332	9.64458	12.6273	10.8452
ENSRNOG00000002215	Mylk	chr11:69013050-69223158	-	protein_coding	-1.15531	0.448969	0.0277075	0.0804901	7.08034	8.23565	193.226	105.993	118.267	354.816	222.564	343.275
ENSRNOG00000031287	Cacna2d3	chr16:4871650-5795825	-	protein_coding	-1.15217	0.449947	0.00520574	0.0294879	1.00759	2.15976	1.10514	0.788328	1.15881	3.71958	2.47861	4.43437
ENSRNOG00000020014	Myh14	chr1:100608966-100671074	-	protein_coding	-1.15148	0.450162	0.00729353	0.0356938	1.2457	2.39718	2.1152	0.92156	1.22759	4.33578	3.65218	4.88864
ENSRNOG00000059421	AABR07061448.2	chr4:125192412-125204685	+	lincRNA	-1.14991	0.450654	0.00304823	0.0221533	1.46895	2.61886	1.96824	1.81526	1.53849	3.92234	6.26834	5.47827
ENSRNOG00000020339	Neurl1	chr1:266952561-267038883	+	protein_coding	-1.14881	0.450998	0.0235229	0.0723971	1.86553	3.01434	2.87746	2.41472	2.65458	8.17427	4.26047	9.93003
ENSRNOG00000051495	AABR07010986.1	chr2:156399129-156406032	-	lincRNA	-1.14661	0.451686	7.16066e-05	0.00562053	0.338944	1.48555	0.179536	0.295455	0.32423	1.89973	1.87543	1.63345
ENSRNOG00000010658	LOC103691744	chr2:264266984-264293046	-	protein_coding	-1.1445	0.452346	0.00859226	0.0392137	0.857942	2.00244	0.330147	1.12787	1.10355	2.65504	3.4503	2.95463
ENSRNOG00000000920	Phkg1	chr12:30450316-30464352	+	protein_coding	-1.13776	0.454464	0.00575643	0.0312152	2.7073	3.84506	7.66944	4.59972	4.73827	12.3839	14.1383	13.648
ENSRNOG00000019850	Speg	chr9:82571269-82628709	+	protein_coding	-1.13758	0.45452	0.00160016	0.0162193	2.78485	3.92243	6.53028	6.16895	5.06318	16.3408	12.1398	14.2986
ENSRNOG00000013949	Idh2	chr1:141866283-141893705	-	protein_coding	-1.13659	0.454834	0.00102481	0.0131993	5.22989	6.36648	38.5078	32.2958	39.1781	75.2893	76.6313	93.8419
ENSRNOG00000046280	Tceal5	chrX:106746701-106747303	-	protein_coding	-1.13618	0.454962	0.00911551	0.0406034	0.175801	1.31198	0.017885	0.161563	0.219052	1.22299	1.03204	2.38819
ENSRNOG00000002429	Zcchc5	chrX:77954484-77956352	-	protein_coding	-1.13564	0.455132	0.000519117	0.0101801	0.311515	1.44716	0.353797	0.151464	0.22609	2.06503	1.49493	1.65107
ENSRNOG00000012709	Bag2	chr9:38456468-38467118	+	protein_coding	-1.13421	0.455583	0.00346817	0.0237608	3.66252	4.79673	12.3794	10.9527	11.6963	27.8817	21.0991	32.6419
ENSRNOG00000017427	LOC100909840	chr2:147955196-148050438	-	protein_coding	-1.13411	0.455615	0.0354151	0.0944404	2.44637	3.58048	4.30124	4.82879	4.24002	11.0089	6.75137	17.3913
ENSRNOG00000020514	Sox6	chr1:185673177-186182829	+	protein_coding	-1.12585	0.458232	0.000197278	0.00750889	3.20542	4.33127	8.15614	8.39076	8.12793	18.2711	21.6224	17.7105
ENSRNOG00000007607	Nr4a1	chr7:142905758-142920216	+	protein_coding	-1.12532	0.458401	0.00280075	0.0214213	3.80528	4.9306	12.7215	12.152	14.1398	35.5839	23.9075	30.1285
ENSRNOG00000025584	Agap2	chr7:70364813-70377422	+	protein_coding	-1.12512	0.458465	0.0174403	0.0596343	1.28168	2.4068	1.47871	1.41841	1.39729	4.72814	2.63611	6.15991
ENSRNOG00000046547	Rbm24	chr17:18671044-18682876	-	protein_coding	-1.12387	0.45886	0.000336063	0.00886928	2.32022	3.4441	3.74264	4.04423	4.20662	10.287	8.63594	10.8538
ENSRNOG00000004392	Aatk	chr10:109188112-109224370	-	protein_coding	-1.1228	0.4592	8.94243e-05	0.00593002	2.22657	3.34938	4.11229	3.49368	3.46251	9.56199	8.84215	9.18483
ENSRNOG00000029465	Slc26a10	chr7:70459532-70467915	-	protein_coding	-1.11929	0.460321	0.00563021	0.0308492	1.70844	2.82773	2.60847	2.66517	1.63914	7.58952	5.46251	5.44655
ENSRNOG00000061733	Galr2	chr10:105156632-105237611	+	protein_coding	-1.11894	0.460431	0.0402205	0.102741	1.09953	2.21847	1.57363	0.959127	0.95149	3.85901	1.99808	5.91976
ENSRNOG00000015148	Erc2	chr16:3293599-3679222	+	protein_coding	-1.1189	0.460445	0.00564482	0.0308838	0.239954	1.35885	0.141856	0.187582	0.214576	1.68039	0.967207	2.19977
ENSRNOG00000058388	Zfp36	chr1:85380088-85382569	+	protein_coding	-1.11567	0.461477	0.000507525	0.0100877	3.40749	4.52316	9.91085	8.76697	10.2112	24.1453	19.3912	22.7093
ENSRNOG00000054548	Srpk3	chrX:157008824-157013443	-	protein_coding	-1.11354	0.462159	0.00218749	0.0189844	1.80698	2.92052	2.86897	2.82502	1.89495	6.58775	7.33521	5.86223
ENSRNOG00000018603	Carns1	chr1:219414915-219422268	-	protein_coding	-1.11188	0.462692	0.005022	0.0288835	2.5027	3.61458	5.33966	5.05522	3.74211	13.8425	9.3689	10.9413
ENSRNOG00000046949	Kcnb1	chr3:163850785-163935617	-	protein_coding	-1.11184	0.462704	0.000429272	0.00956104	2.89594	4.00778	6.18332	6.56963	6.58394	14.8006	13.4009	17.2945
ENSRNOG00000032018	Tmem200b	chr5:150080072-150080926	+	protein_coding	-1.11109	0.462944	0.000501003	0.0100877	2.79984	3.91093	5.30571	5.74669	6.93751	14.669	13.1734	14.3253
ENSRNOG00000004147	Abca8a	chr10:98319480-98390384	-	protein_coding	-1.1081	0.463905	0.00316291	0.0226433	5.83496	6.94305	66.1627	53.7891	49.544	107.945	144.506	116.522
ENSRNOG00000010079	Car3	chr2:88126667-88135410	-	protein_coding	-1.10422	0.465153	0.00981169	0.0423557	8.30383	9.40806	277.418	281.098	400.802	547.859	807.678	705.455
ENSRNOG00000027513	Rtel1	chr3:176818437-176856531	+	protein_coding	-1.10286	0.465593	0.000577209	0.0104867	3.26927	4.37213	9.48555	8.02742	8.46865	20.5955	17.294	21.4777
ENSRNOG00000033893	Cacna1h	chr10:14730941-14788617	-	protein_coding	-1.1023	0.465773	0.00204483	0.0184272	2.65947	3.76177	5.96565	5.30752	4.74013	13.7975	10.2986	13.9283
ENSRNOG00000059013	AABR07060519.1	chr4:77413672-77446624	-	lincRNA	-1.09947	0.466688	0.000376647	0.00901334	0.595941	1.69541	0.331899	0.622041	0.598288	2.30175	2.07259	2.34856
ENSRNOG00000009787	Efcc1	chr4:119633755-119661004	+	protein_coding	-1.09535	0.468023	0.000216616	0.00784379	1.95298	3.04833	3.11561	2.80275	2.70841	7.7226	6.47834	7.67894
ENSRNOG00000008436	Krt85	chr7:143161235-143167772	-	protein_coding	-1.09338	0.468663	0.0170812	0.058919	0	1.09338	0	0	0	1.31394	0.478333	1.83985
ENSRNOG00000009253	Igsf9b	chr8:28352772-28387383	+	protein_coding	-1.09201	0.469106	0.00497274	0.0287156	1.94995	3.04196	2.80311	2.5128	3.31708	7.41075	5.61511	9.04143
ENSRNOG00000007090	Cacna1c	chr4:150641066-150829913	-	protein_coding	-1.09177	0.469186	0.0063951	0.033071	3.97013	5.06189	15.602	14.0401	14.4159	34.2874	24.5446	40.3454
ENSRNOG00000042889	Alppl2	chr9:94178221-94181010	+	protein_coding	-1.09163	0.469232	0.00270616	0.0210081	3.02738	4.119	8.22847	7.55605	5.86421	18.3109	16.9453	14.1383
ENSRNOG00000008865	Stac	chr8:119821901-119889661	-	protein_coding	-1.09139	0.469309	0.0322931	0.0890522	2.01549	3.10688	1.96016	2.90566	4.71691	6.62397	10.3282	6.40376
ENSRNOG00000046484	Ccdc160	chrX:140175861-140176829	+	protein_coding	-1.08983	0.469818	0.00521539	0.029492	1.75206	2.84189	2.39077	2.42537	2.29049	5.14055	8.40204	5.38335
ENSRNOG00000032002	Hapln1	chr2:18354542-18419071	+	protein_coding	-1.08982	0.46982	0.0035488	0.0240056	0.226015	1.31583	0.14183	0.231431	0.13789	1.19975	2.16539	1.21573
ENSRNOG00000046667	Fosb	chr1:80214494-80221710	-	protein_coding	-1.08472	0.471484	0.0260681	0.0773101	1.33142	2.41614	1.23786	1.66186	1.6753	6.96498	2.91571	3.87522
ENSRNOG00000051147	Rn50_2_1765.1	chr2:157056105-157058194	-	protein_coding	-1.07742	0.473877	0.00081543	0.0119403	1.18236	2.25978	1.30838	1.48001	1.04182	3.95879	4.19413	3.26474
ENSRNOG00000014576	Dock3	chr8:115629583-115981910	-	protein_coding	-1.07723	0.473938	0.013932	0.0523025	0.703237	1.78047	0.607777	0.653549	0.623466	2.5291	1.49026	3.61332
ENSRNOG00000043192	Hacd1	chr17:81173713-81187739	-	protein_coding	-1.07708	0.473987	0.000240609	0.00807272	3.53042	4.6075	10.5676	10.9249	10.1838	24.2888	20.7943	25.2856
ENSRNOG00000007014	Cnksr2	chrX:39711201-39951847	+	protein_coding	-1.07704	0.474002	0.000275558	0.00839116	1.32132	2.39835	1.58673	1.47138	1.44105	3.6932	4.46214	4.71605
ENSRNOG00000016516	Mbp	chr18:79326738-79437310	+	protein_coding	-1.07512	0.474633	0.00184379	0.0174809	4.29862	5.37374	17.5051	17.4022	21.3812	39.5287	46.9948	35.6449
ENSRNOG00000014683	Il1rl2	chr9:47047832-47095831	+	protein_coding	-1.07437	0.474879	0.0023568	0.019754	1.77642	2.85079	2.69259	2.86003	1.82062	5.57587	6.60185	6.51011
ENSRNOG00000031934	Enah	chr13:100300054-100414226	-	protein_coding	-1.07435	0.474885	6.17388e-05	0.00541146	4.66438	5.73874	25.4964	22.3897	25.3115	51.7447	51.7046	53.773
ENSRNOG00000013674	Megf10	chr18:52215682-52366238	+	protein_coding	-1.07126	0.475904	0.000465123	0.00980858	0.662314	1.73357	0.619584	0.514139	0.616441	2.31848	2.73968	1.96344
ENSRNOG00000008217	Madcam1	chr7:12918710-12922112	-	protein_coding	-1.07118	0.475928	0.0089382	0.0401499	0.320414	1.3916	0.133149	0.284065	0.338101	2.26324	1.7972	0.978638
ENSRNOG00000018952	Sema3g	chr16:7303578-7315390	+	protein_coding	-1.06867	0.47676	0.00035322	0.0089591	3.32669	4.39535	8.56992	8.80323	9.76512	22.3437	19.6326	18.3497
ENSRNOG00000055049	Aldh1a2	chr8:77640222-77719489	+	protein_coding	-1.06324	0.478555	0.00163053	0.016327	3.38396	4.44721	8.71999	8.97024	10.7395	22.5158	17.6903	22.6183
ENSRNOG00000011585	Fat3	chr8:14417584-14880644	-	protein_coding	-1.06219	0.478905	0.00229155	0.0194641	2.28267	3.34486	3.53238	4.20673	3.8816	9.28708	10.9737	7.51501
ENSRNOG00000024824	Col22a1	chr7:113015747-113228439	-	protein_coding	-1.0615	0.479133	7.62686e-05	0.00569949	0.71439	1.77589	0.756827	0.627677	0.544761	2.3696	2.58763	2.32205
ENSRNOG00000023162	Car14	chr2:198010349-198016898	-	protein_coding	-1.05218	0.482239	0.0129316	0.0498893	0.0638041	1.11598	0	0.08229	0.05506	1.93813	0.637837	1.11588
ENSRNOG00000016688	Ston1	chr6:12362813-12379783	+	protein_coding	-1.05202	0.482293	3.53418e-05	0.004595	3.53776	4.58978	10.522	10.0773	11.2732	24.0027	22.3273	22.9405
ENSRNOG00000052880	Prph	chr7:140742418-140746197	+	protein_coding	-1.05187	0.482343	0.00105071	0.0133047	2.63339	3.68526	4.65009	4.76967	6.32796	12.0442	12.1975	11.3655
ENSRNOG00000026951	Susd5	chr8:122331583-122368368	+	protein_coding	-1.05035	0.482852	0.00879353	0.0397587	3.65704	4.70739	11.7154	9.26116	14.3854	27.7051	27.9055	20.491
ENSRNOG00000021067	Fxyd7	chr1:89474601-89483988	-	protein_coding	-1.04716	0.48392	0.049353	0.118918	2.97166	4.01882	9.7379	8.49369	3.73498	13.6379	15.7061	16.418
ENSRNOG00000018836	RGD1559896	chr19:57396606-57422093	-	protein_coding	-1.04702	0.483967	0.00171808	0.0168162	4.92421	5.97123	27.0426	26.5838	35.1854	66.828	57.868	60.8403
ENSRNOG00000012422	Tnik	chr2:113984646-114384894	+	protein_coding	-1.04427	0.484891	5.66944e-05	0.00521248	2.84245	3.88672	6.26454	6.12413	6.12928	12.7877	14.8263	13.8314
ENSRNOG00000000412	Slc35f1	chr20:34258791-34420824	+	protein_coding	-1.04411	0.484944	0.000279851	0.00840244	1.52982	2.57393	1.66429	1.85642	2.16344	4.81201	5.37076	4.70124
ENSRNOG00000009448	Papln	chr6:107245820-107276755	+	protein_coding	-1.04327	0.485228	0.0110137	0.0453729	4.46812	5.51138	22.3618	18.6399	22.6302	47.1475	33.3835	56.3263
ENSRNOG00000013867	Fgf1	chr18:32273770-32359824	+	protein_coding	-1.04267	0.485427	0.00389556	0.0251272	3.1618	4.20448	6.95506	8.05272	8.95341	19.7957	19.0014	14.0657
ENSRNOG00000043219	Fbn2	chr18:53068495-53181503	-	protein_coding	-1.04126	0.485904	0.00467922	0.0277674	0.444707	1.48596	0.349837	0.382658	0.350873	2.35197	1.19505	1.98685
ENSRNOG00000045797	Lep	chr4:56337695-56351818	+	protein_coding	-1.03877	0.486743	0.0255522	0.0763827	2.9842	4.02297	6.93242	5.06289	9.30187	11.6006	15.6981	19.4196
ENSRNOG00000013532	Pgam2	chr14:86044969-86047162	-	protein_coding	-1.0375	0.487171	0.00519872	0.0294683	1.43558	2.47308	1.96644	1.31149	1.8862	4.09209	5.81776	3.93029
ENSRNOG00000001581	Hoxd10	chr3:61613774-61617367	+	protein_coding	-1.03038	0.489582	0.0133195	0.0508042	2.64148	3.67186	5.19981	5.40833	5.11469	12.1517	8.38946	15.7648
ENSRNOG00000012027	Bco1	chr19:49637016-49673808	+	protein_coding	-1.03002	0.489704	0.000360696	0.00898071	1.24405	2.27407	1.3906	1.20997	1.51536	3.85686	3.41626	4.27571
ENSRNOG00000007102	Acss1	chr3:146420346-146470293	-	protein_coding	-1.02836	0.490267	5.04777e-05	0.00505144	3.15822	4.18658	8.5539	7.73412	7.52628	17.2622	17.7242	16.6566
ENSRNOG00000017190	Foxl2	chr8:107194551-107195675	+	protein_coding	-1.02525	0.491326	0.0245648	0.0745478	0	1.02525	0	0	0	1.70385	0.376255	1.26573
ENSRNOG00000010617	Scube1	chr7:124501988-124620703	-	protein_coding	-1.02489	0.491446	0.00129598	0.01471	0.324732	1.34963	0.330825	0.18252	0.24834	1.95477	1.23114	1.51064
ENSRNOG00000021017	Car11	chr1:101682172-101687293	+	protein_coding	-1.02429	0.491653	0.0212038	0.0677733	3.53752	4.56181	14.6506	10.7803	7.49212	19.3181	23.6403	25.3147
ENSRNOG00000018960	Syne1	chr1:41608418-42077535	-	processed_transcript	-1.02283	0.492151	0.000305414	0.00866494	5.60406	6.62689	48.5681	48.2993	46.09	100.386	106.698	87.4085
ENSRNOG00000000373	Ctnna3	chr20:25064702-25826658	-	protein_coding	-1.02234	0.492318	0.000964717	0.012925	2.76398	3.78632	6.7062	5.31843	5.43686	12.1853	14.2867	12.0312
ENSRNOG00000016021	Lims2	chr18:24708115-24746159	+	protein_coding	-1.02211	0.492396	0.000291616	0.00854778	4.66739	5.6895	27.2962	22.0829	24.1222	49.6424	50.8967	51.2971
ENSRNOG00000060448	Hand2	chr16:36371489-36373546	-	protein_coding	-1.02194	0.492453	0.0045801	0.0274556	0.670359	1.6923	0.598251	0.587683	0.588494	2.14636	1.64782	3.05138
ENSRNOG00000015086	Plin1	chr1:141458181-141471010	-	protein_coding	-1.02103	0.492765	0.00730831	0.0357343	3.51526	4.53629	8.39938	9.9904	13.4706	21.7864	20.0531	25.0428
ENSRNOG00000002061	Ptpn13	chr14:7688551-7863664	-	protein_coding	-1.02043	0.492971	0.000208358	0.00767947	2.903	3.92343	6.80038	6.19413	6.45728	13.6837	13.2226	15.7261
ENSRNOG00000016875	Cbx7	chr7:121136058-121153383	-	protein_coding	-1.01597	0.494497	0.000807596	0.0118999	3.84298	4.85894	15.5835	12.3582	12.3393	26.9642	27.5433	29.6166
ENSRNOG00000011856	LOC108348154	chr14:109533792-109563447	+	protein_coding	-1.01452	0.494992	0.00130702	0.0147619	1.84914	2.86367	2.29014	3.10923	2.45915	5.6395	7.05665	6.20872
ENSRNOG00000005180	Vstm2a	chr14:99529284-99554479	+	protein_coding	-1.01317	0.495458	0.0059611	0.0318704	0	1.01317	0	0	0	1.32679	0.5513	1.27786
ENSRNOG00000043304	Apcdd1	chr18:58270410-58301002	+	protein_coding	-1.01293	0.495539	0.00187977	0.0176346	3.55976	4.57269	10.9657	9.47759	12.0794	19.7856	25.5091	23.4565
ENSRNOG00000051740	AABR07030566.1	chr10:93147201-93179488	+	lincRNA	-1.01265	0.495634	0.00710954	0.0351335	0.00955608	1.02221	0.0200701	0	0	1.31938	0.540745	1.34446
ENSRNOG00000054235	AABR07053172.1	chr3:95133262-95133321	+	protein_coding	-1.01061	0.496338	0.000225692	0.0078668	0	1.01061	0	0	0	0.993944	0.840631	1.22837
ENSRNOG00000008761	Ncs1	chr3:10553589-10602672	-	protein_coding	-1.00849	0.497068	0.000437717	0.00960719	2.62402	3.6325	4.96908	4.64597	5.95151	11.8659	11.3814	10.9749
ENSRNOG00000013000	Ldhb	chr4:176701983-176720012	-	protein_coding	-1.00537	0.498143	0.00405684	0.0256623	4.17567	5.18104	16.3422	16.549	18.3931	35.7823	28.6829	42.7316
ENSRNOG00000012906	Bcas1	chr3:167957994-168033457	-	protein_coding	-1.00528	0.498173	0.0144113	0.053342	0.943365	1.94865	1.01918	0.858096	0.895393	2.05799	4.3302	2.52877
ENSRNOG00000019217	Adrb2	chr18:57513793-57515834	-	protein_coding	-0.99905	0.500329	0.00899122	0.0402776	1.20005	2.1991	1.08033	1.44872	1.38055	3.98355	2.51499	4.52736
ENSRNOG00000005957	Slc4a7	chr15:11836286-11912916	-	protein_coding	-0.997224	0.500963	0.00197023	0.0180836	3.35875	4.35597	9.26403	9.00785	9.50971	18.8999	16.6561	23.4391
ENSRNOG00000019645	Osbp2	chr14:83943977-84106997	-	protein_coding	-0.996662	0.501158	0.00711096	0.0351335	0.654004	1.65067	0.59586	0.621187	0.505901	1.88941	1.62352	3.08326
ENSRNOG00000061630	AABR07009834.1	chr2:114386019-114386354	+	protein_coding	-0.996006	0.501386	0.00214528	0.0187158	2.90703	3.90303	5.87484	7.88713	5.90687	12.9485	13.5917	15.4496
ENSRNOG00000017765	Net1	chr17:70010794-70020982	+	protein_coding	-0.995841	0.501443	0.00567575	0.0309738	6.09692	7.09277	82.6036	59.2603	62.6525	126.29	158.457	124.304
ENSRNOG00000004390	Alx1	chr7:44751873-44771458	-	protein_coding	-0.995439	0.501583	0.00337315	0.0233961	1.87981	2.87525	2.82496	3.21876	2.08907	5.84412	5.95807	7.29477
ENSRNOG00000004482	Ccdc88c	chr6:124905808-125027553	-	protein_coding	-0.994119	0.502042	0.00265693	0.0208613	2.26042	3.25454	3.90094	3.77825	3.69699	8.48801	7.00963	10.4382
ENSRNOG00000046377	Btnl9	chr10:34425069-34439470	-	protein_coding	-0.993596	0.502225	0.00163328	0.0163276	1.8066	2.80019	2.35934	2.59807	2.54158	7.07798	6.0354	4.94615
ENSRNOG00000007258	Sbspon	chr5:2813131-2843483	+	protein_coding	-0.99344	0.502279	0.00174484	0.0169875	2.84979	3.84323	5.93795	6.47989	6.21917	12.8446	11.5436	16.0245
ENSRNOG00000023465	LOC500300	chr4:148782479-148784562	+	protein_coding	-0.992249	0.502693	0.00375864	0.0247302	1.94493	2.93718	3.72581	2.31882	2.63902	6.76012	7.16575	6.09038
ENSRNOG00000001329	Gjc3	chr12:19166239-19167015	-	protein_coding	-0.991641	0.502905	0.00502955	0.0288835	0.470112	1.46175	0.405424	0.553387	0.217494	1.59162	2.35285	1.40497
ENSRNOG00000000378	Ctnna3	chr20:26516836-26589209	-	protein_coding	-0.990993	0.503131	0.00742898	0.0360893	2.18815	3.17915	3.71186	4.35861	2.74848	7.84686	9.67224	6.87067
ENSRNOG00000009522	Adra1a	chr15:43298794-43392451	+	protein_coding	-0.990753	0.503215	0.000738177	0.0114543	2.5295	3.52025	4.45627	4.82552	5.0553	11.3294	11.2102	9.03322
ENSRNOG00000009761	Tmod1	chr5:61657507-61712051	+	protein_coding	-0.988002	0.504175	0.000600236	0.0106801	2.77334	3.76134	6.06163	5.76438	5.69022	13.9261	10.8996	13.0395
ENSRNOG00000010325	Ptger3	chr2:263895241-263979698	+	protein_coding	-0.983592	0.505719	0.00176762	0.0171385	1.94107	2.92467	2.78174	2.5181	3.25564	7.77287	5.90743	6.22401
ENSRNOG00000015896	Rbpms2	chr8:71167305-71200536	+	protein_coding	-0.983337	0.505809	1.78146e-05	0.00365953	3.10111	4.08445	7.46703	7.67018	7.60648	16.6019	16.2534	15.0765
ENSRNOG00000016543	Trim63	chr5:152533349-152547179	+	protein_coding	-0.982168	0.506219	0.00512134	0.0292001	2.23144	3.21361	4.87267	3.41316	2.99581	7.57744	8.45664	8.84193
ENSRNOG00000000894	Fry	chr12:5573729-5822874	-	protein_coding	-0.981653	0.506399	0.00403358	0.0256125	3.83803	4.81968	13.0278	11.5967	15.5515	27.86	31.1933	23.2407
ENSRNOG00000013391	Sorbs2	chr16:49626205-49820235	-	protein_coding	-0.979405	0.507189	0.00421546	0.026207	6.40749	7.38689	85.1937	88.9755	77.8745	168.633	199.733	136.689
ENSRNOG00000015997	Ccdc106	chr1:72331491-72335855	-	protein_coding	-0.979145	0.50728	0.00100421	0.0130872	2.06619	3.04534	3.45909	3.17043	2.94941	6.92295	6.49549	8.4739
ENSRNOG00000015538	Abcd2	chr7:132294562-132343169	-	protein_coding	-0.977991	0.507686	0.00556042	0.0306147	2.29963	3.27762	3.30982	3.61454	5.00047	7.62312	10.0976	8.53004
ENSRNOG00000049811	LOC684871	chr16:72388880-72389200	+	protein_coding	-0.977529	0.507849	0.00215785	0.0188023	4.67678	5.65431	29.0755	23.4219	21.7804	45.0132	50.1719	53.2548
ENSRNOG00000014844	Kif21a	chr7:132071116-132143470	-	protein_coding	-0.977218	0.507958	0.000296613	0.00859198	1.24504	2.22226	1.28123	1.25567	1.58785	3.63691	3.98902	3.39194
ENSRNOG00000004706	Vit	chr6:1147012-1208392	+	protein_coding	-0.975765	0.50847	0.00360744	0.0242108	0.835194	1.81096	1.02702	0.687639	0.660036	1.96556	3.03575	2.60934
ENSRNOG00000008058	Tmprss5	chr8:53411316-53429420	+	protein_coding	-0.975213	0.508665	0.00183615	0.0174545	1.33583	2.31104	1.82927	1.42443	1.34472	4.70541	3.76213	3.4977
ENSRNOG00000055862	AABR07012762.1	chr2:206752980-206778070	-	lincRNA	-0.97486	0.508789	0.0100354	0.042973	0.892565	1.86742	0.445728	0.887376	1.34488	2.65445	2.94148	2.37265
ENSRNOG00000043199	Bves	chr20:50439883-50474678	+	processed_transcript	-0.97421	0.509018	0.0274082	0.0799441	1.8968	2.87101	2.85962	2.81937	2.50305	8.01341	3.93935	7.79473
ENSRNOG00000026186	Syde2	chr2:251863069-251894037	+	protein_coding	-0.972748	0.509534	0.000220146	0.0078668	3.15271	4.12546	8.83188	7.47972	7.43645	17.0398	16.2958	16.0406
ENSRNOG00000007657	Col27a1	chr5:79055521-79170765	+	protein_coding	-0.972117	0.509758	0.00182348	0.0174143	2.21184	3.18395	3.69899	4.22202	3.05176	9.13539	7.65461	7.55673
ENSRNOG00000059036	AABR07030568.7	chr10:93195826-93218443	+	lincRNA	-0.972036	0.509786	0.00623026	0.0325757	0.0818236	1.05386	0.0709721	0.0312637	0.073362	1.4769	0.621495	1.22795
ENSRNOG00000016838	Pla2g5	chr5:157247781-157268903	-	protein_coding	-0.971366	0.510023	0.00159104	0.0162143	2.26617	3.23754	3.83527	3.27117	4.39	7.76571	9.56034	8.06404
ENSRNOG00000019741	Isyna1	chr16:20589481-20592449	-	protein_coding	-0.969988	0.51051	0.00244363	0.0201343	4.02528	4.99527	18.1032	14.6526	13.4377	34.2966	30.222	28.4431
ENSRNOG00000056550	Epb41l4b	chr5:74030882-74191167	-	protein_coding	-0.969695	0.510614	6.74785e-06	0.00303563	0.986535	1.95623	1.04527	0.927723	0.973032	2.78171	2.90186	2.95997
ENSRNOG00000019518	Pde4c	chr16:20442609-20460959	-	protein_coding	-0.968676	0.510975	0.00107182	0.0134694	0.750819	1.7195	0.758061	0.540473	0.75942	2.22316	2.72618	1.97382
ENSRNOG00000006738	Fbxo32	chr7:98063735-98098268	-	protein_coding	-0.967896	0.511251	0.0102184	0.0434619	5.14151	6.10941	34.7129	32.7252	35.5147	73.1916	51.247	83.9042
ENSRNOG00000012658	Pdlim3	chr16:49543142-49574390	-	protein_coding	-0.967532	0.51138	0.000828935	0.0120084	5.65495	6.62248	50.9657	46.5721	50.7438	92.9933	89.2656	111.74
ENSRNOG00000006957	Gria4	chr8:1548146-2045817	-	protein_coding	-0.962307	0.513236	0.000753098	0.0115593	0.324045	1.28635	0.193624	0.278817	0.285185	1.59051	1.13003	1.62978
ENSRNOG00000047977	LOC100910163	chr16:72401887-72403179	+	protein_coding	-0.959002	0.514412	0.00351435	0.0238855	4.52752	5.48652	26.7101	20.9253	19.1918	39.695	44.6874	47.4716
ENSRNOG00000021098	Rasgrp2	chr1:221773254-221788765	+	protein_coding	-0.958617	0.51455	0.000175994	0.00717397	3.60023	4.55885	11.7186	11.2585	10.4407	24.3859	22.095	21.3325
ENSRNOG00000053045	Wscd2	chr12:48817320-48857724	-	protein_coding	-0.958498	0.514592	0.00304547	0.022143	0.964494	1.92299	0.823003	0.741761	1.34018	3.01153	2.94532	2.44542
ENSRNOG00000036827	Ppp1r1a	chr7:145146481-145154131	-	protein_coding	-0.956313	0.515372	0.00462893	0.0275897	0.81538	1.77169	0.827379	0.576341	0.891834	2.45354	1.84843	3.04696
ENSRNOG00000021174	Macrod1	chr1:222310920-222451484	+	protein_coding	-0.952449	0.516755	9.65009e-05	0.00597535	1.80814	2.76059	2.43903	2.55604	2.51165	5.38735	5.64632	6.33092
ENSRNOG00000001499	Mia	chr1:83991578-83993270	-	protein_coding	-0.952012	0.516911	0.00311374	0.0223996	0.583595	1.53561	0.619366	0.662936	0.249736	2.18716	1.70073	1.83078
ENSRNOG00000001174	Pde9a	chr20:10123651-10216548	+	protein_coding	-0.951129	0.517228	0.00173588	0.0169202	1.95894	2.91007	3.00073	3.03628	2.63899	6.23723	5.67073	7.79652
ENSRNOG00000004928	Sntg2	chr6:49123084-49324450	-	protein_coding	-0.950833	0.517334	0.000190773	0.00741188	1.11396	2.06479	1.35574	1.15498	0.997248	3.27135	3.0651	3.21749
ENSRNOG00000015658	Sorbs1	chr1:259376933-259484569	-	protein_coding	-0.950569	0.517428	0.000827545	0.0120084	4.47224	5.42281	20.405	20.843	22.3889	46.104	36.6075	43.5609
ENSRNOG00000029528	Cbs	chr20:10361988-10386751	-	protein_coding	-0.949763	0.517718	0.00763445	0.0365558	1.38439	2.33415	1.8962	1.7966	1.19669	3.20285	4.1452	4.92928
ENSRNOG00000004821	Sntb1	chr7:95397113-95669809	-	protein_coding	-0.947487	0.518535	0.00352987	0.0239399	2.93392	3.8814	6.17546	7.11909	6.66009	12.9322	16.9148	11.8241
ENSRNOG00000050450	LOC100911951	chr1:265549593-265573409	-	protein_coding	-0.946893	0.518748	0.0221443	0.0695675	0.498533	1.44543	0.483253	0.417553	0.341113	1.49315	1.10998	2.83993
ENSRNOG00000020922	Hspb6	chr1:89008117-89010256	+	protein_coding	-0.94684	0.518767	0.00138297	0.015083	1.92441	2.87125	3.09372	2.42844	2.89672	6.9371	5.44939	6.65273
ENSRNOG00000018445	Agt	chr19:57321640-57333433	-	protein_coding	-0.946614	0.518849	0.0208822	0.0670699	3.22403	4.17065	8.416	7.61082	9.06191	12.2505	17.3759	22.9876
ENSRNOG00000021128	Kcnj11	chr1:102103094-102106127	-	protein_coding	-0.946429	0.518915	9.33414e-05	0.00596705	0.0994827	1.04591	0.047728	0.10889	0.058534	0.916644	1.16391	1.12213
ENSRNOG00000008170	Jph2	chr3:159712325-159775643	-	protein_coding	-0.944368	0.519657	0.00622942	0.0325757	4.87612	5.82049	27.4369	23.4867	35.3717	58.5875	50.527	57.7807
ENSRNOG00000045913	Prdm16	chr5:171662277-171710316	-	protein_coding	-0.94377	0.519872	0.000968975	0.012925	1.83797	2.78175	2.6126	2.52013	2.59317	6.8292	5.87814	5.03918
ENSRNOG00000012802	Tenm3	chr16:46731403-46926245	+	protein_coding	-0.941703	0.520618	6.80222e-06	0.00303563	1.26757	2.20927	1.34599	1.38354	1.49562	3.72315	3.5754	3.57625
ENSRNOG00000014597	Irs1	chr9:88033668-88086488	-	protein_coding	-0.940967	0.520884	0.00215592	0.0187955	3.15622	4.09719	7.17343	8.08052	8.54633	16.5834	13.712	18.3801
ENSRNOG00000049351	Nat8l	chr14:82041616-82048251	-	protein_coding	-0.94079	0.520947	0.000224834	0.0078668	0.861426	1.80222	0.827063	0.807656	0.815832	2.6601	2.68311	2.1467
ENSRNOG00000028063	Tmem38b	chr5:70639156-70675054	+	protein_coding	-0.936699	0.522427	3.67703e-05	0.00467039	3.39979	4.33649	9.97629	9.30471	9.3951	18.1899	19.7052	19.7536
ENSRNOG00000027016	Cobll1	chr3:51137076-51297852	-	protein_coding	-0.934071	0.523379	0.00114461	0.0139277	2.44787	3.38194	4.17404	4.57444	4.63138	9.65292	10.6897	8.09751
ENSRNOG00000020770	Arl4d	chr10:89578212-89580368	+	protein_coding	-0.933673	0.523524	0.000650974	0.0110069	2.94402	3.8777	6.08796	6.86705	7.17308	12.2957	14.0935	14.8274
ENSRNOG00000013589	Cxcl12	chr4:149261044-149273891	+	protein_coding	-0.933149	0.523714	0.00627657	0.0327349	3.60684	4.53998	9.34535	11.657	12.8108	26.7638	20.169	20.4208
ENSRNOG00000020546	Lipe	chr1:82248046-82266727	-	protein_coding	-0.930173	0.524796	0.00400604	0.0255298	3.62699	4.55717	10.0841	10.5666	13.7095	20.2396	22.2633	25.4067
ENSRNOG00000032699	Ttyh1	chr1:73734624-73753128	-	protein_coding	-0.930138	0.524808	0.00582008	0.0314314	2.2188	3.14894	4.36278	3.782	2.93347	7.5674	9.31466	6.89715
ENSRNOG00000023587	Dhtkd1	chr17:76306585-76358058	+	protein_coding	-0.929846	0.524914	0.00420476	0.026207	2.03134	2.96119	3.63858	2.44702	3.27223	5.86612	7.52668	7.06726
ENSRNOG00000031814	Sort1	chr2:211078334-211156312	+	protein_coding	-0.929681	0.524974	0.000960806	0.0129192	5.48582	6.4155	43.0172	39.4608	49.5283	79.7185	90.2799	83.4167
ENSRNOG00000012058	Egflam	chr2:56502807-56679955	-	protein_coding	-0.929638	0.52499	0.000531942	0.010261	2.18805	3.11769	3.09867	3.61967	3.99752	7.79426	8.01887	7.24525
ENSRNOG00000023296	Wtip	chr1:89967031-90000386	-	protein_coding	-0.929459	0.525055	0.000423696	0.00949263	3.45343	4.38289	9.73298	9.78622	10.3544	22.0567	19.8204	17.9171
ENSRNOG00000008310	Mpo	chr10:75087892-75098260	+	protein_coding	-0.928095	0.525552	0.00305056	0.0221605	1.08266	2.01075	0.764843	1.30901	1.33133	2.72575	3.30081	3.08437
ENSRNOG00000009514	Mme	chr2:153803349-153880738	+	protein_coding	-0.927044	0.525935	0.01628	0.0571773	2.95004	3.87709	9.45875	5.8012	5.48767	12.6043	13.3161	15.2876
ENSRNOG00000015085	Dmpk	chr1:79989019-79999364	+	protein_coding	-0.924785	0.526759	0.00646254	0.0332532	5.7777	6.70249	53.9047	50.6131	57.2663	107.329	82.4951	123.895
ENSRNOG00000014233	Krt19	chr10:88055841-88060561	-	protein_coding	-0.923732	0.527143	0.0315286	0.0877762	1.5071	2.43083	2.36558	0.942702	2.5122	4.96323	4.18597	4.0693
ENSRNOG00000004003	Dusp10	chr13:104284660-104321455	+	protein_coding	-0.921	0.528143	0.000468599	0.00984415	2.0177	2.9387	3.10096	2.72197	3.35017	6.07762	6.88997	7.07137
ENSRNOG00000008203	Synpr	chr15:14559471-14737704	-	protein_coding	-0.920675	0.528262	0.00713636	0.0351853	0.55587	1.47654	0.490796	0.51087	0.410441	1.24012	1.79377	2.44342
ENSRNOG00000008057	Krt7	chr7:143059764-143075907	+	protein_coding	-0.919853	0.528563	0.0109167	0.0451771	0.685207	1.60506	0.518634	0.321691	1.07119	2.33954	2.00159	1.8085
ENSRNOG00000010725	Cpa1	chr4:57952982-57959109	+	protein_coding	-0.919532	0.528681	0.0279402	0.0809526	1.52668	2.44621	1.5125	1.40791	2.9535	3.45252	5.21216	4.85194
ENSRNOG00000029342	Scn7a	chr3:52777214-52849907	-	protein_coding	-0.919319	0.528759	0.00678534	0.034237	5.22989	6.14921	40.1493	40.6662	29.8256	64.9479	81.5104	64.7017
ENSRNOG00000000245	Slc16a6	chr10:97735548-97756521	-	protein_coding	-0.919209	0.528799	0.04385	0.10906	1.20065	2.11986	1.18833	1.37123	1.33995	3.77591	1.8688	4.99329
ENSRNOG00000013535	Cdh6	chr2:63101739-63166509	-	protein_coding	-0.918002	0.529241	0.000766934	0.0116394	3.54773	4.46573	10.6783	10.8403	10.5658	21.1932	23.8294	18.578
ENSRNOG00000011253	RGD1304810	chr16:59317699-59366824	-	protein_coding	-0.917847	0.529299	7.7819e-05	0.00570991	2.0854	3.00325	3.23877	3.52621	2.98411	7.08528	6.84658	7.1251
ENSRNOG00000009531	Col9a3	chr3:176102351-176124306	+	protein_coding	-0.917442	0.529447	0.000830044	0.0120084	1.18518	2.10262	1.54819	1.14302	1.1531	3.01593	3.63048	3.26032
ENSRNOG00000045553	Proser2	chr17:76079720-76137697	+	protein_coding	-0.917121	0.529565	0.00222085	0.0191192	1.31256	2.22968	1.82815	1.3582	1.29759	3.88193	3.14154	4.10323
ENSRNOG00000017250	Gmpr	chr17:19543275-19580929	-	protein_coding	-0.915773	0.53006	0.00306603	0.0221851	3.06935	3.98512	7.52055	6.7305	7.97893	14.62	12.6731	17.5941
ENSRNOG00000020706	Kcnn3	chr2:188844073-188988774	+	protein_coding	-0.914782	0.530424	0.00696846	0.0347558	2.38669	3.30147	3.44627	4.34747	5.0152	7.66795	8.48269	10.6594
ENSRNOG00000019751	Cyb5r2	chr1:171971701-171979933	-	protein_coding	-0.913351	0.53095	0.026054	0.0773101	0.894699	1.80805	1.20775	0.59189	0.828651	2.00263	3.79459	1.98249
ENSRNOG00000013474	Casz1	chr5:165724027-165774616	+	protein_coding	-0.91285	0.531135	0.0026233	0.0206956	1.16678	2.07963	1.21269	1.17715	1.34909	3.9204	2.5811	3.28625
ENSRNOG00000020729	Stc2	chr10:16542882-16553295	+	protein_coding	-0.911866	0.531497	0.00187427	0.0176141	1.01315	1.92502	1.35677	0.962463	0.777666	2.917	2.60606	2.87686
ENSRNOG00000039902	Lbh	chr6:24160226-24181866	+	protein_coding	-0.910331	0.532063	0.00251716	0.0203241	5.82096	6.73129	53.766	51.9339	61.3164	109.153	118.266	90.2939
ENSRNOG00000043094	Oxct1	chr2:53859737-54007756	+	protein_coding	-0.90592	0.533692	0.00022678	0.0078668	4.85554	5.76146	30.0781	27.9153	26.0029	50.9775	52.5985	56.2996
ENSRNOG00000017054	Kcne3	chr1:165189985-165196948	+	protein_coding	-0.902958	0.534789	0.00590161	0.0317207	1.85994	2.7629	2.84525	2.83674	2.24194	5.44177	7.27262	4.86808
ENSRNOG00000057880	Myh11	chr10:764421-859184	+	protein_coding	-0.902237	0.535056	0.000462867	0.00979434	10.5833	11.4855	1635.78	1401.46	1572.17	2660.65	2962.23	2988.11
ENSRNOG00000005154	Fam150b	chr6:49825469-49834912	+	protein_coding	-0.901324	0.535395	0.0333478	0.0909246	0.187706	1.08903	0.209603	0.22144	0	0.469678	1.53732	1.58163
ENSRNOG00000029535	Nrbp2	chr7:117145961-117151694	-	protein_coding	-0.901099	0.535479	0.0310269	0.0867652	5.00222	5.90332	42.8867	31.5413	22.0509	55.5313	56.9366	64.4615
ENSRNOG00000052490	AABR07030568.2	chr10:93229480-93235586	+	lincRNA	-0.900658	0.535642	0.00249722	0.0203241	0.0234178	0.924076	0	0	0.0499012	0.759374	0.707593	1.27395
ENSRNOG00000008534	Dusp15	chr3:148417993-148428494	-	protein_coding	-0.899028	0.536248	0.00670704	0.033961	1.08469	1.98372	1.18468	1.1773	1.0057	2.53487	2.49852	4.00283
ENSRNOG00000014940	Sfrp5	chr1:261442108-261446570	-	protein_coding	-0.898035	0.536617	0.00990419	0.0425985	2.65236	3.55039	6.30145	4.03827	5.75502	10.6867	12.3253	9.32662
ENSRNOG00000009802	Fam124a	chr15:45712821-45780405	+	protein_coding	-0.897887	0.536672	0.0015823	0.0161978	2.97287	3.87076	6.81051	6.77038	6.97349	12.8589	12.1643	16.16
ENSRNOG00000003749	Xk	chrX:14498119-14534473	+	protein_coding	-0.897883	0.536674	0.00158728	0.0162111	1.53792	2.4358	1.90063	2.0204	1.79459	4.02955	3.97588	5.32915
ENSRNOG00000056017	Bcl7a	chr12:38662303-38691075	-	protein_coding	-0.896127	0.537327	0.000669033	0.0110471	1.96067	2.8568	2.956	2.99766	2.72909	5.68639	7.17057	5.95832
ENSRNOG00000011307	Slmap	chr16:2112274-2227309	-	protein_coding	-0.895503	0.53756	0.000755381	0.0115593	6.15617	7.05167	70.3983	78.7719	62.6848	128.123	131.413	135.571
ENSRNOG00000029079	Hspb7	chr5:159967839-159971562	+	protein_coding	-0.894726	0.537849	0.0211336	0.0676292	2.60533	3.50006	5.9209	4.0696	5.42261	12.1758	7.558	11.8445
ENSRNOG00000032410	Mtus2	chr12:8111667-8418966	-	protein_coding	-0.894676	0.537868	0.000125207	0.00661486	0.844915	1.73959	0.857324	0.722518	0.811268	2.46502	2.45832	2.10768
ENSRNOG00000056151	-	chr2:21559368-21698937	-	protein_coding	-0.893666	0.538245	0.000696492	0.0112389	2.90333	3.797	6.41516	6.91694	6.13337	13.7892	13.6691	11.379
ENSRNOG00000046972	Chrm2	chr4:64088900-64091090	+	protein_coding	-0.893355	0.538361	0.0255534	0.0763827	0.0999546	0.99331	0.069664	0.07054	0.075023	0.86413	0.518457	1.78721
ENSRNOG00000038319	Akr1c19	chr17:69654170-69675203	+	protein_coding	-0.89325	0.5384	0.00799708	0.0374874	3.41538	4.30863	11.4498	9.56514	8.23331	15.5973	21.5822	19.7624
ENSRNOG00000003348	Rasd1	chr10:46330368-46332172	-	protein_coding	-0.891179	0.539173	0.0128509	0.0497083	3.97412	4.8653	16.9554	13.0187	14.4201	29.7324	21.9704	34.0784
ENSRNOG00000009686	Aqp7	chr5:57358327-57372239	-	protein_coding	-0.89062	0.539382	0.0157002	0.0559964	2.50145	3.39207	4.60898	3.56345	6.09342	7.86282	10.5361	10.3166
ENSRNOG00000016374	Fgfr2	chr1:200590953-200696928	-	protein_coding	-0.889878	0.53966	0.0285564	0.0820306	3.1174	4.00728	8.01753	7.36789	7.66143	15.3512	10.6227	20.8814
ENSRNOG00000058568	Dhrs9	chr3:55623634-55648325	+	protein_coding	-0.889306	0.539874	0.0129818	0.0499895	1.1541	2.04341	1.40237	0.834097	1.50147	3.30713	3.83205	2.36559
ENSRNOG00000029042	Mt-nd6	chrM:13543-14061	-	protein_coding	-0.889017	0.539982	0.00156754	0.0161066	6.01843	6.90744	62.9363	61.3844	67.2899	125.511	102.372	131.285
ENSRNOG00000042978	Ncald	chr7:76199306-76488216	-	protein_coding	-0.888725	0.540091	0.00225724	0.0193101	3.13943	4.02816	7.92429	7.53121	7.98683	15.2761	17.9973	13.0458
ENSRNOG00000026705	Dgki	chr4:64374342-64831473	-	protein_coding	-0.887434	0.540575	0.0475094	0.115585	0.345749	1.23318	0.216353	0.247998	0.351976	1.2381	0.663483	2.48961
ENSRNOG00000010077	Smarcd3	chr4:7076759-7108328	+	protein_coding	-0.8874	0.540587	0.000336635	0.00886928	4.42214	5.30954	21.7403	19.0564	20.6044	38.9596	41.308	35.8935
ENSRNOG00000046298	Rn50_9_0428.1	chr9:43143868-43166640	-	lincRNA	-0.887073	0.54071	0.00569888	0.0310415	1.69672	2.58379	2.35566	2.77379	1.68987	4.51363	4.86334	5.66517
ENSRNOG00000018748	Slc16a11	chr10:56822756-56826479	+	protein_coding	-0.885462	0.541314	0.00131174	0.0147619	0.671237	1.5567	0.638994	0.465394	0.681339	1.77248	2.34206	1.74761
ENSRNOG00000030868	LOC367746	chrX:18163358-18164065	+	protein_coding	-0.883701	0.541975	0.0392268	0.100843	0.154389	1.03809	0.044583	0.043058	0.265247	0.811064	0.595406	1.99698
ENSRNOG00000006787	Dhcr24	chr5:126164674-126191206	+	protein_coding	-0.882981	0.542246	0.00122505	0.0143655	1.84834	2.73132	2.1611	2.90369	2.78359	6.12578	5.49221	5.33
ENSRNOG00000026407	Fam184a	chr20:34936050-35054881	-	protein_coding	-0.881917	0.542646	0.00525529	0.0296263	2.04069	2.9226	3.09153	3.25415	3.00152	5.89183	5.70783	8.4288
ENSRNOG00000003209	Pcp4l1	chr13:89542378-89565813	-	protein_coding	-0.881699	0.542728	0.010958	0.0452687	4.55021	5.43191	28.3364	17.6766	22.4718	42.0983	45.288	39.3252
ENSRNOG00000046366	Dmd	chrX:51286737-53519259	+	protein_coding	-0.879631	0.543506	0.00378124	0.0248057	6.6279	7.50753	104.363	110.45	81.3807	167.766	191.964	184.02
ENSRNOG00000029707	Mt-nd4	chrM:10160-11537	+	protein_coding	-0.879583	0.543525	0.00436664	0.026754	5.70606	6.58564	45.6724	58.212	50.477	108.476	82.3207	96.1301
ENSRNOG00000009079	Prkar2b	chr6:51265515-51356383	-	protein_coding	-0.878979	0.543752	0.00384207	0.0249612	3.89559	4.77456	12.8372	12.3676	16.8222	24.1719	28.3784	26.7279
ENSRNOG00000027157	Ly6g6e	chr20:5067330-5068624	+	protein_coding	-0.87857	0.543906	0.00195953	0.0180154	1.59655	2.47512	2.07844	2.35519	1.6778	4.55995	4.07223	5.09513
ENSRNOG00000019560	Pde2a	chr1:166534643-166626158	+	protein_coding	-0.877458	0.544326	4.24835e-05	0.00479412	3.84346	4.72092	12.8558	12.9683	14.2833	25.2932	25.3267	25.4956
ENSRNOG00000061731	Plxnb3	chrX:157015305-157028434	-	protein_coding	-0.877203	0.544422	0.0016011	0.0162193	1.35214	2.22934	1.74143	1.65165	1.2888	4.00959	3.92252	3.18124
ENSRNOG00000056687	Rn50_5_1085.1	chr5:104450027-104451487	+	TEC	-0.876837	0.54456	0.00226373	0.0193371	2.3637	3.24053	4.42357	4.44068	3.62053	8.19211	7.52538	9.77367
ENSRNOG00000031595	LOC102554838	chr17:18802399-18828929	-	protein_coding	-0.875909	0.54491	0.0243852	0.07418	0.0773934	0.953303	0.070078	0	0.097685	1.08495	0.399704	1.48763
ENSRNOG00000016046	Hecw1	chr17:53229785-53773657	+	protein_coding	-0.873948	0.545652	0.000772949	0.0116835	0.846739	1.72069	0.668235	0.933789	0.803083	2.53964	2.38015	1.99255
ENSRNOG00000002149	Nkx6-1	chr14:9555264-9562189	+	protein_coding	-0.873912	0.545665	6.3155e-05	0.00542993	1.07169	1.9456	1.15109	1.08649	1.06898	3.09037	2.82145	2.65647
ENSRNOG00000051688	Syt15	chr16:10554136-10564927	+	protein_coding	-0.873351	0.545877	0.000609216	0.0107472	1.32604	2.19939	1.49178	1.42046	1.61293	4.07156	3.15355	3.59925
ENSRNOG00000019491	Stard10	chr1:166428761-166457509	+	protein_coding	-0.87268	0.546132	0.000752679	0.0115593	2.66271	3.53539	5.62637	5.18549	5.19464	9.49271	10.4649	11.9573
ENSRNOG00000022392	Hspb8	chr12:45905371-45920013	+	protein_coding	-0.871987	0.546394	0.0212232	0.067809	4.17347	5.04546	16.5439	15.2474	19.6116	34.9945	23.7267	39.4672
ENSRNOG00000017944	Tbx10	chr1:219243447-219246262	+	protein_coding	-0.871352	0.546634	0.000738786	0.0114543	1.22879	2.10015	1.41398	1.50473	1.12921	3.00017	3.25708	3.6284
ENSRNOG00000006368	Lrrn3	chr6:61374328-61405195	-	protein_coding	-0.871119	0.546722	0.000780034	0.011741	0.734733	1.60585	0.545747	0.73391	0.719352	1.91792	1.85037	2.39043
ENSRNOG00000016828	Cmtm5	chr15:33600102-33602834	+	protein_coding	-0.87086	0.546821	0.00152446	0.0157937	2.01263	2.88349	3.41936	3.13136	2.59861	6.57694	6.9135	5.70176
ENSRNOG00000060435	Kcnq4	chr5:139627576-139677300	-	protein_coding	-0.870465	0.546971	0.000137787	0.00685227	1.55317	2.42363	1.82599	1.90349	2.08005	4.69139	4.06681	4.35556
ENSRNOG00000047046	Plin4	chr9:10963723-10971277	+	protein_coding	-0.869652	0.547279	0.000322168	0.0087801	5.38489	6.25454	44.1732	37.1159	41.3691	77.5836	73.1876	75.3391
ENSRNOG00000050742	Dnmbp	chr1:263625501-263718745	-	protein_coding	-0.869223	0.547442	0.00371744	0.0245824	2.4669	3.33612	4.28998	4.45493	4.85584	9.93511	7.365	10.2598
ENSRNOG00000001711	Hrasls	chr11:75125952-75144903	-	protein_coding	-0.868582	0.547685	0.000576564	0.0104867	1.50313	2.37171	1.90649	1.79222	1.80634	3.8497	4.82585	3.90672
ENSRNOG00000019476	Agap1	chr9:96621586-97030163	+	protein_coding	-0.868465	0.547729	0.0074021	0.0360384	3.78408	4.65255	12.5202	12.0046	13.8692	29.8802	19.8944	23.658
ENSRNOG00000016603	Rtn2	chr1:80195532-80208448	+	protein_coding	-0.867565	0.548071	0.018659	0.0624438	1.72744	2.59501	2.35817	2.235	2.34242	4.48879	3.89598	7.20749
ENSRNOG00000026979	RGD1561444	chr8:23398030-23446606	+	protein_coding	-0.866995	0.548288	0.00210487	0.0186457	0.762975	1.62997	0.850665	0.740953	0.516773	1.74434	2.35345	2.22166
ENSRNOG00000030644	Mt-nd1	chrM:2740-3694	+	protein_coding	-0.866849	0.548343	0.00255747	0.0204525	5.75246	6.61931	48.0183	53.4035	57.75	103.047	84.1444	106.263
ENSRNOG00000045846	Rfx2	chr9:10216205-10283407	+	protein_coding	-0.865511	0.548852	0.0107202	0.0447112	1.44421	2.30972	1.42189	2.31821	1.50721	3.95749	3.25739	4.774
ENSRNOG00000014524	S1pr3	chr17:13799383-13812704	-	protein_coding	-0.865384	0.5489	0.01932	0.063912	4.20708	5.07247	14.3984	16.3833	22.5377	33.6738	27.1397	38.0456
ENSRNOG00000018346	Agtr1a	chr17:35907108-35958077	-	protein_coding	-0.862952	0.549826	0.00141028	0.0152101	3.75413	4.61708	13.8276	11.4414	12.316	20.9555	24.5613	25.3336
ENSRNOG00000020687	Dpf1	chr1:87248489-87258070	+	protein_coding	-0.862686	0.549928	0.0234744	0.0723262	0.812363	1.67505	0.758722	0.711702	0.798918	2.77931	1.28611	2.76885
ENSRNOG00000053728	AABR07006724.1	chr1:250105678-250200076	-	lincRNA	-0.862357	0.550053	0.000262383	0.00828835	4.28004	5.1424	17.7357	19.8075	17.8094	32.5211	33.8055	36.7647
ENSRNOG00000016103	Nkd2	chr1:32058044-32084877	+	protein_coding	-0.862118	0.550144	0.00281866	0.0214694	2.86176	3.72388	5.96176	5.59269	7.36843	11.7977	13.7327	11.2344
ENSRNOG00000029366	Prrt2	chr1:198451324-198454914	-	protein_coding	-0.861914	0.550222	0.00622456	0.0325757	1.02588	1.88779	1.54026	0.868626	0.778518	2.67449	2.58442	2.84794
ENSRNOG00000011305	Sox10	chr7:120393254-120403523	-	protein_coding	-0.860531	0.55075	1.77653e-05	0.00365953	1.95972	2.82025	2.87355	2.79001	3.00918	6.3172	6.01055	5.86823
ENSRNOG00000020694	Icam5	chr8:22050222-22057209	+	protein_coding	-0.860233	0.550864	0.0391998	0.100797	1.20335	2.06359	1.34935	1.42961	1.13919	3.92817	1.84107	4.21718
ENSRNOG00000007981	Klhl23	chr3:56056925-56070614	+	protein_coding	-0.859601	0.551105	0.000671465	0.0110651	3.70029	4.55989	12.8497	11.3179	11.8742	21.8068	21.0188	25.1298
ENSRNOG00000006237	Gpr37l1	chr13:51985684-51992693	-	protein_coding	-0.859575	0.551115	0.000422174	0.00949263	1.58884	2.44841	1.81913	2.07297	2.14189	4.37246	4.93384	4.10069
ENSRNOG00000027357	Sox17	chr5:14890408-14895907	+	protein_coding	-0.858995	0.551337	0.00211805	0.0186574	3.65292	4.51191	12.2523	11.6349	10.8864	25.6546	19.8168	20.4031
ENSRNOG00000025141	Kiz	chr3:141068023-141173858	+	protein_coding	-0.858114	0.551673	0.0024411	0.0201291	3.02053	3.87865	7.74064	7.51378	6.18037	11.993	14.619	14.6821
ENSRNOG00000057089	LOC103691744	chr2:264746485-264765085	-	protein_coding	-0.856983	0.552106	0.00867546	0.0394688	0.318897	1.17588	0	0.47246	0.318102	1.14895	1.47613	1.16733
ENSRNOG00000016558	Pllp	chr19:10731855-10752641	+	protein_coding	-0.856582	0.552259	0.0031942	0.0227191	1.0066	1.86318	0.807667	1.06223	1.17566	2.21026	3.17358	2.59394
ENSRNOG00000015727	Loxl4	chr1:261835992-261853495	-	protein_coding	-0.855864	0.552534	0.00227787	0.0193877	1.85743	2.7133	3.09789	2.33166	2.48503	6.36625	5.16503	5.2111
ENSRNOG00000018969	Gpatch4	chr2:187415262-187424045	+	protein_coding	-0.855124	0.552818	0.00801627	0.0375263	2.7515	3.60662	5.95495	5.46299	5.79397	9.39572	10.3101	14.3739
ENSRNOG00000003291	Creg1	chr13:83972212-83984675	+	protein_coding	-0.854707	0.552978	0.00827866	0.0382385	3.20124	4.05595	8.27066	7.79464	8.54293	14.383	13.2214	20.0331
ENSRNOG00000021256	Adra1d	chr3:124129558-124145566	-	protein_coding	-0.85462	0.553011	0.00290219	0.0216837	1.70227	2.55689	2.328	1.76848	2.74009	5.19246	4.76224	4.71018
ENSRNOG00000050511	LOC103691013	chr12:21767606-21773959	+	protein_coding	-0.853241	0.55354	0.0238275	0.07306	0.473979	1.32722	0	0.606912	0.667454	1.61836	1.39343	1.52086
ENSRNOG00000007033	Sorcs2	chr14:79538911-79912333	+	protein_coding	-0.85271	0.553744	0.0254656	0.0762446	2.6845	3.53721	5.76886	4.77685	5.79419	11.4337	7.53542	13.7433
ENSRNOG00000001821	Adipoq	chr11:81330293-81344488	-	protein_coding	-0.852614	0.55378	0.0260658	0.0773101	6.39861	7.25123	75.464	73.0406	105.071	117.272	175.462	168.426
ENSRNOG00000000275	Fam13c	chr20:19360230-19479325	-	protein_coding	-0.852609	0.553782	0.00659256	0.033593	2.39686	3.24947	4.25423	4.6407	3.92875	8.99442	6.74444	10.1126
ENSRNOG00000008481	Reep1	chr4:99618622-99735319	+	protein_coding	-0.851729	0.55412	0.00765345	0.0365983	2.65293	3.50466	5.17062	4.98549	5.73608	11.5249	8.05289	11.8963
ENSRNOG00000012073	Abhd14b	chr8:115150514-115154550	+	protein_coding	-0.85128	0.554293	0.0016235	0.0162953	3.31937	4.17065	10.1879	8.79428	8.07756	15.3733	17.6363	18.1416
ENSRNOG00000010205	Mturn	chr4:84854386-84871757	+	protein_coding	-0.851069	0.554374	0.000146181	0.00693602	2.70878	3.55985	5.56766	5.35502	5.69492	9.93535	11.0471	11.4494
ENSRNOG00000000956	Rasl11a	chr12:9985928-9990284	-	protein_coding	-0.851065	0.554375	0.0119455	0.0476191	3.3442	4.19526	7.38463	9.46215	10.9401	18.712	19.2457	14.4041
ENSRNOG00000005883	Nek10	chr15:11632759-11812485	-	protein_coding	-0.849878	0.554832	0.00959952	0.0418557	1.66226	2.51214	2.39198	2.01189	2.10369	4.04973	4.05612	6.27111
ENSRNOG00000015124	Gpam	chr1:275846819-275906686	-	protein_coding	-0.84947	0.554989	1.79519e-05	0.00365953	3.69153	4.541	11.6162	11.6851	12.4761	21.7189	22.4496	22.6816
ENSRNOG00000060103	Bex4	KL568122.1:30542-30898	+	protein_coding	-0.848204	0.555476	0.00871616	0.0395063	1.27851	2.12671	1.41201	1.25011	1.63043	2.87859	2.91395	4.48686
ENSRNOG00000053239	Clmp	chr8:44847157-44975457	+	protein_coding	-0.847593	0.555711	0.0155087	0.055621	3.94186	4.78945	13.7431	12.3086	17.4982	26.2611	22.122	32.5533
ENSRNOG00000011140	Fam213a	chr16:17493953-17513870	+	protein_coding	-0.846143	0.55627	0.0118354	0.0473647	2.19337	3.03952	3.46408	3.35329	3.92341	5.36127	8.42847	8.26772
ENSRNOG00000022239	Tusc5	chr10:63471331-63491713	-	protein_coding	-0.843454	0.557308	0.0114891	0.0465997	3.8384	4.68186	10.7943	12.8221	16.9548	22.9398	27.2565	23.9976
ENSRNOG00000011573	Csad	chr7:143781702-143793970	-	protein_coding	-0.842928	0.557511	0.00147667	0.0155801	4.10387	4.9468	16.0108	15.7227	16.8703	25.6894	31.8558	32.4542
ENSRNOG00000009033	Cntn2	chr13:49285310-49313940	-	protein_coding	-0.842528	0.557666	0.00370441	0.0245132	0.850883	1.69341	0.685148	0.618881	1.15066	2.42759	2.26748	2.02065
ENSRNOG00000014867	Synpo2	chr2:227255902-227411964	-	protein_coding	-0.841871	0.55792	0.00186052	0.0175512	6.37261	7.21448	79.0773	81.3767	85.2434	167.71	128.372	149.087
ENSRNOG00000043120	Hpse2	chr1:262023406-262047332	-	protein_coding	-0.84183	0.557935	0.0160392	0.0566138	1.4995	2.34133	1.89592	1.8474	1.74123	3.81358	5.65442	3.06303
ENSRNOG00000051440	Ppp1r12b	chr13:51584299-51784639	-	protein_coding	-0.841066	0.558231	0.000336011	0.00886928	5.89734	6.7384	56.217	59.3615	60.3117	115.909	102.947	99.1675
ENSRNOG00000015741	Slc2a13	chr7:132430853-132757558	-	protein_coding	-0.841051	0.558237	0.00865872	0.0394432	2.10458	2.94563	3.16432	3.12504	3.63076	6.8309	5.25695	8.33243
ENSRNOG00000005639	Ar	chrX:67656253-67829026	+	protein_coding	-0.841031	0.558245	7.55102e-05	0.00569949	3.30439	4.14543	8.76392	8.94316	8.93155	17.5459	15.548	17.0592
ENSRNOG00000006472	Hspa2	chr6:99433550-99436289	+	protein_coding	-0.840598	0.558412	0.0164934	0.0576746	3.80185	4.64244	14.2292	10.9324	13.928	22.2355	20.0825	30.8032
ENSRNOG00000006670	Rai2	chrX:34731891-34794589	-	protein_coding	-0.839259	0.558931	0.00551176	0.0304236	2.21346	3.05272	3.30997	3.56828	4.06675	7.19214	6.07791	8.85327
ENSRNOG00000029971	Mt-nd5	chrM:11736-13565	+	protein_coding	-0.839156	0.55897	0.0235691	0.0725257	5.98922	6.82838	52.0801	72.1669	65.0028	137.117	87.1009	119.619
ENSRNOG00000005734	Ssuh2	chr4:144307817-144318580	-	protein_coding	-0.839085	0.558998	0.00578524	0.0313405	0.439753	1.27884	0.292964	0.605803	0.201871	1.74638	1.35032	1.21319
ENSRNOG00000007779	Kank4	chr5:117376423-117440254	-	protein_coding	-0.838639	0.559171	0.0017725	0.0171657	1.78292	2.62156	2.69248	2.37948	2.26562	5.73452	5.44648	4.36872
ENSRNOG00000015594	Rftn2	chr9:61756428-61810417	-	protein_coding	-0.838198	0.559342	0.000524966	0.0102578	2.69716	3.53535	5.63922	5.5539	5.26842	9.95253	10.0097	11.9257
ENSRNOG00000013927	Jag2	chr6:137711155-137733026	-	protein_coding	-0.837996	0.55942	0.00820831	0.0380611	2.04914	2.88713	3.33917	3.10313	2.98138	8.16509	5.1384	6.19696
ENSRNOG00000002373	Akap1	chr10:76151038-76166276	-	protein_coding	-0.835878	0.560242	0.000163753	0.0071207	4.15271	4.98859	16.7256	15.922	17.7594	31.6776	28.9031	31.7476
ENSRNOG00000009636	Scrn1	chr4:84678975-84740909	-	protein_coding	-0.835491	0.560392	0.000212701	0.00778741	2.12192	2.95741	3.25719	3.33693	3.4666	6.99006	6.13918	7.21501
ENSRNOG00000014039	Sucnr1	chr2:150211898-150212848	+	protein_coding	-0.834749	0.560681	0.0176361	0.0601297	1.06011	1.89486	0.620695	1.38907	1.34123	2.24392	3.2591	2.72254
ENSRNOG00000023492	Greb1l	chr18:1723565-1784233	+	protein_coding	-0.832271	0.561644	0.00336007	0.0233705	3.10176	3.93403	8.97171	7.10855	6.82444	14.0385	15.8789	13.0681
ENSRNOG00000007955	Timp4	chr4:147156948-147163467	-	protein_coding	-0.832004	0.561748	0.0083295	0.038379	3.36312	4.19512	11.1764	7.33385	9.73572	16.4071	18.8738	16.7649
ENSRNOG00000012952	Lrig1	chr4:126617244-126644895	-	protein_coding	-0.831273	0.562033	0.000530414	0.0102578	3.35601	4.18729	9.93442	8.42377	9.41745	17.3173	18.3384	16.0693
ENSRNOG00000019667	Ppfibp2	chr1:171797516-171969099	+	protein_coding	-0.830898	0.562179	0.00201547	0.0182854	2.34145	3.17235	4.51594	3.94459	3.77296	7.96061	9.16541	7.04362
ENSRNOG00000012879	Fabp3	chr5:148528725-148535565	+	protein_coding	-0.830816	0.562211	0.00868396	0.0394773	1.63794	2.46876	2.00986	2.12199	2.20799	3.51099	5.80496	4.52605
ENSRNOG00000046947	Ak5	chr2:257671772-257864385	-	protein_coding	-0.83023	0.56244	0.00959797	0.0418557	0.493435	1.32366	0.406722	0.286754	0.54139	1.27866	1.19977	2.12846
ENSRNOG00000007879	Stk26	chrX:138046494-138096669	+	protein_coding	-0.829631	0.562673	0.000664579	0.0110287	1.60559	2.43522	2.05453	1.88142	2.20214	4.54339	3.89711	4.82786
ENSRNOG00000048139	Ncmap	chr5:153729250-153737161	-	protein_coding	-0.829258	0.562819	0.00740756	0.0360411	2.38381	3.21307	5.14767	3.76032	3.85788	9.08522	9.00478	6.90306
ENSRNOG00000036828	Pde1b	chr7:145117951-145145376	+	protein_coding	-0.828177	0.56324	0.000176344	0.00717397	1.51553	2.3437	1.77241	1.7878	2.0237	4.37327	4.06301	3.8076
ENSRNOG00000019316	Sh3bp4	chr9:96210750-96288903	+	protein_coding	-0.826837	0.563764	0.00220243	0.0190003	2.07199	2.89883	2.8002	3.41012	3.43548	7.45634	6.18489	5.82815
ENSRNOG00000021207	Lgals12	chr1:222891626-222902320	-	protein_coding	-0.826081	0.564059	0.00571823	0.0310692	1.08049	1.90657	0.922144	1.17531	1.26188	2.17407	3.39713	2.77586
ENSRNOG00000003105	Kif19	chr10:103308392-103334466	+	protein_coding	-0.825353	0.564344	0.000862809	0.012258	0.550911	1.37626	0.402855	0.358019	0.650453	1.61666	1.6805	1.49418
ENSRNOG00000005758	Btbd11	chr7:24043126-24313885	-	protein_coding	-0.825304	0.564363	0.00663004	0.0337188	0.873191	1.6985	0.93041	0.7564	0.812578	2.34444	1.66128	2.84131
ENSRNOG00000006800	Tmem246	chr5:64848658-64850427	-	protein_coding	-0.824165	0.564809	0.045702	0.112268	1.89539	2.71956	2.61636	2.81805	2.72903	5.8272	3.5916	8.11588
ENSRNOG00000003183	Fmod	chr13:50873605-50885563	+	protein_coding	-0.823923	0.564904	0.00105008	0.0133047	5.72034	6.54427	46.4753	52.71	56.4728	96.9284	94.7028	85.7419
ENSRNOG00000011044	Clmn	chr6:128473570-128567198	-	protein_coding	-0.823799	0.564952	0.00489872	0.0284515	1.56877	2.39257	2.27766	1.82149	1.82293	5.03564	4.38103	3.45776
ENSRNOG00000056756	Actn1	chr6:103375799-103470555	-	protein_coding	-0.823617	0.565024	0.00112159	0.0138021	6.88029	7.70391	113.307	108.837	129.228	222.739	190.771	210.251
ENSRNOG00000011912	Tmem38a	chr16:18959315-18974770	-	protein_coding	-0.822561	0.565437	0.0121214	0.0479973	2.35456	3.17712	4.48952	3.3777	4.56672	7.71211	6.70223	10.0278
ENSRNOG00000017912	Atp2a3	chr10:59529785-59560433	+	protein_coding	-0.820136	0.566389	6.42777e-05	0.00544284	4.26305	5.08319	18.1093	17.5719	18.9442	34.5288	31.5754	32.6593
ENSRNOG00000009564	Prr15	chr4:84478839-84481883	+	protein_coding	-0.820122	0.566394	0.00107433	0.01349	0.659129	1.47925	0.711106	0.435895	0.602705	1.83346	1.97907	1.56743
ENSRNOG00000028108	Cytl1	chr14:77805130-77810147	-	protein_coding	-0.819621	0.566591	0.0258908	0.0770147	6.32977	7.14939	105.298	65.7016	72.3983	122.865	163.738	139.216
ENSRNOG00000019750	Kcna1	chr4:159190804-159192526	-	protein_coding	-0.817685	0.567351	0.00297467	0.021949	0.849846	1.66753	0.835061	0.565251	1.03823	2.45799	2.07487	2.01495
ENSRNOG00000056955	Bicdl1	chr12:46615649-46703287	+	protein_coding	-0.817358	0.56748	0.00316258	0.0226433	0.519069	1.33643	0.303311	0.438766	0.56938	1.72078	1.70334	1.18938
ENSRNOG00000000277	Tet1	chr20:27366213-27437427	+	protein_coding	-0.816186	0.567941	0.00211195	0.0186574	1.62092	2.43711	2.21343	2.14154	1.8822	4.29219	5.20502	3.83667
ENSRNOG00000013515	Ptpru	chr5:149922352-149996334	-	protein_coding	-0.81604	0.567999	0.00161324	0.0162677	1.36115	2.17719	1.56578	1.53169	1.60981	3.40878	3.0377	4.19689
ENSRNOG00000003998	Sgca	chr10:82770905-82785142	-	protein_coding	-0.813678	0.568929	0.00211839	0.0186574	2.47423	3.28791	5.45022	4.25755	4.05934	8.26688	9.00087	9.05321
ENSRNOG00000060602	AABR07014275.1	chr14:7405019-7415385	-	lincRNA	-0.813641	0.568944	0.00305325	0.0221703	1.65413	2.46777	2.51367	1.96067	1.99696	4.7678	3.83748	5.06727
ENSRNOG00000061147	Fam189a2	chr1:241822626-241875864	-	protein_coding	-0.813516	0.568993	3.8667e-05	0.00468321	1.8834	2.69692	2.62888	2.56541	2.88149	5.40096	5.41259	5.64172
ENSRNOG00000049452	Nebl	chr17:84140489-84488601	-	protein_coding	-0.813404	0.569038	0.00351287	0.0238855	1.56405	2.37745	2.27866	1.97251	1.65251	4.05434	4.91164	3.6955
ENSRNOG00000013328	Rbpms	chr16:61954590-62096497	+	protein_coding	-0.813037	0.569182	0.000607263	0.0107242	5.65564	6.46868	48.2394	47.5608	52.5741	90.183	79.5478	93.587
ENSRNOG00000048273	Apod	chr11:72705129-72726301	+	protein_coding	-0.812728	0.569304	0.0104885	0.0440676	4.09423	4.90696	18.5682	13.5698	16.4766	25.6602	34.7575	27.3267
ENSRNOG00000007475	Gpihbp1	chr7:116632506-116634293	+	protein_coding	-0.812727	0.569305	0.00593599	0.0318024	2.61456	3.42729	5.52724	4.79939	5.06837	8.21991	9.41362	11.9665
ENSRNOG00000007706	Prkaa2	chr5:124574079-124642569	-	protein_coding	-0.812105	0.56955	0.00210118	0.018623	3.14135	3.95346	7.54698	7.46535	8.49435	14.8267	12.5844	16.294
ENSRNOG00000027341	Tenm2	chr10:20844899-21265026	-	protein_coding	-0.811859	0.569647	0.000667626	0.0110416	0.544644	1.3565	0.492366	0.476048	0.408922	1.51478	1.8441	1.34746
ENSRNOG00000000175	Mier2	chr7:13039781-13055632	+	protein_coding	-0.811419	0.569821	0.000275585	0.00839116	1.83049	2.64191	2.69619	2.36966	2.61205	5.63056	4.82414	5.29647
ENSRNOG00000053472	AABR07071487.1	chr8:118463339-118465272	+	lincRNA	-0.810444	0.570206	0.00428635	0.0264288	0.78148	1.59192	0.760046	0.758226	0.64115	2.59323	1.6134	1.91716
ENSRNOG00000001769	Tnk2	chr11:71348717-71387992	-	protein_coding	-0.809922	0.570413	0.0022507	0.0192795	2.86942	3.67934	7.4658	5.59646	5.98816	12.5422	11.2866	11.6373
ENSRNOG00000011490	Angptl8	chr8:22856539-22858565	+	protein_coding	-0.808894	0.570819	0.00055782	0.0104076	1.53091	2.3398	2.00827	1.65389	2.02238	3.90069	4.44292	3.86366
ENSRNOG00000020457	Tacc2	chr1:201055644-201329622	+	protein_coding	-0.806893	0.571612	0.000178999	0.00722622	2.36178	3.16867	4.09901	4.21116	4.11066	7.91639	7.4124	8.6936
ENSRNOG00000050123	Gdf5	chr3:151483249-151486693	-	protein_coding	-0.806401	0.571806	0.0145089	0.0534636	0.260169	1.06657	0.245922	0.154311	0.194379	1.12436	0.650667	1.62012
ENSRNOG00000002827	Rbfox1	chr10:8312961-8654892	-	protein_coding	-0.805739	0.572069	0.00510179	0.0291491	0.67985	1.48559	0.672667	0.672024	0.469988	1.68922	2.33018	1.45203
ENSRNOG00000062120	LOC102550036	chr1:154371892-154376984	-	lincRNA	-0.805389	0.572208	0.004435	0.0270124	1.75922	2.56461	2.51768	2.33011	2.31144	3.91399	5.28978	5.69887
ENSRNOG00000018369	Prx	chr1:84304228-84324560	+	protein_coding	-0.804553	0.57254	0.000506374	0.0100877	3.01244	3.81699	6.88829	7.44905	6.88334	13.1906	14.2912	11.9015
ENSRNOG00000059507	Lamc3	chr3:9267122-9326993	-	protein_coding	-0.80439	0.572604	0.00028167	0.00841164	0.292132	1.09652	0.285852	0.199296	0.19043	0.975298	1.23177	1.21807
ENSRNOG00000024457	Pde11a	chr3:62818502-63211845	-	protein_coding	-0.802937	0.573181	0.0115759	0.0468598	0.0408513	0.843788	0.031459	0.0209251	0.0338238	0.93542	0.40326	1.12864
ENSRNOG00000015519	Ces1d	chr19:15033108-15239821	+	protein_coding	-0.80135	0.573812	0.0113882	0.0463843	5.37526	6.17661	42.5007	33.402	46.7823	61.1653	79.8131	74.337
ENSRNOG00000014149	Npy1r	chr16:24779477-24788740	-	protein_coding	-0.800474	0.574161	0.00516708	0.0293494	3.84313	4.6436	14.602	11.7915	13.8112	22.1595	28.356	21.9703
ENSRNOG00000028261	Tppp	chr1:31870899-31890778	-	protein_coding	-0.799647	0.57449	4.48435e-05	0.00482435	3.44995	4.24959	10.4678	9.52689	9.81018	17.6536	18.5642	17.86
ENSRNOG00000047218	Clic5	chr9:19121677-19372673	-	protein_coding	-0.797153	0.575484	0.00551717	0.0304375	0.999891	1.79704	1.2263	0.909526	0.881406	3.12396	2.14484	2.23578
ENSRNOG00000053691	Lama5	chr3:175553045-175601127	-	protein_coding	-0.796828	0.575614	0.00915423	0.0406794	4.79203	5.58886	26.8999	23.6458	29.9236	55.3978	39.3796	47.9576
ENSRNOG00000004398	Pkhd1l1	chr7:83373022-83545540	+	protein_coding	-0.794974	0.576354	0.0081966	0.0380282	4.79134	5.58631	27.8247	26.4684	25.8172	44.1769	58.6038	40.1864
ENSRNOG00000016196	Dlgap1	chr9:118586179-119158196	+	protein_coding	-0.794112	0.576698	0.00381216	0.02488	0.581169	1.37528	0.416216	0.576556	0.499715	1.85562	1.18576	1.79704
ENSRNOG00000002381	Bmp3	chr14:12359363-12387102	-	protein_coding	-0.793896	0.576784	0.00760075	0.0365096	0.799155	1.59305	0.597785	0.614232	1.0428	1.71124	2.49467	1.89798
ENSRNOG00000016675	Kcnn2	chr18:39335377-39479257	+	protein_coding	-0.793332	0.57701	0.0124052	0.048656	0.209683	1.00301	0.268404	0.103068	0.105357	1.10005	0.601129	1.39418
ENSRNOG00000039530	Ccl27	chr5:58159066-58163584	-	protein_coding	-0.793187	0.577068	0.0106264	0.0444547	1.17634	1.96953	1.49096	1.31888	0.998465	2.22215	3.56606	3.08294
ENSRNOG00000049437	Gpc1	chr9:99998275-100026818	+	protein_coding	-0.791047	0.577925	0.00532483	0.0298336	3.07003	3.86107	7.10106	6.90125	8.25277	14.7656	11.2167	14.9306
ENSRNOG00000010640	Agtr1b	chr2:105149020-105224295	-	protein_coding	-0.789828	0.578413	0.0216551	0.0686973	2.54139	3.33122	4.49512	4.21733	5.88143	6.87666	10.6463	10.1137
ENSRNOG00000009372	Tacr3	chr2:240021152-240118971	+	protein_coding	-0.78898	0.578753	0.00424834	0.0262821	0.243841	1.03282	0.195655	0.234116	0.125249	0.752593	1.38881	1.04582
ENSRNOG00000058006	Sncg	chr16:10722106-10726707	-	protein_coding	-0.788615	0.5789	0.00898405	0.0402776	8.14578	8.93439	277.337	275.276	294.43	393.79	578.754	510.621
ENSRNOG00000049537	Rn50_13_0828.1	chr13:77784808-77822333	+	lincRNA	-0.788361	0.579002	1.0566e-05	0.00317147	3.51585	4.30421	10.3712	10.7849	10.1685	18.7715	19.1694	18.3355
ENSRNOG00000026432	Syt7	chr1:226435979-226493377	+	protein_coding	-0.788018	0.579139	0.00476117	0.0279973	1.60346	2.39147	2.02109	2.27236	1.83818	5.22132	3.96957	3.67212
ENSRNOG00000013179	Tinagl1	chr5:148382706-148392697	-	protein_coding	-0.787718	0.57926	0.00121258	0.0143118	6.48048	7.2682	82.4238	84.0436	99.3519	143.723	159.113	157.079
ENSRNOG00000012495	Podxl	chr4:58829060-58893170	-	protein_coding	-0.786413	0.579784	0.00372664	0.0246334	4.88561	5.67202	27.3089	27.8258	30.6549	54.4864	54.2987	42.1962
ENSRNOG00000016724	Epb41l3	chr9:117538009-117666410	+	protein_coding	-0.786124	0.5799	0.0114109	0.046439	1.14111	1.92723	1.67075	0.868907	1.14934	2.92768	2.35081	3.18003
ENSRNOG00000004377	Lpin1	chr6:41799749-41870046	-	protein_coding	-0.785987	0.579955	0.00600985	0.0320112	1.99946	2.78545	3.11131	2.46555	3.48689	6.28667	5.01279	6.48012
ENSRNOG00000012622	Mmp15	chr19:10079765-10101451	-	protein_coding	-0.785943	0.579973	0.00780911	0.0370104	1.6654	2.45134	1.76179	2.23325	2.57415	5.41778	3.95095	4.14881
ENSRNOG00000018285	Kcna2	chr2:209838869-209852471	+	protein_coding	-0.78535	0.580211	0.00405792	0.0256623	1.54354	2.32889	2.03878	1.81316	1.89773	4.03297	4.85675	3.30242
ENSRNOG00000028238	Sh3bgr	chr11:36555416-36579535	+	protein_coding	-0.785152	0.580291	0.0149122	0.0543779	3.93287	4.71802	17.067	14.0475	12.1034	20.8244	28.6915	27.1335
ENSRNOG00000008129	Pla2r1	chr3:46488186-46621873	-	protein_coding	-0.784391	0.580597	0.00127847	0.0146699	2.27747	3.06186	4.13854	3.84312	3.5793	6.92769	6.82576	8.3857
ENSRNOG00000003005	Rasgef1c	chr10:35392762-35459267	+	protein_coding	-0.784359	0.58061	0.000171164	0.00717397	1.07305	1.85741	1.19217	1.00781	1.11576	2.78616	2.68122	2.41364
ENSRNOG00000028650	Inf2	chr6:137164535-137177622	+	protein_coding	-0.784126	0.580704	0.0144387	0.053348	4.29755	5.08168	20.5863	19.1495	16.4837	40.5451	26.8148	32.6059
ENSRNOG00000013340	Twsg1	chr9:113699170-113732622	+	protein_coding	-0.783994	0.580757	0.00158561	0.0162111	5.6936	6.4776	55.9154	48.3088	48.3947	79.9492	96.2163	88.929
ENSRNOG00000037835	Catip	chr9:81644355-81651989	+	protein_coding	-0.783904	0.580793	0.001048	0.013301	0.836397	1.6203	1.00738	0.693456	0.674708	2.23017	2.02933	1.96966
ENSRNOG00000021729	Iqub	chr4:51482170-51586881	-	protein_coding	-0.783551	0.580935	0.000911306	0.0126026	0.814634	1.59819	0.857839	0.831409	0.59917	1.80567	2.10329	2.18746
ENSRNOG00000019810	Des	chr9:82556573-82564294	+	protein_coding	-0.782766	0.581251	0.0132069	0.0505263	9.05594	9.8387	536.93	468.631	595.821	935.489	751.623	1088.32
ENSRNOG00000020138	Slc4a3	chr9:82741920-82755153	+	protein_coding	-0.781383	0.581809	0.00169843	0.0167197	2.88523	3.66661	7.10219	6.30784	5.81128	13.0473	10.8282	11.3245
ENSRNOG00000008243	Slc43a1	chr3:72238981-72264466	+	protein_coding	-0.780798	0.582045	0.0255674	0.0763934	2.31037	3.09117	4.5604	3.38736	4.00218	7.65175	5.63801	9.77602
ENSRNOG00000032395	Tfcp2	chr7:142138844-142180997	-	protein_coding	-0.778967	0.582784	0.00739405	0.0360255	3.06347	3.84243	7.57677	7.27274	7.23403	13.2986	10.9411	16.2873
ENSRNOG00000000436	Egfl8	chr20:4378206-4380600	-	protein_coding	-0.778678	0.582901	0.000333803	0.00886928	3.17893	3.9576	7.70208	8.89069	7.62991	14.969	14.582	14.072
ENSRNOG00000016013	Gprc5b	chr1:188688743-188713280	-	protein_coding	-0.776897	0.583621	0.00133573	0.0148734	2.19679	2.97369	3.39049	3.65925	3.71057	7.88592	6.1764	6.60153
ENSRNOG00000014452	Zfhx3	chr19:42758127-42920344	-	protein_coding	-0.775828	0.584054	0.00390374	0.0251496	3.16139	3.93721	7.37141	8.30864	8.19034	16.536	14.5769	12.1598
ENSRNOG00000053945	Daam2	chr9:13446896-13490669	+	protein_coding	-0.775538	0.584171	0.000295771	0.00858308	2.8108	3.58634	6.44251	6.07412	5.56165	11.6182	10.9541	10.4887
ENSRNOG00000006355	Akap8l	chr7:14340170-14369821	-	protein_coding	-0.77524	0.584291	0.00310189	0.0223466	4.56598	5.34122	25.6169	23.1415	19.6811	36.3708	40.7126	41.7372
ENSRNOG00000052346	AABR07066567.1	chr9:11582308-11589767	+	lincRNA	-0.774118	0.584746	6.52058e-05	0.00545031	0.373935	1.14805	0.297551	0.320697	0.2699	1.09669	1.31007	1.24718
ENSRNOG00000037137	Svip	chr1:107368117-107373807	-	protein_coding	-0.773947	0.584815	0.0197747	0.0649144	2.03762	2.81157	3.38492	2.74097	3.21901	5.38999	8.15202	4.91675
ENSRNOG00000008001	Rab3b	chr5:128501847-128568188	+	protein_coding	-0.773864	0.584849	0.003066	0.0221851	0.470837	1.2447	0.245685	0.512589	0.412795	1.27858	1.18403	1.67396
ENSRNOG00000058916	Ccdc65	chr7:140383397-140397179	+	protein_coding	-0.771986	0.585611	0.00651037	0.0333745	3.38482	4.15681	10.2511	9.05795	9.07154	16.8218	14.1128	20.0706
ENSRNOG00000027630	Casc1	chr4:179440953-179477070	-	protein_coding	-0.771443	0.585831	0.000729609	0.0114301	1.79456	2.566	2.69714	2.26945	2.45386	5.06703	4.42901	5.30423
ENSRNOG00000021840	Cped1	chr4:49056010-49333304	+	protein_coding	-0.768815	0.586899	0.000774144	0.0116843	6.37202	7.14083	86.9519	79.4505	79.3026	129.396	153.592	138.432
ENSRNOG00000023238	Dgkd	chr9:94980409-95069714	+	protein_coding	-0.768791	0.586909	1.21168e-05	0.00339105	3.76099	4.52978	13.0319	12.2979	12.354	21.9854	21.7555	22.5648
ENSRNOG00000004925	Ppp1r12a	chr7:51404919-51515373	-	protein_coding	-0.768457	0.587045	0.000913358	0.0126098	7.17029	7.93874	153.266	147.904	129.088	229.887	249.6	254.281
ENSRNOG00000033299	Mt-atp8	chrM:7758-7961	+	protein_coding	-0.768096	0.587192	0.00456832	0.0274553	7.27307	8.04117	134.289	164.147	164.619	290.307	232.759	267.399
ENSRNOG00000018854	Nppc	chr9:93731436-93735636	-	protein_coding	-0.766886	0.587685	0.0273482	0.0797973	0.071328	0.838214	0.076484	0	0.077477	0.72406	0.395718	1.37483
ENSRNOG00000049614	AABR07028488.1	chr17:72036588-72046381	-	protein_coding	-0.766487	0.587847	0.00335673	0.0233669	4.75635	5.52284	24.4344	24.2032	29.7988	40.2838	46.8057	48.2445
ENSRNOG00000017646	RGD1309651	chr19:54184946-54210515	-	protein_coding	-0.766215	0.587958	0.00026523	0.00828835	1.22854	1.99475	1.31001	1.21694	1.51253	3.17881	2.88988	2.89448
ENSRNOG00000016932	Simc1	chr17:10599223-10640548	-	protein_coding	-0.764876	0.588504	0.0076307	0.0365558	2.47242	3.2373	4.65378	4.4569	4.54034	8.17338	6.9688	10.4723
ENSRNOG00000023007	Col6a6	chr8:114353825-114449956	-	protein_coding	-0.764141	0.588804	0.00249085	0.0203006	1.55967	2.32381	1.92196	1.77803	2.1558	4.50488	4.20689	3.37807
ENSRNOG00000059479	Adcy1	chr14:87312203-87421659	+	protein_coding	-0.763918	0.588895	0.00315768	0.0226433	1.15002	1.91393	1.23807	1.13366	1.28859	3.40998	2.37185	2.59874
ENSRNOG00000005589	Dhrs7	chr6:95522577-95541393	-	protein_coding	-0.763593	0.589027	0.0156113	0.0558494	5.06046	5.82405	35.4533	31.0758	30.7787	49.4798	48.6901	71.4866
ENSRNOG00000029148	Pdgfd	chr8:4440876-4669014	+	protein_coding	-0.762725	0.589382	0.00556702	0.0306307	2.12214	2.88486	4.24323	3.15066	2.79109	6.47136	6.47435	6.21634
ENSRNOG00000023721	LOC502684	chr3:147894558-147912484	+	protein_coding	-0.761853	0.589738	0.00209581	0.0185899	1.3071	2.06895	1.36396	1.81511	1.27662	3.20609	2.93916	3.45826
ENSRNOG00000054026	Mrgprg	chr1:216953130-216953999	-	protein_coding	-0.761702	0.5898	0.00503083	0.0288835	0.141963	0.903665	0.103466	0.061117	0.147317	0.860028	1.19922	0.600671
ENSRNOG00000016953	Chst4	chr19:41631715-41640367	+	protein_coding	-0.760556	0.590269	0.00758115	0.0364744	0.0976785	0.858234	0.057068	0.038766	0.115814	1.22073	0.580031	0.697856
ENSRNOG00000020113	Cnnm2	chr1:266530477-266649398	+	protein_coding	-0.760368	0.590346	0.00295566	0.0218753	2.61331	3.37367	4.84481	4.53429	6.08302	10.0462	8.92647	9.15602
ENSRNOG00000016512	Sema3b	chr8:116354073-116361343	-	protein_coding	-0.760188	0.590419	0.0055579	0.0306142	4.27309	5.03327	18.4702	15.3159	21.7509	31.124	31.5525	32.5804
ENSRNOG00000027606	Neurl1b	chr10:17048251-17075139	-	protein_coding	-0.757089	0.591689	0.0126179	0.0491842	2.62916	3.38625	5.16887	5.13302	5.25879	11.8272	7.41626	9.58855
ENSRNOG00000003059	Optc	chr13:50735599-50746354	-	protein_coding	-0.756035	0.592121	0.000149433	0.00697248	1.19644	1.95247	1.14154	1.32621	1.41609	2.85671	2.80366	2.95219
ENSRNOG00000045753	Hist2h2be	chr2:198360998-198361378	+	protein_coding	-0.756007	0.592133	0.035007	0.0937609	2.54867	3.30468	6.43828	4.56728	3.83686	6.94567	10.0434	9.99479
ENSRNOG00000016703	Gtf2a1l	chr6:12415805-12468596	+	protein_coding	-0.755224	0.592454	0.00234187	0.019696	0.97819	1.73341	1.28632	0.800194	0.857537	2.41144	2.29364	2.27202
ENSRNOG00000058522	Fam214a	chr8:81863619-81941536	+	protein_coding	-0.755171	0.592476	0.0112594	0.0460302	4.8594	5.61457	33.3347	26.269	25.126	42.2347	46.6401	56.103
ENSRNOG00000050647	Hspa1b	chr20:4877324-4879779	-	protein_coding	-0.754203	0.592874	0.0362572	0.0957434	4.77243	5.52664	24.2433	22.2991	33.7098	42.4468	38.0454	56.7462
ENSRNOG00000019328	Phgdh	chr2:200484246-200513564	-	protein_coding	-0.754009	0.592953	0.00745253	0.0361398	2.65744	3.41145	5.19341	4.49003	6.38594	8.54133	10.6823	9.8071
ENSRNOG00000015052	Star	chr16:71036204-71040847	-	protein_coding	-0.752518	0.593567	0.0363604	0.0959538	2.31948	3.072	3.05195	3.65697	5.59067	8.37893	7.94205	6.09085
ENSRNOG00000053550	Itga1	chr2:47127219-47281421	-	protein_coding	-0.752488	0.593579	0.00135115	0.01495	5.67252	6.425	49.0461	48.0152	53.0869	91.2995	75.5518	88.7847
ENSRNOG00000018674	Ntrk3	chr1:139890560-140262503	-	protein_coding	-0.752316	0.59365	0.011763	0.047235	4.75656	5.50887	29.0893	29.3309	20.6421	44.6874	47.851	41.2996
ENSRNOG00000013426	Mrgprf	chr1:218466289-218476224	+	protein_coding	-0.751413	0.594021	0.00970206	0.0420916	3.85347	4.60488	12.9091	12.4361	15.1606	24.3049	19.2496	27.1191
ENSRNOG00000011927	Sdc3	chr5:148923098-148956404	+	protein_coding	-0.750891	0.594236	0.0497129	0.119398	3.73301	4.4839	11.9275	11.5662	13.4721	24.8522	14.5858	26.8063
ENSRNOG00000015088	Prune2	chr1:236680098-236729412	-	protein_coding	-0.750744	0.594297	0.00980106	0.042332	4.2424	4.99314	18.8564	17.1176	17.848	31.1486	25.2413	37.292
ENSRNOG00000009278	Ift88	chr15:37691345-37784924	+	protein_coding	-0.750683	0.594322	0.00348752	0.0238253	3.00219	3.75288	7.85257	7.28935	6.00909	11.2677	13.2819	12.9842
ENSRNOG00000015155	Tnnc2	chr3:161243587-161246351	-	protein_coding	-0.750558	0.594374	0.0198991	0.0651441	0.509982	1.26054	0.589485	0.397138	0.300361	1.17679	1.0558	2.07315
ENSRNOG00000061916	AABR07041724.2	chrX:137706282-137719875	-	lincRNA	-0.749834	0.594672	0.00083265	0.0120181	2.16393	2.91376	3.22835	3.63843	3.58862	5.88454	7.16751	6.61073
ENSRNOG00000004040	Abca8	chr10:98237141-98294522	-	protein_coding	-0.749749	0.594707	0.00108487	0.013581	1.83658	2.58633	2.8889	2.33893	2.50886	4.80899	5.53141	4.7093
ENSRNOG00000004417	Fam117a	chr10:83154423-83198679	+	protein_coding	-0.749357	0.594868	0.0013858	0.015083	2.54547	3.29483	4.42888	5.0822	5.02581	8.95587	7.87028	9.70305
ENSRNOG00000045654	Hspa1a	chr20:2699712-2701815	-	protein_coding	-0.747641	0.595577	0.0434741	0.108207	4.68254	5.43018	22.3561	20.8768	32.1412	39.9429	34.9641	53.4367
ENSRNOG00000024808	Stk39	chr3:54359451-54625414	-	protein_coding	-0.747231	0.595746	0.000978275	0.0129831	3.14858	3.89581	7.50038	7.52846	8.61929	13.4673	13.0523	15.223
ENSRNOG00000046912	Nr1d2	chr15:8730871-8757165	+	protein_coding	-0.746198	0.596173	0.000254937	0.00825465	3.9754	4.7216	14.9053	15.2728	14.0364	27.1077	23.8995	25.2431
ENSRNOG00000001287	Gper1	chr12:17309834-17311112	-	protein_coding	-0.745674	0.596389	0.00454157	0.0273488	0.907792	1.65347	1.13607	0.628997	0.897942	2.15436	1.91143	2.3901
ENSRNOG00000006723	Itga11	chr8:67615635-67683973	+	protein_coding	-0.743142	0.597437	0.00219475	0.0189846	3.13337	3.87652	6.98973	7.34155	9.1377	13.5341	13.8941	13.6366
ENSRNOG00000019358	Esr1	chr1:41192824-41594796	+	protein_coding	-0.742155	0.597846	0.0126335	0.0491991	4.02397	4.76612	14.0843	15.2004	16.6179	28.1695	20.9009	30.5389
ENSRNOG00000003463	Srebf1	chr10:46570996-46593009	-	protein_coding	-0.741786	0.597999	0.00239756	0.0199338	3.302	4.04379	9.52158	7.90487	9.2399	16.4899	16.3483	13.7863
ENSRNOG00000019184	Npr3	chr2:61888950-61949926	-	protein_coding	-0.740593	0.598493	0.0147537	0.0540163	2.75558	3.49617	5.37173	5.18284	6.81793	8.54141	10.1345	12.5231
ENSRNOG00000060105	Astn2	chr5:81179605-82168427	-	protein_coding	-0.740475	0.598542	1.09015e-05	0.00317147	0.748	1.48848	0.673751	0.632587	0.733581	1.76846	1.81071	1.83905
ENSRNOG00000011716	Degs2	chr6:132591969-132608600	-	protein_coding	-0.739809	0.598819	0.00119775	0.0142487	0.425764	1.16557	0.368206	0.361656	0.301021	1.16007	1.52454	1.06998
ENSRNOG00000003086	Cenpv	chr10:48846728-48860902	-	protein_coding	-0.739808	0.598819	0.00157661	0.0161695	2.24255	2.98236	4.07692	3.54348	3.59447	7.69618	6.13774	6.95146
ENSRNOG00000019305	Sh3tc2	chr18:57286322-57347577	+	protein_coding	-0.739385	0.598995	0.00180696	0.0173464	1.47295	2.21233	1.75331	1.94699	1.63617	4.19773	3.54741	3.21075
ENSRNOG00000033090	Ltbp1	chr6:21203502-21600451	-	protein_coding	-0.739296	0.599032	0.0071473	0.0351952	6.13426	6.87355	69.2677	63.1153	75.9254	117.82	99.3403	134.23
ENSRNOG00000008992	Grik3	chr5:143500441-143715546	+	protein_coding	-0.7389	0.599196	0.00316638	0.0226433	0.801777	1.54068	0.747234	0.798085	0.686225	1.738	2.40021	1.64503
ENSRNOG00000014603	Sgcg	chr15:41549331-41595345	-	protein_coding	-0.738898	0.599197	0.0119116	0.0475658	2.01128	2.75018	3.16221	2.45546	3.55554	4.71004	6.07076	6.54322
ENSRNOG00000020525	Col5a3	chr8:21786324-21831668	-	protein_coding	-0.738437	0.599388	0.0018342	0.0174545	5.22611	5.96455	32.8759	35.7206	41.1549	58.2802	64.2703	61.9359
ENSRNOG00000011419	Aldh6a1	chr6:108146582-108167185	-	protein_coding	-0.737767	0.599667	0.00382632	0.0249429	4.7618	5.49957	28.403	25.8552	24.2883	38.7498	44.5707	50.1196
ENSRNOG00000051120	Il17d	chr15:37790141-37807660	+	protein_coding	-0.737727	0.599683	0.0305079	0.0858026	2.64632	3.38404	5.6243	4.19729	6.12762	7.69888	8.90683	12.2037
ENSRNOG00000037446	Pxmp2	chr12:52452273-52462659	+	protein_coding	-0.737327	0.59985	0.00504066	0.0289098	2.57709	3.31442	5.65688	4.19317	5.14671	8.3199	10.0954	8.52058
ENSRNOG00000000129	Phf24	chr5:58359498-58383070	+	protein_coding	-0.736762	0.600085	0.0183199	0.0616632	0.447941	1.1847	0.266157	0.479736	0.354751	1.3337	0.809631	1.78138
ENSRNOG00000011161	Slc2a12	chr1:24003625-24056373	-	protein_coding	-0.736446	0.600216	0.000949064	0.0128461	2.33982	3.07626	4.57971	4.08364	3.5738	7.29446	7.39877	7.61266
ENSRNOG00000004589	Galnt16	chr6:104068547-104250174	+	protein_coding	-0.736136	0.600345	0.00291828	0.0217155	3.98054	4.71668	14.4755	13.4419	16.6001	26.0859	27.3074	22.7105
ENSRNOG00000012343	Pdp2	chr19:597427-601469	-	protein_coding	-0.735924	0.600433	0.000341771	0.00888783	2.59128	3.3272	4.99189	4.81351	5.28284	9.18083	8.3286	9.64545
ENSRNOG00000016267	Chst15	chr1:204245645-204322544	-	protein_coding	-0.735199	0.600735	0.000278567	0.00840244	2.27892	3.01412	3.522	3.91048	4.14771	7.3983	6.92067	6.92622
ENSRNOG00000037960	Stum	chr13:98724295-98772968	-	protein_coding	-0.733385	0.601491	0.0325581	0.0895403	3.71603	4.44942	12.3481	10.6434	13.6021	28.1168	18.2679	17.5887
ENSRNOG00000061230	L1cam	chrX:156909913-156928057	+	protein_coding	-0.733092	0.601613	0.00377242	0.0247872	1.97973	2.71282	2.54563	3.05082	3.27205	5.27988	6.42414	5.04397
ENSRNOG00000016442	Hoxc6	chr7:144623555-144625516	+	protein_coding	-0.731063	0.60246	0.00302475	0.0220701	2.78196	3.51302	4.97846	6.54279	6.21501	11.043	9.71853	10.5267
ENSRNOG00000017395	Duox2	chr3:114218193-114235933	-	protein_coding	-0.730964	0.602501	7.17069e-05	0.00562053	0.760205	1.49117	0.694797	0.6944	0.691997	1.96938	1.67822	1.79349
ENSRNOG00000029778	Maob	chrX:6430594-6533534	+	protein_coding	-0.73039	0.602741	0.00375651	0.0247302	2.32296	3.05335	4.84893	3.83128	3.43303	7.48866	7.39059	7.03185
ENSRNOG00000003517	Tbx2	chr10:73279119-73289921	+	protein_coding	-0.729735	0.603015	0.000505253	0.0100877	3.33425	4.06399	9.29118	8.48215	9.51381	16.6666	16.0274	14.5542
ENSRNOG00000015596	Efhd1	chr9:94362299-94408885	+	protein_coding	-0.729506	0.60311	0.00772644	0.0368406	3.82779	4.55729	12.3936	11.9436	15.5153	24.0987	24.2948	19.5572
ENSRNOG00000003705	Bmx	chrX:31984612-32045448	+	protein_coding	-0.729303	0.603195	0.012391	0.048656	2.98359	3.71289	8.10544	6.62635	6.12582	10.7538	14.7157	11.2058
ENSRNOG00000004346	Notch3	chr7:14138495-14189688	-	protein_coding	-0.728581	0.603497	0.0108985	0.0451418	5.12821	5.85679	31.5757	31.0046	40.0327	66.8063	53.3771	51.7867
ENSRNOG00000003590	Tom1l2	chr10:46602231-46720910	-	protein_coding	-0.728234	0.603642	0.000713184	0.0113123	4.38304	5.11127	20.5513	20.8345	18.3046	35.9445	31.5317	33.3624
ENSRNOG00000047605	Ptprk	chr1:17446417-18058055	-	protein_coding	-0.727071	0.604129	9.5159e-06	0.00317147	2.92713	3.6542	6.66774	6.4282	6.72517	11.2642	11.7067	11.8055
ENSRNOG00000015447	Calcoco1	chr7:145435584-145450301	-	protein_coding	-0.727067	0.604131	0.000760407	0.0115936	3.38039	4.10746	10.0619	9.02934	9.17883	15.3076	15.6604	17.8509
ENSRNOG00000019577	Adamts19	chr18:53915807-54099120	+	protein_coding	-0.72701	0.604155	0.000980495	0.0129831	0.726875	1.45389	0.522511	0.612727	0.846343	1.78398	1.68175	1.75363
ENSRNOG00000006878	Slc26a3	chr6:50725085-50766300	+	protein_coding	-0.724113	0.605369	0.00194139	0.0179322	0.165603	0.889717	0.156346	0.032578	0.1818	0.986433	0.928056	0.660736
ENSRNOG00000008970	Pcdh17	chr15:67555835-67645088	+	protein_coding	-0.723491	0.60563	0.0129198	0.0498788	1.09936	1.82285	1.09374	1.07304	1.26614	2.26279	3.43014	2.06329
ENSRNOG00000048982	LOC100912282	chr7:144307509-144322240	-	protein_coding	-0.72255	0.606025	0.00112436	0.0138021	3.30129	4.02384	9.64685	8.34865	8.62485	14.4061	14.7004	16.7946
ENSRNOG00000010447	Tmod2	chr8:82506934-82533689	-	protein_coding	-0.7218	0.60634	0.000166921	0.00715896	4.57792	5.29972	22.7657	22.7786	23.1065	36.8288	41.3535	37.1425
ENSRNOG00000025527	Mtcl1	chr9:114491419-114619711	-	protein_coding	-0.721112	0.60663	0.0376629	0.098362	0.938495	1.65961	0.958463	0.795442	1.00198	2.87993	1.30553	2.52516
ENSRNOG00000001011	Rflna	chr12:37038733-37047628	-	protein_coding	-0.719392	0.607353	0.0066401	0.0337254	0.818287	1.53768	0.822066	0.756322	0.713241	1.88035	2.43401	1.47409
ENSRNOG00000001276	Pcnt	chr20:12944786-13038431	+	protein_coding	-0.716795	0.608447	0.000181555	0.00724116	3.05107	3.76787	6.89587	7.51211	7.47141	13.411	12.2622	12.2255
ENSRNOG00000005269	Srl	chr10:11240138-11284332	+	protein_coding	-0.715759	0.608885	0.00629741	0.0327773	3.448	4.16376	10.1078	9.87208	9.76254	18.4722	18.9029	13.8565
ENSRNOG00000051619	Asb2	chr6:127212273-127248372	-	protein_coding	-0.715581	0.60896	0.00571684	0.0310692	4.40161	5.11719	22.1151	19.558	18.8691	33.9047	29.1485	38.7318
ENSRNOG00000005573	Ntn4	chr7:34533543-34649481	+	protein_coding	-0.715342	0.609061	0.00064315	0.0109862	3.50434	4.21968	9.97239	9.95473	11.157	17.8743	18.7543	16.3467
ENSRNOG00000010438	Cpt1b	chr7:130395194-130405347	-	protein_coding	-0.714793	0.609292	0.0142365	0.053004	1.49699	2.21178	2.33147	1.57065	1.62565	3.05588	3.50891	4.43602
ENSRNOG00000022356	Zc2hc1a	chr2:96482944-96520137	-	protein_coding	-0.714231	0.60953	0.00417438	0.0260966	4.79179	5.50602	26.1787	28.4862	25.5198	41.8997	52.0114	40.2676
ENSRNOG00000016526	Dsg2	chr18:15579315-15637715	-	protein_coding	-0.711879	0.610524	0.0129233	0.0498806	0.336048	1.04793	0.559869	0.127726	0.143378	1.25834	1.0239	0.933728
ENSRNOG00000006824	Hdac11	chr4:122781095-122798353	+	protein_coding	-0.71043	0.611138	0.00559568	0.0307372	1.20704	1.91747	1.5228	1.08644	1.33765	2.48905	2.54201	3.36208
ENSRNOG00000001544	Cyyr1	chr11:24967937-25078740	-	protein_coding	-0.709832	0.611391	0.00777425	0.0369157	3.90092	4.61075	14.5334	15.4228	12.0667	24.5687	25.8736	20.2269
ENSRNOG00000009114	Fam110b	chr5:18901039-18902672	+	protein_coding	-0.709617	0.611483	0.000645316	0.0109862	3.46838	4.17799	10.5619	10.3152	9.36488	16.7888	18.4843	16.1109
ENSRNOG00000046662	Ints6l	chrX:158835811-158886220	+	protein_coding	-0.709422	0.611565	0.0054515	0.0301892	3.23401	3.94344	9.34943	8.77771	7.231	13.9196	16.2096	13.1824
ENSRNOG00000011892	Slc36a2	chr10:40496622-40525008	-	protein_coding	-0.708595	0.611916	0.000165107	0.00713678	0.35252	1.06111	0.223751	0.303011	0.305317	1.06166	1.20461	0.998636
ENSRNOG00000019770	Bnc1	chr1:143793064-143818706	-	protein_coding	-0.708465	0.611971	0.000134303	0.0067941	0.0552268	0.763692	0.015182	0	0.10492	0.740783	0.694957	0.658743
ENSRNOG00000007367	Sept4	chr10:74861714-74884196	+	protein_coding	-0.7061	0.612975	0.00840138	0.0385879	3.32797	4.03407	10.27	9.73227	7.37225	14.2635	16.6485	15.3217
ENSRNOG00000014143	Col24a1	chr2:251200686-251434932	+	protein_coding	-0.70589	0.613064	0.000907912	0.0125974	0.485297	1.19119	0.322652	0.485349	0.396345	1.21423	1.49101	1.1585
ENSRNOG00000009345	Ugt8	chr2:229644382-229718659	-	protein_coding	-0.705511	0.613225	0.00515071	0.029317	1.37968	2.08519	1.63633	1.50049	1.6727	2.78476	4.01842	3.02263
ENSRNOG00000053203	Mical3	chr4:153484876-153593773	-	protein_coding	-0.704863	0.613501	0.00344114	0.0236895	4.65416	5.35902	23.1839	24.8928	24.493	44.0649	34.303	42.454
ENSRNOG00000061026	Npy4r	chr16:10489450-10490706	-	protein_coding	-0.704751	0.613549	0.00596002	0.0318704	0.0118366	0.716587	0	0	0.024919	0.764884	0.370989	0.833972
ENSRNOG00000005391	Prex2	chr5:7627771-7941822	-	protein_coding	-0.704531	0.613642	0.000611757	0.010769	5.09718	5.80171	34.6727	31.8798	33.1936	52.714	59.8973	52.0614
ENSRNOG00000004680	Kif5c	chr3:35014538-35257407	+	protein_coding	-0.704089	0.61383	0.0426596	0.106718	1.27441	1.9785	1.42946	1.33102	1.49947	2.7883	2.0258	4.33919
ENSRNOG00000039350	Gng13	chr10:15088935-15090839	+	protein_coding	-0.704085	0.613832	0.000308663	0.00868063	0	0.704085	0	0	0	0.678636	0.499907	0.717242
ENSRNOG00000051472	Hoxd11	chr3:61604672-61606400	+	protein_coding	-0.704017	0.613861	0.0170365	0.058826	0.559197	1.26321	0.414894	0.434933	0.575614	1.2508	1.03133	2.02468
ENSRNOG00000031053	Mt-nd4l	chrM:9870-10166	+	protein_coding	-0.70339	0.614127	0.00749249	0.0362436	7.01553	7.71892	109.791	138.474	139.168	234.733	204.582	191.961
ENSRNOG00000042111	Sult1c2a	chr9:4152589-4168221	-	protein_coding	-0.70328	0.614174	0.00951949	0.0416607	0.311084	1.01436	0.165918	0.261286	0.29854	0.778109	0.887092	1.45646
ENSRNOG00000000506	Tead3	chr20:7908226-7930929	-	protein_coding	-0.703156	0.614227	0.00668334	0.0338929	2.80035	3.50351	6.37862	5.72469	5.81277	11.2849	8.47958	11.5263
ENSRNOG00000014496	Coro6	chr10:62691953-62699723	-	protein_coding	-0.702817	0.614372	0.0198402	0.065039	0.803628	1.50644	1.03751	0.842785	0.416359	2.12629	1.47211	1.96727
ENSRNOG00000004498	Scin	chr6:59976003-60054279	-	protein_coding	-0.702799	0.614379	0.00456923	0.0274553	0.997849	1.70065	1.30463	0.831533	0.886822	2.14082	2.55207	2.07831
ENSRNOG00000017253	Ccdc107	chr5:58995249-58997953	+	protein_coding	-0.701198	0.615061	0.000823206	0.0120018	5.77276	6.47396	49.9182	56.9598	54.3764	81.7437	93.1506	89.1595
ENSRNOG00000031766	Mt-cyb	chrM:14136-15278	+	protein_coding	-0.700533	0.615345	0.022369	0.0699992	6.54862	7.24915	82.9628	93.6201	102.257	183.488	121.063	155.344
ENSRNOG00000011936	Abhd14a	chr8:115141539-115149527	-	protein_coding	-0.700246	0.615467	0.00469737	0.0278203	1.81055	2.51079	3.10152	2.13861	2.35276	4.59742	5.02182	4.49231
ENSRNOG00000019490	Slc20a2	chr16:74317899-74408030	-	protein_coding	-0.700226	0.615476	0.000468298	0.00984415	3.34313	4.04336	8.77154	8.96994	9.72738	15.3474	16.6352	14.5485
ENSRNOG00000015636	Wdr34	chr3:8599148-8615532	-	protein_coding	-0.700211	0.615482	0.00154554	0.01594	1.80838	2.50859	2.34273	2.55989	2.61071	4.1291	4.7194	5.28192
ENSRNOG00000010938	Slc7a10	chr1:91433030-91448564	+	protein_coding	-0.69992	0.615606	0.0266147	0.0784333	2.48879	3.18871	4.08856	3.84638	6.17115	7.29183	9.44215	7.7549
ENSRNOG00000002459	Fbxo40	chr11:66713888-66731198	+	protein_coding	-0.699552	0.615763	0.0152969	0.0552214	1.90951	2.60907	2.20054	2.75306	3.41422	4.25441	5.64737	5.50202
ENSRNOG00000015886	Cnnm4	chr9:43049587-43088702	+	protein_coding	-0.699432	0.615815	0.0173176	0.0593378	1.84859	2.54802	2.17961	2.25463	3.51402	5.23043	4.29439	5.06394
ENSRNOG00000006357	Sgip1	chr5:122390522-122491203	+	protein_coding	-0.699385	0.615835	2.52875e-05	0.00409361	0.518245	1.21763	0.424365	0.43089	0.441433	1.28076	1.27057	1.42893
ENSRNOG00000054890	Flna	chrX:156463953-156487245	+	protein_coding	-0.699026	0.615988	0.000510922	0.0100887	9.80379	10.5028	901.315	829.936	951.315	1472.81	1378.78	1501.23
ENSRNOG00000031669	Lpp	chr11:79205730-79703736	-	protein_coding	-0.698803	0.616083	0.0181029	0.0612029	6.13383	6.83263	64.114	64.4791	80.2118	111.838	94.999	135.696
ENSRNOG00000017503	Ppargc1b	chr18:56626712-56728968	-	protein_coding	-0.698457	0.616231	0.000108474	0.00619765	1.70671	2.40516	2.16183	2.34941	2.284	4.55142	4.0571	4.29388
ENSRNOG00000056826	Arap2	chr14:48726045-48922983	+	protein_coding	-0.698364	0.616271	0.0119261	0.0476007	1.6308	2.32917	2.24879	2.11873	1.93133	3.57944	3.45849	5.21511
ENSRNOG00000019965	Tgfb1i1	chr1:199664173-199670961	+	protein_coding	-0.698094	0.616386	0.0154572	0.055545	4.60142	5.29952	22.0214	22.1559	25.8352	41.6216	30.7854	44.0901
ENSRNOG00000010840	Adamtsl3	chr1:144239020-144561247	+	protein_coding	-0.697468	0.616654	0.00690672	0.0346322	2.69534	3.39281	5.20924	5.22779	6.02694	9.04617	11.3857	8.31308
ENSRNOG00000010106	Faxc	chr5:36076565-36135884	+	protein_coding	-0.697392	0.616686	0.0231008	0.0716233	1.73253	2.42992	2.67043	2.06712	2.25975	4.29411	3.38686	5.73741
ENSRNOG00000053828	Ppp1r12c	chr1:72903257-72926108	+	protein_coding	-0.697275	0.616736	0.000228992	0.00791029	6.41565	7.11292	85.5292	80.3949	87.3381	137.692	130.405	144.528
ENSRNOG00000020310	Grik5	chr1:81885521-81946714	-	protein_coding	-0.697103	0.616809	0.0107835	0.044862	2.70132	3.39843	5.62417	5.97951	4.95089	11.7367	8.27373	8.92603
ENSRNOG00000023338	Tspan2	chr2:205160405-205202764	+	protein_coding	-0.696947	0.616876	0.000988881	0.0130164	6.01655	6.71349	64.8043	68.9773	57.9212	99.1943	104.952	107.877
ENSRNOG00000018646	Hbegf	chr18:29329764-29340403	-	protein_coding	-0.696531	0.617054	0.0010107	0.0131448	3.01482	3.71135	7.16518	6.47318	7.65332	11.198	12.3711	12.7794
ENSRNOG00000008658	Mitf	chr4:130172727-130425532	+	protein_coding	-0.696426	0.617099	0.0447353	0.11053	3.15756	3.85398	8.80267	6.99866	8.06142	11.852	10.9335	18.7131
ENSRNOG00000005359	Csrnp3	chr3:51883559-52120290	+	protein_coding	-0.695539	0.617479	0.0011405	0.0138981	0.547853	1.24339	0.49922	0.55544	0.339805	1.245	1.53998	1.32727
ENSRNOG00000015003	Pex11a	chr1:141474180-141481315	-	protein_coding	-0.694773	0.617806	0.00529049	0.0297334	0.945183	1.63996	0.77539	0.93308	1.0799	1.90038	1.88558	2.61693
ENSRNOG00000014163	Zfp536	chr1:93851454-93949187	-	protein_coding	-0.694233	0.618038	0.000703366	0.011243	1.13178	1.82601	1.19661	1.32495	1.06031	2.75331	2.59175	2.30623
ENSRNOG00000005700	Nsg1	chr14:77380262-77401996	+	protein_coding	-0.694175	0.618063	0.00291383	0.0217085	3.33461	4.02879	8.91329	9.93804	8.46889	13.5249	15.7999	16.8213
ENSRNOG00000025365	Ido2	chr16:72268943-72289156	+	protein_coding	-0.693149	0.618503	0.000292852	0.00854778	0.274884	0.968033	0.282242	0.135874	0.216032	1.03765	0.909982	0.923364
ENSRNOG00000046133	LOC102553613	chr11:39435291-39448503	-	protein_coding	-0.692241	0.618892	0.00776731	0.0369076	2.07016	2.7624	3.58466	3.11411	2.92607	4.9706	6.97813	5.5581
ENSRNOG00000020416	Zfr2	chr7:11335478-11353713	-	protein_coding	-0.691791	0.619085	0.00287407	0.0216018	2.43309	3.12488	4.95503	4.42242	3.87779	8.02765	6.96593	8.23079
ENSRNOG00000034177	Efna5	chr9:110057155-110225486	-	protein_coding	-0.691458	0.619228	0.000706255	0.0112516	0.134015	0.825473	0.140538	0.158559	0	0.702392	0.801098	0.815013
ENSRNOG00000018018	Kcnip2	chr1:262892545-262916361	+	protein_coding	-0.691417	0.619245	0.0294486	0.0837794	0.363216	1.05463	0.336585	0.374681	0.158291	1.02749	0.667489	1.65097
ENSRNOG00000006046	Gdf7	chr6:33503217-33507542	-	protein_coding	-0.691037	0.619409	0.00550898	0.0304236	0.318717	1.00975	0.282853	0.210922	0.248928	1.38845	0.808675	0.889826
ENSRNOG00000019937	Kcnk1	chr19:58823814-58862926	+	protein_coding	-0.690829	0.619498	0.00910315	0.0405698	0.485516	1.17635	0.504139	0.497754	0.218249	1.35586	0.958982	1.50129
ENSRNOG00000011016	Slc7a2	chr16:54460067-54513349	-	protein_coding	-0.690296	0.619727	0.00567573	0.0309738	4.26799	4.95829	19.2427	17.181	18.4309	35.3313	29.1883	26.3942
ENSRNOG00000053285	Mllt6	chr10:85608544-85625854	+	protein_coding	-0.690033	0.619839	0.00182832	0.0174368	4.00359	4.69363	16.8073	13.5127	14.9683	24.5095	23.9004	26.2811
ENSRNOG00000004828	Acvr1c	chr3:44270653-44342355	-	protein_coding	-0.689282	0.620162	0.0269408	0.0790416	1.86124	2.55053	2.00688	2.62447	3.40059	4.01636	5.76773	4.92274
ENSRNOG00000020624	Acadsb	chr1:201981357-202021008	+	protein_coding	-0.689029	0.620271	0.0205348	0.0663934	3.6088	4.29783	11.9623	13.1543	8.89693	16.7954	17.9884	21.518
ENSRNOG00000014686	Kcnd3	chr2:207923775-208140727	+	protein_coding	-0.688617	0.620448	0.022982	0.07139	2.11456	2.80318	2.98795	3.77562	3.26439	6.6683	4.4779	7.0948
ENSRNOG00000003918	Slc25a19	chr10:104166598-104179523	-	protein_coding	-0.687061	0.621118	0.00111508	0.0138021	1.80994	2.497	2.47173	2.31037	2.75074	4.25084	4.60936	5.10766
ENSRNOG00000062231	FAM120C	chrX:20484517-21015836	+	protein_coding	-0.686112	0.621527	4.39513e-05	0.00482435	1.77595	2.46206	2.45587	2.2717	2.55229	4.55229	4.52978	4.44853
ENSRNOG00000025587	Plagl1	chr1:7252349-7259035	+	protein_coding	-0.685259	0.621894	0.0105642	0.0442814	2.03114	2.7164	2.51357	3.10286	3.73656	6.37413	5.04187	5.37188
ENSRNOG00000028426	Mcf2l	chr16:81839653-81980027	-	protein_coding	-0.684491	0.622225	4.6173e-06	0.00284112	2.64199	3.32648	5.16138	5.31712	5.24818	9.1143	9.18897	8.79585
ENSRNOG00000018415	Acot13	chr17:42241159-42253649	+	protein_coding	-0.684417	0.622257	0.000390822	0.00914059	2.54953	3.23394	5.30599	4.5362	4.7476	8.05398	8.60443	8.57704
ENSRNOG00000018231	Nacc2	chr3:3510041-3574787	-	protein_coding	-0.682409	0.623124	0.00305753	0.0221851	3.84517	4.52758	13.8272	12.9117	13.3912	23.3779	19.0115	24.15
ENSRNOG00000000442	Notch4	chr20:4329811-4353785	+	protein_coding	-0.682001	0.6233	0.0136449	0.0516991	2.06524	2.74725	3.38393	3.21286	2.96882	7.30898	4.81729	5.26242
ENSRNOG00000021795	Fam227a	chr7:120846330-120882392	-	protein_coding	-0.680769	0.623833	0.0271746	0.0794876	0.561938	1.24271	0.583344	0.389033	0.462828	1.09812	1.0453	2.08808
ENSRNOG00000021113	Uba2	chr1:90011306-90035522	-	protein_coding	-0.679411	0.62442	0.0013928	0.0151302	5.69502	6.37443	52.8442	49.7967	49.8325	78.8093	91.7243	76.1682
ENSRNOG00000014746	Dzip1l	chr8:107875991-107916294	+	protein_coding	-0.679286	0.624474	0.000240326	0.00807272	3.83945	4.51874	14.1921	12.4306	13.3767	21.9233	22.4356	21.4221
ENSRNOG00000016119	Fzd7	chr9:66305731-66308550	+	protein_coding	-0.678248	0.624924	0.0348621	0.0935176	3.68773	4.36598	11.4963	10.0418	14.5071	20.6925	15.6383	23.2913
ENSRNOG00000011313	Sorcs1	chr1:269973351-270472866	-	protein_coding	-0.678226	0.624933	0.00384033	0.0249612	1.0035	1.68173	0.869027	0.923349	1.2417	2.07516	2.57124	2.00651
ENSRNOG00000013793	C1qtnf9	chr15:41069507-41081159	+	protein_coding	-0.6782	0.624944	0.0250745	0.0755252	0.494521	1.17272	0.372926	0.299456	0.567431	0.781882	1.3883	1.69218
ENSRNOG00000009204	Il17re	chr4:145413230-145426603	+	protein_coding	-0.678066	0.625003	0.0159394	0.0564426	2.08013	2.7582	3.70578	2.61655	3.44245	5.66221	4.88212	6.90226
ENSRNOG00000021303	Drc3	chr10:46722109-46762250	+	protein_coding	-0.67791	0.62507	0.00591856	0.0317606	1.89325	2.57116	3.07588	2.89928	2.22528	4.58159	5.57228	4.72154
ENSRNOG00000058561	Srrm2	chr10:13145099-13162343	+	protein_coding	-0.67765	0.625183	0.00213337	0.0186877	5.9522	6.62985	61.6367	64.8769	56.5185	108.94	94.9476	91.0784
ENSRNOG00000025558	Palm2	chr5:74649765-74788497	+	protein_coding	-0.677478	0.625257	0.00838551	0.0385472	3.02304	3.70052	6.00219	7.86634	7.6516	13.5337	11.8655	10.7515
ENSRNOG00000047005	Kcnk5	chr15:4554603-4597000	+	protein_coding	-0.677105	0.625419	0.0165565	0.0577972	1.52436	2.20147	1.87212	1.59541	2.19322	3.51275	2.89448	4.53645
ENSRNOG00000014187	Igf1r	chr1:128924966-129206516	+	protein_coding	-0.675103	0.626288	0.00697137	0.0347558	3.2907	3.9658	8.27669	8.20785	9.971	16.038	12.5531	15.5203
ENSRNOG00000030155	Bmp8a	chr5:141007462-141033511	-	protein_coding	-0.674813	0.626413	0.00886752	0.0399619	0.920009	1.59482	0.660046	1.16891	0.881437	1.79509	1.89705	2.40342
ENSRNOG00000024751	H2afy2	chr20:31352960-31402483	-	protein_coding	-0.673961	0.626783	0.00972868	0.0421406	0.432554	1.10651	0.240041	0.364347	0.453028	1.51954	0.848047	1.14411
ENSRNOG00000020952	Cgn	chr2:195909626-195935878	-	protein_coding	-0.673736	0.626881	0.00032217	0.0087801	0.280497	0.954234	0.231743	0.187103	0.225479	1.01758	1.01074	0.792964
ENSRNOG00000046168	Ppm1l	chr2:166140112-166218774	+	protein_coding	-0.673669	0.62691	0.0010525	0.0133171	3.32151	3.99518	8.47175	8.61838	9.96715	15.6473	14.0794	15.1541
ENSRNOG00000027770	Trpm3	chr1:240355149-240757583	+	protein_coding	-0.672286	0.627511	0.0147588	0.054023	1.0502	1.72249	1.40393	1.20499	0.675316	2.39881	2.41501	2.0963
ENSRNOG00000058115	AABR07041709.1	chrX:137473483-137482303	-	lincRNA	-0.67206	0.62761	0.0211906	0.0677573	2.63355	3.30561	5.8217	5.18667	4.66213	7.49753	11.3773	8.19052
ENSRNOG00000038746	Tex12	chr8:54965583-54998864	-	protein_coding	-0.671538	0.627837	0.0318599	0.0883855	1.26948	1.94101	1.64738	1.4708	1.14189	2.47167	2.28302	3.96704
ENSRNOG00000029260	Pitpnm2	chr12:37805332-37903855	+	protein_coding	-0.671507	0.627851	0.00864291	0.0394014	1.79333	2.46483	2.23329	2.56621	2.61147	5.59581	3.91109	4.19423
ENSRNOG00000001389	Irs3	chr12:22122953-22125091	+	protein_coding	-0.670971	0.628084	0.000806298	0.0118999	2.02774	2.69872	3.22605	2.71205	3.32203	5.43471	5.73279	5.31626
ENSRNOG00000036659	Fn3k	chr10:110631494-110642260	+	protein_coding	-0.670788	0.628163	0.012754	0.0494933	1.67951	2.3503	1.79988	2.57636	2.28223	3.37535	4.25027	4.77215
ENSRNOG00000004172	Pdk2	chr10:82839153-82852660	-	protein_coding	-0.670364	0.628348	0.00741626	0.0360487	2.30954	2.9799	4.31351	3.7594	3.81709	7.3315	5.6674	7.83972
ENSRNOG00000012817	Lrrc17	chr4:10108192-10138652	-	protein_coding	-0.670327	0.628364	0.00199956	0.0182413	2.61352	3.28385	5.83364	4.49266	5.10674	8.94881	8.46739	8.80864
ENSRNOG00000021463	Ppara	chr7:126619196-126681752	+	protein_coding	-0.668948	0.628965	0.000697754	0.0112389	0.623773	1.29272	0.468285	0.519954	0.639391	1.62438	1.31544	1.41982
ENSRNOG00000016229	Gltscr1l	chr9:16302578-16494054	+	protein_coding	-0.668679	0.629083	0.000362679	0.00898071	2.46587	3.13455	4.61046	4.18729	4.79379	7.9503	8.05836	7.35396
ENSRNOG00000031612	Gls2	chr7:2605719-2621852	+	protein_coding	-0.668538	0.629144	0.000548731	0.0103149	2.61293	3.28147	5.24564	5.18699	4.92459	9.0525	7.92676	9.24464
ENSRNOG00000046546	LOC103689954	chr1:259958310-259981938	+	protein_coding	-0.668496	0.629162	0.00010669	0.00616881	5.51373	6.18223	44.7526	45.3106	44.0089	69.3456	75.9705	69.7205
ENSRNOG00000015461	Serpine2	chr9:85560863-85626094	-	protein_coding	-0.666996	0.629817	0.0112393	0.0459725	4.74598	5.41297	24.3321	27.0494	26.1925	43.8779	48.0181	34.157
ENSRNOG00000020217	Pagr1	chr1:198449040-198450688	-	protein_coding	-0.666295	0.630123	0.0124164	0.048656	3.22136	3.88765	9.22107	8.67976	7.19998	13.9395	11.7451	16.0302
ENSRNOG00000037134	Shc4	chr3:117897738-117990289	-	protein_coding	-0.666282	0.630129	0.00444476	0.0270619	0.667307	1.33359	0.548058	0.655792	0.56259	1.84032	1.58267	1.1823
ENSRNOG00000030449	Gsta4	chr8:85497557-85518879	+	protein_coding	-0.666191	0.630168	0.0242928	0.0739671	2.35039	3.01658	4.55418	3.80824	3.96599	5.33655	7.88723	8.41072
ENSRNOG00000016368	Ppp1r14c	chr1:39811314-39923057	+	protein_coding	-0.666086	0.630214	0.00750099	0.0362436	1.27057	1.93665	1.55955	1.18865	1.50666	2.65373	3.45979	2.44287
ENSRNOG00000030149	Adgrl3	chr14:28393394-28967980	-	protein_coding	-0.666046	0.630232	0.00153488	0.0158697	1.60566	2.2717	1.85471	2.0007	2.29056	3.75763	3.51914	4.23728
ENSRNOG00000006569	Itgb8	chr6:147094097-147172813	-	protein_coding	-0.665519	0.630462	0.00993591	0.04268	3.30361	3.96913	8.81669	10.3629	7.62982	15.0917	16.1179	12.9453
ENSRNOG00000056944	Arhgap24	chr14:8383214-8600512	-	protein_coding	-0.665307	0.630555	0.0122195	0.0482237	3.5534	4.21871	10.6304	9.16376	12.6897	15.4616	19.0853	18.522
ENSRNOG00000005670	Art4	chr4:170830851-170841187	-	protein_coding	-0.665123	0.630635	0.0414837	0.104945	1.04316	1.70829	1.01816	0.921992	1.25612	2.17954	3.27793	1.5653
ENSRNOG00000027831	Map7d3	chrX:159176680-159244879	-	protein_coding	-0.66432	0.630986	0.025407	0.0761263	3.03728	3.7016	8.1284	7.98873	5.74288	11.2016	14.4975	10.6466
ENSRNOG00000006444	Fkbp4	chr4:161748993-161757447	-	protein_coding	-0.66409	0.631087	0.000276815	0.00839116	4.23129	4.89538	17.5494	16.7932	19.0749	29.4279	27.9335	28.9431
ENSRNOG00000002171	Phldb2	chr11:57265732-57481589	+	protein_coding	-0.663866	0.631185	0.00304274	0.0221406	4.68925	5.35312	25.5215	25.0747	23.8314	41.8144	43.6969	34.6846
ENSRNOG00000020277	Cntnap1	chr10:89089646-89103614	+	protein_coding	-0.663619	0.631293	0.0175275	0.0598954	1.95868	2.6223	3.25948	3.05691	2.3987	6.13922	4.14447	5.35595
ENSRNOG00000031033	Mt-nd2	chrM:3904-4942	+	protein_coding	-0.663481	0.631353	0.00686995	0.0345206	5.99672	6.6602	52.7454	68.4077	68.7958	104.884	96.1246	99.6007
ENSRNOG00000030840	Cadm2	chr11:4174881-4397361	-	protein_coding	-0.662914	0.631601	0.000430383	0.00956104	1.78026	2.44317	2.44688	2.63671	2.23297	4.37327	4.71759	4.23546
ENSRNOG00000057082	AABR07031740.1	chr18:31295425-31305937	-	lincRNA	-0.662905	0.631605	0.00434062	0.0266242	1.21441	1.87731	1.384	1.56249	1.04527	2.77278	2.88881	2.3799
ENSRNOG00000001062	Kmt5a	chr12:37559770-37574750	-	protein_coding	-0.662587	0.631744	0.0208048	0.0669256	4.98602	5.64861	27.933	33.6338	30.7639	56.7096	39.141	53.4963
ENSRNOG00000012302	Gucy1a3	chr2:181045703-181102918	-	protein_coding	-0.661433	0.63225	0.0122013	0.0481865	6.02631	6.68774	64.4673	68.8164	59.5782	99.5913	122.33	87.3086
ENSRNOG00000018184	Tpm1	chr8:72814740-72842228	-	protein_coding	-0.661399	0.632265	0.00146013	0.015445	9.23192	9.89332	574.428	633.589	594.351	882.633	926.213	1048.8
ENSRNOG00000017105	Dpyd	chr2:221823687-222694627	+	protein_coding	-0.66092	0.632475	0.00588668	0.0316623	2.50902	3.16994	4.39773	4.95652	4.73677	7.67384	7.00178	9.50375
ENSRNOG00000018029	Doc2g	chr1:219250265-219253788	+	protein_coding	-0.66082	0.632519	0.00692536	0.034694	0.763419	1.42424	0.845022	0.742336	0.521606	1.42817	2.0636	1.59839
ENSRNOG00000032715	AABR07010705.1	chr2:148262110-148263223	+	protein_coding	-0.660441	0.632685	0.0299876	0.0848576	1.65977	2.32021	1.6572	2.52711	2.36574	4.87696	3.07503	4.2009
ENSRNOG00000005770	Sostdc1	chr6:55812747-55817066	+	protein_coding	-0.659486	0.633104	0.00119268	0.0142241	0.519355	1.17884	0.338537	0.419221	0.550042	1.41846	1.2424	1.13967
ENSRNOG00000062177	Rn60_7_1084.1	chr7:108377970-108382543	+	lincRNA	-0.659283	0.633193	0.00656173	0.0335251	0.20665	0.865932	0.138531	0.205667	0.119569	0.99986	0.537506	0.968786
ENSRNOG00000020202	Asrgl1	chr1:225309246-225329770	-	protein_coding	-0.659094	0.633276	0.0101399	0.0432746	2.65603	3.31512	5.24906	5.09627	5.57283	9.88495	7.19723	10.0499
ENSRNOG00000054993	AABR07024856.1	chr16:19400032-19409521	-	lincRNA	-0.65893	0.633348	0.00484283	0.0282857	3.62789	4.28682	11.8771	10.4118	11.8571	18.4153	16.3295	21.1032
ENSRNOG00000022308	LOC103691298	chr1:236529931-236530485	-	protein_coding	-0.658888	0.633366	0.004379	0.0267951	0.603942	1.26283	0.38761	0.677021	0.508719	1.43816	1.6225	1.16108
ENSRNOG00000006930	Casq1	chr13:90592681-90602365	-	protein_coding	-0.658546	0.633516	0.00017943	0.00722622	1.99152	2.65007	2.92237	3.05103	2.95741	5.02939	5.69667	5.12518
ENSRNOG00000003596	Itgb1bp2	chrX:71342775-71347619	+	protein_coding	-0.657294	0.634066	0.041151	0.104386	2.19159	2.84889	3.47761	3.67799	3.55095	7.23613	4.31061	7.54939
ENSRNOG00000018395	Usp40	chr9:95072112-95143142	-	protein_coding	-0.656856	0.634259	0.00167993	0.0166101	3.58114	4.238	11.6696	11.7257	9.63277	18.0592	18.1731	17.3863
ENSRNOG00000002636	Abat	chr10:7093405-7200499	-	protein_coding	-0.656814	0.634278	0.0133554	0.050906	0.423808	1.08062	0.38331	0.447061	0.205954	0.821428	1.07301	1.50545
ENSRNOG00000047546	Gas2l2	chr10:70639862-70646495	-	protein_coding	-0.65668	0.634336	0.0112381	0.0459725	0.114325	0.771005	0.268369	0	0	0.886612	0.741613	0.512352
ENSRNOG00000059163	AABR07069454.1	chr8:23178097-23181310	+	lincRNA	-0.65661	0.634367	0.00203306	0.0183442	2.27661	2.93322	4.28312	3.84068	3.44823	6.16472	7.21989	6.56652
ENSRNOG00000058589	AABR07046778.1	chr5:6373583-6373849	+	protein_coding	-0.656375	0.634471	0.0426532	0.106718	4.47845	5.13482	17.1553	23.1815	24.232	42.5316	33.0296	28.2781
ENSRNOG00000005874	Tle2	chr7:10988532-11003785	-	protein_coding	-0.656222	0.634538	0.0396307	0.101581	2.35165	3.00788	5.52727	4.05952	3.02637	7.54995	6.159	7.50288
ENSRNOG00000006523	Atl2	chr6:2568990-2610437	+	protein_coding	-0.656031	0.634622	0.000463283	0.00979434	3.16258	3.81861	8.513	7.6874	7.68728	13.3133	12.2979	13.7579
ENSRNOG00000033397	Adamts20	chr7:135466884-135630654	-	protein_coding	-0.656005	0.634633	0.000103309	0.00609637	0.53451	1.19051	0.422722	0.468918	0.454096	1.26001	1.40553	1.18685
ENSRNOG00000005882	Tle1	chr5:88546568-88629491	-	protein_coding	-0.654429	0.635327	0.000468553	0.00984415	2.88861	3.54304	6.79807	5.96864	6.47374	10.1478	10.5662	11.2829
ENSRNOG00000051941	Fam78b	chr13:85110098-85231155	+	protein_coding	-0.654118	0.635464	0.00284376	0.0214811	2.40255	3.05667	4.43115	3.75239	4.72688	7.77634	7.56537	6.66284
ENSRNOG00000058882	Emd	chrX:156452818-156456035	-	protein_coding	-0.652581	0.636141	0.00159735	0.0162143	3.41555	4.06813	8.83139	9.3377	10.9539	16.099	15.5711	15.6559
ENSRNOG00000014310	Tmtc4	chr15:109339564-109394927	-	protein_coding	-0.65212	0.636345	0.0170309	0.058826	2.83391	3.48603	5.91394	6.16581	6.31624	12.7586	8.29181	10.0034
ENSRNOG00000022957	Ctxn3	chr18:52550739-52551805	+	protein_coding	-0.652	0.636397	0.00240668	0.0199896	0.7313	1.3833	0.629055	0.712945	0.639646	1.69995	1.85456	1.30329
ENSRNOG00000013517	Phtf2	chr4:10823281-10938318	+	protein_coding	-0.65168	0.636539	1.61488e-06	0.00284112	3.45759	4.10927	9.88656	9.98391	10.0884	15.9569	16.4086	16.4153
ENSRNOG00000012942	Satb1	chr9:2190915-2274629	+	protein_coding	-0.650966	0.636854	0.0026488	0.0208073	2.26446	2.91543	3.90601	3.81178	3.69871	6.66826	5.67326	7.39188
ENSRNOG00000016935	Mapk1ip1	chr1:211195452-211196868	-	protein_coding	-0.650933	0.636868	0.00509124	0.029119	3.822	4.47293	14.3535	13.2648	11.9163	18.5613	22.8916	22.4325
ENSRNOG00000029792	NEWGENE_1308171	chr17:14607442-14627937	-	protein_coding	-0.650926	0.636871	0.0257093	0.0766113	7.6007	8.25163	204.434	217.114	162.215	271.144	367.609	281.227
ENSRNOG00000019598	Vegfa	chr9:17340341-17355681	+	protein_coding	-0.650772	0.636939	0.0194883	0.0643067	4.26003	4.9108	18.7706	17.9954	17.7291	25.3923	26.0731	37.0958
ENSRNOG00000005690	Lmcd1	chr4:144192989-144252551	+	protein_coding	-0.650212	0.637187	0.00405634	0.0256623	5.33576	5.98597	39.2164	37.521	41.5176	60.2344	71.5803	56.2869
ENSRNOG00000017116	Zfp532	chr18:61258911-61368371	+	protein_coding	-0.649983	0.637288	0.000188833	0.00735379	3.29257	3.94255	8.52334	9.31476	8.57713	14.9023	13.7395	14.5073
ENSRNOG00000030486	Prdm6	chr18:48434652-48538023	+	protein_coding	-0.649085	0.637685	0.0147966	0.0540989	2.37073	3.01982	4.38697	4.18336	3.95483	8.94362	5.92497	6.74827
ENSRNOG00000032590	Ttc28	chr12:51385763-51702730	-	protein_coding	-0.64878	0.637819	0.000458829	0.00975056	3.77972	4.4285	12.6835	12.3385	13.1945	21.9873	19.1074	20.6017
ENSRNOG00000004810	Plcb1	chr3:128155069-128419545	+	protein_coding	-0.648666	0.63787	0.0038211	0.0249187	3.86016	4.50883	13.386	13.4871	13.6943	22.2351	24.6015	18.8365
ENSRNOG00000001419	Cldn15	chr12:22738195-22748860	-	protein_coding	-0.648651	0.637876	0.00120883	0.014291	1.23347	1.88212	1.57638	1.24076	1.25179	2.91592	2.56085	2.592
ENSRNOG00000031397	Stk32b	chr14:77829400-78097919	+	protein_coding	-0.648407	0.637984	0.0107036	0.0446874	2.57849	3.2269	5.20878	5.14411	4.58657	9.96788	6.92963	8.43637
ENSRNOG00000020295	Plekhn1	chr5:173646195-173653905	-	protein_coding	-0.647569	0.638355	0.0332508	0.0908101	2.19528	2.84285	4.30577	4.19291	2.48642	6.1457	6.62707	5.77561
ENSRNOG00000049388	Prr32	chrX:131617798-131619728	+	protein_coding	-0.647376	0.63844	0.000949144	0.0128461	1.83172	2.4791	2.43271	2.50082	2.75323	4.15723	4.99872	4.60242
ENSRNOG00000013825	Rap1gap	chr5:156026911-156074395	+	protein_coding	-0.647123	0.638552	0.000116686	0.00646554	1.01107	1.65819	1.0774	1.05421	0.918332	2.25744	2.07667	2.13721
ENSRNOG00000015744	Spata25	chr3:161292173-161294125	-	protein_coding	-0.646725	0.638729	0.00464919	0.0276739	0.560754	1.20748	0.315635	0.616872	0.508692	1.5113	1.32097	1.11298
ENSRNOG00000011946	Ptn	chr4:64239158-64330996	-	protein_coding	-0.646707	0.638736	0.0291549	0.0831586	6.71468	7.36138	104.764	110.814	96.9766	161.631	131.236	205.747
ENSRNOG00000043364	Zfp362	chr5:146952653-146973932	-	protein_coding	-0.644848	0.63956	0.00327364	0.0230607	2.20773	2.85258	3.29817	4.29293	3.33308	6.51219	6.15723	6.00843
ENSRNOG00000022060	Magi1	chr4:125687307-125958112	-	protein_coding	-0.643882	0.639989	0.00178218	0.017209	3.80106	4.44494	13.0983	12.5715	13.1548	20.1307	23.4006	19.0387
ENSRNOG00000010063	Htr2a	chr15:56666012-56735382	+	protein_coding	-0.643851	0.640002	0.0137763	0.0519822	2.77779	3.42164	5.45191	6.325	5.82498	9.5617	11.8267	8.08245
ENSRNOG00000011360	Dkk2	chr2:237148941-237241350	+	protein_coding	-0.643691	0.640073	0.00266823	0.0208805	3.98127	4.62496	15.1419	14.5297	14.7153	23.9746	26.4927	20.8794
ENSRNOG00000019482	Gnao1	chr19:11513201-11669578	-	protein_coding	-0.643534	0.640143	0.0118225	0.0473252	1.24116	1.8847	0.941019	1.5854	1.63222	2.8763	2.63092	2.5778
ENSRNOG00000056837	Abr	chr10:64567268-64657089	-	protein_coding	-0.643329	0.640234	0.00272154	0.0210878	4.56256	5.20589	24.1894	20.3049	23.587	35.9643	38.713	33.2509
ENSRNOG00000014574	Entpd1	chr1:259739955-259819494	+	protein_coding	-0.642507	0.640599	2.49939e-05	0.00408614	5.45928	6.10178	43.5636	44.0527	41.4148	67.9234	68.481	66.6437
ENSRNOG00000046005	Scd2	chr1:264059374-264072433	+	protein_coding	-0.642382	0.640654	0.00366559	0.0243566	5.23431	5.87669	40.4395	33.5635	36.2408	59.9579	61.6001	52.1588
ENSRNOG00000021392	Noc2l	chr5:173660921-173672459	+	protein_coding	-0.641511	0.641041	0.000660066	0.0110069	3.02765	3.66916	7.29992	7.55377	6.63844	12.5139	11.1414	11.5466
ENSRNOG00000021255	Smox	chr3:124068865-124102240	+	protein_coding	-0.640993	0.641271	0.0370327	0.0972154	2.11303	2.75402	3.66901	3.13178	3.19654	5.93762	4.23354	7.45516
ENSRNOG00000030091	Dusp14	chr10:71363688-71383602	-	protein_coding	-0.640859	0.641331	0.000125166	0.00661486	1.89103	2.53189	2.82111	2.59962	2.70959	4.75358	4.55513	5.05192
ENSRNOG00000005082	Irf6	chr13:111870121-111889328	+	protein_coding	-0.640255	0.6416	0.0125222	0.0489504	0.655987	1.29624	0.59146	0.509237	0.628778	1.02446	1.83646	1.57951
ENSRNOG00000052518	AABR07025387.1	chr16:36374593-36388331	+	lincRNA	-0.639916	0.64175	0.0348366	0.0935041	0.0636158	0.703532	0	0	0.141434	0.714528	0.263403	0.993728
ENSRNOG00000015797	Neurl2	chr3:161296304-161299024	-	protein_coding	-0.639252	0.642046	0.00305934	0.0221851	1.57733	2.21658	2.09081	1.96217	1.90263	4.1106	3.08682	3.8075
ENSRNOG00000001376	Mettl7a	chr7:141973553-141981432	+	protein_coding	-0.639067	0.642128	0.00486086	0.0283013	5.26428	5.90335	42.9796	35.5411	34.3254	56.7801	56.3457	63.7108
ENSRNOG00000008034	Tmeff1	chr5:64326733-64412523	+	protein_coding	-0.63903	0.642144	0.00646085	0.0332532	0.676418	1.31545	0.560721	0.532538	0.706593	1.12883	1.6733	1.70883
ENSRNOG00000023126	Rxfp3	chr2:61006337-61007767	-	protein_coding	-0.638731	0.642278	0.0315658	0.0878205	0.0479673	0.686698	0	0.07258	0.030123	0.732316	0.238978	0.94294
ENSRNOG00000031852	Lsamp	chr11:58803140-59110562	-	protein_coding	-0.638096	0.642561	0.00571302	0.0310692	2.23564	2.87374	4.24989	3.45995	3.46175	5.89642	7.28795	5.88925
ENSRNOG00000019466	Agpat2	chr3:4044542-4055806	-	protein_coding	-0.636552	0.643249	0.0168455	0.0583938	2.3963	3.03285	3.56428	4.13622	5.22379	6.5767	8.32792	6.75657
ENSRNOG00000029478	Cyp4f39	chr7:14441476-14515212	+	protein_coding	-0.636404	0.643315	0.00037593	0.00900923	0.23139	0.867794	0.134079	0.165612	0.223965	0.944177	0.740532	0.795885
ENSRNOG00000007744	Ehd3	chr6:25074955-25100977	+	protein_coding	-0.636388	0.643322	0.00521443	0.029492	3.51741	4.15379	10.3605	9.35293	11.7666	17.3682	18.0853	15.0873
ENSRNOG00000042838	Junb	chr19:26092974-26094756	-	protein_coding	-0.636201	0.643405	0.0119454	0.0476191	6.14392	6.78012	63.2277	62.8675	85.2008	111.278	110.76	104.799
ENSRNOG00000007628	Ptp4a3	chr7:114997103-115002902	+	protein_coding	-0.635978	0.643504	0.00194179	0.0179322	5.56135	6.19733	44.6716	44.2303	49.9713	68.0098	70.0766	79.5584
ENSRNOG00000002916	Car4	chr10:72272248-72281067	+	protein_coding	-0.635502	0.643717	0.0162984	0.0571984	0.770783	1.40628	0.922067	0.551319	0.665775	1.21498	1.83358	1.96685
ENSRNOG00000018260	Hrh2	chr17:10921507-10952441	-	protein_coding	-0.635463	0.643734	0.0127634	0.049518	2.19788	2.83335	3.88515	3.99282	2.9597	7.20414	5.77919	5.50964
ENSRNOG00000004730	Meis2	chr3:107559997-107760589	-	protein_coding	-0.635356	0.643782	0.000414933	0.00938545	4.16905	4.80441	15.7059	17.511	17.8247	27.1286	26.0906	27.6317
ENSRNOG00000015353	Prss12	chr2:227657983-227717884	+	protein_coding	-0.635285	0.643814	0.0111077	0.0455791	1.20805	1.84334	1.07346	1.18613	1.72024	2.38851	2.41781	2.98973
ENSRNOG00000023814	Rimklb	chr4:155260103-155275161	-	protein_coding	-0.634948	0.643964	0.0135724	0.0515188	2.94574	3.58069	6.9228	8.04122	5.38505	10.4929	11.5399	10.884
ENSRNOG00000014104	Myo5b	chr18:70427007-70729030	+	protein_coding	-0.634732	0.64406	0.00545688	0.0302058	0.38616	1.02089	0.441579	0.165662	0.328391	1.11268	1.15894	0.831814
ENSRNOG00000021242	Adam33	chr3:123595560-123607352	-	protein_coding	-0.6341	0.644343	0.0379132	0.0987107	4.21358	4.84768	22.2492	18.1437	13.3486	26.3464	27.5349	29.5925
ENSRNOG00000005673	Runx1t1	chr5:27312928-27442841	+	protein_coding	-0.633768	0.644491	0.00333469	0.0232527	2.0072	2.64096	3.02913	3.37682	2.6839	5.58707	5.52105	4.64961
ENSRNOG00000014851	Col4a4	chr9:88232455-88357182	-	protein_coding	-0.633151	0.644767	0.00906827	0.040469	3.78782	4.42097	12.9979	11.8398	13.6597	18.268	24.2948	19.1683
ENSRNOG00000023509	Irs2	chr16:83824430-83848684	+	protein_coding	-0.632513	0.645052	0.00412779	0.0259156	2.67419	3.3067	5.87075	5.33622	4.97311	9.12248	7.79931	9.87717
ENSRNOG00000024917	Als2cr12	chr9:65665664-65693822	-	protein_coding	-0.632239	0.645174	0.00695019	0.0347341	0.237413	0.869652	0.216142	0.164831	0.156533	0.627165	0.741277	1.15315
ENSRNOG00000057988	Pfkm	chr7:139685573-139722132	+	protein_coding	-0.632091	0.645241	0.00239559	0.0199275	3.2035	3.83559	8.39205	7.47561	8.82011	14.2503	12.0357	13.6376
ENSRNOG00000000593	Rev3l	chr20:44803666-44961382	+	protein_coding	-0.632002	0.64528	0.0011027	0.0137256	4.37754	5.00954	21.13	20.3124	18.0415	30.1438	30.6441	32.9159
ENSRNOG00000052039	Rn50_20_0066.11	chr20:4426689-4428527	-	lincRNA	-0.6315	0.645505	0.0248342	0.0750756	2.07452	2.70602	2.63557	2.95004	4.20365	5.36332	6.34306	4.94597
ENSRNOG00000018500	Frmd4a	chr17:77642302-77687456	-	protein_coding	-0.630772	0.645831	0.002826	0.0214694	2.49599	3.12676	4.5267	4.8859	4.51859	8.13545	8.46487	6.70736
ENSRNOG00000011105	Arl15	chr2:45668969-46050564	+	protein_coding	-0.630507	0.645949	0.00212967	0.0186877	3.72873	4.35923	11.6376	11.6668	13.5561	20.013	20.6986	17.9609
ENSRNOG00000014030	Synm	chr1:128692112-128722048	-	protein_coding	-0.629745	0.646291	0.00788303	0.0372112	5.49594	6.12568	45.5057	39.7676	47.4737	75.3324	59.6094	72.5859
ENSRNOG00000008065	Wwc1	chr10:20663541-20818128	-	protein_coding	-0.629645	0.646335	8.59973e-05	0.00582455	0.135341	0.764986	0.070317	0.12047	0.104873	0.666511	0.780356	0.654002
ENSRNOG00000007726	Mcam	chr8:48472824-48481001	+	protein_coding	-0.629576	0.646366	0.000164982	0.00713678	7.05899	7.68857	136.43	124.561	136.394	205.5	201.444	209.011
ENSRNOG00000061862	Zbtb10	chr2:94692939-94730978	-	protein_coding	-0.629022	0.646615	0.000220787	0.0078668	2.91673	3.54575	6.15071	6.57202	6.95252	10.328	10.8867	10.8281
ENSRNOG00000024536	Ccbe1	chr18:61759289-61788863	-	protein_coding	-0.627987	0.647079	0.0144906	0.053444	1.55353	2.18152	1.89108	2.00338	1.9128	4.58741	3.16346	3.01277
ENSRNOG00000010453	Klhl7	chr4:7532889-7582207	-	protein_coding	-0.627572	0.647265	0.000388651	0.009121	3.75561	4.38318	11.6722	12.6002	13.2974	19.9994	19.1579	20.4664
ENSRNOG00000015691	Fam212b	chr2:208170652-208185965	+	protein_coding	-0.627517	0.64729	0.00366958	0.0243635	4.37913	5.00665	21.8112	18.0821	19.7002	28.2052	33.4022	32.0678
ENSRNOG00000018950	Fa2h	chr19:43545378-43596801	-	protein_coding	-0.627284	0.647394	0.00299413	0.0220219	0.560526	1.18781	0.545361	0.449066	0.432477	1.28368	1.53876	1.03913
ENSRNOG00000016613	Hoxc4	chr7:144647587-144650129	+	protein_coding	-0.626796	0.647613	0.00392433	0.0252254	2.29671	2.92351	3.40397	4.40963	3.97883	6.52374	6.09542	7.18052
ENSRNOG00000056079	AABR07030568.5	chr10:93260075-93264701	+	lincRNA	-0.626751	0.647633	0.0224353	0.0701481	0	0.626751	0	0	0	0.502427	0.272993	0.924834
ENSRNOG00000020673	Pbxip1	chr2:188766535-188776439	+	protein_coding	-0.626327	0.647823	0.0160011	0.056552	7.21066	7.83699	152.163	126.848	164.969	203.075	220.808	263.084
ENSRNOG00000003285	Mpv17l	chr10:3321476-3357470	+	protein_coding	-0.625104	0.648373	0.00643749	0.0331656	0.962549	1.58765	1.07652	0.849563	0.926917	2.24941	1.58279	2.23519
ENSRNOG00000060440	LOC108351589	chr7:1586917-1591850	+	lincRNA	-0.624795	0.648512	0.00392918	0.0252254	0	0.624795	0	0	0	0.338027	0.69758	0.614177
ENSRNOG00000016625	Slc22a2	chr1:48317995-48360261	-	protein_coding	-0.624614	0.648593	0.00398423	0.0254301	0.968276	1.59289	0.848553	0.973425	1.053	1.7304	2.41673	1.9423
ENSRNOG00000003950	Lvrn	chr18:40883224-40953864	+	protein_coding	-0.623225	0.649218	0.0271683	0.0794832	1.13873	1.76196	1.30439	1.18354	1.1216	2.23249	3.29312	1.81125
ENSRNOG00000001629	Wrb	chr11:36497509-36511535	+	protein_coding	-0.6229	0.649364	0.00801798	0.0375263	3.54135	4.16425	11.6706	10.2059	10.115	16.7481	14.7707	19.5916
ENSRNOG00000010199	Glrb	chr2:179769009-179842547	-	protein_coding	-0.622198	0.64968	0.00892205	0.0401201	0.42395	1.04615	0.258465	0.376236	0.394219	1.25991	0.743288	1.23515
ENSRNOG00000009656	Rspo1	chr5:142986526-143007831	+	protein_coding	-0.621912	0.649809	0.00526699	0.0296618	4.22744	4.84935	15.3542	18.0782	20.0666	26.4998	27.9554	29.0846
ENSRNOG00000015751	Cyp4f18	chr16:19410810-19528999	+	protein_coding	-0.621406	0.650037	0.00529782	0.0297513	1.66409	2.28549	2.37754	2.22383	1.92313	4.16422	3.27737	4.24594
ENSRNOG00000033143	Cep295nl	chr10:107363511-107376645	-	protein_coding	-0.621207	0.650127	0.000528064	0.0102578	3.79376	4.41497	13.1187	13.2305	12.2767	20.5737	21.5702	18.9366
ENSRNOG00000014486	Rfx3	chr1:245859633-246110218	-	protein_coding	-0.621119	0.650167	0.00318838	0.0227191	1.38018	2.0013	1.63837	1.83409	1.35871	3.2356	2.68718	3.10905
ENSRNOG00000003756	Lancl3	chrX:14358224-14490340	+	protein_coding	-0.62104	0.650202	0.0116168	0.046974	0.249019	0.870059	0.114109	0.224361	0.230408	1.09423	0.533269	0.901506
ENSRNOG00000011696	Lifr	chr2:56426367-56489415	+	protein_coding	-0.620872	0.650278	0.00636606	0.033014	4.70405	5.32492	23.8165	26.2997	25.1386	37.7446	45.4718	34.7672
ENSRNOG00000014758	Lgi1	chr1:256955652-256999253	+	protein_coding	-0.620343	0.650516	0.00407224	0.0256939	0.466807	1.08715	0.465438	0.305842	0.379465	1.05481	1.40653	0.939233
ENSRNOG00000021206	Pla2g16	chr1:222844144-222877193	+	protein_coding	-0.620136	0.65061	0.0138969	0.0522816	3.88664	4.50678	13.7798	12.8525	14.8047	21.1193	18.5681	26.146
ENSRNOG00000009722	Chd3	chr10:55943446-55965216	-	protein_coding	-0.620038	0.650654	0.0202506	0.0658613	4.9292	5.54924	28.4209	28.9343	31.1134	51.9992	36.4462	50.735
ENSRNOG00000016208	Setbp1	chr18:75095632-75207306	-	protein_coding	-0.619628	0.650839	0.000243621	0.0080939	4.15289	4.77252	16.298	17.7559	16.3499	26.3973	27.375	25.2643
ENSRNOG00000007529	Bmf	chr3:110306067-110324084	-	protein_coding	-0.618907	0.651164	0.0289395	0.0827444	2.63248	3.25138	6.22241	4.74769	4.74365	8.33734	7.04447	10.4966
ENSRNOG00000017165	Akr1e2	chr17:69365453-69379947	+	protein_coding	-0.618051	0.651551	0.0208666	0.0670589	2.86882	3.48687	7.16775	5.15228	6.75649	8.77987	11.7338	10.3154
ENSRNOG00000006978	Mterf2	chr7:24638208-24648255	+	protein_coding	-0.617438	0.651827	0.0145338	0.0534958	1.9637	2.58113	3.6785	2.868	2.27945	5.06729	5.07897	4.80995
ENSRNOG00000060146	Six5	chr1:80000165-80003232	+	protein_coding	-0.616614	0.6522	0.00467055	0.027741	3.13858	3.75519	8.66107	7.54007	7.27814	13.6817	11.0726	12.89
ENSRNOG00000036693	Slc25a10	chr10:109665682-109673143	+	protein_coding	-0.616511	0.652246	0.00511233	0.029179	2.28258	2.8991	4.18875	3.86808	3.55993	6.03399	5.91905	7.52895
ENSRNOG00000015149	Nrg4	chr8:59782974-59849490	-	protein_coding	-0.616159	0.652405	0.00759768	0.0365096	0.785022	1.40118	0.723347	0.618574	0.834175	1.3238	1.60819	2.03986
ENSRNOG00000009872	Kcnh2	chr4:7355574-7387253	+	protein_coding	-0.615036	0.652913	0.0150135	0.054616	3.87046	4.4855	15.3612	13.2931	12.3793	22.223	18.0233	24.4451
ENSRNOG00000047102	Popdc3	chr20:50394650-50422560	+	protein_coding	-0.614708	0.653062	0.046112	0.112951	0.145441	0.760149	0.0987431	0.0929418	0.126817	0.713426	0.301361	1.17881
ENSRNOG00000037871	Sfxn5	chr4:116993914-117111653	-	protein_coding	-0.614674	0.653078	3.88827e-05	0.00468321	0.898311	1.51298	0.886713	0.889369	0.816489	1.9546	1.80578	1.8042
ENSRNOG00000009022	LOC103692165	chr4:114835064-114850701	+	protein_coding	-0.614605	0.653109	0.000223488	0.0078668	1.89505	2.50965	2.59303	2.71539	2.85419	4.65879	4.98277	4.45527
ENSRNOG00000061050	Mboat2	chr6:44009872-44131387	+	protein_coding	-0.614256	0.653267	8.51019e-05	0.00582455	1.37827	1.99252	1.64623	1.52135	1.63293	2.92436	2.86939	3.1497
ENSRNOG00000005985	Kcnma1	chr15:344360-1047956	+	protein_coding	-0.613711	0.653514	0.00195374	0.0179804	2.99128	3.60499	6.90759	6.6158	7.34904	11.3383	12.2242	10.041
ENSRNOG00000059715	Cc2d2a	chr14:71895246-71973419	-	protein_coding	-0.612974	0.653847	0.00166455	0.0165075	3.45568	4.06865	10.5149	10.4215	9.04154	14.8317	16.8608	15.7082
ENSRNOG00000027869	Sox5	chr4:178066165-178441547	-	protein_coding	-0.61282	0.653917	0.00073355	0.0114408	2.82444	3.43726	6.18286	5.7051	6.37947	9.09318	10.1648	10.2793
ENSRNOG00000027286	Lrrc75a	chr10:48930416-48944304	-	protein_coding	-0.61247	0.654076	0.00862594	0.0393349	3.05316	3.66563	6.94679	7.4584	7.50745	10.0985	13.8828	11.3722
ENSRNOG00000021370	Ccdc69	chr10:40392460-40419054	-	protein_coding	-0.612269	0.654167	0.0136577	0.051721	2.14384	2.75611	3.13292	3.63179	3.50895	6.24043	4.59948	6.60508
ENSRNOG00000053288	Ank3	chr20:20105047-20480623	+	protein_coding	-0.612056	0.654264	0.00148412	0.015589	2.7785	3.39056	5.5768	5.92326	6.0943	10.1288	8.49754	9.91238
ENSRNOG00000005711	Ptprd	chr5:92862267-93244202	-	protein_coding	-0.611625	0.654459	0.00599457	0.0319504	2.55602	3.16764	5.34205	4.73105	4.59564	6.85166	8.31947	8.91547
ENSRNOG00000052190	AABR07072602.1	chr18:53216095-53272041	-	lincRNA	-0.611312	0.654601	0.0162854	0.0571773	0.260514	0.871826	0.224106	0.298022	0.081849	1.18749	0.613864	0.735898
ENSRNOG00000010777	Tox	chr5:19892698-20189721	-	protein_coding	-0.611018	0.654735	0.0046832	0.0277674	1.33134	1.94236	1.31754	1.86436	1.40031	2.73546	3.1204	2.68843
ENSRNOG00000052302	AABR07024580.1	chr16:6689278-6690697	-	lincRNA	-0.610789	0.654839	0.00693098	0.0346979	0.183349	0.794138	0.108979	0.162109	0.136085	0.845365	0.916015	0.474677
ENSRNOG00000037428	Zfp605	chr12:52606560-52658275	-	protein_coding	-0.610635	0.654908	0.00424436	0.0262778	1.18488	1.79552	1.39018	1.3831	1.06292	2.12703	2.73181	2.58478
ENSRNOG00000009019	Slc6a6	chr4:123642210-123713464	-	protein_coding	-0.610059	0.65517	0.0101823	0.0433883	3.01845	3.62851	6.75794	7.18634	7.37709	13.779	10.1458	10.4844
ENSRNOG00000058856	Tslp	chr18:25613831-25617361	+	protein_coding	-0.609791	0.655292	0.0180848	0.0611668	0.772651	1.38244	0.908045	0.490875	0.752845	1.49736	1.32247	2.05518
ENSRNOG00000061904	LOC103694864	KL568414.1:54316-75297	-	protein_coding	-0.609721	0.655323	0.0077202	0.0368321	3.15542	3.76514	6.96213	8.22355	8.63157	14.3489	11.4349	12.1685
ENSRNOG00000021670	Frem2	chr2:142747501-142885604	-	protein_coding	-0.609412	0.655464	0.000937183	0.0128385	0.911228	1.52064	0.887806	0.81593	0.94028	1.86364	2.10064	1.66015
ENSRNOG00000054763	LOC108348322	KL568414.1:33585-40027	-	protein_coding	-0.608608	0.655829	0.0105233	0.044169	0.178487	0.787095	0.269657	0	0.141573	0.905765	0.752427	0.538539
ENSRNOG00000014075	Clybl	chr15:108608204-108838235	+	protein_coding	-0.607692	0.656246	0.000815336	0.0119403	0.708184	1.31588	0.630806	0.543648	0.732221	1.65289	1.38742	1.43616
ENSRNOG00000010232	Enpp5	chr9:19469706-19476646	-	protein_coding	-0.607439	0.656361	0.0284395	0.0818168	4.25187	4.85931	17.1293	19.4424	17.6598	27.7069	22.7086	34.9338
ENSRNOG00000033844	LOC100912195	chr1:116565790-116567189	-	protein_coding	-0.607347	0.656402	0.0198855	0.0651357	0.353014	0.960361	0.185014	0.355103	0.297501	0.696757	0.815497	1.39154
ENSRNOG00000028149	Kansl1l	chr9:73713430-73799427	-	protein_coding	-0.605602	0.657197	0.00135033	0.01495	3.93867	4.54427	15.0556	14.6074	13.3884	20.6248	23.9201	22.5711
ENSRNOG00000024482	Tnrc18	chr12:13810180-13910955	+	protein_coding	-0.605442	0.65727	0.0349989	0.0937609	3.70076	4.3062	11.2135	12.5172	12.3164	23.6185	14.6976	19.035
ENSRNOG00000029394	Dusp8	chr1:215030429-215033460	-	protein_coding	-0.605418	0.657281	0.00409314	0.0257911	1.9303	2.53572	2.70026	2.63616	3.11494	4.91676	4.18604	5.35428
ENSRNOG00000011363	Napepld	chr4:9966891-10002247	+	protein_coding	-0.60526	0.657353	0.00363407	0.0242742	1.42826	2.03352	1.75117	1.70077	1.62329	3.07484	2.65264	3.61038
ENSRNOG00000020905	Hdac5	chr10:90140183-90151042	-	protein_coding	-0.604994	0.657474	0.00161907	0.0162814	4.17377	4.77876	18.334	16.6803	16.1979	27.4937	24.2183	27.7865
ENSRNOG00000005854	Angpt1	chr7:81342280-81592206	-	protein_coding	-0.604992	0.657475	0.02748	0.0800688	4.69188	5.29687	26.8198	26.6471	21.4484	35.0271	47.1341	34.0323
ENSRNOG00000007374	Tac1	chr4:33638709-33646819	+	protein_coding	-0.6044	0.657745	0.0323652	0.0891964	0.0156143	0.620014	0.033002	0	0	0.550224	0.222387	0.915692
ENSRNOG00000020676	Ppp1r14a	chr1:87224677-87232848	+	protein_coding	-0.603492	0.658159	9.50421e-05	0.00596705	6.82989	7.43338	112.53	110.732	115.069	170.599	179.808	165.449
ENSRNOG00000031979	Mt-atp6	chrM:7919-8599	+	protein_coding	-0.602937	0.658412	0.0215446	0.0684122	6.26705	6.86999	65.2375	84.9904	79.1971	132.165	99.1324	119.02
ENSRNOG00000001645	Filip1l	chr11:45039461-45124423	-	protein_coding	-0.599853	0.659821	4.69961e-05	0.0048805	7.08435	7.6842	137.511	137.657	129.131	202.612	204.007	207.428
ENSRNOG00000006509	Srgap3	chr4:144638335-144869919	-	protein_coding	-0.599805	0.659843	0.00101795	0.013183	1.52971	2.12952	1.85387	1.88915	1.91921	3.76643	3.35498	3.03615
ENSRNOG00000003553	Efemp1	chr14:113202419-113295014	+	protein_coding	-0.599737	0.659874	0.00458958	0.0274776	5.98903	6.58877	64.2794	55.9498	67.9237	88.1607	103.246	94.9445
ENSRNOG00000017108	Syngr1	chr7:121311024-121334437	+	protein_coding	-0.598624	0.660384	0.0426203	0.106718	1.05354	1.65216	1.35745	0.925016	0.970435	2.30656	1.47423	2.7952
ENSRNOG00000005034	Arhgef25	chr7:70469312-70476340	-	protein_coding	-0.598577	0.660405	0.00660645	0.0336477	5.43844	6.03702	44.556	42.0394	40.5901	64.3408	56.7539	74.0247
ENSRNOG00000050090	Slc6a17	chr2:210249663-210299770	-	protein_coding	-0.598408	0.660482	0.00103971	0.0132569	2.85306	3.45146	6.27477	6.10078	6.30198	10.2576	10.6714	8.96348
ENSRNOG00000017619	Aldh1a1	chr1:238222521-238264330	+	protein_coding	-0.597943	0.660695	0.0117851	0.0472777	1.79611	2.39406	2.33208	2.99473	2.14666	3.68022	4.75963	4.38751
ENSRNOG00000016023	Kank1	chr1:243276403-243398536	+	protein_coding	-0.597721	0.660797	0.00206586	0.0184886	6.56102	7.15874	102.818	85.2931	92.9604	138.374	148.675	138.849
ENSRNOG00000017319	Mertk	chr3:121235119-121342444	+	protein_coding	-0.597624	0.660842	0.0146221	0.0536707	3.89876	4.49638	16.0203	12.646	13.2874	21.6895	24.6194	18.7807
ENSRNOG00000054757	Adcy6	chr7:140270692-140291620	-	protein_coding	-0.597415	0.660937	0.00125492	0.014531	4.36646	4.96387	20.0719	18.6335	20.2129	31.1448	27.5874	32.0778
ENSRNOG00000022982	Gal3st2	chr9:100990523-100993206	+	protein_coding	-0.597377	0.660955	0.000486613	0.00998218	0.0823083	0.679685	0.066058	0	0.113143	0.530065	0.667199	0.611088
ENSRNOG00000051704	Zfp185	chrX:152999016-153031444	+	protein_coding	-0.597156	0.661056	0.00417558	0.0260966	0.443076	1.04023	0.497951	0.224603	0.369761	1.22067	1.01032	0.948387
ENSRNOG00000002229	Adcy5	chr11:68695839-68842320	-	protein_coding	-0.596459	0.661375	0.00721044	0.0353922	5.56901	6.16547	48.1564	40.148	51.8913	75.5824	69.6114	67.3859
ENSRNOG00000005857	Lrrc3b	chr15:11298478-11299257	+	protein_coding	-0.595963	0.661603	0.00759904	0.0365096	0.298291	0.894253	0.066232	0.389244	0.255316	0.753931	0.946546	0.880676
ENSRNOG00000021200	Hfe2	chr2:198655437-198659317	+	protein_coding	-0.595957	0.661605	0.000313688	0.00873885	0.679583	1.27554	0.600546	0.653307	0.552756	1.32592	1.57084	1.37278
ENSRNOG00000047493	Slco1a4	chr4:175969549-176026163	-	protein_coding	-0.595647	0.661748	6.53562e-05	0.00545031	1.29251	1.88816	1.46241	1.37365	1.51464	2.66964	2.82417	2.61422
ENSRNOG00000010489	Samd4a	chr15:23665202-23878539	+	protein_coding	-0.594142	0.662438	0.00933773	0.0411729	4.09542	4.68956	15.6133	14.1265	18.8765	26.5565	24.5823	23.3745
ENSRNOG00000057096	Gnai1	chr4:13405136-13485883	+	protein_coding	-0.594129	0.662444	0.00617297	0.0323993	4.76086	5.35499	26.7833	25.6709	25.8947	37.671	46.663	36.194
ENSRNOG00000047786	Ogn	chr17:15447716-15467359	-	protein_coding	-0.593742	0.662622	0.0207057	0.0667236	7.76045	8.3542	221.925	237.392	190.839	294.972	391.059	300.987
ENSRNOG00000029939	Gypc	chr18:25312387-25344614	-	protein_coding	-0.593373	0.662791	0.000150425	0.00697248	3.81492	4.40829	13.083	13.6749	12.4879	20.308	19.6071	20.8035
ENSRNOG00000055573	Rn50_7_1407.2	chr7:142884905-142890864	-	lincRNA	-0.593274	0.662837	0.0373527	0.0977289	1.653	2.24627	1.91169	2.40581	2.13647	2.68663	4.37546	4.38941
ENSRNOG00000059961	Rapgef3	chr7:139232251-139254551	-	protein_coding	-0.593068	0.662932	0.00578804	0.0313437	3.65268	4.24575	12.5742	12.2849	10.0313	17.0107	17.5182	19.472
ENSRNOG00000021276	Bmp2	chr3:126335863-126346318	+	protein_coding	-0.592385	0.663246	0.00366456	0.0243566	1.25912	1.85151	1.2393	1.48711	1.46203	3.02319	2.29235	2.54815
ENSRNOG00000006025	Lamb3	chr13:112031594-112073186	+	protein_coding	-0.591676	0.663572	0.00048247	0.00998218	0.462199	1.05387	0.438037	0.292733	0.406463	1.01037	1.05354	1.16752
ENSRNOG00000047339	Pja1	chrX:69213645-69218556	-	protein_coding	-0.591537	0.663636	0.000886161	0.0124318	4.50638	5.09792	22.4789	20.0449	22.7597	31.6865	34.649	33.4716
ENSRNOG00000017233	Mmachc	chr5:135555565-135561914	-	protein_coding	-0.591446	0.663678	0.000433694	0.00957375	1.38453	1.97597	1.55173	1.51828	1.76958	2.90543	3.11526	2.78804
ENSRNOG00000001312	Pdgfa	chr12:17734133-17755285	+	protein_coding	-0.590676	0.664032	6.61892e-05	0.00548395	3.55476	4.14544	11.119	10.8179	10.331	17.0582	16.7863	16.2561
ENSRNOG00000005615	Gadd45a	chr4:97782512-97784842	-	protein_coding	-0.59059	0.664071	0.0151704	0.054993	4.1904	4.78099	16.9428	15.8525	19.1259	22.8218	26.2017	31.0697
ENSRNOG00000006144	Cntn3	chr4:134784668-135069970	-	protein_coding	-0.590086	0.664303	0.00262959	0.0207353	0.0337705	0.623857	0	0.026028	0.045535	0.567918	0.378468	0.693085
ENSRNOG00000003977	Dusp1	chr10:16970626-16973418	+	protein_coding	-0.590038	0.664325	0.0405851	0.103433	4.95282	5.54286	29.0671	28.1371	32.9083	55.6113	35.5144	48.0158
ENSRNOG00000047940	Mmp28	chr10:70660691-70681672	-	protein_coding	-0.58988	0.664398	0.0114413	0.0464974	3.06906	3.65894	6.46056	7.59552	8.21704	13.357	10.3725	11.3433
ENSRNOG00000001056	Snapc2	chr12:2537275-2540668	-	protein_coding	-0.589727	0.664468	0.0328123	0.0900743	3.34263	3.93236	9.28423	8.81563	9.342	13.3922	11.7059	18.4599
ENSRNOG00000008747	Plekha5	chr4:174605476-174774693	+	protein_coding	-0.589601	0.664527	0.0248601	0.0751261	4.14999	4.73959	18.9963	15.9687	15.4898	26.1175	21.3075	30.5194
ENSRNOG00000017208	Cspg4	chr8:61532465-61567510	+	protein_coding	-0.589211	0.664706	0.0191684	0.0636069	5.48441	6.07362	41.916	37.1821	53.7566	68.1885	66.6988	64.2247
ENSRNOG00000007837	Acot11	chr5:126347435-126395668	-	protein_coding	-0.58888	0.664859	0.0148025	0.0540989	1.83601	2.42489	2.47107	2.82985	2.42324	4.79942	3.46264	4.98299
ENSRNOG00000002907	Plekha6	chr13:50555454-50578720	-	processed_transcript	-0.588862	0.664867	0.0115897	0.0468927	3.5625	4.15136	10.455	12.4146	9.732	18.2078	14.6309	17.6891
ENSRNOG00000059679	Rtkn	chr4:113968995-113984632	+	protein_coding	-0.588306	0.665124	0.000302874	0.00865375	1.8133	2.40161	2.3239	2.55959	2.66883	4.25466	4.47293	4.12985
ENSRNOG00000012181	Lpl	chr16:22537056-22561496	-	protein_coding	-0.588254	0.665147	0.0407591	0.103668	7.16161	7.74987	157.976	115.638	157.274	186.982	254.689	206.492
ENSRNOG00000011975	Crtc3	chr1:142393207-142500383	-	protein_coding	-0.588071	0.665232	0.000938137	0.0128385	2.45187	3.03995	4.50552	4.20592	4.71435	7.86768	6.97826	6.86368
ENSRNOG00000023828	LOC680875	chr7:117180812-117187367	-	protein_coding	-0.587531	0.665481	0.0414353	0.104887	0.600831	1.18836	0.638418	0.559596	0.365111	1.33917	0.80993	1.7956
ENSRNOG00000007666	Cacnb4	chr3:37955069-38090526	-	protein_coding	-0.587511	0.66549	0.00888824	0.0400444	1.24574	1.83326	1.47126	1.62712	1.0541	2.38662	2.88063	2.44291
ENSRNOG00000030371	Mt-co2	chrM:7006-7689	+	protein_coding	-0.587375	0.665553	0.00257846	0.0204986	9.40749	9.99487	629.051	757.09	654.716	1054.96	975.648	1029.1
ENSRNOG00000016099	Id4	chr17:16692557-16695126	-	protein_coding	-0.587247	0.665612	0.0116493	0.047044	5.53931	6.12656	45.0903	44.8267	46.6176	62.6268	62.874	82.9207
ENSRNOG00000050206	Shank2	chr1:217151166-217592763	+	protein_coding	-0.587212	0.665628	0.011656	0.0470457	0.142732	0.729944	0.0924837	0.102325	0.117314	0.634683	0.424792	0.958936
ENSRNOG00000008961	Mapre3	chr6:26878744-26889882	-	protein_coding	-0.586965	0.665742	0.0171807	0.0591262	2.02009	2.60706	2.98519	3.07153	3.11263	5.70433	3.95678	5.80541
ENSRNOG00000017511	Dcdc2	chr17:41838201-42031265	-	protein_coding	-0.586789	0.665823	0.0121407	0.0480457	0.048688	0.635476	0.025177	0.051374	0.026629	0.627763	0.298243	0.773966
ENSRNOG00000007920	Ssbp3	chr5:126511350-126648661	+	protein_coding	-0.586739	0.665846	0.0214522	0.0682765	3.53652	4.12326	10.1347	9.89838	11.8751	17.9087	13.3437	18.5141
ENSRNOG00000006649	Thrb	chr15:8890578-9086282	-	protein_coding	-0.586558	0.66593	0.000216603	0.00784379	2.52841	3.11496	4.91003	4.77946	4.62214	8.09202	7.67829	7.24135
ENSRNOG00000060123	Kifc2	chr7:117723263-117730702	+	protein_coding	-0.585994	0.66619	0.0425348	0.106608	1.35851	1.9445	2.04067	1.76258	1.0071	2.42744	3.08011	3.0777
ENSRNOG00000015975	LOC497940	chr10:56507553-56511583	-	protein_coding	-0.585877	0.666244	0.00184422	0.0174809	2.46108	3.04695	5.08501	4.3609	4.11769	7.32159	7.5197	6.96237
ENSRNOG00000007326	Prepl	chr6:8318979-8346197	-	protein_coding	-0.58576	0.666298	0.000367827	0.00898071	3.59315	4.17891	10.9827	10.5348	11.7166	16.4277	17.8587	17.0791
ENSRNOG00000001294	Ift81	chr12:39423596-39506890	+	protein_coding	-0.585403	0.666463	0.00191136	0.0178006	3.70583	4.29123	13.4753	11.5328	11.2466	18.0201	18.4107	19.3288
