# Supplementary material for: Whole-Genome Uterine Artery Transcriptome Profiling and Alternative Splicing Analysis in Rat Pregnancy
Source: Int J Mol Sci. 2020 Mar 18;21(6):2079. doi: 10.3390/ijms21062079 (PMC7139363; doi:10.3390/ijms21062079)
Supplement: Supplementary file 1 [file ijms-21-02079-s001.zip › Supplementary tables and figures/Supplementary table 5.xlsx]

## Sheet: pgesa- go cellular component
Supplementary table 5. Altered GO: Cellular component and Molecular function between pregnanat and non pregnanat UA
cellular component- Gene Ontology	NP1	NP2	NP3	D20P1	D20P2	D20P3	Pathways	adj.Pval	Direction	Genes
1.34e-03 DNA packaging complex	-9.00412	-9.92963	-8.28999	10.0803	9.66896	9.07988	DNA packaging complex	0.00134	Diff	H3f3a H3f3a Ncapd3 Ncaph2 Ncaph Hist2h3c2 Cenpa H3f3c LOC102548682 LOC684762 Hist1h3a Hist1h3b Hist1h1e LOC102549173 Hist2h3c2 LOC102548682 Hist1h3b Ncapd2 Hist1h2ail1 Hist2h3c2 LOC684762 H2afy Glyr1 Sos2 Ncapg2 Sos1 Smc4 H2afz H2afx ENSRNOG00000012850 Hp1bp3 Shprh Kdm1b Hist1h1a Hist1h2bcl1 Hist1h2af Smc2 H2afy2 Kat6a H1fx Hist2h2ac Hist3h2bb LOC100912564 H2afj Ncapg Slf1 Hist3h2ba Hist2h2be LOC…
1.34e-03 Nucleosome	-8.27469	-9.54347	-7.59264	9.39428	8.95306	8.69793	Nucleosome	0.00134	Diff	H3f3a H3f3a Hist2h3c2 Cenpa H3f3c LOC102548682 LOC684762 Hist1h3a Hist1h3b Hist1h1e LOC102549173 Hist2h3c2 LOC102548682 Hist1h3b Hist1h2ail1 Hist2h3c2 LOC684762 H2afy Glyr1 Sos2 Sos1 H2afz H2afx ENSRNOG00000012850 Hp1bp3 Shprh Kdm1b Hist1h1a Hist1h2bcl1 Hist1h2af H2afy2 Kat6a H1fx Hist2h2ac Hist3h2bb LOC100912564 H2afj Slf1 Hist3h2ba Hist2h2be LOC103690002 RGD1562378 LOC100912489 Hist1h4b Hist2h2…
2.29e-03 Side of membrane	-5.90135	-5.83583	-8.09794	6.46761	6.47874	7.63979	Side of membrane	0.00229	Diff	Cd24 Frk Fyn RT1-CE5 RT1-M3-1 RT1-S3 RT1-N3 Ly6g6c Sppl3 Gna12 Gnaz Il3ra Ssc4d Cd80 LOC100360218 Cxcr4 Il2rg Il27ra Gngt2 Cxcr6 Thy1 Ccr1 Cd8a Sema7a Hm13 Traf3 Lyn Csf3r Hck Src Fgr Cd163 Ada Ccr7 Ackr4 Sppl2a Fes Cd79b Il13ra1 Cxcl12 Tnfrsf14 Gfra2 Cxcr2 ENSRNOG00000014312 Gna14 Il11ra1 Pgm5 Ghr LOC108349548 Cd3d Cd274 Cd4 Gnai2 Ssc5d Gng8 Hfe Gnat1 Mill1 Cd14 Cx3cr1 Scart1 D2hgdh Gnat2 Gnai3 …
1.34e-03 Protein-DNA complex	-5.33106	-6.74452	-5.79752	6.21934	6.5048	6.11822	Protein-DNA complex	0.00134	Diff	Rpa1 H3f3a Ctc1 H3f3a Plrg1 Gins1 Rpa3 Terf2ip Prim2 Rpa2 Ercc3 Pold2 Wrn Smarcal1 Gins2 Pold4 Pot1 Terf2 Hist2h3c2 Prim1 Cenpa H3f3c Acd LOC102548682 LOC684762 Hist1h3a Hist1h3b Pot1b Hist1h1e LOC102549173 Cdc45 Hist2h3c2 LOC102548682 Hist1h3b Hist1h2ail1 Ten1 Hist2h3c2 LOC684762 Pold3 Med1 H2afy Sp1 Kcnip3 Hnrnpk Jund Cdc5l Rbpj Atf6b Gtf2h3 Tbp Nfe2l2 Donson Glyr1 Parp1 Helb Sos2 Xrcc6 Ddit3 S…
2.29e-03 Chromosome, centromeric region	-5.402	-5.6868	-5.27056	5.60064	6.23776	4.207	Chromosome, centromeric region	0.00229	Diff	Champ1 Zfp207 Mad1l1 Nuf2 Pafah1b1 Ndel1 Aurkb Dsn1 Spc25 Spdl1 Bub1b Ncapd3 Ndc80 Cdt1 Aurkc Ckap5 Nup133 Bub3 Cenpc Ska3 Mis18bp1 Gpatch11 Dscc1 Cdca8 Bub1 Nsl1 Cenpw Cenpo Zw10 Ncapd2 Oip5 Nde1 Dynlt3 Dctn4 Dctn2 Dync1li2 Fbxo28 Daxx Anapc16 Ppp1cc Lrwd1 Baz1b Clasp1 Tpr Psen2 Cenpv Smc1a Cenpf Zfp330 Nup85 Mtbp Ikzf1 Nek2l1 Nup37 Ppp1r12a Ppp2r5c Mad2l1 LOC103694903 Rcc2 Nup107 Kdm4c Mis12 Zn…
2.29e-03 Condensed chromosome, centromeric region	-5.58214	-5.25208	-5.44486	5.93314	5.77247	4.09868	Condensed chromosome, centromeric region	0.00229	Diff	Champ1 Nuf2 Aurkb Dsn1 Spc25 Spdl1 Bub1b Ncapd3 Ndc80 Aurkc Nup133 Cenpc Ska3 Mis18bp1 Bub1 Nsl1 Cenpo Ncapd2 Ppp1cc Cenpf Nup85 Ndel1 Mis12 Itgb3bp Clasp2 Knstrn Cenpe Cenpn Pinx1 Orc2 Ska1 Kmt5b Kmt5c Plk1 Cfdp1 Pmf1 Cenpu Ahctf1 Cenpt Ska2 Cenpa Hnrnpu Ncapg Cenpw Zwint Zw10 Atrx Cenpb Cebpb Nde1 Ccnb1 Ss18l1 Nudcd2
1.73e-03 Condensed chromosome kinetochore	-5.27343	-4.81143	-5.22086	5.3262	5.40863	4.20808	Condensed chromosome kinetochore	0.00173	Diff	Champ1 Nuf2 Dsn1 Spc25 Spdl1 Bub1b Ndc80 Nup133 Cenpc Ska3 Mis18bp1 Bub1 Nsl1 Cenpo Ppp1cc Cenpf Nup85 Ndel1 Mis12 Itgb3bp Clasp2 Knstrn Cenpn Pinx1 Orc2 Ska1 Plk1 Cfdp1 Pmf1 Cenpu Ahctf1 Cenpt Ska2 Cenpa Hnrnpu Cenpw Zwint Zw10 Nde1 Ccnb1 Ss18l1 Nudcd2
2.29e-03 Kinetochore	-5.06529	-4.84487	-4.77261	5.16439	5.64417	3.53992	Kinetochore	0.00229	Diff	Champ1 Zfp207 Mad1l1 Nuf2 Pafah1b1 Ndel1 Dsn1 Spc25 Spdl1 Bub1b Ndc80 Cdt1 Ckap5 Nup133 Bub3 Cenpc Ska3 Mis18bp1 Gpatch11 Bub1 Nsl1 Cenpw Cenpo Zw10 Nde1 Dynlt3 Dctn4 Dctn2 Dync1li2 Fbxo28 Anapc16 Ppp1cc Lrwd1 Clasp1 Psen2 Cenpv Smc1a Cenpf Nup85 Mtbp Nek2l1 Nup37 Ppp1r12a Mad2l1 Aurkb Nup107 Mis12 Trappc12 Psen1 Itgb3bp Clasp2 Zwilch Meaf6 Knstrn Cenpe Dync1i1 Xpo1 Dync1li1 Cenpn Pinx1 Orc2 Tp53…
2.29e-03 Dystrophin-associated glycoprotein complex	4.63769	4.77083	4.63298	-3.00779	-4.7369	-3.53119	Dystrophin-associated glycoprotein complex	0.00229	Diff	Sgcd Sgca Sntb1 Sntg2 Sgcg Pgm5 Snta1 Sntb2 Krt8 Krt19 Dag1 Dmd Sspn Sgcb Cav3 Utrn Sgce
2.29e-03 Glycoprotein complex	4.63769	4.77083	4.63298	-3.00779	-4.7369	-3.53119	Glycoprotein complex	0.00229	Diff	Sgcd Sgca Sntb1 Sntg2 Sgcg Pgm5 Snta1 Sntb2 Krt8 Krt19 Dag1 Dmd Sspn Sgcb Cav3 Utrn Sgce
2.29e-03 Nuclear transcription factor complex	4.65987	3.11138	4.04125	-4.83961	-3.99327	-3.8731	Nuclear transcription factor complex	0.00229	Diff	Ppard Gtf3c6 Nr5a2 Gtf2h4 Gtf2h3 Tbp Gtf3c3 Nr1i2 Med14 Gtf2a1 E2f6 Med6 Mnat1 Sox12 Max Pparg Thra Snapc1 Rara Nfyb Med17 Nfyc Gtf3c5 Tbpl1 Nfat5 Sox7 Nfatc2 Sox2 Med26 Gtf2h1 Rarg Brf2 Ercc3 Gtf2e2 Brf1 Med31 Cbfb E2f4 Sox18 Gtf2a1l E2f1 Med4 Bdp1 Gtf2h5 Gtf2h2 Nr1h2 Taf7 Taf13 Ptov1 Med25 Ascl2 Nfatc4 Ppara Rarb Taf11 Gtf2e1 Taf4b Sox17 Trim28 E2f3 Sox11 Ccnh Taf2 Nr1d2 E2f2 Taf12 Taf9 Nfatc3 …
2.29e-03 Protein acetyltransferase complex	2.80079	2.81801	3.92963	-3.60978	-3.00579	-3.0326	Protein acetyltransferase complex	0.00229	Diff	Dr1 Msl3l2 Naa25 Naa11 Morf4l2 Tada2a Tada1 Msl3 Eny2 LOC100362333 Ing3 Kat14 Dpf3 Tada3 Meaf6 Msl1 Naa20 Naa15 Ruvbl1 Naa30 Epc1 Kansl3 Naa35 Sgf29 Dmap1 Taf6l Kat8 Phf20 Ruvbl2 Dpf2 Atxn7l3 Msl2 Rsf1 Tada2b Kansl1l Epc2 Naa50 Naa16 Mrgbp Taf12 Dr1 Taf9 Kansl1 Mcrs1 Pole3 RGD1560212 Morf4l1 RGD1564855 NEWGENE_1308612 Naa10 Taf9b Taf6 Ogt Brd1 Supt7l Crebbp Yeats4 Brpf1 Wdr5 Mbip Naa38 ENSRNOG000…
2.29e-03 Acetyltransferase complex	2.80079	2.81801	3.92963	-3.60978	-3.00579	-3.0326	Acetyltransferase complex	0.00229	Diff	Dr1 Msl3l2 Naa25 Naa11 Morf4l2 Tada2a Tada1 Msl3 Eny2 LOC100362333 Ing3 Kat14 Dpf3 Tada3 Meaf6 Msl1 Naa20 Naa15 Ruvbl1 Naa30 Epc1 Kansl3 Naa35 Sgf29 Dmap1 Taf6l Kat8 Phf20 Ruvbl2 Dpf2 Atxn7l3 Msl2 Rsf1 Tada2b Kansl1l Epc2 Naa50 Naa16 Mrgbp Taf12 Dr1 Taf9 Kansl1 Mcrs1 Pole3 RGD1560212 Morf4l1 RGD1564855 NEWGENE_1308612 Naa10 Taf9b Taf6 Ogt Brd1 Supt7l Crebbp Yeats4 Brpf1 Wdr5 Mbip Naa38 ENSRNOG000…
1.34e-03 Spindle microtubule	-3.30511	-3.30014	-2.93692	3.05859	3.45231	2.9107	Spindle microtubule	0.00134	Diff	Numa1 Klhl22 Nusap1 Kif18a Aurkb Aurkc Kif18b Ska3 Csnk1d Kif11 Dynlt3 Cdk1 Clasp1 Kifap3 Pafah1b1 Klhl21 Aurka Capn6 Cdc27 Tubg2 Cenpe Cep295 Rab11a Spag5 Map9 Kif2a Ska1 Cul3 Calm1 Tubgcp3 Cdc16 Ccsap Plk1 Polb Arl3 Psrc1 Tubg1 Ska2 Kntc1 Hnrnpu Zw10
2.29e-03 RNA polymerase II transcription factor complex	3.14042	2.42106	3.47232	-3.48623	-3.30522	-2.87527	RNA polymerase II transcription factor complex	0.00229	Diff	Ppard Nr5a2 Gtf2h4 Gtf2h3 Tbp Nr1i2 Med14 Gtf2a1 E2f6 Med6 Mnat1 Max Pparg Thra Rara Nfyb Med17 Nfyc Tbpl1 Med26 Gtf2h1 Rarg Ercc3 Gtf2e2 Med31 Cbfb E2f4 Gtf2a1l E2f1 Med4 Gtf2h5 Gtf2h2 Nr1h2 Taf7 Taf13 Ascl2 Ppara Rarb Taf11 Gtf2e1 Taf4b Trim28 E2f3 Ccnh Taf2 Nr1d2 E2f2 Taf12 Taf9 Taf4 LOC103695118 Taf9b Nfya Ercc2 Tcf15 Atf6b Taf6 Gemin5 Pou2f1 Nono Tle1 Yap1 Ddit3 Hipk2 Hoxb9 Fos Hif1a Tada3 S…
2.29e-03 Secretory granule	-2.96511	-2.7832	-3.50969	2.66053	3.49265	3.22671	Secretory granule	0.00229	Diff	Plat Rab4b Itpr2 Syt1 Anxa7 Trh Rab27b Acrbp Syt5 Enkur Eqtn Klk1c3 Klk14 Klk15 Rab27a ENSRNOG00000053339 Srgn Tmed2 Nudt1 LOC100910732 Bace2 Sod1 Kit Tgfb2 Calr Cd38 Col1a1 Baiap2 Ebag9 Igf1 Ptprn2 Trip11 Ctnna1 Tor1a Vamp2 Bmf Tmed10 Cd46 Loxl1 Ncs1 Penk Ift88 Fstl3 Tgfb3 Skil Oprd1 Pcsk1 Dynll1 Csnk2a2 Rab7a Arsa Snapin Cdc42 Edn1 Hspd1 Rab13 Zg16 Pla2g2a Slc2a4 Rab4a Smpd1 Ctsl Nppc Notch1 Ra…
2.29e-03 Ciliary base	3.32516	3.41147	2.47403	-2.81358	-3.31523	-3.25311	Ciliary base	0.00229	Diff	Ift88 MGC94199 Ttc26 MGC94199 Cfap36 Wdr60 Prkacb Prkaca Tulp3 Ift52 Mok Ick Ift20 Prkar2b Ift122 Nphp4 Nek8 Rab8a Fam92a Disc1 Cep126 Traf3ip1 Nphp3
1.73e-03 Cyclin-dependent protein kinase holoenzyme complex	-2.64549	-2.92069	-2.39481	2.41687	2.71568	2.98668	Cyclin-dependent protein kinase holoenzyme complex	0.00173	Diff	Ccng2 Ccni Ccng1 Ccnjl Cdk12 Ccnk Ccnf Ccne2 Cdk13 Cks2 NEWGENE_1306399 Ccna2 Ccnt2 Bccip Ccnd1 Cdk9 Cks1b NEWGENE_1306399 Ccnt1 LOC103692976 Ccnb1 Cdkn1a Cdk1 Cdk2 Cdk14 Mnat1 Cdk6 Ccne1 Rb1 Ccny Cdk7 Pcna Cdk4 Ccnd3 Ccnd2
2.29e-03 Spindle midzone	-2.16744	-2.87393	-2.13209	2.22397	2.46172	2.52537	Spindle midzone	0.00229	Diff	Kif18a Aurkb Mapre3 Unc119 Mapre1 Aurkc Kif18b Map10 Cdca8 Numa1 Cenpv Pkp4 Arl8a Rcc2 App Cenpe Map9 Gem Plk1 Kif20b Cdc6 Hnrnpu Kif14 Eml1 Racgap1 Rif1 Arl8b Ctdp1 Cdc42
2.34e-03 Nuclear speck	2.18074	2.00879	2.75469	-2.85052	-2.04476	-2.42444	Nuclear speck	0.00234	Diff	Srsf2 Srsf3 Srsf9 Rbm19 Glyr1 Srsf5 Srsf6 Srsf10 Srsf4 Dennd1b Zc3h13 Mettl3 Zcchc12 U2af2 Trip12 LOC100362965 Srsf7 Thap7 Rbm14 Srsf1 Srsf12 Aff2 Snurf Ppp1r8 Rbm4b Dyrk1a Cdk12 Cacnb4 LOC100909712 Tardbp Sf3a2 Cdc5l Dgkq Nuak2 LOC108348112 Ring1 Mapk14 Tfip11 Gtf2h4 Ddx39b Arl6ip4 Ppp1cc Rnf34 Limk1 Nrip1 Ythdc1 Son ENSRNOG00000002040 Gpatch2 Eftud2 Luc7l3 Il15 Thoc6 Rufy1 Adamts4 Nono Ppp4r3b …
2.29e-03 Integral component of synaptic vesicle membrane	2.60973	2.01378	2.02618	-2.84326	-2.02679	-2.41647	Integral component of synaptic vesicle membrane	0.00229	Diff	Stx6 Ptprn2 Wfs1 Stx16 Vamp2 Mal2 Sypl1 Stx12 Stx7 Syngr1 Sv2c Lamp1 Sv2a Vamp3 Atp8a1 Vamp4 Syt1 Oprk1 Synpr Vamp7 Oprd1 Vamp1 Slc6a9 Syt11 Stx1a Slc6a17 Atp6v1g2
2.29e-03 Phagocytic cup	-2.02018	-1.82153	-2.6931	2.46985	2.05299	2.41533	Phagocytic cup	0.00229	Diff	Bin2 Dnm2 Aif1 Snx5 Arhgap25 Sh3bp1 Lcp1 Megf10 Pear1 Anxa1 Arhgap12 Coro1a Syt11 Irgm Myo1g Rack1
2.29e-03 Secretory granule membrane	-2.02734	-1.75963	-1.95396	1.86955	1.90072	1.23573	Secretory granule membrane	0.00229	Diff	Itpr2 Anxa7 Eqtn ENSRNOG00000053339 Tmed2 Cd38 Trip11 Tmed10 Cd46 Ift88 Rab27b Zg16 Tekt3 Pam Abca3 Rab27a Rph3al Lamp2 Stxbp2 Selp Car4 Ptprn2 Syt1 Vamp2 Itpr1 Vamp7 Bsg Ica1 Snca Flot2 Abcc4 Scg3 Vamp8 Sparc Slc11a1 Hyal3 Tcirg1 Adam8 Syt5 Vamp1 Stx3 Rab26 Cpe Sri Cav1 Pla1a Cav2 Scamp1 Acrbp
1.73e-03 Serine/threonine protein kinase complex	-1.64391	-1.76071	-1.33298	1.52005	1.67823	1.54651	Serine/threonine protein kinase complex	0.00173	Diff	Gtf2h4 Gtf2h3 Ccng2 Ccni Ccng1 Ccnjl Acvr1 Cdk12 Rb1cc1 Acvr1b Ccnk Mnat1 Ccnf Ccne2 Gtf2h1 Ercc3 Cdk13 Cks2 NEWGENE_1306399 Ccna2 Atg13 Ccnt2 Gtf2h5 Bccip Gtf2h2 Ccnd1 Chuk Cdk9 Phkb Acvrl1 Ccnh Cks1b NEWGENE_1306399 Ccnt1 LOC103692976 Ccnb1 Ikbkg Phkg1 Cdk5 Phkg2 Cdkn1a Cdk1 Acvr1c Smcr8 Cdk2 Cdk14 Cdk6 Erc1 RGD1359108 Tbc1d5 Ccne1 Rb1 Uvrag Ercc2 Ccny Cdk7 Pycard Zbtb7a Pcna Wdr41 Cdk4 Ulk1 Se…
2.29e-03 Protein kinase complex	-1.11345	-1.68119	-1.26665	1.27821	1.42201	1.4568	Protein kinase complex	0.00229	Diff	Gtf2h4 Gtf2h3 Prkab1 Sik1 Ccng2 Ccni Ccng1 Ccnjl Acvr1 Cdk12 Rb1cc1 Acvr1b Ccnk Mnat1 Ccnf Ccne2 Gtf2h1 Prkaa1 Ercc3 Cdk13 Cks2 NEWGENE_1306399 Ccna2 Nim1k Atg13 Ccnt2 Gtf2h5 Bccip Gtf2h2 Ccnd1 Chuk Cdk9 Phkb Acvrl1 Ccnh Cks1b Sik2 NEWGENE_1306399 Ccnt1 LOC103692976 Ccnb1 Ikbkg Phkg1 Cdk5 Prkag2 Phkg2 Kmt2d Cdkn1a Cdk1 Acvr1c Smcr8 Cdk2 Cdk14 Cdk6 Erc1 RGD1359108 Tbc1d5 Ccne1 Rb1 Uvrag Ercc2 Ccny…
2.29e-03 Synaptonemal complex	-1.45055	-1.28165	-1.21406	1.17727	1.55495	1.23165	Synaptonemal complex	0.00229	Diff	Blm Syce1l P3h4 Sycp2 Brca2 Hspa2 Mlh3 Smc3 Plk1 Brca1 Ccdc155 Incenp Mlh1 Rad51 Hormad2 Tex12 Wapl
2.29e-03 Synaptonemal structure	-1.45055	-1.28165	-1.21406	1.17727	1.55495	1.23165	Synaptonemal structure	0.00229	Diff	Blm Syce1l P3h4 Sycp2 Brca2 Hspa2 Mlh3 Smc3 Plk1 Brca1 Ccdc155 Incenp Mlh1 Rad51 Hormad2 Tex12 Wapl
2.29e-03 Heterotrimeric G-protein complex	-1.22373	-1.22637	-1.25555	1.26402	1.48263	0.950113	Heterotrimeric G-protein complex	0.00229	Diff	Gna12 Gnaz Gngt2 Gna14 LOC108349548 Gnai2 Gng8 Gnat1 Gnat2 Gnai3 Gnao1 Gng10 Gna13 LOC108349548 Gng11 Gng2 Gng12 Gng11 Gnai1 Gnb1 Gng13
2.29e-03 GTPase complex	-1.22373	-1.22637	-1.25555	1.26402	1.48263	0.950113	GTPase complex	0.00229	Diff	Gna12 Gnaz Gngt2 Gna14 LOC108349548 Gnai2 Gng8 Gnat1 Gnat2 Gnai3 Gnao1 Gng10 Gna13 LOC108349548 Gng11 Gng2 Gng12 Gng11 Gnai1 Gnb1 Gng13
2.29e-03 Microtubule end	-1.00708	-1.32753	-1.24526	1.16266	1.35696	1.00185	Microtubule end	0.00229	Diff	Nin Camsap2 Mapre3 Mapre1 Ckap5 Camsap1 Nckap5 LOC100911256 Nckap5l Clip1 Numa1 Slain2 Cdk5rap2 Knstrn Dctn1 Aspm Abraxas2 Kif2c Clip2 Kif18b Skap1 Nav3 Myo5a

## Sheet: pgesa- go Molecular function
Supplementary table 5. Altered GO: Cellular component and Molecular function between pregnanat and non pregnanat UA
Molecular function- Gene Ontology	NP1	NP2	NP3	D20P1	D20P2	D20P3	Pathways	adj.Pval	Direction	Genes
7.85e-04 Endopeptidase activity	-5.98651	-5.3482	-6.09979	6.62494	5.66134	5.4796	Endopeptidase activity	0.000785	Diff	Dcbld1 Psmb8 Usp42 Sppl3 Usp25 Senp7 Psmd2 Masp1 Bace2 Usp46 Psen2 Usp9x Capn8 Tasp1 Ncstn Usp24 Mmp19 Ctse Hgf Psma6 Mbtps2 Hm13 Psma3 Usp1 Trappc12 Psen1 Casp3 Mmp14 Mep1a Pcsk1 Psmb2 Sppl2a Psmb7 Psma1 C1r LOC100360846 Pcsk5 Zmpste24 Casp8 Cflar Mmp15 Pmpcb Espl1 Casp9 Psma4 F12 Mbtps1 Usp5 Ctsc Usp10 Pitrm1 Casp2 Bace1 Plg Mmp23 Pcsk7 Usp40 Atg4b Ctsl Plat Rce1 Psmb10 LOC100360846 Pycard Mst1…
1.88e-03 Transferase activity, transferring one-carbon groups	4.67521	5.18354	5.28275	-5.5857	-4.5925	-6.89776	Transferase activity, transferring one-carbon groups	0.00188	Diff	Prmt7 Cmtr1 Wdr4 Prmt2 Mepce N6amt1 Setd4 Comt Trmt1l Tfb2m Mettl22 Trmt1 Otc LOC100361025 Ftsj1 Mettl15 Shmt1 Ndufaf7 Pcmtd1 Nnmt Mettl2b Setd3 Thumpd3 Bmt2 Trmt5 Shmt2 Tgs1 Thumpd2 Trmt44 Trmt12 Trmo Ftsj3 Fdxacb1 Trmt10a Inmt Trmt9b LOC103692719 Nsun4 Prmt5 Setd6 Trmt10b Emg1 Prmt9 Dimt1 Comtd1 Mtfmt Prmt3 Ash2l Trmt13 Nsd3 Mgmt Tpmt Nsd1 Rnmt Cmtr2 Prmt6 Nsun2 Pcmtd2 Eed Nop2 Fbl Armt1 Men1 T…
1.88e-03 Peptidase activity	-5.80503	-4.21111	-5.6943	6.04234	4.65713	5.30382	Peptidase activity	0.00188	Diff	Dcbld1 Psmb8 Usp42 Sppl3 Usp25 Senp7 Psmd2 Lmln Masp1 Bace2 Usp46 Uchl1 Scpep1 Psen2 Usp9x Capn8 Uchl5 Lvrn LOC108348062 Tasp1 Ncstn Atxn3 Cpa6 Usp24 Cpq Cops5 Otud6b Mmp19 Ctse Vcpip1 Hgf Psma6 Ggh Mbtps2 Hm13 Pm20d2 Psma3 Usp1 Trappc12 Psen1 Otub2 Cpvl Casp3 Prcp Cpa1 Usp8 Cpb2 Mmp14 Mep1a Pcsk1 Tpp2 Psmb2 Mindy4 Sppl2a Psmb7 Psma1 C1r LOC100360846 Otulin Pcsk5 Zmpste24 Stambp Casp8 Cflar Mmp15…
1.88e-03 S-adenosylmethionine-dependent methyltransferase activity	5.63596	4.14779	5.09589	-4.97412	-4.90168	-6.17361	S-adenosylmethionine-dependent methyltransferase activity	0.00188	Diff	Prmt7 Cmtr1 Wdr4 Prmt2 N6amt1 Setd4 Comt Trmt1l Tfb2m Trmt1 LOC100361025 Mettl15 Ndufaf7 Pcmtd1 Nnmt Mettl2b Setd3 Thumpd3 Bmt2 Trmt5 Thumpd2 Trmo Ftsj3 Fdxacb1 Trmt10a Inmt LOC103692719 Prmt5 Setd6 Trmt10b Emg1 Prmt9 Dimt1 Comtd1 Prmt3 Ash2l Nsd3 Tpmt Nsd1 Rnmt Cmtr2 Prmt6 Nsun2 Pcmtd2 Eed Nop2 Fbl Armt1 Men1 Trmt6 Prdm9 Prmt1 Mettl4 Camkmt Carm1 Dot1l Bud23 Nsd2 Trmt10c Mrm2 LOC100910833 Mettl1…
1.88e-03 Antigen binding	-4.08978	-5.4189	-4.3583	4.5782	4.85383	3.58732	Antigen binding	0.00188	Diff	RT1-CE5 RT1-M3-1 RT1-S3 RT1-N3 ENSRNOG00000014312 RT1-N2 RT1-A2 RT1-CE3 RT1-T24-1 ENSRNOG00000034190 RT1-A1 RT1-T24-4 RT1-T24-3 RT1-M2 ENSRNOG00000050000 RT1-CE10 ENSRNOG00000050998 ENSRNOG00000061639 Cd40 RT1-Ba Maml1 Cd48 Topors Dhcr24 Ppp2r1a Cd1d1 Tgfb1 RT1-Bb RT1-Da Klrd1 Itga4 LOC103694903 Ep400 LOC103694903 Slc7a8 Slc7a5
1.47e-03 Catalytic activity, acting on a tRNA	4.76939	4.68397	3.80844	-4.05433	-4.47296	-5.05617	Catalytic activity, acting on a tRNA	0.00147	Diff	Rpp21 Vars Wdr4 Pop5 Iars2 Eprs Trmt1l Trmt1 Farsa Dars Ptrh2 Wars Tsen54 Lars2 Ftsj1 Pop1 Mettl2b Dtd2 Thumpd3 RGD1305089 Pars2 Rars Trmt5 Dus4l Thumpd2 Rars2 Dtd1 Trmt44 Trmt12 Trmo Trmt10a Trmt9b LOC103692719 Trmt10b Farsb Trit1 Cars2 Mtfmt Iars Trmt13 Hars2 Fars2 Nsun2 Lars Aars Rpp30 Tars Kars Wars2 Sars2 Sars Cars Aarsd1 Trmt6 Alkbh8 Lrrc47 Yars2 Pop7 Ears2 Pop4 Hars Tyw3 Gatb Trmt10c Lcmt2…
8.11e-04 Serine-type peptidase activity	-4.15506	-3.54667	-4.59946	4.60095	4.27196	4.36937	Serine-type peptidase activity	0.000811	Diff	Dcbld1 Masp1 Scpep1 Hgf Cpvl Pcsk1 Tpp2 C1r Pcsk5 F12 Mbtps1 Ctsa Plg Pcsk7 Plat Mst1 Tysnd1 Prss53 Clpp ENSRNOG00000053037 LOC100910418 St14 Ctrl Cma1 Cfb Rhbdd2 Corin F9 Cpd Cela1 Immp1l Pamr1 Rhbdl3 Fap Prepl Tmprss5 Htra3 Plau Prcp Gzmk Sec11a Furin Rhbdf2 Pcsk6 C1rl F3 C1s Dpp7 Ctrc Hp Lonp2 Prss12 F2 Ctsc Sec11c Prss23 Tpsb2 Dpp8 Tpp1 Rhbdl1 Nup98 Htra1 Rhbdf1 Htra2 Parl Tpsab1 Prss35 Rhbdl…
7.85e-04 Serine hydrolase activity	-4.19306	-3.57071	-4.52745	4.61444	4.16159	4.43672	Serine hydrolase activity	0.000785	Diff	Dcbld1 Masp1 Scpep1 Hgf Cpvl Pcsk1 Tpp2 C1r Pcsk5 F12 Mbtps1 Ctsa Plg Pcsk7 Plat Mst1 Tysnd1 Prss53 Clpp ENSRNOG00000053037 LOC100910418 St14 Ctrl Cma1 Cfb Rhbdd2 Corin F9 Cpd Cela1 Immp1l Pamr1 Rhbdl3 Fap Prepl Tmprss5 Htra3 Plau Prcp Gzmk Sec11a Furin Rhbdf2 Pcsk6 C1rl F3 C1s Pla2g6 Dpp7 Nceh1 Ctrc Hp Lonp2 Prss12 F2 Ctsc Sec11c Prss23 Tpsb2 Dpp8 Tpp1 Rhbdl1 Nup98 Htra1 Rhbdf1 Htra2 Parl Tpsab1…
1.59e-03 Basal transcription machinery binding	3.7051	3.41944	4.28861	-3.82233	-4.5354	-5.02916	Basal transcription machinery binding	0.00159	Diff	LOC100911956 ENSRNOG00000004787 Recql5 Rtf1 Supt4h1 Pcf11 Leo1 Rprd1b Elof1 Gtf2e2 Rprd1a Ctr9 Ccar2 Paf1 Gtf2e1 Zfp326 Rprd2 Tbp Dhx9 Cdc73 Smyd2 Uvssa Ar Ago2 Gtf2b Tcf4 Elp3 Uri1 Elp2 Edf1 Nop58 Elp1 Pcif1 Ercc1 Wac Fbl Esr1 Taf7 Ruvbl2 Znhit6 Hnrnpu Taf2 Ago1 Scaf1 Ctdp1
1.59e-03 Basal RNA polymerase II transcription machinery binding	3.7051	3.41944	4.28861	-3.82233	-4.5354	-5.02916	Basal RNA polymerase II transcription machinery binding	0.00159	Diff	LOC100911956 ENSRNOG00000004787 Recql5 Rtf1 Supt4h1 Pcf11 Leo1 Rprd1b Elof1 Gtf2e2 Rprd1a Ctr9 Ccar2 Paf1 Gtf2e1 Zfp326 Rprd2 Tbp Dhx9 Cdc73 Smyd2 Uvssa Ar Ago2 Gtf2b Tcf4 Elp3 Uri1 Elp2 Edf1 Nop58 Elp1 Pcif1 Ercc1 Wac Fbl Esr1 Taf7 Ruvbl2 Znhit6 Hnrnpu Taf2 Ago1 Scaf1 Ctdp1
1.59e-03 Serine-type endopeptidase activity	-3.7558	-3.04256	-4.39036	4.03964	4.00322	4.0676	Serine-type endopeptidase activity	0.00159	Diff	Dcbld1 Masp1 Hgf Pcsk1 C1r Pcsk5 F12 Mbtps1 Plg Pcsk7 Plat Mst1 Tysnd1 Prss53 Clpp ENSRNOG00000053037 LOC100910418 Cma1 Cfb Rhbdd2 Corin F9 Cela1 Pamr1 Rhbdl3 Fap St14 Prepl Tmprss5 Htra3 Plau Gzmk Tpp2 Furin Rhbdf2 Pcsk6 C1rl F3 C1s Ctrc Hp Lonp2 Prss12 F2 Ctsc Prss23 Tpsb2 Tpp1 Ctrl Rhbdl1 Htra1 Rhbdf1 Htra2 Parl Tpsab1 Prss35 Rhbdl2 Rhbdd3 Apeh Dpp4 F7 Prss36 Klk1c3 F10 Cfd Klk14 Klk15 Lonp1 M…
1.59e-03 Transition metal ion transmembrane transporter activity	-2.93024	-3.18613	-4.00315	3.34946	3.74333	3.52749	Transition metal ion transmembrane transporter activity	0.00159	Diff	Slc39a7 Slc39a14 Slc39a10 Slc39a13 Slc39a8 Slc31a1 Slc25a37 Slc25a28 Slc39a6 Slc39a11 Slc39a5 Slc39a3 Slc39a1 Atp7a Slc30a1 Mmgt1 Trpm2 Tfrc NEWGENE_620180 Slc31a2 Slc39a4 Slc11a1 Slc30a5 Slc11a2 Tf
7.85e-04 Peroxidase activity	-3.78014	-3.63563	-3.10438	3.26354	3.03394	3.21526	Peroxidase activity	0.000785	Diff	Alox5ap Prdx6 Prdx4 Mgst3 Mpo Cat Gpx7 Gpx8 Gpx4 Gstk1 Prdx1 ENSRNOG00000017695 Hbe1 Hba-a2 Hba-a3 LOC689064 Hba-a2 LOC100134871 Pxdn LOC103694857 Mgst2 Cygb Gstt1 Gstt2 Clic2 Ptgs2 Prdx2 Ptgs1 Mgst1 Prdx3 Txndc17 Duox2 Gstp1 Prdx5 Duox1 Gpx1 Gpx3
1.47e-03 Antioxidant activity	-3.95343	-3.38984	-3.12684	2.89922	3.43711	2.9042	Antioxidant activity	0.00147	Diff	Alox5ap Sod1 Prdx6 Prdx4 Sod3 Mgst3 Mpo Cat Gpx7 Gpx8 Prxl2a LOC103690044 Prxl2b Gpx4 Gstk1 Prdx1 ENSRNOG00000017695 Prxl2c Sod2 Hbe1 Hba-a2 Hba-a3 LOC689064 Hba-a2 Gsto2 LOC100134871 Txnrd3 Pxdn LOC103694857 Mgst2 Cygb Gstt1 Kdm3b Gstt2 Clic2 Apom Txnrd2 Ptgs2 Prdx2 Fabp1 Ptgs1 Mgst1 Tp53inp1 Nxn Txnrd1 Ubiad1 Prdx3 S100a8 Selenos Txndc17 Gsr Duox2 Gstp1 Apoe Prdx5 Gsto1 ENSRNOG00000031167 Duox1…
7.85e-04 Oxidoreductase activity, acting on peroxide as acceptor	-3.54102	-3.3969	-2.90649	3.09337	2.81843	3.07827	Oxidoreductase activity, acting on peroxide as acceptor	0.000785	Diff	Sesn1 Alox5ap Prdx6 Prdx4 Mgst3 Sesn3 Mpo Cat Gpx7 Gpx8 Gpx4 Gstk1 Prdx1 ENSRNOG00000017695 Hbe1 Hba-a2 Sesn2 Hba-a3 LOC689064 Hba-a2 LOC100134871 Pxdn LOC103694857 Mgst2 Cygb Gstt1 Gstt2 Clic2 Ptgs2 Prdx2 Ptgs1 Mgst1 Prdx3 Txndc17 Duox2 Gstp1 Park7 Prdx5 Duox1 Gpx1 Gpx3
7.85e-04 Protein kinase A regulatory subunit binding	3.04647	3.02719	3.13556	-3.42777	-3.04628	-2.71206	Protein kinase A regulatory subunit binding	0.000785	Diff	Akap8l Akap8 Akap9 Prkacb Akap1 Acbd3 Prkaca Arfgef1 Arfgef2 Akap7 Pja2 Ryr2 Ezr Kcnq1 Gskip
1.59e-03 Extracellular ligand-gated ion channel activity	3.28662	2.5074	2.43007	-3.10687	-3.10296	-3.52492	Extracellular ligand-gated ion channel activity	0.00159	Diff	Gabrr2 Grin2d Grik2 P2rx7 P2rx4 Glrb Glra1 Chrnb1 P2rx1 Grik5 P2rx2 Trpv1 Chrne Grin3a Grid2 Gria4 Gria3 Grik3 P2rx5 Gria1 Gria2 Ptk2b
8.96e-05 Double-stranded RNA binding	-2.93629	-2.92423	-2.99727	2.8815	3.09922	2.92396	Double-stranded RNA binding	8.96e-05	Diff	Oasl Prkrip1 Eif4h Dgcr8 Aptx Eif4b Zfr Drosha Mrpl44 Zfp346 Zfr2 Oas1k Oas1i Oas1g Oas3 Stau1 Tlr3 Supv3l1 Elavl1 Oas1a Tfrc Dhx9 Dhx15 Tlr7 Ifih1 Ddx1 Mtdh Dhx33 Ago2 Rc3h2 Strbp Tubb4b Dicer1 Prkra Rftn1 Mbnl1 Ilf2 Dhx36 Sidt2 Vim Dhx58 Dus2 Hsp90ab1 Lsm14a Ilf3 Yrdc Ago4 Oasl2 Dhx30 Msn Eif4a1 Hnrnpu Ago3 Tarbp2 ENSRNOG00000042458 Tlr8 Eif2ak2 Oas2 Fxr1 Tuba1b Ago1 Actn1 Fmr1 ENSRNOG000000590…
1.88e-03 ATP-dependent RNA helicase activity	3.28578	2.51106	2.27838	-2.30589	-2.87161	-2.70066	ATP-dependent RNA helicase activity	0.00188	Diff	Skiv2l Dhx9 Dhx15 Dhx40 Dhx33 Dqx1 Mtrex Dhx29 Dhx36 Dhx38 Dhx35 Dhx32 Upf1 Dhx8 Dhx37 Dhx30 Dhx16 Ythdc2 Dhx34 Dhx57 Ddx5 Supv3l1 Ddx39b Ddx54 Eif4a2 Snrnp200 Ddx25 Mov10 Ighmbp2 Eif4a1 Eif4a3 Ddx21
7.85e-04 Core promoter sequence-specific DNA binding	2.43611	2.01994	2.30525	-2.59403	-2.25489	-2.3463	Core promoter sequence-specific DNA binding	0.000785	Diff	Tbp Zfp513 Prdm10 Tbpl1 Zfp91 Zfp64 Zfp142 Zfp462 Zfp407 Pogz Taf1b Rrn3 Pou2f1 Med1 Gadd45a Ezh2 Klf10 Kdm3a Fos Nrf1 Smarca4 Gtf2b H2afy Taf1c Sox8 Pih1d1 Ruvbl2 Ubtf Baz2a Cebpb
8.80e-04 Phosphatidylinositol phosphate phosphatase activity	2.12418	2.38567	2.23709	-2.1243	-2.6799	-2.29202	Phosphatidylinositol phosphate phosphatase activity	0.00088	Diff	Synj1 Ocrl Sacm1l Mtmr14 Inpp4b Inpp5j Inpp5f Inpp5b Inpp5k Fig4 Pten Mtm1 Mtmr1 Mtmr2 Pip4p2 Mtmr3 Pip4p1 Mtmr7 Mtmr6 Synj2 Inpp4a Inpp5e
7.85e-04 RNA polymerase II core promoter sequence-specific DNA binding	2.02312	2.39397	2.22754	-2.36685	-2.09798	-2.52692	RNA polymerase II core promoter sequence-specific DNA binding	0.000785	Diff	Tbp Zfp513 Prdm10 Tbpl1 Zfp91 Zfp64 Zfp142 Zfp462 Zfp407 Pogz Pou2f1 Med1 Gadd45a Ezh2 Kdm3a Fos Nrf1 Gtf2b H2afy Sox8 Ruvbl2 Cebpb
1.59e-03 Spectrin binding	-1.94577	-1.94353	-2.35621	1.80627	2.01529	2.3465	Spectrin binding	0.00159	Diff	Add2 Epb41 Sptan1 Gnb3 Gnb1 Camsap1 Ptprc Camsap2 Dync1i1 Myo10 Ank2 Dmtn Epb41l2 Add1 Myo7a Ptprn Dctn2 Sptbn4
7.85e-04 Peptide transmembrane transporter activity	-2.11831	-2.11828	-1.93889	2.02226	1.71749	1.99022	Peptide transmembrane transporter activity	0.000785	Diff	Tomm40l Sec61b Timm17a Timm22 Sec61a1 Timm23 Tomm20 Slc15a3 Sec61a2 LOC100911130 Timm17b ENSRNOG00000057978 Slco1b2 Tap2 Tap1 Slc15a2 Disp1 Sec61g Gpihbp1 Slc15a1 Cdh17 Bloc1s3 Tomm40 LOC103689996 Tomm22
1.64e-03 Acid-thiol ligase activity	1.58198	2.10832	1.59305	-1.81842	-2.11919	-2.15038	Acid-thiol ligase activity	0.00164	Diff	Slc27a4 Slc27a3 Slc27a6 Aacs Suclg2 Acss1 Acsl1 Acsl3 Sucla2 Acss2 Acsl4 Suclg1 Slc27a2 Acsbg1 Acsf3 Slc27a1
7.85e-04 Histone kinase activity	-1.80642	-1.89784	-1.96636	1.79341	2.06489	1.77973	Histone kinase activity	0.000785	Diff	Aurkb Dcaf1 Aurkc Haspin Ccnb1 Jak2 Cdk1 Baz1b Prkca Pkn1 Aurka Vrk1 Cdk2 Prkaa2 Prkcb Prkaa1 Chek1
1.47e-03 MiRNA binding	1.72541	1.91873	1.65847	-1.93261	-1.74602	-2.28566	MiRNA binding	0.00147	Diff	Elavl1 Zc3h7a Pnpt1 Pum2 Rbm10 Ago2 Zc3h12a Hnrnpa2b1 Pum1 Sox2 Tut7 Zfp346 Ago4 Spout1 Ago3 Hnrnpa1 Zc3h10 Tarbp2 Rbm4 Tut4 Ago1 Zc3h7b Fmr1 Ddx21
1.83e-03 Phospholipid transporter activity	-1.42252	-1.40282	-1.72337	1.67462	1.44397	1.95394	Phospholipid transporter activity	0.00183	Diff	Pitpnb Abcg1 Gltp Atp10d Pctp Atp11c Pitpna Tmem30b Plscr1 Plscr4 Plekha8 Mttp Tmem30a Plekha3 Abca4 Stard7 Mfsd2a Col4a3bp Prelid1 Atp11a Prelid3a Abca1 Pitpnm1 Stard10 Atp8b2 Atp8b5p Cptp Atp8b1 Atp8b3 Plscr3 Pitpnm2 Atp9b Atp8a1 Atp11b Prelid2 Atp10a Fabp1 Apoa1 Scarb2 Ano4 Ano6 Abcb4 C2cd2l Abca7 Pltp Osbpl5 Abcc1 Tnfaip8l3 Osbpl8 ENSRNOG00000031598 ENSRNOG00000049484 ENSRNOG00000050188 ENSRN…
1.64e-03 Ligase activity, forming carbon-sulfur bonds	1.33792	1.33896	0.943056	-1.35779	-1.24483	-1.34266	Ligase activity, forming carbon-sulfur bonds	0.00164	Diff	Uba3 Atg7 Uba5 Slc27a4 Sae1 Slc27a3 Uba1 Uba2 Uba6 Mocs3 Uba7 Slc27a6 Aacs Suclg2 Acss1 Acsl1 Acsl3 Sucla2 Acss2 Acsl4 Suclg1 Slc27a2 Acsbg1 Acsf3 Slc27a1 Nae1
1.88e-03 Hyaluronic acid binding	-1.20796	-0.912143	-1.40689	1.23427	1.15888	1.28433	Hyaluronic acid binding	0.00188	Diff	C1qbp Layn Lyve1 Cd44 Cemip Stab1 Bcan Hapln2 Hapln3 Susd5 Vcan Hyal2 Hapln1 Tnfaip6 Hmmr
