# Supplementary material for: Whole-Genome Uterine Artery Transcriptome Profiling and Alternative Splicing Analysis in Rat Pregnancy
Source: Int J Mol Sci. 2020 Mar 18;21(6):2079. doi: 10.3390/ijms21062079 (PMC7139363; doi:10.3390/ijms21062079)
Supplement: Supplementary file 1 [file ijms-21-02079-s001.zip › Supplementary tables and figures/Supplementary table 6.xlsx]

## Sheet: D20P-NP(2) PGESA table
Supplementary table 6.Altered KEGG pathways between pregnant and non pregnant UA.
	NP1	NP2	NP3	D20P1	D20P2	D20P3	Pathways	adj.Pval	Direction	Genes
2.06e-04 Phagosome	-8.51072	-8.98338	-8.56905	8.64418	8.13718	9.36325	Phagosome	0.000206	Diff	Actg1 ENSRNOG00000057056 LOC100363064 LOC100909441 M6pr LOC100911825 LOC103689996 LOC108348072 RT1-DMb Ncf1 Tctn2 Dync1i2 Atp6v1f Atp6v1b2 Olr1 Coro1a Atp6v0c Itga2 C3 Itgb1 Nos1 Tubb3 RT1-M3-1 RT1-N3 Tap1 Tap2 Lamp2 RT1-A2 RT1-DOa RT1-M2 Itgam Scarb1 Dync1li1 Comp Lamp1 Ctsl Rilp Rab5c Rab5b Fcgr2b Tubb2b Mrc1 Canx Cd36 Atp6v0d1 Tubb4a Tubb5 Thbs4 Thbs2 Tlr4 Itgb3 Tcirg1 RT1-S3 RT1-Da RT1-Db1 Ra…
2.31e-04 Systemic lupus erythematosus	-8.6915	-7.46025	-8.39806	8.1615	9.05	8.21105	Systemic lupus erythematosus	0.000231	Diff	H3f3a Hist1h2bcl1 LOC100910554 LOC100912489 Hist1h4b LOC102548682 LOC102549061 LOC100912489 LOC103690002 Hist1h2ah Tnf LOC108348072 RT1-DMb LOC100911825 H3f3a C9 C7 Snrpb Cd40 C1s C2 C3 C4a C6 Hist1h2aa LOC103694380 RT1-DOa Il10 Cd80 Cd28 LOC100912489 Hist1h2bo Hist1h3b Snrpd1 H2afy RT1-Da RT1-Db1 Hist2h2be LOC100912564 Fcgr1a C8g C1qb C8a C1qa Hist3h2ba Ro60 Fcgr3a Hist1h2bl Trim21 RT1-Ba RT1-Bb…
7.37e-04 Graft-versus-host disease	-8.25362	-7.2966	-9.73467	8.1762	8.38024	6.78128	Graft-versus-host disease	0.000737	Diff	Tnf LOC108348072 RT1-DMb Il1b Il6 Fas RT1-M3-1 RT1-N3 LOC103694380 RT1-A2 RT1-DOa RT1-M2 Klrd1 Cd80 Cd28 RT1-S3 RT1-Da RT1-Db1 Klrc1 RT1-CE1 RT1-CE5 RT1-Ba RT1-Bb RT1-N2 RT1-T24-1 RT1-DOb RT1-CE7 RT1-CE4 RT1-T24-4 RT1-M6-1 RT1-T24-3 LOC100364500 RT1-CE10 RT1-CE3 Prf1
7.80e-04 Allograft rejection	-7.90527	-7.01999	-9.72316	8.14003	7.97555	6.75671	Allograft rejection	0.00078	Diff	Tnf LOC108348072 RT1-DMb Cd40 Fas RT1-M3-1 RT1-N3 LOC103694380 RT1-A2 RT1-DOa RT1-M2 Il10 Cd80 Cd28 RT1-S3 RT1-Da RT1-Db1 RT1-CE1 RT1-CE5 RT1-Ba RT1-Bb RT1-N2 RT1-T24-1 RT1-DOb RT1-CE7 RT1-CE4 RT1-T24-4 RT1-M6-1 RT1-T24-3 LOC100364500 RT1-CE10 RT1-CE3 Prf1 Cd86
2.66e-04 Epstein-Barr virus infection	-6.77033	-7.92381	-7.42432	7.11839	7.03569	8.04553	Epstein-Barr virus infection	0.000266	Diff	Relb Tyk2 Ddb2 LOC100363502 Map3k7 LOC103689954 LOC103689996 Tnf LOC108348072 Map2k3 RT1-DMb Cdk6 Ccna2 Map2k6 Cdkn1a Bak1 Mapk8 Psmc4 Psmc1 Pik3ca Cd40 Polk Oas1a Akt1 B2m Bcl2 Il6 Jun Myc Cxcl10 Fas Oas1k Tradd Rb1 RT1-M3-1 RT1-N3 Tap1 Tap2 LOC103694380 Tp53 Bax RT1-A2 RT1-DOa RT1-M2 Gadd45a Stat4 Stat3 Syk Ccnd3 Tapbp Akt2 Cd247 Cycs Cyct Jak3 Casp3 Cd44 Icam1 Nedd4 Nfkbia Pik3r1 Psmc2 Cd3d Cc…
9.02e-04 Autoimmune thyroid disease	-7.44807	-6.21402	-9.18161	7.55349	7.15865	6.47914	Autoimmune thyroid disease	0.000902	Diff	LOC108348072 RT1-DMb Cd40 Fas RT1-M3-1 RT1-N3 RT1-A2 RT1-DOa RT1-M2 Il10 Tshr Cd80 Cd28 RT1-S3 RT1-Da RT1-Db1 RT1-CE1 RT1-CE5 RT1-Ba RT1-Bb RT1-N2 RT1-T24-1 RT1-DOb RT1-CE7 RT1-CE4 RT1-T24-4 RT1-M6-1 RT1-T24-3 LOC100364500 RT1-CE10 RT1-CE3 Prf1 Cd86
9.02e-04 Malaria	-7.43136	-6.58489	-7.91855	6.38177	6.38237	8.74437	Malaria	0.000902	Diff	Tnf LOC100134871 Cd40 Hbb Hgf Il1b Il6 Met Ccl2 LOC103694380 Klrk1 Sdc1 Comp Il10 Vcam1 Icam1 Sele Sdc2 Cd81 Hba-a2 Selp Tgfb3 Hba-a3 Ccl12 Cd36 Il18 Thbs4 Thbs2 Tlr4 Lrp1 Myd88 Itgal Itgb2 Tlr2 Hba-a2 LOC689064 Gypc Thbs1 Tgfb1 Thbs3 Tgfb2
7.37e-04 Type I diabetes mellitus	-7.61865	-6.11039	-8.5262	7.54138	7.03706	6.41278	Type I diabetes mellitus	0.000737	Diff	Tnf LOC108348072 RT1-DMb Ptprn Il1b Fas RT1-M3-1 RT1-N3 LOC103694380 RT1-A2 RT1-DOa RT1-M2 Cd80 Cd28 Cpe RT1-S3 RT1-Da RT1-Db1 Ptprn2 RT1-CE1 RT1-CE5 RT1-Ba RT1-Bb RT1-N2 RT1-T24-1 RT1-DOb RT1-CE7 RT1-CE4 RT1-T24-4 RT1-M6-1 RT1-T24-3 LOC100364500 RT1-CE10 RT1-CE3 Prf1 Cd86 Hspd1 Ica1
5.70e-04 Antigen processing and presentation	-6.22642	-6.96179	-5.81301	5.53934	5.86724	6.97772	Antigen processing and presentation	0.00057	Diff	LOC103689996 Rfxap LOC103692716 Tnf LOC108348072 RT1-DMb B2m Hspa8 LOC108348108 RT1-M3-1 RT1-N3 Tap1 Tap2 LOC103694380 Cd8a Cd4 Hspa1l RT1-A2 RT1-DOa RT1-M2 Klrd1 Tapbp Nfyb Nfyc Cd74 Hspa5 Ctsl Hspa4 Psme3 Ifi30 Canx RT1-S3 Hspa1b RT1-Da RT1-Db1 Pdia3 Nfya Psme2 Psme1 Klrc1 Klrc3 LOC103692716 Hsp90ab1 Rfxank RT1-CE1 RT1-CE5 RT1-Ba RT1-Bb Rfx5 RT1-N2 RT1-T24-1 RT1-DOb RT1-CE7 RT1-CE4 RT1-T24-4 RT…
2.31e-04 Influenza A	-5.45877	-6.17765	-6.25497	5.9327	5.73172	6.48093	Influenza A	0.000231	Diff	Actg1 LOC100363502 Tnf LOC108348072 RT1-DMb Cdk6 Ifngr1 Bak1 Mapk1 Pabpn1 Map2k1 Pik3ca Oas1a Akt1 Il1b Il6 Jak2 Cxcl10 Fas Oas1k Tradd Tnfsf10 Prkca Raf1 Ccl2 LOC103694380 Bax RT1-DOa Prkcb Stat4 Casp1 Slc25a5 Ccnd3 Akt2 Cycs Cyct Casp3 Icam1 Nfkbia Pik3r1 Tnfrsf1a Fadd Pycard Mx2 Nlrp3 Ccl12 Kpna1 Ifnar1 Stat2 Il18 Tlr4 Tpsb2 Irf3 Irf7 Akt3 RT1-Da RT1-Db1 Nxt1 Pik3r2 Ddx58 Tbk1 Irak4 Myd88 Cpsf…
7.37e-04 Hematopoietic cell lineage	-5.38594	-5.41672	-7.05854	6.28301	5.33571	5.96809	Hematopoietic cell lineage	0.000737	Diff	Flt3lg Tnf LOC108348072 RT1-DMb Itga6 Gp1bb Il1r2 Flt3 Itga2 Il11 Epor Il1b Il6 Il6r Mme Il11ra1 Il3ra LOC103694380 Cd8a Cd4 Cd9 RT1-DOa Itgam Il4r Cd1d1 Itga1 Cd24 NEWGENE_2724 Cd44 Cd59 Il7 Il1r1 Cd38 Il2ra Cd3d Cd36 Cd37 Itgb3 RT1-Da RT1-Db1 Il7r Fcgr1a Csf3r Cd7 Cd34 Csf1r Cd22 RT1-Ba RT1-Bb Itga4 Itga5 Itga3 RT1-DOb Cd2 Gp9 Cd14 Kitlg Kit Cd55 Tfrc Csf2ra Itga2b Cd33 Csf1
2.06e-04 Viral myocarditis	-5.51138	-5.75791	-6.11282	5.72111	5.22755	5.9519	Viral myocarditis	0.000206	Diff	Actg1 LOC100363502 Abl1 LOC108348072 RT1-DMb Dag1 Cd40 RT1-M3-1 RT1-N3 RT1-A2 RT1-DOa RT1-M2 Fyn Cycs Cyct Casp3 Cav1 Cd80 Icam1 Cd28 Eif4g1 RT1-S3 RT1-Da RT1-Db1 Eif4g3 Sgca Abl2 Sgcg Itgal Lama2 RT1-CE1 RT1-CE5 RT1-Ba RT1-Bb Itgb2 Abl1 RT1-N2 Eif4g2 RT1-T24-1 Rac1 RT1-DOb Rac2 RT1-CE7 RT1-CE4 RT1-T24-4 RT1-M6-1 RT1-T24-3 LOC100364500 RT1-CE10 RT1-CE3 Sgcd Prf1 Cd86 Casp9 Ccnd1 Cd55 Casp8 Bid Sg…
5.02e-04 Tuberculosis	-5.08297	-6.16062	-5.61483	5.99673	5.06432	5.96082	Tuberculosis	0.000502	Diff	LOC100363064 LOC100363502 LOC100911825 Rfxap Tnf LOC108348072 Ksr1 RT1-DMb Tctn2 Ifngr1 Mapk8 Mapk1 Rhoa Il10ra Coro1a Atp6v0c Sphk1 Camk2g Ctsd Ppp3cc Akt1 Bcl2 C3 Calm1 Calm1 Camk2b Camk2d Cebpb Il1b Il6 Jak2 Ppp3ca Ppp3cb Tradd Raf1 LOC103694380 Vdr Bax Lamp2 RT1-DOa Itgam Stat4 Syk Akt2 Cebpg Cycs Cyct Il10 Lamp1 Nfyb Nfyc Casp3 Fcer1g Cd74 Tnfrsf1a Tgfb3 Fadd Rab5c Rab5b Fcgr2b Mrc1 Hspa9 No…
5.74e-04 NOD-like receptor signaling pathway	-5.13888	-4.91911	-6.3631	5.63513	5.21375	5.96916	NOD-like receptor signaling pathway	0.000574	Diff	Tyk2 Map3k7 ENSRNOG00000042990 LOC103692716 Tnf Dnm1l Casp4 Txn1 Mapk8 Mapk1 Rhoa Txnip Casp12 Prkcd Gbp2 Oas1a Mfn1 Bcl2 Il1b Il6 Jun Ripk3 Oas1k Plcb1 Ccl2 LOC103694380 Bcl2l1 Plcb4 Stat4 Casp1 Itpr1 Tank Nfkbia Itpr3 Fadd Pycard Nlrp3 Dhx33 Ccl12 Ifnar1 Stat2 Sugt1 Nod2 Il18 Tlr4 Irf3 Plcb3 Irf7 Trpm2 Mcu Trpv2 Card6 Mapk13 Tp53bp1 P2rx7 Nampt Nlrc4 LOC103692716 Tbk1 Irak4 Pstpip1 Myd88 Hsp90a…
5.39e-04 Viral carcinogenesis	-4.83914	-5.67452	-5.36707	4.78966	5.31452	6.11164	Viral carcinogenesis	0.000539	Diff	Pkm Hist1h2bcl1 LOC100912489 Hist1h4b LOC102548682 LOC102549061 LOC100912489 LOC103695118 LOC108348065 Egr2 Cdk6 Ccna2 Cdkn1a Bak1 Mapk1 Ccr5 Psmc1 Rhoa Hnrnpk Tbp Chd4 Chek1 Pik3ca C3 Jun Kras Nras Tradd Rb1 RT1-M3-1 RT1-N3 Tp53 Bax Stat5a RT1-A2 RT1-M2 Stat3 Stat5b Egr3 Syk Ccnd3 Il6st Dlg1 Jak3 Casp3 Nfkbia Pik3r1 Ywhah Ywhaq Ywhaz Rasa2 Prkaca Ccne1 Gtf2h3 Mapkapk2 LOC100912489 Hist1h2bo Atp6…
1.09e-03 Human immunodeficiency virus 1 infection	-4.33031	-6.09588	-5.14729	4.36147	5.96818	5.54419	Human immunodeficiency virus 1 infection	0.00109	Diff	Nfatc1 Ap1g2 LOC100363502 LOC100910732 Map3k7 Crkl Gng11 LOC103689996 Tnf Map2k3 LOC108349548 Gng10 Gng12 Map2k6 Bak1 Mapk8 Mapk1 Ccr5 Chek1 Tnfrsf1b Map2k1 Pik3ca Ppp3cc Akt1 B2m Bcl2 Calm1 Calm1 Gnb1 Jun Kras Gng8 Nras Fas Ppp3ca Ppp3cb Tradd Prkca Prkcg Raf1 RT1-M3-1 RT1-N3 Tap1 Tap2 LOC103694380 Bax Bcl2l1 Cd4 RT1-A2 RT1-M2 Prkcb Ccnb1 Tapbp Akt2 Itpr1 Cd247 Cycs Cyct Casp3 Nfkbia Pik3r1 Ptk2…
5.08e-04 Necroptosis	-5.01832	-5.02845	-4.63405	4.96995	4.55147	5.87098	Necroptosis	0.000508	Diff	hist1h2ail2 Ppia Tyk2 LOC100910554 LOC103690002 Hist1h2ah LOC103692716 Tnf Sqstm1 Dnm1l Spata2 Ifngr1 Mapk8 Cflar Faf1 Zbp1 Camk2g Bcl2 Camk2b Camk2d Glud1 Il1b Jak2 Fas Ripk3 Pla2g4a Tradd Vps4a Tnfsf10 Pygm Hist1h2aa LOC103694380 Bax Stat5a Glul Stat4 Stat3 Stat5b Casp1 Slc25a5 Fth1 Jak3 Hmgb1 Ppia Parp1 Tnfrsf1a Pygb Fadd Pycard Chmp3 Nlrp3 Chmp6 Ifnar1 Pgam5 Stat2 Parp2 Capn1 Capn2 Tlr4 Ftl1 …
7.80e-04 Inflammatory bowel disease (IBD)	-4.64787	-4.73964	-5.66843	4.58604	4.06289	5.57854	Inflammatory bowel disease (IBD)	0.00078	Diff	Tnf LOC108348072 RT1-DMb Ifngr1 Il2rg Il1b Il6 Jun LOC103694380 RT1-DOa Il4r Stat4 Stat3 Il10 Smad3 Tgfb3 Tlr5 Nod2 Il18 Tlr4 Smad2 RT1-Da RT1-Db1 Rora Il18r1 Il21r Rela RT1-Ba RT1-Bb Tlr2 Ifngr2 Stat6 RT1-DOb Il21 Rorc Il18rap Maf Tgfb1 Nfkb1 Tgfb2
6.76e-04 Kaposi sarcoma-associated herpesvirus infection	-4.20549	-4.55822	-5.6591	4.67382	4.88999	5.22424	Kaposi sarcoma-associated herpesvirus infection	0.000676	Diff	Gabarapl2 Tyk2 Nfatc1 LOC100363502 Gng11 LOC108349548 Gng10 Gng12 Cdk6 Map2k6 Becn1 Cdkn1a Ifngr1 Bak1 Mapk8 Mapk1 Ccr5 Map2k1 Pik3ca Ppp3cc Atg3 Akt1 C3 Calm1 Calm1 Gnb1 Il6 Jak2 Jun Kras Myc Gng8 Nras Fas Pdgfb Ppp3ca Ppp3cb Tradd Raf1 Rb1 RT1-M3-1 RT1-N3 Tp53 Bax RT1-A2 RT1-M2 Stat4 Stat3 Syk Il6st Akt2 Itpr1 Cycs Cyct Casp3 Icam1 Nfkbia Pik3r1 Tnfrsf1a Itpr3 Hck Plcg1 Fadd Rcan1 Map2k4 Ifnar1…
7.37e-04 Rheumatoid arthritis	-4.30355	-4.29725	-5.17566	4.2906	3.99221	5.27284	Rheumatoid arthritis	0.000737	Diff	Tnf LOC103694381 LOC108348072 RT1-DMb Tctn2 Atp6v1f Atp6v1b2 Atp6v0c Il11 Il1b Il6 Jun Ccl2 Cxcl12 LOC103694380 RT1-DOa Cd80 Icam1 Ccl3 Cd28 Il15 Ctsl Tgfb3 Acp5 Tnfsf13 Ccl12 Ctsk Atp6v0d1 Il18 Tlr4 Tcirg1 RT1-Da RT1-Db1 Atp6v1e1 Atp6v0a1 Atp6v1h Atp6v1g1 Atp6v1d Atp6v1c1 Itgal RT1-Ba RT1-Bb Itgb2 Tlr2 Fos Ltb RT1-DOb Atp6v1g2 Atp6v0e2 Tnfrsf11a Tnfsf13b Flt1 Cd86 Tgfb1 Atp6v1a Csf1 Ccl5 Tgfb2 A…
7.80e-04 Primary immunodeficiency	-4.05407	-4.92822	-3.45256	4.46433	3.78742	4.41501	Primary immunodeficiency	0.00078	Diff	LOC103689996 Rfxap Il2rg Cd40 Ada Ptprc Tap1 Tap2 Cd8a Cd4 Jak3 Cd3d Dclre1c Il7r Zap70 Orai1 Ung Rfxank Ikbkg Rfx5 Lck Btk Blnk Rfxapl1 Icos
9.02e-04 AMPK signaling pathway	4.29055	3.74558	4.25918	-4.65232	-4.70239	-3.23939	AMPK signaling pathway	0.000902	Diff	LOC100911725 LOC103694903 Ccna2 Eif4ebp1 Acacb Rab8a Ppp2r2a Ppp2r2c Pfkfb3 Ppp2r1a Pik3ca Akt1 Fbp1 Igf1 Lepr Scd Adipoq Ppp2r2d Pfkfb1 Pfkfb2 LOC103694903 Ppp2cb Tsc2 Insr Slc2a4 Akt2 Lipe Eef2k Irs1 Pik3r1 Kmt2d Lep Gys2 Pparg Hmgcr Igf1r Pfkl Cpt1b Cpt1a Rheb Rptor Adipor1 Cab39l Cd36 Akt1s1 Irs2 Adra1a Akt3 Foxo3 Eef2 Pik3r2 Ppp2r5e Cab39 G6pc3 Strada Cpt1c Ppp2r5b ENSRNOG00000051592 Crtc2 A…
1.00e-03 Pertussis	-4.31785	-3.12543	-4.53508	3.58296	4.37564	4.53077	Pertussis	0.001	Diff	Mapk8 Mapk1 Rhoa C1s C2 C3 C4a C4bpa C4bpb Calm1 Calm1 Il1b Il6 Irf1 Itgb1 Jun LOC103694380 Itgam Casp1 Il10 Casp3 Gnai3 Gnai1 Pycard Nlrp3 Irf8 Tlr4 Cfl1 Irf3 Mapk13 Serping1 C1qb C1qa Irak4 Myd88 Calml3 Rela Itgb2 Traf6 C1r Fos Itga5 C5 C1qc Irak1 Ticam2 Cfl2 Nod1 Mapk9 ENSRNOG00000030871 Mapk3 Cd14 Mapk12 Casp7 Tirap Mapk11 Calml4 Mapk14 Gnai2 Nfkb1
7.72e-04 Cell cycle	-4.07958	-4.36912	-3.74987	3.64236	4.79558	3.50603	Cell cycle	0.000772	Diff	Abl1 Chek2 Cdk6 Ccna2 Cdkn1a E2f5 Chek1 Cdc25a Cdc25b Cdk7 Bub1b Myc Cdkn1c Rb1 Tp53 Gadd45a Ccnd3 Ccnb1 Plk1 Ywhah Ywhaq Ywhaz Smad3 Tgfb3 Ccne1 Pcna Pkmyt1 Skp1 Cdc45 Mcm7 Anapc5 Cdc16 Gadd45g E2f3 Cdc23 Mcm5 Orc6 Smad2 Skp2 Smc3 Orc4 Bub1 Anapc2 Mcm6 Mad2l1 Mcm4 Ywhae Hdac1 Gadd45b Rbx1 Atm Tfdp2 Orc2 Anapc7 Anapc4 Cdc25c Wee1 Cdc14a Anapc1 Abl1 Dbf4 Mcm2 Sfn Orc3 Stag2 Orc1 Zbtb17 Mad2l2 Fzr1…
1.17e-03 Toll-like receptor signaling pathway	-3.3142	-4.31192	-3.55954	3.586	3.10825	4.52936	Toll-like receptor signaling pathway	0.00117	Diff	Tnf Map2k3 Map2k6 Mapk8 Mapk1 Map3k8 Ccl4 Map2k1 Pik3ca Cd40 Akt1 Il1b Il6 Jun Cxcl10 Cxcl9 LOC103694380 Stat4 Akt2 Spp1 Cd80 Nfkbia Pik3r1 Ccl3 Fadd Map2k4 Ifnar1 Tlr5 Ctsk Tlr4 Irf3 Irf7 Akt3 Lbp Mapk13 Irf5 Pik3r2 Tbk1 Irak4 Myd88 LOC108348082 Tlr6 Ripk1 Tab2 Rela Ikbkg Chuk Tlr2 Traf6 LOC100910771 Fos Tab1 Tlr7 Tollip Traf3 Irak1 Map2k7 Rac1 Ikbke Tlr3 Ticam2 Pik3cd Mapk9 Mapk3 Cd86 Map2k2 Cd…
7.37e-04 Lysine degradation	3.33242	3.90327	3.35931	-4.2797	-4.30845	-3.21643	Lysine degradation	0.000737	Diff	Setdb2 Kmt2d LOC100910833 LOC100911186 Kmt2b Hadh Plod1 LOC100911186 Hadha Tmlhe Ehhadh Acat1 Plod3 Colgalt2 Colgalt1 Nsd3 Aldh7a1 Aadat Aldh2 Aass Dld Dlst Setd3 Camkmt Hykk Plod2 Suv39h1l1 Ezh1 Nsd1 Prdm6 Acat2 Kmt5c Ash1l Kmt2e Ezh2 Prdm2 Kmt2a Setd2 Dhtkd1 Kmt5b Ehmt2 Ehmt1 Dot1l Suv39h2 Gcdh Prdm9 Setmar ENSRNOG00000061080 Aldh9a1 Aldh3a2 Nsd2 Kmt5a Setdb1
1.24e-03 Hepatitis C	-2.82043	-3.99014	-3.81449	3.27202	3.1722	4.30781	Hepatitis C	0.00124	Diff	Tyk2 LOC100363502 Tnf LOC103694903 LOC100365062 Cdk6 Braf Cdkn1a Eif2ak4 Bak1 Mapk1 Ppp2r2a Ppp2r2c Cflar Ppp2r1a Map2k1 Pik3ca Oas1a Akt1 Egfr Kras Myc Cxcl10 Nras Fas Ppp2r2d Oas1k LOC103694903 Ppp2cb Tradd Raf1 Rb1 LOC103694380 Tp53 Bax Scarb1 Stat4 Stat3 Akt2 Rxra Cycs Cyct LOC108348190 Casp3 Nfkbia Pik3r1 Ywhah Ywhaq Ywhaz Cd81 Tnfrsf1a Ppara Fadd Eif2ak1 Mx2 Psme3 Ifnar1 Stat2 Cldn23 E2f3 I…
5.07e-04 Glucagon signaling pathway	3.41217	3.60979	3.35438	-4.1116	-3.49151	-3.19353	Glucagon signaling pathway	0.000507	Diff	Acacb Phkg2 Camk2g Ppp4c Ppp3cc Akt1 Calm1 Calm1 Camk2b Camk2d Fbp1 Ldha Ldhb Pfkfb1 Pgam1 Plcb1 Ppp3ca Ppp3cb Pygm Slc2a1 ENSRNOG00000047374 Gcgr Pgam2 Plcb4 Akt2 Itpr1 Kmt2d Gys2 Prkaca Itpr3 Pygb Pfkl Ppara Cpt1b Cpt1a Pdhb Plcb3 Prkacb Phkg1 Akt3 Pde3b Pdha1 Ppp3r1 G6pc3 Calml3 Cpt1c ENSRNOG00000051592 Crtc2 Ppp4r3a Creb3l3 Ppp4r3b Phkb Creb3l1 Pck1 Creb3l2 Prkag2 Creb5 ENSRNOG00000030871 Cre…
1.24e-03 Vascular smooth muscle contraction	3.99103	2.99426	3.28347	-3.88567	-3.90603	-2.67674	Vascular smooth muscle contraction	0.00124	Diff	Ppp1r14a Braf Nppc Npr2 Mapk1 Ppp1r12a Rhoa Prkcd Map2k1 Adra1b Agt Agtr1a Cacna1c Calm1 Calm1 Edn1 Ednra Myh11 Npr1 Pla2g4a Plcb1 Ppp1ca Ppp1cc Prkca Prkcg Raf1 ENSRNOG00000047374 Prkcb Adm Calcrl Plcb4 Avpr1a Gucy1b1 Itpr1 Adcy6 Actg2 Adora2a Rock2 Ppp1cb Prkaca Itpr3 Cald1 Mylk Mylk3 Ptgir Adora2b Plcb3 Prkce Prkacb Pla2g5 Adra1a Adra1d Myl9 Pla2g2a Kcnmb1 Cyp4a3 Pla2g2d Adcy9 Gna13 Ppp1r12b A…
9.02e-04 Measles	-3.22503	-3.96441	-3.03962	3.42166	2.909	3.97344	Measles	0.000902	Diff	LOC100363064 LOC100363502 Map3k7 LOC108348062 Cdk6 Eif2ak4 Bak1 Csnk2a1 Mapk8 Il2rg Pik3ca Cblb Oas1a Akt1 Bcl2 Hspa8 LOC108348108 Il1b Il6 Jun Fas Oas1k Tradd Tp53 Bax Bcl2l1 Stat5a Hspa1l Stat4 Stat3 Stat5b Ccnd3 Akt2 Cycs Cyct Jak3 Casp3 Nfkbia Pik3r1 Cd28 Il2ra Cd3d Ccne1 Il2rb Fadd Eif2ak1 Mx2 Ifnar1 Stat2 Fcgr2b Rchy1 Tlr4 Irf3 Cd46 Irf7 Akt3 Hspa1b Eif2ak3 Pik3r2 Ddx58 Tbk1 LOC108348062 Ir…
2.66e-04 Pyruvate metabolism	3.08155	3.50394	3.35462	-3.14078	-3.54397	-3.74251	Pyruvate metabolism	0.000266	Diff	Acacb Fh Hagh Ldha Ldhb Mdh1 Me1 Acat1 Pc Pdhb Aldh7a1 Glo1 Aldh2 Pdha1 Acss1 Dld Acyp1 Me2 Ldhd Acat2 Acss2 Me3 Pck1 Acyp2 Acaca Aldh9a1 Aldh3a2 Grhpr Dlat
7.37e-04 Cytosolic DNA-sensing pathway	-3.8309	-2.7709	-3.25432	3.34729	3.55865	2.99689	Cytosolic DNA-sensing pathway	0.000737	Diff	Polr2k LOC100912534 Ccl4 Zbp1 Il1b Il6 Cxcl10 Ripk3 Casp1 Nfkbia Pycard Il18 Irf3 Irf7 Ddx58 Tbk1 Polr3h Polr1c Aim2 Polr3d Ripk1 Rela Ikbkg Chuk Polr3c Mavs Polr3f Polr3a Polr3e Il33 Polr3b Ikbke Polr3k Polr2h Tmem173 Cgas Polr3g Polr3gl Polr2e Nfkbib Adar Nfkb1 Ccl5 Polr2f
1.24e-03 African trypanosomiasis	-2.80315	-2.55679	-3.33489	2.19347	3.28017	3.2075	African trypanosomiasis	0.00124	Diff	Tnf LOC100134871 F2rl1 Hbb Il1b Il6 Fas Plcb1 Prkca Prkcg LOC103694380 Kng1 Prkcb Plcb4 Apoa1 Il10 Vcam1 Icam1 Sele Hba-a2 Hba-a3 Il18 Plcb3 Myd88 Lama4 Hba-a2 LOC689064 Thop1 Ido2 Gnaq Il12a
1.95e-04 RIG-I-like receptor signaling pathway	-2.67154	-2.89175	-2.78957	2.95622	2.76025	2.69514	RIG-I-like receptor signaling pathway	0.000195	Diff	LOC100912399 Tnf Mapk8 Map3k1 Cxcl10 Tradd LOC103694380 Tank Nfkbia Fadd Tbkbp1 Irf3 Irf7 Mapk13 Ddx58 Isg15 Pin1 Tbk1 Dhx58 Ripk1 Rela Ikbkg Chuk Traf6 Mavs Traf2 Cyld LOC100910771 Nlrx1 Azi2 Ddx3x Rnf125 Atg12 Tkfc Sike1 Traf3 Otud5 Ikbke Atg5 Trim25 Tmem173 Ifih1 Mapk9 Mapk12 Casp8 Mapk11 Nfkbib Mapk14 Nfkb1 Ikbkb
7.37e-04 Fatty acid metabolism	2.35252	3.02421	2.31761	-2.64086	-3.0327	-2.5444	Fatty acid metabolism	0.000737	Diff	Elovl6 Hadh Acsl4 Acsl3 LOC100911186 Acaa2 Hadha Ehhadh Hadhb Elovl5 Elovl6 Acsbg1 Tecr Acaa1a Acadm Scd Acat1 Acadl Acsl1 Acadvl Cpt2 Scp2 Acadsb Cpt1b Cpt1a Hacd2 Oxsm Ppt1 Mecr Hacd3 Acat2 Cpt1c Mcat Elovl4 Elovl7 Hacd4 Elovl2 Fasn Acox1 Ppt2 Acaca Acads Elovl1 Hacd1 Hsd17b4 Fads2 Acox3 Scd2 Hsd17b12 Fads1
1.22e-03 Fatty acid biosynthesis	2.26653	2.14425	2.01489	-1.94096	-2.92225	-2.91515	Fatty acid biosynthesis	0.00122	Diff	Acsl3 Acacb Acsbg1 Acsl1 Oxsm Mecr Mcat Cbr4 Hsd17b8 Acsf3 Fasn Acaca
1.24e-03 Ferroptosis	-2.69189	-1.78739	-2.5468	2.36639	2.06073	2.71321	Ferroptosis	0.00124	Diff	NEWGENE_620180 Acsl4 Acsl3 Steap3 Cp Hmox1 Prnp Tf Tp53 Gclc Acsl1 Fth1 Gss Slc11a2 Ftl1 Gpx4 Slc39a8 Gclm Sat1 Slc39a14 Atg7 Sat2 Map1lc3a Lpcat3 Pcbp2 Atg5 Slc3a2 Ncoa4 Tfrc Map1lc3b Cybb Alox15 Vdac2 Vdac3
1.09e-03 P53 signaling pathway	-2.40407	-2.58032	-1.69447	2.04699	2.24668	2.5067	P53 signaling pathway	0.00109	Diff	LOC100363502 Pidd1 Chek2 Cdk6 Cdkn1a Chek1 Siah1 Steap3 Bcl2 Igf1 Igfbp3 Fas Serpine1 Tp53 Tsc2 Bax Bcl2l1 Gadd45a Ccnd3 Ccnb1 Cycs Cyct Casp3 Ccng1 Ccne1 Ppm1d Rchy1 Gadd45g Ccng2 Perp Sesn1 Gadd45b Rrm2b Gtse1 Ei24 Atm Shisa5 Mdm4 Gorab Sfn Mdm2 Sesn3 Cop1 Aifm2 Ccne2 Rrm2 Siva1 Cdk2 Thbs1 Pmaip1 Sesn2 Pten Cdk1 Casp9 Ccnd1 Ccnd2 Casp8 Zmat3 Bid Rprm Atr Apaf1 Cd82
1.22e-03 Antifolate resistance	-1.85451	-2.13675	-2.49027	1.82351	2.69396	2.35286	Antifolate resistance	0.00122	Diff	Abcc5 Abcc3 Abcc4 Folr1 Dhfr Il1b Il6 Abcc1 LOC103694380 Abcc2 Ggh Shmt1 Alox12 Gart Tyms Folr2 Slc19a1 Shmt2 Slc46a1 Rela Ikbkg Chuk Abcg2 Mthfr Fpgs Atic Nfkb1
9.02e-04 Dopaminergic synapse	2.10195	1.70362	1.76482	-1.60034	-2.12886	-2.27144	Dopaminergic synapse	0.000902	Diff	LOC103694903 LOC108349548 Gng10 Gng12 Mapk8 Ppp2r2a Ppp2r2c Ppp2r1a Kif5b Camk2g Ppp3cc Akt1 Cacna1c Calm1 Calm1 Camk2b Camk2d Comt Drd1 Gnb1 Gng8 Ppp2r2d Plcb1 Ppp1ca Ppp1cc LOC103694903 Ppp2cb Ppp3ca Ppp3cb Prkca Prkcg ENSRNOG00000047374 Prkcb Plcb4 Akt2 Itpr1 Arrb2 Cacna1a Slc18a2 Ppp1cb Prkaca Gnai3 Itpr3 Gnai1 Maob Maoa Plcb3 Prkacb Akt3 Gnb4 Mapk13 Gria2 Gria3 Gria4 Arntl Ppp2r5e Calml3 Ppp…
