# Supplementary material for: Whole-Genome Uterine Artery Transcriptome Profiling and Alternative Splicing Analysis in Rat Pregnancy
Source: Int J Mol Sci. 2020 Mar 18;21(6):2079. doi: 10.3390/ijms21062079 (PMC7139363; doi:10.3390/ijms21062079)
Supplement: Supplementary file 1 [file ijms-21-02079-s001.zip › Supplementary tables and figures/Supplementary table 7.xlsx]

## Sheet: KmeansEnrichment
Supplementary table 7. Differentailly expressed gene clusters between pregnanat and non pregnanat UA.
Cluster	adj.Pval	nGenes	Pathways	Genes
A	7.36199e-07	25	Calcium signaling pathway	Cacna1h Slc8a2 Ryr3 Adrb2 Agtr1a Cacna1c Tacr3 Ptger3 Grpr Tacr2 Oxtr Atp2a3 Adrb3 Mylk Phkg1 Adra1a Adra1d Tnnc2 Pde1b Adcy1 Cacna1e Pln Ryr2 Agtr1b Chrm2
A	7.36199e-07	17	Protein digestion and absorption	Slc8a2 Atp1a2 Atp1b2 Cpa1 Mme Slc1a1 Col27a1 Col22a1 Col6a6 Col6a4 Col9a3 Kcnk5 Col13a1 Col6a5 Col5a3 Kcne3 Slc7a8
A	5.19963e-06	33	Neuroactive ligand-receptor interaction	LOC103690156 Adrb2 Agt Agtr1a Agtr2 Grik5 Lepr Tacr3 Ptger3 Grpr Gcgr Tacr2 Adm Mas1 Cnr1 P2ry1 Oxtr Lep Adrb3 Npy1r Adra1a Adra1d Npy4r Rxfp3 Rxfp1 Gria4 Grik3 S1pr3 Gria1 Nmur2 Crhr2 Agtr1b Chrm2
A	1.7811e-05	19	Adrenergic signaling in cardiomyocytes	Cacnb2 Adrb2 Agt Agtr1a Agtr2 Atp1a2 Atp1b2 Cacna1c Tnnt2 Adra1a Adra1d Adcy1 Cacna2d3 Ppp1r1a Scn7a Pln Myl4 Ryr2 Agtr1b
A	1.9506e-05	18	Vascular smooth muscle contraction	Nppc Ppp1r12a Agt Agtr1a Cacna1c Myh11 Adm Actg2 Mylk Pla2g5 Adra1a Adra1d Pla2g2a Ppp1r12b Adcy1 Mrvi1 Acta2 Agtr1b
A	4.02179e-05	14	Dilated cardiomyopathy (DCM)	Cacnb2 Agt Cacna1c Tnnt2 Itga1 Sgca Adcy1 Sgcg Cacna2d3 Itga11 Des Pln Ryr2 Itga7
A	8.03534e-05	19	CGMP-PKG signaling pathway	Nppc Ppp1r12a Slc8a2 Adrb2 Agtr1a Atp1a2 Atp1b2 Cacna1c Atp2a3 Irs1 Adrb3 Mylk Adra1a Adra1d Adcy1 Mrvi1 Pln Agtr1b Pde2a
A	8.03534e-05	12	Arrhythmogenic right ventricular cardiomyopathy (ARVC)	Cacnb2 Cacna1c Itga1 Sgca Sgcg Cacna2d3 Dsg2 Itga11 Des Ryr2 Itga7
A	0.000100651	13	Hypertrophic cardiomyopathy (HCM)	Cacnb2 Agt Cacna1c Tnnt2 Itga1 Sgca Sgcg Cacna2d3 Itga11 Des Ryr2 Prkaa2 Itga7
A	0.000226399	20	Focal adhesion	Shc3 Ppp1r12a Lama5 Itga1 Mylk Vtn Pak3 Ppp1r12b Lamc3 Itga11 Col6a6 Col6a4 Col9a3 Flnc Col6a5 Pdgfd Pdgfc Itga7 Actn1
A	0.00107509	11	PPAR signaling pathway	Acsbg1 Scd Adipoq Acsl1 Plin1 Cpt1b Aqp7 Pck1 Plin4 Sorbs1 Fabp3
A	0.00107509	14	AMPK signaling pathway	Lepr Scd Adipoq Slc2a4 Lipe Irs1 Lep Cpt1b Adra1a Pck1 Fasn Pfkp Srebf1 Prkaa2
A	0.00107509	11	ECM-receptor interaction	Lama5 Itga1 Vtn Lamc3 Itga11 Col6a6 Col6a4 Col9a3 Col6a5 Itga7
A	0.00107509	12	Aldosterone synthesis and secretion	Cacna1h Agt Agtr1a Atp1a2 Atp1b2 Cacna1c Lipe Star Adcy1 Nr4a1 Agtr1b Pde2a
A	0.00131453	9	Regulation of lipolysis in adipocytes	Adrb2 Ptger3 Lipe Irs1 Plin1 Adrb3 Aqp7 Npy1r Adcy1
B	1.22028e-19	15	Complement and coagulation cascades	Cpb2 C9 C3 C4bpa C4bpb Fgb Fgg Serpina1 F2 C8a Serpinc1 Fga C5 Cfi Serpind1
B	7.72301e-12	10	Chemical carcinogenesis	Cyp2c22 Cyp1a2 Gsta5 Ugt2b Sult2a1 Cyp2c12 Cyp2e1 Cyp2b3 Cyp2c7 Cyp2c6v1
B	7.16815e-11	9	Steroid hormone biosynthesis	Cyp2c22 Cyp1a2 Ugt2b Cyp2c12 Cyp2d2 Cyp2e1 Cyp2b3 Cyp2c7 Cyp2c6v1
B	1.18711e-08	7	Cholesterol metabolism	NEWGENE_2134 Apoc3 Apoa2 Apoh Apoc2 Angptl3 Apob
B	5.68965e-08	6	Linoleic acid metabolism	Cyp2c22 Cyp1a2 Cyp2c12 Cyp2e1 Cyp2c7 Cyp2c6v1
B	5.68965e-08	7	Retinol metabolism	Cyp2c22 Cyp1a2 Ugt2b Cyp2c12 Cyp2b3 Cyp2c7 Cyp2c6v1
B	4.34946e-06	6	Arachidonic acid metabolism	Cyp2c22 Cyp2c12 Cyp2e1 Cyp2b3 Cyp2c7 Cyp2c6v1
B	1.38536e-05	5	Metabolism of xenobiotics by cytochrome P450	Cyp1a2 Gsta5 Ugt2b Sult2a1 Cyp2e1
B	1.4575e-05	18	Metabolic pathways	Akr1b7 Cyp2c22 Aldob Amy1a Cyp1a2 Tat Ugt2b Cyp2c12 Cyp2e1 Cyp2b3 Cyp2c7 Cyp2c6v1 Hpd Baat Dse Cps1 Tdo2 Bhmt
B	0.000257753	4	Drug metabolism	Cyp1a2 Gsta5 Ugt2b Cyp2e1
B	0.000461698	4	Staphylococcus aureus infection	C3 Fgg C5 Cfi
B	0.000465827	5	Serotonergic synapse	Cyp2c22 Cyp2c12 Cyp2d2 Cyp2c7 Cyp2c6v1
B	0.000588084	4	Pertussis	C3 C4bpa C4bpb C5
B	0.000869577	4	PPAR signaling pathway	Apoc3 Fabp1 Apoa2 Slc27a2
B	0.000924222	3	Prion diseases	C9 C8a C5
C	5.49222e-15	35	Phagosome	LOC100911825 LOC108348072 RT1-DMb Ncf1 Coro1a Nos1 Tubb3 Tap1 Itgam Ctsl Fcgr2b Mrc1 Thbs4 Thbs2 RT1-Da RT1-Db1 RT1-CE1 RT1-CE5 RT1-Ba RT1-Bb Itgb2 Tlr2 RT1-N2 Colec11 RT1-CE7 RT1-CE4 LOC100364500 RT1-CE10 RT1-CE3 Thbs1 Msr1 Tubb2a Ncf4 Clec7a Cd209f
C	1.00311e-12	31	Cell adhesion molecules (CAMs)	LOC108348072 RT1-DMb Ptprc Spn Cd4 Itgam Sdc1 Vcam1 Itgb7 Sell RT1-Da RT1-Db1 Cldn22 Nectin2 Cd22 Itgal RT1-CE1 RT1-CE5 RT1-Ba RT1-Bb Itgb2 Itga4 Cd276 RT1-N2 Selplg RT1-CE7 RT1-CE4 LOC100364500 RT1-CE10 RT1-CE3 Cd86
C	2.45571e-12	22	Antigen processing and presentation	LOC108348072 RT1-DMb B2m Tap1 Cd4 Cd74 Ctsl Ifi30 RT1-Da RT1-Db1 RT1-CE1 RT1-CE5 RT1-Ba RT1-Bb RT1-N2 RT1-CE7 RT1-CE4 LOC100364500 RT1-CE10 RT1-CE3 Lgmn Ctsb
C	2.63016e-11	20	Viral myocarditis	LOC108348072 RT1-DMb RT1-Da RT1-Db1 Itgal RT1-CE1 RT1-CE5 RT1-Ba RT1-Bb Itgb2 RT1-N2 Rac2 RT1-CE7 RT1-CE4 LOC100364500 RT1-CE10 RT1-CE3 Cd86 Cd55 Bid
C	3.06501e-11	30	Tuberculosis	LOC100911825 LOC108348072 RT1-DMb Ifngr1 Il10ra Coro1a Sphk1 Il1b Il6 Itgam Stat4 Fcer1g Cd74 Fcgr2b Mrc1 Il18 RT1-Da RT1-Db1 Lbp RT1-Ba RT1-Bb Itgb2 Tlr2 Clec4e Clec7a Tgfb1 Card9 Bid Cd209f Calml4
C	2.4016e-10	16	Graft-versus-host disease	LOC108348072 RT1-DMb Il1b Il6 RT1-Da RT1-Db1 RT1-CE1 RT1-CE5 RT1-Ba RT1-Bb RT1-N2 RT1-CE7 RT1-CE4 LOC100364500 RT1-CE10 RT1-CE3
C	3.71108e-10	17	Type I diabetes mellitus	LOC108348072 RT1-DMb Ptprn Il1b RT1-Da RT1-Db1 RT1-CE1 RT1-CE5 RT1-Ba RT1-Bb RT1-N2 RT1-CE7 RT1-CE4 LOC100364500 RT1-CE10 RT1-CE3 Cd86
C	6.04705e-10	18	Leishmaniasis	LOC100911825 LOC108348072 RT1-DMb Ncf1 Ifngr1 Ptpn6 Il1b Itgam Stat4 RT1-Da RT1-Db1 RT1-Ba RT1-Bb Itgb2 Tlr2 Itga4 Ncf4 Tgfb1
C	1.97662e-09	20	Hematopoietic cell lineage	LOC108348072 RT1-DMb Gp1bb Il1b Il6 Cd4 Itgam Cd38 RT1-Da RT1-Db1 Il7r Csf1r Cd22 RT1-Ba RT1-Bb Itga4 Cd55 Csf2ra Itga2b Cd33
C	2.94584e-09	26	Influenza A	LOC108348072 RT1-DMb Ifngr1 Il1b Il6 Ccl2 Stat4 Pycard Nlrp3 Ccl12 Stat2 Il18 RT1-Da RT1-Db1 RT1-Ba RT1-Bb Pml Tlr7 Oas3 Trim25 Ifih1 Tpsab1 Bid Adar Kpna2 Ciita
C	3.37151e-09	15	Allograft rejection	LOC108348072 RT1-DMb RT1-Da RT1-Db1 RT1-CE1 RT1-CE5 RT1-Ba RT1-Bb RT1-N2 RT1-CE7 RT1-CE4 LOC100364500 RT1-CE10 RT1-CE3 Cd86
C	2.28093e-08	19	Systemic lupus erythematosus	Hist1h4b LOC108348072 RT1-DMb LOC100911825 C7 C1s Hist1h2aa LOC100912489 RT1-Da RT1-Db1 LOC100912564 Trim21 RT1-Ba RT1-Bb Hist2h3c2 Hist1h2bd Hist2h2aa3 H2afx Cd86
C	2.54571e-08	18	Rheumatoid arthritis	LOC108348072 RT1-DMb Il1b Il6 Ccl2 Ctsl Acp5 Ccl12 Il18 RT1-Da RT1-Db1 Itgal RT1-Ba RT1-Bb Itgb2 Tlr2 Cd86 Tgfb1
C	3.74317e-08	14	Malaria	Il1b Il6 Ccl2 Sdc1 Vcam1 Ccl12 Il18 Thbs4 Thbs2 Itgal Itgb2 Tlr2 Thbs1 Tgfb1
D	2.41671e-15	18	Systemic lupus erythematosus	LOC100910554 LOC102548682 LOC102549061 Hist1h2ah C2 C4a C6 Hist1h2bo Hist1h3b Fcgr1a C1qb C1qa Fcgr3a Hist1h2bl C1qc Hist1h2bk Hist1h2ak
D	7.92974e-10	18	Viral carcinogenesis	LOC102548682 LOC102549061 Ccna2 Ccr5 RT1-N3 RT1-A2 Hist1h2bo Irf7 RT1-S3 Irf9 Hist1h2bl RT1-T24-1 Ccne2 RT1-T24-4 RT1-T24-3 Cdk1 Eif2ak2 Hist1h2bk
D	1.30118e-08	17	Epstein-Barr virus infection	Ccna2 Oas1a Cxcl10 Oas1k RT1-N3 RT1-A2 Irf7 RT1-S3 Ddx58 Isg15 Irf9 RT1-T24-1 Ccne2 Oas2 RT1-T24-4 RT1-T24-3 Eif2ak2
D	2.89564e-07	8	African trypanosomiasis	LOC100134871 Hbb Kng1 Apoa1 Hba-a2 Hba-a3 LOC689064
D	5.25646e-07	10	Complement and coagulation cascades	C2 C4a C6 Serpine1 Kng1 C1qb C1qa C1qc Itgax Masp1
D	6.5208e-06	12	Phagosome	Olr1 RT1-N3 RT1-A2 RT1-S3 Fcgr1a Fcgr3a RT1-T24-1 RT1-T24-4 RT1-T24-3 Ctss Cybb Tubb1
D	8.18516e-06	8	Staphylococcus aureus infection	C2 C4a Fcgr1a C1qb C1qa Fcgr3a C1qc Masp1
D	1.58954e-05	7	Malaria	LOC100134871 Hbb Klrk1 Hba-a2 Hba-a3 LOC689064
D	1.58954e-05	11	Hepatitis C	Oas1a Cxcl10 Oas1k Mx2 Irf7 Ifit1bl Ddx58 Irf9 Oas2 Eif2ak2 Rsad2
D	1.58954e-05	16	Human papillomavirus infection	Ccna2 Tnc RT1-N3 RT1-A2 Spp1 Mx2 RT1-S3 Isg15 Oasl Oasl2 Irf9 RT1-T24-1 Ccne2 RT1-T24-4 RT1-T24-3 Eif2ak2
D	1.64119e-05	11	Influenza A	Oas1a Cxcl10 Oas1k Mx2 Tpsb2 Irf7 Ddx58 Irf9 Oas2 Eif2ak2 Rsad2
D	4.41489e-05	10	Necroptosis	hist1h2ail2 LOC100910554 Hist1h2ah Zbp1 Irf9 Eif2ak2 Cybb Hist1h2ak Alox15
D	5.89652e-05	10	Alcoholism	LOC100910554 LOC102548682 LOC102549061 Hist1h2ah Hist1h2bo Hist1h3b Hist1h2bl Hist1h2bk Hist1h2ak
D	8.05144e-05	9	Osteoclast differentiation	Lilrb3l Ctsk Lilrb4 Fcgr1a Fcgr3a Irf9 Lilrb3 Tyrobp Pirb
D	9.57569e-05	6	Graft-versus-host disease	RT1-N3 RT1-A2 RT1-S3 RT1-T24-1 RT1-T24-4 RT1-T24-3

## Sheet: Diff exp genes in clusters
		Cluster	NP1	NP2	NP3	D20P1	D20P2	D20P3
ENSRNOG00000004222	S100g	A	4.02462	2.56978	4.03098	-3.23139	-3.52574	-3.86825
ENSRNOG00000001628	Pcp4	A	2.43942	1.52753	3.16806	-2.01311	-2.5406	-2.58129
ENSRNOG00000031782	Col6a4	A	2.50453	1.09559	2.74678	-2.08338	-2.07802	-2.18549
ENSRNOG00000016070	Trpc3	A	2.32215	0.677227	3.06779	-2.01947	-2.00229	-2.04542
ENSRNOG00000016957	Igfbp2	A	2.05753	0.969535	1.6634	-2.03271	-1.79707	-0.860682
ENSRNOG00000013552	Scd	A	1.65283	2.01895	0.864123	-1.11727	-2.04098	-1.37765
ENSRNOG00000014465	Oca2	A	1.41054	0.622897	2.31187	-1.3794	-1.32475	-1.64116
ENSRNOG00000029668	Wfdc21	A	1.94693	1.60285	0.720151	-1.69499	-1.56459	-1.01036
ENSRNOG00000059338	LOC102549714	A	0.662655	0.88835	0.414751	1.95998	-1.96287	-1.96287
ENSRNOG00000047206	LOC100911727	A	1.38706	1.38573	-1.3855	1.38369	-1.3855	-1.3855
ENSRNOG00000060687	Slc24a3	A	1.49007	0.482205	1.90894	-1.49008	-1.34666	-1.04448
ENSRNOG00000053972		A	1.20424	-1.34629	1.32799	1.50664	-1.34629	-1.34629
ENSRNOG00000019445	Msln	A	1.53795	1.27284	1.01494	-1.42538	-1.85897	-0.541381
ENSRNOG00000014081	Nmur2	A	1.37676	0.554014	1.84653	-0.907604	-1.24451	-1.62519
ENSRNOG00000054085		A	1.0795	0.604079	2.03444	-1.04169	-1.33816	-1.33816
ENSRNOG00000009343	Evpl	A	1.10919	0.388686	2.12336	-1.20771	-1.34308	-1.07045
ENSRNOG00000027380	Upk1b	A	0.986791	0.790923	1.94615	-1.13947	-1.45549	-1.1289
ENSRNOG00000010663	Col6a5	A	1.21276	0.649809	1.83617	-1.18037	-1.26745	-1.25093
ENSRNOG00000004247	Nhp2	A	0.483868	0.415949	0.613878	-2.84067	0.755454	0.571526
ENSRNOG00000060237	Inhbb	A	1.26999	0.312947	1.94611	-1.15777	-1.32464	-1.04664
ENSRNOG00000008130	Rergl	A	1.19265	1.47942	1.05925	-1.38121	-0.963466	-1.38665
ENSRNOG00000023686	Upk3b	A	1.42022	1.29752	0.939013	-1.4292	-1.37283	-0.854728
ENSRNOG00000023633	Crabp1	A	1.83457	-0.0102216	1.43329	-1.02684	-1.18229	-1.04851
ENSRNOG00000014366	Shc3	A	1.41281	0.282355	1.71408	-1.01782	-1.05929	-1.33214
ENSRNOG00000047783	Tmem200a	A	1.27699	0.465158	1.71759	-1.19445	-1.16075	-1.10454
ENSRNOG00000024120	Rxfp1	A	1.12666	1.07193	1.39342	-1.12913	-1.0717	-1.39118
ENSRNOG00000005093	Lgr6	A	1.46871	0.450405	1.53504	-1.23859	-1.07302	-1.14253
ENSRNOG00000049020	Tceal6	A	1.08186	0.575371	1.78622	-1.12199	-1.22891	-1.09255
ENSRNOG00000037476	Galnt9	A	1.44515	-0.0293888	1.66347	-0.97188	-0.949618	-1.15773
ENSRNOG00000004124	Grpr	A	1.43714	0.380017	1.47674	-1.09797	-1.09797	-1.09797
ENSRNOG00000058752	Popdc2	A	1.10923	0.392399	1.73369	-1.19864	-1.08435	-0.952331
ENSRNOG00000018915	Tagap	A	1.10624	0.132301	1.82333	-0.892106	-1.11146	-1.0583
ENSRNOG00000030938		A	1.33428	0.394961	1.49082	-1.09383	-1.09383	-1.03241
ENSRNOG00000021833	Myrfl	A	1.13119	0.494737	1.54916	-0.934162	-1.06486	-1.17607
ENSRNOG00000009468	Il12a	A	0.889594	0.545092	1.68728	-0.970942	-0.973479	-1.17754
ENSRNOG00000006831	Pgr	A	1.19918	0.139405	1.65156	-0.873538	-1.06453	-1.05208
ENSRNOG00000002906	Nr1i2	A	1.11556	0.0456326	1.74128	-0.950373	-0.90914	-1.04295
ENSRNOG00000057989	Zp2	A	0.941343	0.504877	1.61733	-0.857266	-1.03568	-1.17061
ENSRNOG00000000413	Pln	A	1.03471	1.19669	0.909418	-1.2989	-0.759359	-1.08255
ENSRNOG00000009197	Asb4	A	0.964463	1.11566	1.09934	-1.0477	-1.01417	-1.1176
ENSRNOG00000011381	Acsbg1	A	1.19804	0.276843	1.48507	-1.13028	-1.01387	-0.815789
ENSRNOG00000009726	Grip2	A	1.30485	0.977449	0.848656	-1.15634	-0.993844	-0.98077
ENSRNOG00000017084	Hsd11b2	A	1.12941	-0.154944	1.67973	-1.16627	-0.639137	-0.84879
ENSRNOG00000017786	Acta1	A	1.1062	0.0762036	1.48885	-1.08962	-1.22009	-0.361552
ENSRNOG00000013074	Wt1	A	1.00899	0.380732	1.50254	-1.00914	-1.07772	-0.805397
ENSRNOG00000003741	Nptx1	A	0.968439	0.141747	1.63644	-0.932263	-0.920461	-0.893904
ENSRNOG00000001057	Ctxn1	A	1.00223	-0.0348708	1.67199	-0.746078	-0.927983	-0.965289
ENSRNOG00000007100	Ccdc136	A	0.998896	0.0944729	1.6168	-0.790204	-0.907395	-1.01257
ENSRNOG00000032989	Lrrn4	A	1.28515	0.903701	0.746312	-1.10205	-1.10595	-0.727171
ENSRNOG00000014965	Mas1l	A	0.986137	1.13975	0.855115	-0.991781	-1.00045	-0.988778
ENSRNOG00000007574	Padi2	A	1.45481	0.113359	1.15096	-1.03551	-0.893041	-0.790577
ENSRNOG00000016653	Ngef	A	0.959153	0.333917	1.49699	-0.803212	-1.06042	-0.926432
ENSRNOG00000003800	Rgs9	A	0.799977	0.201471	1.63682	-0.883686	-0.987147	-0.767435
ENSRNOG00000012404	Thrsp	A	0.669112	1.25216	0.843497	-1.08022	-1.16675	-0.517805
ENSRNOG00000025115	Exph5	A	0.828802	0.378053	1.41455	-0.775237	-1.22016	-0.626014
ENSRNOG00000007335	Ccl11	A	1.218	0.4049	0.974198	-0.799993	-0.478893	-1.31822
ENSRNOG00000014231	Pnoc	A	0.88121	-0.290528	1.61932	-0.711599	-0.950095	-0.548303
ENSRNOG00000059166	Ldb3	A	1.22022	1.03669	-0.105077	-0.896672	0.0847078	-1.33986
ENSRNOG00000050006	Agtr2	A	1.40176	0.0782613	1.00424	-0.964805	-0.845932	-0.67352
ENSRNOG00000028616	Pck1	A	0.56635	0.955803	1.12622	-0.942006	-1.07058	-0.635788
ENSRNOG00000047867	Klhdc8b	A	1.06354	0.265846	1.2262	-0.705237	-0.849778	-1.00057
ENSRNOG00000005392	Ngfr	A	1.15098	0.362346	1.06634	-0.925518	-0.913531	-0.740618
ENSRNOG00000056457	Gpd1	A	0.673666	1.08802	0.825272	-0.92308	-1.10097	-0.562902
ENSRNOG00000055843	LOC100911224	A	0.820408	0.901056	0.925137	-0.8822	-0.8822	-0.8822
ENSRNOG00000001001	Retn	A	0.720937	1.23817	0.61496	-0.843246	-0.820172	-0.910649
ENSRNOG00000012759	Col19a1	A	0.790647	1.10445	0.708013	-0.936592	-0.897777	-0.768739
ENSRNOG00000016573	Dgat2	A	0.751146	1.00491	0.792904	-0.876328	-1.06412	-0.608511
ENSRNOG00000009465	Sfrp2	A	0.964532	0.933807	0.645215	-0.744316	-0.697096	-1.10214
ENSRNOG00000015076	Cyp26b1	A	1.15889	0.931994	0.318157	-1.00475	-0.962578	-0.441716
ENSRNOG00000052634	Lsmem2	A	0.965472	0.478048	0.996398	-0.401605	-1.07518	-0.963133
ENSRNOG00000005109	Rprm	A	0.887448	-0.26246	1.43669	-0.77075	-0.767595	-0.523331
ENSRNOG00000008949	Synpo2l	A	1.02812	1.03011	0.427164	-0.85002	-0.765797	-0.869578
ENSRNOG00000061910	Igfbp3	A	0.742833	1.0188	0.747701	-0.889732	-0.641056	-0.978543
ENSRNOG00000008015	Fos	A	1.05575	0.630193	0.815063	-0.916538	-0.897688	-0.686778
ENSRNOG00000024310	Kcnf1	A	1.37443	-0.172259	0.919508	-0.732325	-0.657031	-0.732325
ENSRNOG00000027030	Adm	A	0.663082	0.660653	1.14969	-0.85189	-0.714271	-0.907265
ENSRNOG00000014538	Nxnl2	A	0.916396	0.775593	0.81613	-0.898304	-0.780616	-0.829198
ENSRNOG00000005806	Oxtr	A	0.808852	-0.0270053	1.37232	-0.84191	-0.865909	-0.446347
ENSRNOG00000015397	Cpne7	A	0.74388	0.75417	0.881381	-0.309684	-0.865103	-1.20464
ENSRNOG00000033734	Tnnt2	A	0.225449	-0.194993	1.71867	-0.531526	-0.768687	-0.448917
ENSRNOG00000017766	Car12	A	0.716762	-0.00350487	1.41991	-0.635308	-0.851314	-0.646545
ENSRNOG00000015117	Lrrc39	A	0.723977	1.14712	0.525828	-0.962277	-0.674206	-0.760439
ENSRNOG00000016740	Fam210a	A	1.8192	-0.293487	-0.195006	-0.469382	-0.392839	-0.468486
ENSRNOG00000000552	Col13a1	A	0.610806	0.804117	0.972983	-1.05375	-0.714907	-0.619248
ENSRNOG00000007290	Atp1a2	A	0.758206	0.956098	0.692377	-0.65724	-1.0173	-0.732143
ENSRNOG00000010633	Acsl1	A	0.605736	0.988265	0.776406	-1.00053	-0.878497	-0.491381
ENSRNOG00000010350	Rcan2	A	0.738604	0.866594	0.788948	-0.792455	-0.977178	-0.624513
ENSRNOG00000011250	Inmt	A	0.76784	0.72262	0.850339	-0.449956	-0.779401	-1.11144
ENSRNOG00000030069	Faim	A	0.336884	0.381033	0.64631	0.120103	0.269755	-1.75409
ENSRNOG00000024435		A	1.0606	0.0209985	1.05726	-0.649132	-0.679399	-0.810334
ENSRNOG00000004841	Akap6	A	0.766119	1.05382	0.477016	-0.854625	-0.843691	-0.59864
ENSRNOG00000027109	Odf3l1	A	0.768317	0.139859	1.23416	-0.620498	-0.66654	-0.855299
ENSRNOG00000053095		A	0.384107	1.34307	-0.121367	-0.145934	-0.16592	-1.29396
ENSRNOG00000011420	Mtmr7	A	0.987642	0.78097	0.547468	-0.76027	-0.755363	-0.800447
ENSRNOG00000002339	Mark1	A	0.856964	0.909034	0.524221	-0.800716	-0.881323	-0.608179
ENSRNOG00000024230	Tnfaip8l3	A	0.987266	-0.169632	1.13705	-0.783362	-0.516921	-0.654406
ENSRNOG00000008223	Cnr1	A	0.439612	0.173119	1.41393	-0.611533	-0.668246	-0.746885
ENSRNOG00000009951	Aif1l	A	0.680253	0.922829	0.700589	-0.751969	-0.865264	-0.686439
ENSRNOG00000011145	Crhr2	A	0.954601	0.759329	0.556411	-0.778423	-0.57989	-0.912027
ENSRNOG00000055204		A	1.01808	0.492464	0.75798	-0.756175	-0.756175	-0.756175
ENSRNOG00000050998		A	0.510532	-0.720181	0.622197	0.970577	-0.205429	-1.1777
ENSRNOG00000011300		A	0.707	0.97247	0.575255	-0.803629	-0.72863	-0.722465
ENSRNOG00000019716	Ntf3	A	0.738215	0.892817	0.629456	-0.724974	-0.692372	-0.843142
ENSRNOG00000004725	Cela1	A	0.644069	0.0128557	1.31398	-0.59646	-0.695479	-0.678969
ENSRNOG00000007905	Itga7	A	0.795655	0.77939	0.642138	-0.939564	-0.816057	-0.461562
ENSRNOG00000008754	Flvcr2	A	0.791277	0.994885	0.41654	-0.75917	-0.677214	-0.766317
ENSRNOG00000020441	Wnk4	A	0.866657	-0.17307	1.18373	-0.782228	-0.494887	-0.600205
ENSRNOG00000030106		A	-0.239993	0.19189	0.949361	-0.850799	-0.940016	0.889556
ENSRNOG00000005291	Slc38a1	A	0.892378	-0.300488	1.18178	-0.560609	-0.747324	-0.465738
ENSRNOG00000024620		A	0.513431	0.652436	1.02474	-0.675487	-0.869173	-0.645951
ENSRNOG00000009153	Cidec	A	0.436657	0.914418	0.769976	-0.880892	-0.905432	-0.334726
ENSRNOG00000008806	Clip4	A	0.899974	-0.0447326	1.08331	-0.609313	-0.82702	-0.502215
ENSRNOG00000037085		A	0.79295	0.885418	0.488488	-0.889686	-0.747459	-0.52971
ENSRNOG00000019435	Psd	A	0.737696	-0.0116683	1.2156	-0.634999	-0.643809	-0.66282
ENSRNOG00000043103	Frrs1l	A	0.88419	0.700185	0.613934	-0.736843	-0.752142	-0.709324
ENSRNOG00000003496	Tbc1d9	A	0.811243	-0.133304	1.18876	-0.634275	-0.673108	-0.559312
ENSRNOG00000029510	Plxnb1	A	0.81017	0.724366	0.669011	-0.696525	-0.774425	-0.732596
ENSRNOG00000019422	Egr1	A	1.06447	0.447693	0.560607	-0.897509	-0.814704	-0.360562
ENSRNOG00000003895	Rgs1	A	0.403325	0.11704	1.33259	-0.356972	-0.856255	-0.639727
ENSRNOG00000008356	Myo5c	A	0.716189	0.100238	1.16819	-0.594136	-0.632187	-0.758294
ENSRNOG00000020865	Ano1	A	0.811551	0.702659	0.661782	-0.780341	-0.816293	-0.579359
ENSRNOG00000001796	Dgkg	A	0.753491	0.77753	0.62205	-0.843677	-0.835368	-0.474026
ENSRNOG00000017500	Mtss1l	A	0.947639	0.288053	0.852218	-0.75582	-0.618356	-0.713735
ENSRNOG00000001251	Grifin	A	0.339027	0.986082	0.66894	-0.954709	-0.821558	-0.217781
ENSRNOG00000043350	Cap2	A	0.655802	0.694767	0.813145	-0.76286	-0.79349	-0.607364
ENSRNOG00000057701	Myom1	A	0.760111	0.737276	0.671732	-0.778719	-0.634931	-0.755469
ENSRNOG00000045636	Fasn	A	0.885603	0.983176	0.113762	-0.639537	-0.807995	-0.535009
ENSRNOG00000009329	Nr1d1	A	1.00448	0.460992	0.639168	-0.683577	-0.688274	-0.732792
ENSRNOG00000059500	Cdkn1c	A	0.387916	0.810887	0.825299	-0.297153	-0.878779	-0.848169
ENSRNOG00000014265	Tnfrsf19	A	0.626989	0.932871	0.549092	-0.696558	-0.619846	-0.792548
ENSRNOG00000022268	Pnpla3	A	0.970116	0.79783	0.264095	-0.731866	-0.546395	-0.753781
ENSRNOG00000046390	Tceal6	A	0.515178	0.11968	1.25245	-0.701938	-0.573915	-0.611455
ENSRNOG00000030771	Dgkb	A	0.602231	0.887863	0.586477	-0.734418	-0.448027	-0.894127
ENSRNOG00000018378	Cacnb2	A	0.480077	0.649549	0.959351	-0.740633	-0.636147	-0.712197
ENSRNOG00000055025	Fam25a	A	0.877816	0.349649	0.82315	-0.634991	-0.876206	-0.539418
ENSRNOG00000024190	Rasef	A	0.82805	0.496665	0.773019	-0.559123	-0.814005	-0.724605
ENSRNOG00000057008		A	0.66633	0.984408	0.418619	-0.684427	-0.717817	-0.667114
ENSRNOG00000022946	Slc22a3	A	0.598481	0.884187	0.61004	-0.592905	-0.819299	-0.680505
ENSRNOG00000021090	Pygm	A	0.806221	0.724737	0.573782	-0.631595	-0.780035	-0.69311
ENSRNOG00000018627	Plekhb1	A	0.529346	0.943874	0.604585	-0.73764	-0.709165	-0.631001
ENSRNOG00000011136	Osr2	A	0.846918	0.191796	0.936694	-0.747896	-0.738196	-0.489316
ENSRNOG00000030920	Rtn4r	A	0.741647	0.530418	0.806283	-0.681222	-0.846911	-0.550215
ENSRNOG00000047781	Slc25a23	A	0.831773	0.502789	0.733075	-0.732725	-0.819043	-0.51587
ENSRNOG00000039931		A	0.748732	0.741936	0.590119	-0.790979	-0.773226	-0.516583
ENSRNOG00000021027	Dbp	A	0.801126	0.54753	0.737944	-0.756307	-0.666104	-0.664189
ENSRNOG00000016243	Casq2	A	0.724226	0.782676	0.561599	-0.876478	-0.539456	-0.652567
ENSRNOG00000017684	Fbxl22	A	0.786819	0.325399	0.897702	-0.701884	-0.820717	-0.487319
ENSRNOG00000031136	Ntng1	A	0.58285	0.407696	1.02407	-0.542504	-0.716582	-0.755531
ENSRNOG00000046607	Cited4	A	0.792282	-0.214153	1.10936	-0.339782	-0.681189	-0.666517
ENSRNOG00000050658	Tacr2	A	0.621115	0.00500261	1.19433	-0.613726	-0.613726	-0.592999
ENSRNOG00000053231	Chchd10	A	0.461184	0.408838	1.04167	-0.85892	-0.799629	-0.253147
ENSRNOG00000014197	Tmem51	A	0.692852	0.846706	0.523825	-0.680554	-0.676226	-0.706604
ENSRNOG00000042445		A	-0.208642	0.118397	1.38339	0.0476594	-0.661946	-0.678862
ENSRNOG00000018839	Ntrk2	A	0.793812	0.631506	0.632101	-0.782388	-0.720934	-0.554097
ENSRNOG00000011901	Rrad	A	0.70375	0.789449	0.542981	-0.805159	-0.750412	-0.48061
ENSRNOG00000026466	Lrrtm3	A	0.74042	0.894273	0.366975	-0.791817	-0.524326	-0.685526
ENSRNOG00000017226	Slc2a4	A	0.539968	0.761357	0.672643	-0.277007	-0.84103	-0.855931
ENSRNOG00000010695	Pdgfc	A	0.641827	0.31321	0.992513	-0.560257	-0.797717	-0.589576
ENSRNOG00000020719	Hrc	A	0.445456	1.00484	0.405014	-0.954893	-0.672349	-0.228068
ENSRNOG00000021095	Fxyd3	A	0.819897	1.0198	-0.0711591	-0.478521	-0.652002	-0.638013
ENSRNOG00000014166	Smoc2	A	0.900422	0.0557385	0.886215	-0.676131	-0.712875	-0.45337
ENSRNOG00000005345	Vsnl1	A	0.366854	0.719197	0.875126	-0.743577	-0.775833	-0.441768
ENSRNOG00000019719	Kcna5	A	0.622508	0.828586	0.559726	-0.695553	-0.745996	-0.569271
ENSRNOG00000017060	Ryr2	A	0.683988	0.851095	0.456828	-0.608708	-0.613963	-0.76924
ENSRNOG00000017427	Pfn2	A	0.572608	-0.05897	1.18753	-0.607092	-0.470227	-0.62385
ENSRNOG00000008706	Tbx3	A	0.826472	0.357874	0.775977	-0.532305	-0.759626	-0.668392
ENSRNOG00000061733	LOC103690156	A	0.62166	-0.0749645	1.13172	-0.295196	-0.688792	-0.694426
ENSRNOG00000054319	LOC103690128	A	0.77501	0.351605	0.836303	-0.605651	-0.672656	-0.684611
ENSRNOG00000002215	Mylk	A	0.816994	0.146552	0.769423	-0.0564029	-0.916623	-0.759944
ENSRNOG00000011977	Sema5a	A	0.671849	0.781142	0.546707	-0.723053	-0.678523	-0.598123
ENSRNOG00000008869	Ppp1r9a	A	0.591941	0.727427	0.668375	-0.803371	-0.496116	-0.688256
ENSRNOG00000053962		A	0.694002	0.356653	0.895192	-0.630796	-0.599203	-0.715848
ENSRNOG00000061845	Cttnbp2	A	0.747631	0.766489	0.446058	-0.703838	-0.49059	-0.76575
ENSRNOG00000014232	P2ry1	A	0.641285	0.139846	1.05341	-0.595988	-0.624692	-0.613866
ENSRNOG00000024923	Nnat	A	0.461512	0.599856	0.802855	-0.902688	-0.753501	-0.208033
ENSRNOG00000014971	Mas1	A	0.629308	0.746185	0.602261	-0.711825	-0.584469	-0.681459
ENSRNOG00000036692	Gcgr	A	0.738902	0.682694	0.556443	-0.668412	-0.651122	-0.658505
ENSRNOG00000031802	LOC691427	A	-0.684429	0.233221	1.26825	-0.0885796	-0.0395095	-0.688953
ENSRNOG00000020339	Neurl1	A	0.75766	-0.0447424	1.01029	-0.48482	-0.668165	-0.570225
ENSRNOG00000058039	Acta2	A	0.85842	0.319744	0.65879	-0.85183	-0.701159	-0.283965
ENSRNOG00000029450		A	0.872359	0.166771	0.790687	-0.656076	-0.599541	-0.574201
ENSRNOG00000028082	Tal2	A	0.851672	0.405671	0.628986	-0.698939	-0.441111	-0.746279
ENSRNOG00000001492	Slc8a2	A	0.781629	0.306611	0.784176	-0.501511	-0.634827	-0.736078
ENSRNOG00000017767	Mrvi1	A	0.695098	0.340523	0.849023	-0.543427	-0.683506	-0.657711
ENSRNOG00000012512	Nexn	A	0.530647	0.71313	0.666797	-0.730668	-0.435418	-0.744487
ENSRNOG00000011227	Atp1b2	A	0.809614	0.430842	0.671952	-0.633869	-0.654826	-0.623713
ENSRNOG00000015982	Wnt11	A	0.583352	0.147905	1.01243	-0.800109	-0.609406	-0.334167
ENSRNOG00000010047	Ddit4l	A	0.494436	0.232639	1.01263	-0.275015	-0.619276	-0.845416
ENSRNOG00000021067	Fxyd7	A	0.376402	0.567067	0.627271	-0.0705964	-0.248267	-1.25188
ENSRNOG00000015675	Nell1	A	0.542151	0.120983	1.07843	-0.568132	-0.645622	-0.527814
ENSRNOG00000006956		A	0.650804	0.468653	0.785636	-0.686356	-0.680241	-0.538496
ENSRNOG00000049642	Smim5	A	0.694786	0.784092	0.28262	-0.551051	-0.242163	-0.968283
ENSRNOG00000008865	Stac	A	0.369355	0.940661	0.327069	-0.995511	-0.595623	-0.0459516
ENSRNOG00000061544	Spock2	A	0.64556	0.525327	0.736202	-0.640211	-0.74625	-0.520629
ENSRNOG00000004676	Pak3	A	0.449861	0.626975	0.781938	-0.661068	-0.390159	-0.807547
ENSRNOG00000046744	Ankrd29	A	0.560263	0.842358	0.477726	-0.579627	-0.593822	-0.706899
ENSRNOG00000002419	Plp1	A	0.550513	0.835122	0.49046	-0.552469	-0.610156	-0.71347
ENSRNOG00000055570		A	0.662984	0.436365	0.762176	-0.815388	-0.537978	-0.508159
ENSRNOG00000007281	Flnc	A	0.731267	-0.198182	0.97972	-0.635425	-0.663057	-0.214323
ENSRNOG00000003171	Mpz	A	0.497682	0.887896	0.44999	-0.624067	-0.77422	-0.437281
ENSRNOG00000001525	Igsf11	A	0.68485	0.255919	0.86834	-0.762175	-0.538972	-0.507961
ENSRNOG00000000281	Prodh1	A	0.395201	0.713318	0.31837	0.19054	-0.418473	-1.19896
ENSRNOG00000031997		A	0.509774	0.848586	0.512755	-0.641325	-0.6447	-0.58509
ENSRNOG00000011568	Rspo3	A	0.470604	0.459098	0.91421	-0.600007	-0.554663	-0.689242
ENSRNOG00000028356	Chchd10	A	0.412624	0.369098	0.952937	-0.744957	-0.763762	-0.22594
ENSRNOG00000007896	Klhl38	A	0.542527	0.653946	0.69027	-0.571863	-0.573955	-0.740926
ENSRNOG00000003669	Myocd	A	0.742113	0.513939	0.628076	-0.565583	-0.647254	-0.671292
ENSRNOG00000025584	Agap2	A	0.673823	0.018153	0.995699	-0.534651	-0.570182	-0.582841
ENSRNOG00000021130	Abcc8	A	0.703276	0.683112	0.491302	-0.655354	-0.599681	-0.622655
ENSRNOG00000046667	Fosb	A	1.11989	0.0954971	0.411689	-0.711657	-0.461345	-0.454076
ENSRNOG00000006426	Syt1	A	0.538029	0.224782	0.991506	-0.572826	-0.651649	-0.529842
ENSRNOG00000006645	Ryr3	A	0.51771	0.316414	0.915281	-0.382045	-0.51883	-0.84853
ENSRNOG00000059959		A	0.484197	0.683931	0.642071	-0.328587	-0.667047	-0.814565
ENSRNOG00000011151	Tenm4	A	0.606766	0.454026	0.7675	-0.699068	-0.708235	-0.420988
ENSRNOG00000060675		A	0.91513	0.328241	0.531745	-0.535127	-0.476712	-0.763277
ENSRNOG00000010658	LOC103691744	A	0.439694	0.723709	0.55335	-1.01861	-0.340781	-0.357365
ENSRNOG00000020014	Myh14	A	0.594262	0.396469	0.736496	-0.182114	-0.879159	-0.665954
ENSRNOG00000046280	Tceal5	A	0.408613	0.279037	1.01662	-0.718317	-0.527824	-0.458132
ENSRNOG00000015695	Sult5a1	A	0.508329	0.48776	0.808577	-0.454346	-0.73509	-0.61523
ENSRNOG00000047307	Cntfr	A	0.554121	0.445403	0.801887	-0.667818	-0.429017	-0.704575
ENSRNOG00000012149	Gpsm2	A	0.571654	0.461	0.785084	-0.549744	-0.593879	-0.674115
ENSRNOG00000019372	Pc	A	0.426662	0.907524	0.39922	-0.740553	-0.66354	-0.329312
ENSRNOG00000012674	Adrb3	A	0.235013	0.68211	0.831705	-0.692957	-0.60517	-0.450702
ENSRNOG00000008436	Krt85	A	0.66366	0.017282	0.959126	-0.546689	-0.546689	-0.546689
ENSRNOG00000031287	Cacna2d3	A	0.654985	0.214835	0.858438	-0.509757	-0.745062	-0.473439
ENSRNOG00000042788		A	0.47088	-0.107667	1.12339	-0.437754	-0.545608	-0.503238
ENSRNOG00000056632		A	0.788869	0.295632	0.688355	-0.582163	-0.595347	-0.595347
ENSRNOG00000027193		A	0.488275	0.652403	0.65777	-0.410438	-0.716408	-0.671603
ENSRNOG00000016684	Wnk2	A	0.804306	0.451359	0.539394	-0.67427	-0.526258	-0.594531
ENSRNOG00000007680	Fhl5	A	0.713274	0.629065	0.451016	-0.751379	-0.489376	-0.552601
ENSRNOG00000023664	Lepr	A	0.326651	0.715686	0.730171	-0.517215	-0.571216	-0.684077
ENSRNOG00000000920	Phkg1	A	0.466244	0.643947	0.59645	-0.160245	-0.790828	-0.755568
ENSRNOG00000024712	Insc	A	0.656734	0.657935	0.48689	-0.713978	-0.528559	-0.559022
ENSRNOG00000017206	Igfbp5	A	0.727253	0.544897	0.528867	-0.664679	-0.625279	-0.511059
ENSRNOG00000033915	Gpt	A	0.407562	0.763939	0.561748	-0.28349	-0.715301	-0.734459
ENSRNOG00000005277	Ptprv	A	0.698826	-0.531382	0.9816	-0.284215	-0.374069	-0.49076
ENSRNOG00000032740	Tmem258b	A	-0.229163	1.0839	0.265697	0.0900803	-0.326903	-0.883613
ENSRNOG00000019451	Smtn	A	0.664682	0.368553	0.742194	-0.541875	-0.577643	-0.655911
ENSRNOG00000042960	Rgcc	A	0.529542	0.589251	0.645986	-0.69054	-0.736538	-0.337701
ENSRNOG00000059421		A	0.255438	0.817722	0.651704	-0.474297	-0.550634	-0.699933
ENSRNOG00000010079	Car3	A	0.244348	0.803477	0.60851	-0.734836	-0.715894	-0.205605
ENSRNOG00000001173	Cabp1	A	0.588128	0.666126	0.544178	-0.545947	-0.657021	-0.595464
ENSRNOG00000045797	Lep	A	0.151834	0.558024	0.848296	-0.515823	-0.903579	-0.138751
ENSRNOG00000000341	Nid2	A	0.737331	0.495011	0.545158	-0.554809	-0.670717	-0.551974
ENSRNOG00000002053	Fras1	A	0.730433	0.547782	0.459443	-0.643124	-0.750444	-0.344091
ENSRNOG00000014576	Dock3	A	0.577448	0.0744446	0.963953	-0.556784	-0.516286	-0.542775
ENSRNOG00000055751	P3h2	A	0.587036	0.613804	0.55277	-0.772404	-0.61968	-0.361526
ENSRNOG00000029465	Slc26a10	A	0.834489	0.424006	0.420439	-0.416703	-0.394208	-0.868023
ENSRNOG00000015148	Erc2	A	0.623039	0.176745	0.878565	-0.608023	-0.551376	-0.51895
ENSRNOG00000012709	Bag2	A	0.622462	0.236295	0.842565	-0.48768	-0.650358	-0.563285
ENSRNOG00000032825	LOC100362027	A	-0.328311	-0.193443	0.604316	0.989546	-0.388534	-0.683574
ENSRNOG00000013389		A	0.568911	0.612248	0.572618	-0.419437	-0.652629	-0.68171
ENSRNOG00000018603	Carns1	A	0.833022	0.315548	0.519246	-0.394238	-0.460463	-0.813115
ENSRNOG00000017190	Foxl2	A	0.922389	-0.0518753	0.667355	-0.512623	-0.512623	-0.512623
ENSRNOG00000007607	Nr4a1	A	0.825194	0.270563	0.592221	-0.589572	-0.650734	-0.447672
ENSRNOG00000019850	Speg	A	0.762459	0.362227	0.581691	-0.440935	-0.511878	-0.753563
ENSRNOG00000008082	Rgs6	A	0.662932	0.619615	0.467198	-0.614709	-0.498273	-0.636763
ENSRNOG00000057095	Hoxa4	A	0.426087	0.721676	0.244751	-0.795093	0.197673	-0.795093
ENSRNOG00000007090	Cacna1c	A	0.62507	0.158936	0.853646	-0.462725	-0.605265	-0.569662
ENSRNOG00000013949	Idh2	A	0.455227	0.480384	0.76927	-0.494118	-0.740917	-0.469847
ENSRNOG00000021017	Car11	A	0.295027	0.573278	0.668128	-0.0815253	-0.491364	-0.963544
ENSRNOG00000008217	Madcam1	A	0.850298	0.627977	0.128501	-0.675669	-0.495288	-0.435819
ENSRNOG00000004147	Abca8a	A	0.378444	0.795925	0.487777	-0.319417	-0.61319	-0.729539
ENSRNOG00000023162	Car14	A	0.965005	0.121899	0.491364	-0.589893	-0.475806	-0.512568
ENSRNOG00000056265	LOC103689920	A	-0.368647	1.26806	-0.0882585	-0.386039	-0.334547	-0.0905691
ENSRNOG00000009253	Igsf9b	A	0.576276	0.229808	0.831935	-0.568779	-0.683338	-0.385902
ENSRNOG00000046484	Ccdc160	A	0.321396	0.936002	0.377341	-0.53536	-0.520711	-0.578669
ENSRNOG00000054548	Srpk3	A	0.55992	0.695465	0.414924	-0.411806	-0.428287	-0.830215
ENSRNOG00000002429	Rtl3	A	0.736566	0.439663	0.527237	-0.442326	-0.675868	-0.585272
ENSRNOG00000051495		A	0.623671	0.611532	0.484707	-0.674028	-0.538789	-0.507094
ENSRNOG00000032002	Hapln1	A	0.366415	0.891458	0.376857	-0.579577	-0.470589	-0.584564
ENSRNOG00000033893	Cacna1h	A	0.676655	0.287447	0.689351	-0.410365	-0.553549	-0.68954
ENSRNOG00000009448	Papln	A	0.599635	0.113891	0.851372	-0.44367	-0.694037	-0.427191
ENSRNOG00000046547	Rbm24	A	0.61443	0.386266	0.685114	-0.636471	-0.547527	-0.501812
ENSRNOG00000042889	Alpg	A	0.698153	0.592341	0.346945	-0.367098	-0.476244	-0.794097
ENSRNOG00000001581	Hoxd10	A	0.560509	0.0743685	0.91069	-0.524449	-0.476725	-0.544393
ENSRNOG00000020514	Sox6	A	0.500018	0.731331	0.457427	-0.573609	-0.537106	-0.578061
ENSRNOG00000026951	Susd5	A	0.66102	0.671057	0.243446	-0.513709	-0.823092	-0.238721
ENSRNOG00000025736	Tcf23	A	0.38694	-0.334663	1.09585	-0.369724	-0.524196	-0.254209
ENSRNOG00000058388	Zfp36	A	0.686894	0.384553	0.60206	-0.517633	-0.677414	-0.478459
ENSRNOG00000010260	Dixdc1	A	-0.318034	-0.345841	0.973952	0.345273	0.1342	-0.78955
ENSRNOG00000032018	Tmem200b	A	0.614453	0.469731	0.582453	-0.698728	-0.601208	-0.366701
ENSRNOG00000004392	Aatk	A	0.612834	0.510998	0.560374	-0.434005	-0.620079	-0.630121
ENSRNOG00000046949	Kcnb1	A	0.530048	0.396228	0.741481	-0.607208	-0.531636	-0.528912
ENSRNOG00000043199	Bves	A	0.788167	-0.0795839	0.752732	-0.435449	-0.450572	-0.575294
ENSRNOG00000001159	Tff3	A	0.515794	-0.446849	0.0601085	0.935456	-0.501483	-0.563027
ENSRNOG00000027513	Rtel1	A	0.61196	0.372601	0.669725	-0.430367	-0.646383	-0.577537
ENSRNOG00000023622	LOC100910021	A	0.776726	-0.823048	0.203092	-0.651635	0.368029	0.126837
ENSRNOG00000014683	Il1rl2	A	0.403577	0.612747	0.595231	-0.428972	-0.364993	-0.817589
ENSRNOG00000059013		A	0.577558	0.473781	0.597864	-0.732191	-0.447865	-0.469148
ENSRNOG00000012906	Bcas1	A	0.166577	0.968184	0.37316	-0.432233	-0.55218	-0.523508
ENSRNOG00000000245	Slc16a6	A	0.595523	-0.139805	0.923095	-0.530423	-0.414617	-0.433773
ENSRNOG00000016516	Mbp	A	0.504691	0.748626	0.359357	-0.626331	-0.634375	-0.351968
ENSRNOG00000009787	Efcc1	A	0.624101	0.40206	0.616861	-0.459551	-0.573613	-0.609857
ENSRNOG00000011585	Fat3	A	0.549	0.768036	0.276246	-0.633493	-0.433384	-0.526406
ENSRNOG00000033706	Klk14	A	0.80016	-0.230632	0.746151	-0.460763	-0.394153	-0.460763
ENSRNOG00000043219	Fbn2	A	0.779673	0.168921	0.61329	-0.53255	-0.497891	-0.531443
ENSRNOG00000051147		A	0.58892	0.655813	0.37139	-0.51419	-0.410722	-0.691211
ENSRNOG00000013532	Pgam2	A	0.393933	0.814971	0.347347	-0.385593	-0.745505	-0.425152
ENSRNOG00000055049	Aldh1a2	A	0.639978	0.308638	0.646251	-0.634629	-0.597956	-0.362282
ENSRNOG00000013867	Fgf1	A	0.695072	0.638886	0.230053	-0.69127	-0.504791	-0.367951
ENSRNOG00000015086	Plin1	A	0.484322	0.370186	0.677033	-0.793213	-0.567606	-0.170721
ENSRNOG00000007014	Cnksr2	A	0.370737	0.589631	0.655186	-0.488702	-0.554517	-0.572334
ENSRNOG00000043192	Hacd1	A	0.591468	0.376915	0.647237	-0.536948	-0.493051	-0.585621
ENSRNOG00000013674	Megf10	A	0.532581	0.704971	0.369333	-0.502319	-0.599445	-0.505121
ENSRNOG00000051740		A	0.69786	0.107746	0.713371	-0.487214	-0.515882	-0.515882
ENSRNOG00000026705	Dgki	A	0.37281	-0.0552585	1.0136	-0.506904	-0.469851	-0.354396
ENSRNOG00000018952	Sema3g	A	0.683942	0.505835	0.413221	-0.602511	-0.567761	-0.432726
ENSRNOG00000014233	Krt19	A	0.607129	0.405649	0.372821	-0.218109	-1.0109	-0.156589
ENSRNOG00000019217	Adrb2	A	0.617603	0.113952	0.76702	-0.64276	-0.40754	-0.448275
ENSRNOG00000018836	RGD1559896	A	0.636087	0.431691	0.502753	-0.638176	-0.661969	-0.270386
ENSRNOG00000060448		A	0.472354	0.223477	0.837083	-0.504836	-0.514407	-0.51367
ENSRNOG00000005180	Vstm2a	A	0.711756	0.126894	0.681098	-0.506583	-0.506583	-0.506583
ENSRNOG00000031934	Enah	A	0.519394	0.518298	0.573835	-0.473833	-0.653759	-0.483935
ENSRNOG00000050450	Kcnip2	A	0.34599	0.105249	0.969101	-0.403215	-0.468576	-0.548549
ENSRNOG00000052880	Prph	A	0.546014	0.562865	0.468922	-0.661051	-0.630837	-0.285913
ENSRNOG00000018445	Agt	A	0.0306348	0.502406	0.88688	-0.462226	-0.591189	-0.366507
ENSRNOG00000018394	Chrdl2	A	0.849814	-0.399747	0.651444	-0.268496	-0.418626	-0.414388
ENSRNOG00000019645	Osbp2	A	0.378439	0.239168	0.877387	-0.478001	-0.455285	-0.561708
ENSRNOG00000053054	Ccnt1	A	-0.344559	-0.339899	0.770246	-0.434727	-0.391497	0.740437
ENSRNOG00000024824	Col22a1	A	0.507436	0.597888	0.48693	-0.432169	-0.542327	-0.617758
ENSRNOG00000010725	Cpa1	A	0.168177	0.64865	0.562471	-0.657319	-0.718664	-0.00331525
ENSRNOG00000003734		A	0.606219	0.0142785	0.287359	0.0600648	-1.11164	0.143717
ENSRNOG00000000378		A	0.461515	0.73214	0.292835	-0.447353	-0.261791	-0.777345
ENSRNOG00000005154	Alkal2	A	-0.0828677	0.704937	0.729917	-0.363834	-0.349785	-0.638368
ENSRNOG00000055862		A	0.489658	0.598744	0.373888	-0.848199	-0.463613	-0.150478
ENSRNOG00000017765	Net1	A	0.397133	0.722182	0.374447	-0.209353	-0.68171	-0.6027
ENSRNOG00000062030	Cers1	A	-0.359194	0.701579	0.785127	-0.475351	-0.243206	-0.408955
ENSRNOG00000013000	Ldhb	A	0.522589	0.213211	0.772252	-0.562135	-0.545039	-0.400878
ENSRNOG00000030868		A	0.260598	0.0776845	0.987269	-0.533312	-0.53542	-0.25682
ENSRNOG00000000412	Slc35f1	A	0.487166	0.619595	0.459403	-0.638123	-0.537662	-0.390379
ENSRNOG00000016688	Ston1	A	0.580241	0.480177	0.517611	-0.537456	-0.594243	-0.44633
ENSRNOG00000029535	Nrbp2	A	0.368209	0.403634	0.579805	0.00294352	-0.428571	-0.926021
ENSRNOG00000006738	Fbxo32	A	0.587724	0.081816	0.782304	-0.467087	-0.549705	-0.435053
ENSRNOG00000010617	Scube1	A	0.725865	0.3206	0.490877	-0.424859	-0.595315	-0.517169
ENSRNOG00000019751	Cyb5r2	A	0.234851	0.910031	0.225145	-0.208798	-0.680634	-0.480595
ENSRNOG00000001329	Gjc3	A	0.407923	0.779455	0.300084	-0.474928	-0.330516	-0.682018
ENSRNOG00000012184	Urgcp	A	-0.130948	0.807655	0.42495	0.149017	-0.666351	-0.584323
ENSRNOG00000012422	Tnik	A	0.420729	0.619669	0.526004	-0.50371	-0.531867	-0.530825
ENSRNOG00000058180	LOC102554748	A	1.07995	-0.578295	0.0154021	-0.360863	-0.156388	0.000191682
ENSRNOG00000043304	Apcdd1	A	0.311286	0.66219	0.545918	-0.485399	-0.676992	-0.357003
ENSRNOG00000000373		A	0.445703	0.659056	0.42875	-0.32913	-0.615585	-0.588793
ENSRNOG00000059485	Cdkl3	A	0.263271	0.183989	0.260183	0.202057	0.259781	-1.16928
ENSRNOG00000024651	Greb1	A	0.450609	-0.13741	0.93385	-0.332388	-0.561428	-0.353232
ENSRNOG00000012027	Bco1	A	0.52096	0.383762	0.640304	-0.501693	-0.615038	-0.428296
ENSRNOG00000011856	LOC108348154	A	0.37467	0.653775	0.493338	-0.638257	-0.317539	-0.565988
ENSRNOG00000004390	Alx1	A	0.397333	0.421156	0.67467	-0.442087	-0.300711	-0.750361
ENSRNOG00000023465	Depp1	A	0.515028	0.588535	0.384811	-0.200489	-0.710382	-0.577502
ENSRNOG00000016543	Trim63	A	0.378025	0.518807	0.57642	-0.168506	-0.580711	-0.724035
ENSRNOG00000015538	Abcd2	A	0.319584	0.683546	0.463857	-0.680998	-0.582438	-0.20355
ENSRNOG00000016875	Cbx7	A	0.454547	0.48412	0.585282	-0.299289	-0.61131	-0.61335
ENSRNOG00000059036		A	0.740694	0.129483	0.587877	-0.468921	-0.523428	-0.465705
ENSRNOG00000004482	Ccdc88c	A	0.488621	0.244251	0.758307	-0.464427	-0.501003	-0.525748
ENSRNOG00000018960		A	0.548238	0.635367	0.350637	-0.484136	-0.49198	-0.558127
ENSRNOG00000009514	Mme	A	0.352428	0.426003	0.612135	-0.0269262	-0.647775	-0.715865
ENSRNOG00000016021	Lims2	A	0.483826	0.519124	0.530213	-0.355911	-0.649697	-0.527554
ENSRNOG00000016374	Fgfr2	A	0.468986	-0.0234601	0.889291	-0.389607	-0.497475	-0.447734
ENSRNOG00000000894	Fry	A	0.522144	0.679833	0.270503	-0.518639	-0.673876	-0.279965
ENSRNOG00000061630		A	0.397014	0.462044	0.634951	-0.623703	-0.25331	-0.616996
ENSRNOG00000005957	Slc4a7	A	0.457335	0.284738	0.753762	-0.497832	-0.534298	-0.463706
ENSRNOG00000013391	Sorbs2	A	0.50908	0.751943	0.208084	-0.467678	-0.405728	-0.595701
ENSRNOG00000001009	Bri3	A	0.465131	0.596353	-0.558594	0.0857011	-0.814527	0.225937
ENSRNOG00000007102	Acss1	A	0.518382	0.554428	0.469732	-0.416314	-0.545741	-0.580487
ENSRNOG00000002061	Ptpn13	A	0.462927	0.416898	0.650815	-0.449674	-0.566397	-0.514568
ENSRNOG00000020694	Icam5	A	0.667583	-0.127036	0.749802	-0.401205	-0.352742	-0.536402
ENSRNOG00000046972	Chrm2	A	0.35187	0.0559738	0.932189	-0.449475	-0.448294	-0.442265
ENSRNOG00000007258	Sbspon	A	0.444749	0.302372	0.743039	-0.551997	-0.443489	-0.494673
ENSRNOG00000046377	Btnl9	A	0.710598	0.511236	0.26856	-0.55522	-0.456172	-0.479002
ENSRNOG00000004706	Vit	A	0.245227	0.689761	0.528659	-0.303716	-0.56807	-0.591861
ENSRNOG00000008761	Ncs1	A	0.557215	0.501839	0.453675	-0.550752	-0.631041	-0.330936
ENSRNOG00000029528	Cbs	A	0.212099	0.503957	0.708588	-0.32511	-0.375597	-0.723938
ENSRNOG00000054235		A	0.490322	0.374898	0.650688	-0.505303	-0.505303	-0.505303
ENSRNOG00000037673		A	0.0989129	0.348167	0.609277	-1.0182	-0.136697	0.0985382
ENSRNOG00000010325	Ptger3	A	0.700179	0.355279	0.41993	-0.51382	-0.618075	-0.343493
ENSRNOG00000029079	Hspb7	A	0.667121	0.0445808	0.630386	-0.261734	-0.710821	-0.369534
ENSRNOG00000049811	Tcim	A	0.358429	0.511733	0.596132	-0.255031	-0.555441	-0.655822
ENSRNOG00000016221	Scn2b	A	0.459208	-0.326211	0.92479	-0.382036	-0.367874	-0.307878
ENSRNOG00000009522	Adra1a	A	0.599151	0.585143	0.301836	-0.576962	-0.48249	-0.426678
ENSRNOG00000036827	Ppp1r1a	A	0.494538	0.21663	0.723302	-0.423761	-0.636957	-0.373751
ENSRNOG00000019741	Isyna1	A	0.631181	0.454216	0.369584	-0.254536	-0.541941	-0.658505
ENSRNOG00000008058	Tmprss5	A	0.688895	0.428171	0.345754	-0.323007	-0.545791	-0.594022
ENSRNOG00000008170	Jph2	A	0.548634	0.338952	0.528967	-0.518612	-0.734379	-0.163562
ENSRNOG00000009761	Tmod1	A	0.632428	0.305498	0.544077	-0.447338	-0.50938	-0.525286
ENSRNOG00000047977	Tcim	A	0.339757	0.506701	0.592046	-0.214683	-0.552497	-0.671324
ENSRNOG00000007657	Col27a1	A	0.643436	0.415574	0.399165	-0.465544	-0.313287	-0.679344
ENSRNOG00000031595	LOC102554838	A	0.544664	-0.0302262	0.799426	-0.417632	-0.515348	-0.380884
ENSRNOG00000008057	Krt7	A	0.594518	0.440596	0.344666	-0.54236	-0.742749	-0.0946707
ENSRNOG00000015997	Ccdc106	A	0.430271	0.350256	0.688191	-0.399017	-0.495571	-0.574129
ENSRNOG00000006800	Tmem246	A	0.463819	-0.108479	0.880908	-0.452935	-0.374638	-0.408676
ENSRNOG00000016838	Pla2g5	A	0.380017	0.648731	0.4283	-0.478258	-0.657222	-0.321568
ENSRNOG00000053045	Wscd2	A	0.560411	0.536399	0.340937	-0.577426	-0.643196	-0.217125
ENSRNOG00000013589	Cxcl12	A	0.721722	0.330472	0.347529	-0.7025	-0.411541	-0.285682
ENSRNOG00000001499	Mia	A	0.612671	0.373748	0.441599	-0.364172	-0.325869	-0.737978
ENSRNOG00000004821	Sntb1	A	0.392695	0.755416	0.27312	-0.564589	-0.386343	-0.470299
ENSRNOG00000019518	Pde4c	A	0.453317	0.662539	0.337158	-0.421172	-0.611784	-0.420057
ENSRNOG00000050675	Myl4	A	0.360384	-0.12908	0.860115	-0.559848	-0.533466	0.00189485
ENSRNOG00000009686	Aqp7	A	0.201006	0.581319	0.553605	-0.45902	-0.756633	-0.120277
ENSRNOG00000032699	Ttyh1	A	0.414989	0.682755	0.297464	-0.260887	-0.426255	-0.708065
ENSRNOG00000022392	Hspb8	A	0.560236	0.0185302	0.729215	-0.476573	-0.587327	-0.244081
ENSRNOG00000014844	Kif21a	A	0.479512	0.585108	0.401207	-0.54384	-0.560093	-0.361894
ENSRNOG00000012658	Pdlim3	A	0.415772	0.357391	0.678136	-0.439226	-0.566671	-0.445401
ENSRNOG00000015085	Dmpk	A	0.519177	0.143522	0.724478	-0.461239	-0.550432	-0.375508
ENSRNOG00000008203	Synpr	A	0.147372	0.466005	0.767636	-0.440124	-0.420828	-0.520061
ENSRNOG00000020687	Dpf1	A	0.674417	-0.0508083	0.67042	-0.429178	-0.468274	-0.396576
ENSRNOG00000015896	Rbpms2	A	0.544879	0.516028	0.414098	-0.510926	-0.47672	-0.487359
ENSRNOG00000029342	Scn7a	A	0.353708	0.676957	0.348313	-0.326749	-0.308741	-0.743488
ENSRNOG00000001821	Adipoq	A	0.0610385	0.638293	0.57959	-0.568211	-0.614675	-0.0960349
ENSRNOG00000001174	Pde9a	A	0.42093	0.303337	0.702426	-0.434245	-0.421481	-0.570967
ENSRNOG00000026186	Syde2	A	0.534033	0.473267	0.451822	-0.341614	-0.555064	-0.562445
ENSRNOG00000006957	Gria4	A	0.568038	0.285678	0.589744	-0.54985	-0.450388	-0.443222
ENSRNOG00000007033	Sorcs2	A	0.525325	-0.0173905	0.771131	-0.351941	-0.580571	-0.346552
ENSRNOG00000054959	LOC103694874	A	0.0782642	-0.258017	0.995382	-0.117208	-0.60466	-0.0937622
ENSRNOG00000003348	Rasd1	A	0.521979	0.101991	0.712798	-0.253363	-0.610434	-0.472971
ENSRNOG00000020706	Kcnn3	A	0.271612	0.401217	0.699344	-0.691485	-0.425223	-0.255466
ENSRNOG00000023587	Dhtkd1	A	0.283232	0.595721	0.515816	-0.282581	-0.710915	-0.401273
ENSRNOG00000058568	Dhrs9	A	0.507973	0.673882	0.152104	-0.334294	-0.723684	-0.27598
ENSRNOG00000020546	Lipe	A	0.316607	0.447901	0.630751	-0.621663	-0.560191	-0.213405
ENSRNOG00000050511	LOC100910838	A	0.488064	0.358479	0.433318	-0.9006	-0.216309	-0.162953
ENSRNOG00000016603	Rtn2	A	0.295262	0.13037	0.875715	-0.413551	-0.467463	-0.420333
ENSRNOG00000014940	Sfrp5	A	0.445415	0.634716	0.266921	-0.233191	-0.768447	-0.345414
ENSRNOG00000014524	S1pr3	A	0.475998	0.174762	0.647316	-0.695062	-0.52014	-0.0828735
ENSRNOG00000014597	Irs1	A	0.509433	0.252216	0.649801	-0.595763	-0.443929	-0.371758
ENSRNOG00000020922	Hspb6	A	0.590782	0.291333	0.538146	-0.364415	-0.620275	-0.43557
ENSRNOG00000015658	Sorbs1	A	0.610251	0.285422	0.530181	-0.527648	-0.49843	-0.399776
ENSRNOG00000008310	Mpo	A	0.350827	0.557906	0.48341	-0.727163	-0.339432	-0.325547
ENSRNOG00000056550	Epb41l4b	A	0.447657	0.49278	0.514107	-0.439091	-0.524484	-0.490968
ENSRNOG00000009779	Krt8	A	0.337539	0.286148	-0.0626955	0.672433	-0.606909	-0.626515
ENSRNOG00000021098	Rasgrp2	A	0.586417	0.449972	0.401536	-0.410667	-0.463824	-0.563434
ENSRNOG00000045913	Prdm16	A	0.659005	0.472158	0.284493	-0.456821	-0.49423	-0.464605
ENSRNOG00000003209	Pcp4l1	A	0.438496	0.541503	0.342549	-0.116443	-0.7679	-0.438205
ENSRNOG00000038319	Akr1c19	A	0.190872	0.635106	0.513897	-0.223951	-0.460766	-0.655158
ENSRNOG00000008534	Dusp15	A	0.287456	0.272543	0.788543	-0.40678	-0.411665	-0.530098
ENSRNOG00000017054	Kcne3	A	0.376038	0.736927	0.241471	-0.368341	-0.371536	-0.614558
ENSRNOG00000029971	Mt-nd5	A	0.700946	0.0522823	0.505505	-0.678704	-0.215683	-0.364347
ENSRNOG00000019718		A	0.306433	0.297791	0.552005	0.154897	-0.746899	-0.564227
ENSRNOG00000004928	Sntg2	A	0.505321	0.433917	0.487012	-0.35319	-0.4817	-0.591359
ENSRNOG00000027016	Cobll1	A	0.498273	0.632267	0.270567	-0.543613	-0.436077	-0.421416
ENSRNOG00000021174	Macrod1	A	0.390853	0.448191	0.58963	-0.502362	-0.454096	-0.472216
ENSRNOG00000017250	Gmpr	A	0.438086	0.246037	0.689536	-0.436291	-0.576676	-0.360693
ENSRNOG00000045553	Proser2	A	0.516336	0.279051	0.580295	-0.271256	-0.533428	-0.570998
ENSRNOG00000021128	Kcnj11	A	0.365885	0.540943	0.512816	-0.505433	-0.423581	-0.49063
ENSRNOG00000031814	Sort1	A	0.384164	0.561563	0.448794	-0.490668	-0.612211	-0.291642
ENSRNOG00000020770	Arl4d	A	0.322023	0.504998	0.573488	-0.585489	-0.435039	-0.379981
ENSRNOG00000013474	Casz1	A	0.675569	0.217196	0.476511	-0.477406	-0.500766	-0.391103
ENSRNOG00000049351	Nat8l	A	0.540063	0.549104	0.322018	-0.462294	-0.477701	-0.47119
ENSRNOG00000039902	Lbh	A	0.507249	0.621923	0.236325	-0.500914	-0.550002	-0.314581
ENSRNOG00000012058	Egflam	A	0.48369	0.520075	0.390692	-0.617715	-0.445082	-0.33166
ENSRNOG00000028108	Cytl1	A	0.213045	0.624451	0.391935	-0.00760249	-0.679927	-0.541902
ENSRNOG00000045846	Rfx2	A	0.432649	0.213009	0.652609	-0.600831	-0.146555	-0.550881
ENSRNOG00000016394	Wdr77	A	0.406339	-0.708482	0.479302	0.0813379	-0.579613	0.321116
ENSRNOG00000046298		A	0.322751	0.41147	0.596389	-0.393655	-0.224239	-0.712716
ENSRNOG00000020729	Stc2	A	0.500661	0.381337	0.485801	-0.232276	-0.496421	-0.639102
ENSRNOG00000053239	Clmp	A	0.403119	0.165541	0.70273	-0.483685	-0.631362	-0.156343
ENSRNOG00000023296		A	0.608957	0.461769	0.323464	-0.494178	-0.487039	-0.412973
ENSRNOG00000012802	Tenm3	A	0.501329	0.45548	0.455746	-0.508222	-0.485313	-0.41902
ENSRNOG00000028063	Tmem38b	A	0.394128	0.503778	0.507143	-0.411825	-0.502912	-0.490312
ENSRNOG00000006472	Hspa2	A	0.316112	0.175832	0.768954	-0.293375	-0.645331	-0.322192
ENSRNOG00000043120		A	0.346699	0.813903	0.102144	-0.386391	-0.410764	-0.465591
ENSRNOG00000009531	Col9a3	A	0.361835	0.567263	0.447064	-0.294427	-0.544254	-0.537481
ENSRNOG00000013535	Cdh6	A	0.46532	0.627248	0.284436	-0.460973	-0.441092	-0.474938
ENSRNOG00000052490		A	0.341316	0.298217	0.711454	-0.473747	-0.473747	-0.403493
ENSRNOG00000014039	Sucnr1	A	0.220257	0.613064	0.418802	-0.780871	-0.221036	-0.250216
ENSRNOG00000026407	Fam184a	A	0.303243	0.264202	0.75543	-0.449003	-0.392775	-0.481097
ENSRNOG00000004003	Dusp10	A	0.345065	0.50182	0.534614	-0.442238	-0.582134	-0.357128
ENSRNOG00000000956	Rasl11a	A	0.531272	0.569813	0.175513	-0.701986	-0.382624	-0.191988
ENSRNOG00000019476	Agap1	A	0.730295	0.166732	0.405671	-0.461272	-0.517367	-0.324059
ENSRNOG00000045816	Gria1	A	0.380324	-0.253745	0.863076	-0.464517	-0.265641	-0.259496
ENSRNOG00000061763		A	-0.120233	0.573235	0.466884	0.205606	-0.377338	-0.748155
ENSRNOG00000008245		A	0.46483	-0.228267	0.772221	-0.359503	-0.545291	-0.10399
ENSRNOG00000029707	Mt-nd4	A	0.628623	0.234754	0.455998	-0.601351	-0.258031	-0.459992
ENSRNOG00000011140	Prxl2a	A	0.0528694	0.620577	0.595769	-0.458084	-0.494342	-0.316789
ENSRNOG00000056788		A	0.900922	0.262935	-0.322954	-0.309411	-0.0726403	-0.458852
ENSRNOG00000057089	LOC103691744	A	0.356242	0.5607	0.368532	-0.747388	-0.18916	-0.348926
ENSRNOG00000003749	Xk	A	0.343574	0.328096	0.675155	-0.450491	-0.392115	-0.504219
ENSRNOG00000009802	Fam124a	A	0.370923	0.296744	0.679163	-0.456397	-0.463829	-0.426604
ENSRNOG00000000008	Alx4	A	0.570589	-0.164383	0.704701	-0.512127	-0.32471	-0.27407
ENSRNOG00000046366	Dmd	A	0.331164	0.524467	0.463816	-0.348497	-0.267464	-0.703485
ENSRNOG00000009079	Prkar2b	A	0.318667	0.541608	0.458194	-0.544593	-0.594408	-0.179468
ENSRNOG00000022239	Trarg1	A	0.321211	0.560382	0.383588	-0.700117	-0.471229	-0.0938352
ENSRNOG00000005883	Nek10	A	0.249008	0.250833	0.774975	-0.325074	-0.496529	-0.453214
ENSRNOG00000042978	Ncald	A	0.440889	0.663929	0.228269	-0.426058	-0.491046	-0.415983
ENSRNOG00000011927	Sdc3	A	0.583758	-0.146302	0.68888	-0.416093	-0.456985	-0.253258
ENSRNOG00000011253	Trmt9b	A	0.470972	0.427738	0.47806	-0.460681	-0.366022	-0.550066
ENSRNOG00000003291	Creg1	A	0.314668	0.2014	0.765992	-0.415924	-0.491972	-0.374164
ENSRNOG00000018969	Gpatch4	A	0.198858	0.320474	0.763354	-0.381021	-0.486859	-0.414806
ENSRNOG00000029366	Prrt2	A	0.420713	0.384906	0.487252	-0.111858	-0.554855	-0.626158
ENSRNOG00000060103	Bex4	A	0.252921	0.266015	0.75337	-0.432377	-0.532619	-0.307311
ENSRNOG00000029042	Mt-nd6	A	0.520186	0.228767	0.584573	-0.46437	-0.499821	-0.369335
ENSRNOG00000057880	Myh11	A	0.343704	0.498553	0.511099	-0.357758	-0.580654	-0.414944
ENSRNOG00000008481	Reep1	A	0.567929	0.0995815	0.610083	-0.453381	-0.497326	-0.326886
ENSRNOG00000043094	Oxct1	A	0.391313	0.435618	0.531949	-0.350678	-0.454742	-0.553461
ENSRNOG00000011307	Slmap	A	0.408683	0.444982	0.48959	-0.446102	-0.28611	-0.611042
ENSRNOG00000056017	Bcl7a	A	0.332491	0.621699	0.390001	-0.424697	-0.409581	-0.509914
ENSRNOG00000050742	Dnmbp	A	0.549386	0.162855	0.591594	-0.498249	-0.453951	-0.351635
ENSRNOG00000000275		A	0.49796	0.129999	0.650956	-0.429684	-0.327289	-0.521941
ENSRNOG00000056151		A	0.536305	0.524542	0.279652	-0.459691	-0.365224	-0.515585
ENSRNOG00000018748	Slc16a11	A	0.35721	0.62677	0.344212	-0.401157	-0.562679	-0.364357
ENSRNOG00000056687		A	0.398282	0.28965	0.627324	-0.36287	-0.358328	-0.594057
ENSRNOG00000014761	Rasd2	A	0.392047	-0.199855	0.830894	-0.253368	-0.431648	-0.33807
ENSRNOG00000027157	Ly6g6e	A	0.439239	0.30679	0.571826	-0.41363	-0.289439	-0.614785
ENSRNOG00000015741	Slc2a13	A	0.444073	0.120355	0.697149	-0.467022	-0.480698	-0.313856
ENSRNOG00000028344	Mmp11	A	0.0519777	-0.243686	0.925568	-0.0864433	-0.557518	-0.0898981
ENSRNOG00000006787	Dhcr24	A	0.543218	0.408879	0.372375	-0.629405	-0.324991	-0.370075
ENSRNOG00000061731	Plxnb3	A	0.533954	0.508658	0.273192	-0.335809	-0.38385	-0.596145
ENSRNOG00000045654	LOC108348108	A	0.299182	0.112129	0.71015	-0.510628	-0.605029	-0.00580476
ENSRNOG00000013927	Jag2	A	0.728014	0.149728	0.379252	-0.350717	-0.431411	-0.474866
ENSRNOG00000011912	Tmem38a	A	0.357181	0.179435	0.697226	-0.309161	-0.635667	-0.289013
ENSRNOG00000030644	Mt-nd1	A	0.515209	0.225951	0.559114	-0.570641	-0.420262	-0.309371
ENSRNOG00000046947	Ak5	A	0.279638	0.228804	0.736903	-0.416213	-0.544814	-0.284318
ENSRNOG00000032410	Mtus2	A	0.50061	0.497818	0.343587	-0.399027	-0.507734	-0.435253
ENSRNOG00000016103	Nkd2	A	0.384995	0.588131	0.320052	-0.493365	-0.571951	-0.227861
ENSRNOG00000008243	Slc43a1	A	0.412226	0.0299843	0.728987	-0.225577	-0.567412	-0.378208
ENSRNOG00000026979		A	0.259987	0.549174	0.491333	-0.308429	-0.396596	-0.595468
ENSRNOG00000010077	Smarcd3	A	0.45463	0.537017	0.339453	-0.35866	-0.539852	-0.432588
ENSRNOG00000010640	Agtr1b	A	0.0412808	0.605501	0.537959	-0.478154	-0.552993	-0.153595
ENSRNOG00000012879	Fabp3	A	0.120092	0.713234	0.412898	-0.463656	-0.410886	-0.371682
ENSRNOG00000007955	Timp4	A	0.342488	0.533677	0.371842	-0.173098	-0.720137	-0.354772
ENSRNOG00000016828	Cmtm5	A	0.473554	0.536256	0.29648	-0.304224	-0.401445	-0.600621
ENSRNOG00000016558	Pllp	A	0.247801	0.626396	0.410677	-0.580759	-0.39068	-0.313435
ENSRNOG00000050647	Hspa1b	A	0.291642	0.137544	0.702119	-0.491707	-0.607332	-0.0322657
ENSRNOG00000045753	Hist2h2be	A	0.0634952	0.53844	0.532075	-0.0317047	-0.449702	-0.652603
ENSRNOG00000050123	Gdf5	A	0.423662	0.0596794	0.726261	-0.346156	-0.456338	-0.407109
ENSRNOG00000015052	Star	A	0.533686	0.464868	0.130222	-0.677121	-0.476344	0.0246886
ENSRNOG00000005734	Ssuh2	A	0.598236	0.373559	0.286831	-0.488613	-0.176	-0.594013
ENSRNOG00000025141	Kiz	A	0.250072	0.515639	0.52146	-0.321851	-0.35979	-0.60553
ENSRNOG00000016046	Hecw1	A	0.53989	0.473373	0.297659	-0.545391	-0.332283	-0.433248
ENSRNOG00000021256	Adra1d	A	0.500929	0.397047	0.383953	-0.39493	-0.66049	-0.22651
ENSRNOG00000006670	Rai2	A	0.401147	0.190232	0.66751	-0.525416	-0.441442	-0.292031
ENSRNOG00000027357	Sox17	A	0.653896	0.29726	0.337336	-0.354246	-0.42307	-0.511176
ENSRNOG00000019491	Stard10	A	0.292267	0.420107	0.596645	-0.37083	-0.470161	-0.468028
ENSRNOG00000048139	Ncmap	A	0.535733	0.52418	0.183974	-0.178397	-0.547378	-0.518111
ENSRNOG00000048651	Nrtn	A	0.417572	-0.124053	0.748044	-0.376578	-0.53576	-0.129226
ENSRNOG00000006368	Lrrn3	A	0.374649	0.340856	0.591174	-0.541988	-0.376263	-0.388428
ENSRNOG00000051688	Syt15	A	0.579714	0.291629	0.438684	-0.44554	-0.487437	-0.37705
ENSRNOG00000017944	Tbx10	A	0.335592	0.425392	0.546044	-0.393058	-0.339814	-0.574156
ENSRNOG00000015727	Loxl4	A	0.595566	0.338744	0.349486	-0.250481	-0.549125	-0.484191
ENSRNOG00000018346	Agtr1a	A	0.270908	0.490288	0.533232	-0.295392	-0.548521	-0.450515
ENSRNOG00000018854	Nppc	A	0.331039	0.0262365	0.793053	-0.348444	-0.454771	-0.347114
ENSRNOG00000048273	Apod	A	0.236021	0.659577	0.323493	-0.210156	-0.635691	-0.373244
ENSRNOG00000009033	Cntn2	A	0.505046	0.436032	0.322713	-0.519272	-0.57715	-0.167369
ENSRNOG00000001711	Hrasls	A	0.340477	0.605052	0.357343	-0.39814	-0.456003	-0.448729
ENSRNOG00000005758		A	0.455924	0.126277	0.655756	-0.336936	-0.473221	-0.427799
ENSRNOG00000017808	Klf15	A	0.159111	0.175993	0.659029	0.12785	-0.69395	-0.428034
ENSRNOG00000047046	Plin4	A	0.476445	0.393394	0.434638	-0.322318	-0.567389	-0.414771
ENSRNOG00000019560	Pde2a	A	0.434428	0.436266	0.445494	-0.489772	-0.478108	-0.348308
ENSRNOG00000042690	Zmat4	A	0.477228	-0.162099	0.736899	-0.327158	-0.363141	-0.361728
ENSRNOG00000024457	Cyct	A	0.510327	0.0464629	0.647615	-0.397633	-0.412443	-0.394329
ENSRNOG00000021207	Lgals12	A	0.172807	0.643035	0.423279	-0.55081	-0.372306	-0.316005
ENSRNOG00000012073	Abhd14b	A	0.28826	0.475035	0.513625	-0.261142	-0.453072	-0.562706
ENSRNOG00000002149	Nkx6-1	A	0.523585	0.425477	0.361806	-0.403576	-0.447565	-0.459727
ENSRNOG00000015519	Ces1d	A	0.182099	0.560578	0.459348	-0.332973	-0.671517	-0.197536
ENSRNOG00000060435	Kcnq4	A	0.520382	0.352678	0.432637	-0.489642	-0.45061	-0.365446
ENSRNOG00000007981	Klhl23	A	0.381299	0.330572	0.577532	-0.338307	-0.50741	-0.443685
ENSRNOG00000052902		A	0.182983	0.510821	0.299651	-0.658344	-0.541328	0.206217
ENSRNOG00000037137	Svip	A	0.251218	0.769495	0.140208	-0.292046	-0.521184	-0.347691
ENSRNOG00000057834	LOC102553018	A	0.370924	-0.141292	0.761236	-0.310673	-0.133147	-0.547048
ENSRNOG00000006237	Gpr37l1	A	0.406958	0.550339	0.332066	-0.523378	-0.398993	-0.366991
ENSRNOG00000011044	Clmn	A	0.612837	0.447213	0.175649	-0.268005	-0.484215	-0.483479
ENSRNOG00000016675	Kcnn2	A	0.464074	0.0727407	0.653182	-0.263334	-0.464826	-0.461837
ENSRNOG00000023492	Greb1l	A	0.392692	0.559256	0.296458	-0.200052	-0.498448	-0.549906
ENSRNOG00000053728		A	0.355776	0.410019	0.527742	-0.483502	-0.332195	-0.477839
ENSRNOG00000028238	Sh3bgr	A	0.122424	0.566531	0.488772	-0.150165	-0.413992	-0.613571
ENSRNOG00000014867	Synpo2	A	0.604854	0.221837	0.436115	-0.470223	-0.42938	-0.363203
ENSRNOG00000058777		A	0.844974	-0.412417	0.138742	-0.167095	-0.453504	0.0493009
ENSRNOG00000028650		A	0.686993	0.108166	0.38103	-0.25757	-0.356943	-0.561675
ENSRNOG00000011573	Csad	A	0.212863	0.512744	0.538784	-0.436953	-0.461597	-0.365841
ENSRNOG00000007779	Kank4	A	0.54934	0.486277	0.222342	-0.317646	-0.445433	-0.494879
ENSRNOG00000007475	Gpihbp1	A	0.183827	0.359474	0.675789	-0.314451	-0.485023	-0.419616
ENSRNOG00000039530	Ccl27	A	0.115089	0.618016	0.456676	-0.256234	-0.359506	-0.574041
ENSRNOG00000053691	Lama5	A	0.627121	0.145107	0.423013	-0.388256	-0.567175	-0.239811
ENSRNOG00000019810	Des	A	0.423798	0.108462	0.641889	-0.376046	-0.571936	-0.226166
ENSRNOG00000051120	Il17d	A	0.105651	0.293244	0.707695	-0.287412	-0.637421	-0.181758
ENSRNOG00000037960	Stum	A	0.781051	0.1854	0.133626	-0.34417	-0.541284	-0.214623
ENSRNOG00000011305	Sox10	A	0.481304	0.419541	0.389952	-0.436329	-0.467787	-0.386681
ENSRNOG00000019667	Ppfibp2	A	0.4067	0.588699	0.250948	-0.29329	-0.451044	-0.502013
ENSRNOG00000016724	Epb41l3	A	0.439507	0.210336	0.529343	-0.116929	-0.631977	-0.430281
ENSRNOG00000025527	Mtcl1	A	0.656979	-0.0939498	0.518639	-0.329329	-0.454712	-0.297627
ENSRNOG00000019316	Sh3bp4	A	0.594621	0.359552	0.286083	-0.559338	-0.344595	-0.336323
ENSRNOG00000046048		A	0.327716	0.524294	-0.426225	-0.426225	0.426663	-0.426225
ENSRNOG00000010205	Mturn	A	0.316612	0.456302	0.50369	-0.418937	-0.466419	-0.391249
ENSRNOG00000004398	Pkhd1l1	A	0.308687	0.708506	0.175268	-0.339595	-0.409125	-0.443741
ENSRNOG00000015699		A	0.519615	-0.0529765	0.456327	-0.0739616	-0.783854	-0.065151
ENSRNOG00000056955	Bicdl1	A	0.51627	0.506996	0.202771	-0.545567	-0.402916	-0.277554
ENSRNOG00000053472		A	0.658579	0.199224	0.357862	-0.371089	-0.372582	-0.471995
ENSRNOG00000002827	Rbfox1	A	0.344467	0.652882	0.21126	-0.340569	-0.341124	-0.526915
ENSRNOG00000019750	Kcna1	A	0.531247	0.361836	0.333445	-0.382861	-0.612295	-0.231373
ENSRNOG00000058006	Sncg	A	0.0848593	0.639214	0.45885	-0.419393	-0.430118	-0.333411
ENSRNOG00000002381	Bmp3	A	0.242847	0.609053	0.338945	-0.52003	-0.505256	-0.165558
ENSRNOG00000049452	Nebl	A	0.366773	0.592807	0.260527	-0.257646	-0.399068	-0.563392
ENSRNOG00000015594	Rftn2	A	0.336937	0.34445	0.57591	-0.385241	-0.403902	-0.468154
ENSRNOG00000051440	Ppp1r12b	A	0.551366	0.381834	0.328398	-0.4795	-0.402316	-0.379782
ENSRNOG00000015124	Gpam	A	0.389552	0.435222	0.449431	-0.459056	-0.451208	-0.363941
ENSRNOG00000060602		A	0.467068	0.213302	0.540093	-0.247976	-0.495031	-0.477456
ENSRNOG00000062120	LOC102550036	A	0.134982	0.491098	0.582004	-0.347289	-0.426342	-0.434454
ENSRNOG00000004680	Kif5c	A	0.295101	-0.029137	0.79017	-0.345817	-0.40549	-0.304827
ENSRNOG00000005589	Dhrs7	A	0.215378	0.192628	0.737385	-0.254279	-0.438844	-0.452267
ENSRNOG00000014149	Npy1r	A	0.290163	0.632216	0.278331	-0.279705	-0.566255	-0.354751
ENSRNOG00000015155	Tnnc2	A	0.236939	0.154438	0.734459	-0.216701	-0.402786	-0.506349
ENSRNOG00000047218	Clic5	A	0.645562	0.25452	0.295646	-0.243821	-0.465252	-0.486656
ENSRNOG00000000277	Tet1	A	0.374853	0.604424	0.245002	-0.344897	-0.377539	-0.501843
ENSRNOG00000012622	Mmp15	A	0.623705	0.249338	0.305872	-0.592766	-0.365382	-0.220768
ENSRNOG00000007879	Stk26	A	0.450363	0.271524	0.52256	-0.409454	-0.493624	-0.341369
ENSRNOG00000008658	Mitf	A	0.17815	0.0711778	0.79531	-0.212595	-0.506011	-0.326033
ENSRNOG00000012952	Lrig1	A	0.423484	0.501746	0.32168	-0.320845	-0.535345	-0.39072
ENSRNOG00000005639	Ar	A	0.48812	0.323671	0.449755	-0.43745	-0.411206	-0.41289
ENSRNOG00000056756	Actn1	A	0.513571	0.291139	0.430715	-0.455331	-0.512887	-0.267207
ENSRNOG00000003183	Fmod	A	0.48135	0.448184	0.306351	-0.563199	-0.385188	-0.287498
ENSRNOG00000003105	Kif19	A	0.424139	0.458913	0.354978	-0.475221	-0.522083	-0.240725
ENSRNOG00000003998	Sgca	A	0.331015	0.440985	0.448517	-0.191719	-0.486678	-0.54212
ENSRNOG00000009636	Scrn1	A	0.458543	0.296095	0.498598	-0.449761	-0.422988	-0.380487
ENSRNOG00000002373	Akap1	A	0.459578	0.331572	0.462666	-0.422888	-0.489821	-0.341107
ENSRNOG00000007706	Prkaa2	A	0.436884	0.216473	0.5648	-0.451989	-0.465833	-0.300334
ENSRNOG00000013515	Ptpru	A	0.371212	0.244368	0.608481	-0.409768	-0.429069	-0.385224
ENSRNOG00000001769	Tnk2	A	0.485016	0.344634	0.385233	-0.192732	-0.552686	-0.469465
ENSRNOG00000009564	Prr15	A	0.433375	0.505672	0.291136	-0.294261	-0.54724	-0.388682
ENSRNOG00000049437	Gpc1	A	0.513163	0.145228	0.528178	-0.447439	-0.483467	-0.255664
ENSRNOG00000004377	Lpin1	A	0.472801	0.195577	0.510603	-0.352862	-0.599376	-0.226743
ENSRNOG00000032395	Tfcp2	A	0.384849	0.124909	0.658693	-0.352514	-0.404585	-0.411351
ENSRNOG00000036828	Pde1b	A	0.496184	0.410379	0.335702	-0.458476	-0.450491	-0.333299
ENSRNOG00000016196	Dlgap1	A	0.53558	0.14991	0.505677	-0.476184	-0.321448	-0.393536
ENSRNOG00000026432	Syt7	A	0.639756	0.315658	0.226613	-0.402396	-0.287135	-0.492496
ENSRNOG00000027606	Neurl1b	A	0.673432	0.0654731	0.396727	-0.3827	-0.39111	-0.361823
ENSRNOG00000009372	Tacr3	A	0.17116	0.617962	0.394348	-0.38053	-0.334853	-0.468087
ENSRNOG00000019851	Cox6a2	A	0.35637	-0.0982663	0.739659	-0.395572	-0.395572	-0.20662
ENSRNOG00000000129	Phf24	A	0.406294	0.0393732	0.659476	-0.475866	-0.250983	-0.378295
ENSRNOG00000013328	Rbpms	A	0.448532	0.269614	0.501409	-0.44042	-0.460439	-0.318696
ENSRNOG00000027341	Tenm2	A	0.37986	0.5574	0.280529	-0.372972	-0.388834	-0.455982
ENSRNOG00000018285	Kcna2	A	0.395199	0.613889	0.168936	-0.332718	-0.44402	-0.401286
ENSRNOG00000012495	Podxl	A	0.515246	0.510356	0.154017	-0.455634	-0.429527	-0.294459
ENSRNOG00000058522	Fam214a	A	0.19713	0.337119	0.598508	-0.13539	-0.467795	-0.529572
ENSRNOG00000058916	Ccdc65	A	0.384754	0.14688	0.626345	-0.278825	-0.440551	-0.438603
ENSRNOG00000018674	Ntrk3	A	0.38101	0.477604	0.26986	-0.221536	-0.209995	-0.696943
ENSRNOG00000017912	Atp2a3	A	0.477797	0.352594	0.399813	-0.416914	-0.458069	-0.355221
ENSRNOG00000011490	Angptl8	A	0.357628	0.509027	0.346686	-0.346424	-0.527245	-0.339671
ENSRNOG00000016932	Simc1	A	0.342592	0.1395	0.665223	-0.355647	-0.406781	-0.384887
ENSRNOG00000019184	Npr3	A	0.128325	0.35109	0.631474	-0.454192	-0.497606	-0.15909
ENSRNOG00000000175	Mier2	A	0.492934	0.305847	0.418348	-0.350158	-0.483592	-0.383379
ENSRNOG00000018369	Prx	A	0.412153	0.519921	0.274755	-0.435	-0.335924	-0.435905
ENSRNOG00000016953	Chst4	A	0.67308	0.181996	0.285758	-0.397888	-0.423086	-0.31986
ENSRNOG00000019358	Esr1	A	0.471342	0.0578755	0.584015	-0.480067	-0.37709	-0.256074
ENSRNOG00000013426	Mrgprf	A	0.432167	0.110648	0.584304	-0.431216	-0.481136	-0.214767
ENSRNOG00000014452	Zfhx3	A	0.582946	0.412033	0.168763	-0.48383	-0.330729	-0.349181
ENSRNOG00000015088	Prune2	A	0.388915	0.0959982	0.641202	-0.306236	-0.438449	-0.381431
ENSRNOG00000061147	Fam189a2	A	0.388129	0.390748	0.441397	-0.430634	-0.45609	-0.33355
ENSRNOG00000020457	Tacc2	A	0.391237	0.307294	0.511809	-0.415007	-0.383618	-0.411715
ENSRNOG00000059507	Lamc3	A	0.287744	0.463864	0.454978	-0.331602	-0.432139	-0.442844
ENSRNOG00000033299	Mt-atp8	A	0.529272	0.211757	0.411114	-0.577225	-0.289516	-0.285403
ENSRNOG00000027818	Znhit3	A	0.127455	0.580766	-0.0585808	0.25362	-0.167201	-0.736059
ENSRNOG00000029148	Pdgfd	A	0.397871	0.398448	0.347769	-0.113043	-0.450158	-0.580887
ENSRNOG00000006355	Akap8l	A	0.270235	0.428808	0.463816	-0.219336	-0.36016	-0.583364
ENSRNOG00000014603	Sgcg	A	0.132767	0.441133	0.534447	-0.323383	-0.591855	-0.19311
ENSRNOG00000019328	Phgdh	A	0.219742	0.511811	0.399461	-0.403714	-0.577634	-0.149666
ENSRNOG00000013179	Tinagl1	A	0.302812	0.448606	0.430158	-0.491953	-0.464209	-0.225415
ENSRNOG00000008001	Rab3b	A	0.330367	0.26922	0.561208	-0.54083	-0.260749	-0.359217
ENSRNOG00000013340	Twsg1	A	0.253346	0.517527	0.405117	-0.25485	-0.461826	-0.459315
ENSRNOG00000010938	Slc7a10	A	0.212941	0.545598	0.291341	-0.491493	-0.561843	0.00345465
ENSRNOG00000016512	Sema3b	A	0.352398	0.371518	0.416367	-0.369986	-0.624971	-0.145326
ENSRNOG00000054026	Mrgprg	A	0.37251	0.61418	0.155863	-0.380772	-0.43723	-0.32455
ENSRNOG00000020138	Slc4a3	A	0.536297	0.288236	0.347542	-0.257607	-0.406474	-0.507993
ENSRNOG00000008129	Pla2r1	A	0.317231	0.298561	0.560795	-0.308312	-0.393734	-0.474541
ENSRNOG00000018018	Kcnip2	A	0.310774	0.0287535	0.697597	-0.290372	-0.249827	-0.496926
ENSRNOG00000037835	Catip	A	0.463259	0.37065	0.341947	-0.223038	-0.468378	-0.48444
ENSRNOG00000049614		A	0.227913	0.439519	0.482299	-0.470881	-0.484059	-0.19479
ENSRNOG00000016119	Fzd7	A	0.412272	0.029584	0.575516	-0.383423	-0.561953	-0.0719963
ENSRNOG00000028261	Tppp	A	0.371612	0.440372	0.387486	-0.330259	-0.453762	-0.415451
ENSRNOG00000056129	LOC102554659	A	0.470075	-0.281608	0.656356	-0.281608	-0.281608	-0.281608
ENSRNOG00000003705	Bmx	A	0.206807	0.625893	0.261254	-0.161514	-0.417251	-0.515188
ENSRNOG00000021729	Iqub	A	0.281937	0.42739	0.465999	-0.312784	-0.333456	-0.529086
ENSRNOG00000005670	Art4	A	0.293093	0.721191	-0.0165987	-0.36268	-0.433122	-0.201883
ENSRNOG00000059479	Adcy1	A	0.608796	0.221565	0.315516	-0.369718	-0.438642	-0.337517
ENSRNOG00000016013	Gprc5b	A	0.566278	0.258019	0.341048	-0.450859	-0.365145	-0.349341
ENSRNOG00000031766	Mt-cyb	A	0.628503	0.0325981	0.389699	-0.507205	-0.334808	-0.208788
ENSRNOG00000004828	Acvr1c	A	0.120756	0.552787	0.36038	-0.617619	-0.348115	-0.0681892
ENSRNOG00000008970	Pcdh17	A	0.245007	0.68625	0.153979	-0.395022	-0.40935	-0.280865
ENSRNOG00000010106	Faxc	A	0.32316	0.0519612	0.670966	-0.205278	-0.464344	-0.376466
ENSRNOG00000029401	Actg2	A	0.451374	-0.249455	0.628865	-0.338348	-0.416916	-0.0755203
ENSRNOG00000004346	Notch3	A	0.590845	0.272426	0.229601	-0.466778	-0.492295	-0.133799
ENSRNOG00000023007	Col6a6	A	0.518972	0.438683	0.188557	-0.394802	-0.467677	-0.283732
ENSRNOG00000014311	Slc7a8	A	0.358076	-0.0456494	0.650706	-0.0967603	-0.51637	-0.350003
ENSRNOG00000014496	Coro6	A	0.489416	0.150707	0.414102	-0.128228	-0.273148	-0.652849
ENSRNOG00000020113	Cnnm2	A	0.471988	0.31779	0.350773	-0.446335	-0.525091	-0.169125
ENSRNOG00000042372		A	0.403594	0.558815	-0.503631	0.161986	-0.342005	-0.278759
ENSRNOG00000033090	Ltbp1	A	0.388728	0.144851	0.575365	-0.369116	-0.501309	-0.238519
ENSRNOG00000058589		A	0.637359	0.282086	0.0651178	-0.62431	-0.210804	-0.149448
ENSRNOG00000062308		A	0.227344	-0.609018	0.600726	0.15043	-0.372731	0.00324989
ENSRNOG00000010438	Cpt1b	A	0.16563	0.318394	0.588166	-0.118225	-0.492254	-0.461711
ENSRNOG00000003005	Rasgef1c	A	0.455506	0.414955	0.306079	-0.332872	-0.459611	-0.384055
ENSRNOG00000003596	Itgb1bp2	A	0.521726	-0.111365	0.57558	-0.357512	-0.294354	-0.334075
ENSRNOG00000023721	LOC502684	A	0.384456	0.289866	0.468459	-0.446818	-0.19483	-0.501132
ENSRNOG00000060414		A	0.249082	0.528263	-0.215619	0.0915641	-0.732967	0.0796777
ENSRNOG00000000436	Egfl8	A	0.428937	0.393547	0.345533	-0.446905	-0.262193	-0.458919
ENSRNOG00000049537		A	0.395325	0.424068	0.363148	-0.402722	-0.351157	-0.428662
ENSRNOG00000051472		A	0.25923	0.111219	0.685576	-0.410511	-0.390222	-0.255291
ENSRNOG00000038746	Bco2	A	0.190384	0.10978	0.707143	-0.200681	-0.300264	-0.506362
ENSRNOG00000021795	Fam227a	A	0.166774	0.129992	0.724388	-0.239349	-0.428242	-0.353563
ENSRNOG00000001287	Gper1	A	0.376718	0.261096	0.480697	-0.185672	-0.576646	-0.356194
ENSRNOG00000009278	Ift88	A	0.239256	0.458576	0.428192	-0.231439	-0.326276	-0.568308
ENSRNOG00000027630	Casc1	A	0.420713	0.26041	0.476042	-0.293868	-0.471228	-0.392068
ENSRNOG00000014686	Kcnd3	A	0.48004	-0.00524338	0.558129	-0.463219	-0.203179	-0.366528
ENSRNOG00000005874	Tle2	A	0.416152	0.159994	0.408187	0.026715	-0.340763	-0.670286
ENSRNOG00000004925	Ppp1r12a	A	0.296532	0.414726	0.441428	-0.285238	-0.336274	-0.531174
ENSRNOG00000031669	Lpp	A	0.334888	0.10172	0.611596	-0.458331	-0.450264	-0.13961
ENSRNOG00000021840	Cped1	A	0.270337	0.515894	0.366991	-0.29778	-0.426394	-0.429048
ENSRNOG00000015596	Efhd1	A	0.456998	0.468228	0.169034	-0.449073	-0.498374	-0.146812
ENSRNOG00000053945	Daam2	A	0.458866	0.380868	0.323573	-0.30278	-0.376017	-0.484509
ENSRNOG00000016703	Gtf2a1l	A	0.414577	0.36388	0.354379	-0.162776	-0.507649	-0.462411
ENSRNOG00000016945	Pla2g2a	A	0.514991	0.515799	-0.163452	-0.288385	-0.533185	-0.0457681
ENSRNOG00000016526	Dsg2	A	0.483273	0.325149	0.259397	-0.0505628	-0.518571	-0.498685
ENSRNOG00000015886	Cnnm4	A	0.44103	0.206163	0.401954	-0.529453	-0.495805	-0.0238896
ENSRNOG00000037446	Pxmp2	A	0.274559	0.526137	0.305295	-0.21091	-0.569141	-0.32594
ENSRNOG00000020624	Acadsb	A	0.200121	0.29373	0.539692	-0.257065	-0.130146	-0.646332
ENSRNOG00000013793	C1qtnf9	A	-0.000219513	0.422366	0.595154	-0.376367	-0.455714	-0.185219
ENSRNOG00000002459	Fbxo40	A	0.134237	0.473493	0.441598	-0.580973	-0.351223	-0.117133
ENSRNOG00000052346		A	0.307118	0.446939	0.40712	-0.385203	-0.359695	-0.416279
ENSRNOG00000012442	Cemip	A	0.274609	-0.1193	0.7403	-0.299097	-0.247759	-0.348753
ENSRNOG00000019965	Tgfb1i1	A	0.463046	0.0398253	0.544269	-0.425564	-0.417161	-0.204416
ENSRNOG00000011419	Aldh6a1	A	0.182188	0.379345	0.545117	-0.252799	-0.383558	-0.470293
ENSRNOG00000023683	Nog	A	-0.125501	0.365348	0.615493	-0.520633	-0.324868	-0.00983887
ENSRNOG00000017646	RGD1309651	A	0.451449	0.348084	0.349789	-0.403746	-0.463076	-0.282501
ENSRNOG00000053550	Itga1	A	0.47949	0.209604	0.439638	-0.403575	-0.433603	-0.291554
ENSRNOG00000008992	Grik3	A	0.281893	0.594399	0.232058	-0.366154	-0.324766	-0.41743
ENSRNOG00000060041		A	0.749248	0.116201	0.0428806	-0.480286	-0.218587	-0.209456
ENSRNOG00000004417	Fam117a	A	0.3954	0.228833	0.499803	-0.479491	-0.315553	-0.328991
ENSRNOG00000006723	Itga11	A	0.356427	0.391721	0.366564	-0.506797	-0.444629	-0.163286
ENSRNOG00000003463	Srebf1	A	0.455552	0.443827	0.2133	-0.277614	-0.518299	-0.316765
ENSRNOG00000058983	Gata5	A	0.20892	-0.0871588	0.700436	0.0178253	-0.434772	-0.40525
ENSRNOG00000018452	Unc13a	A	0.56407	-0.317757	0.508781	-0.38273	-0.159402	-0.212962
ENSRNOG00000032715		A	0.565076	0.0368185	0.388767	-0.580088	-0.171505	-0.239068
ENSRNOG00000061230	L1cam	A	0.304463	0.545951	0.249224	-0.520231	-0.328061	-0.251345
ENSRNOG00000001011	Rflna	A	0.348261	0.601912	0.128915	-0.312408	-0.365425	-0.401255
ENSRNOG00000023238	Dgkd	A	0.377259	0.362755	0.413172	-0.334745	-0.412256	-0.406186
ENSRNOG00000004040	Abca8	A	0.32683	0.495936	0.301857	-0.252094	-0.472072	-0.400457
ENSRNOG00000004589	Galnt16	A	0.410862	0.474499	0.218843	-0.396693	-0.496417	-0.211094
ENSRNOG00000010031	Vtn	A	-0.106359	0.571452	0.265893	-0.665166	0.101898	-0.167718
ENSRNOG00000002863	Cacna1e	A	0.243892	-0.0545114	0.734788	-0.324305	-0.330691	-0.269173
ENSRNOG00000029778	Maob	A	0.397385	0.380621	0.317579	-0.139979	-0.415748	-0.539858
ENSRNOG00000021261	Rassf2	A	0.279087	-0.130624	0.729356	-0.246711	-0.326392	-0.304717
ENSRNOG00000061916		A	0.244513	0.49105	0.389188	-0.458754	-0.32521	-0.340787
ENSRNOG00000056826	Arap2	A	0.215184	0.17657	0.655792	-0.280085	-0.339027	-0.428433
ENSRNOG00000024808	Stk39	A	0.33253	0.290541	0.497775	-0.434669	-0.429911	-0.256266
ENSRNOG00000027831	Map7d3	A	0.239558	0.584526	0.172396	-0.179079	-0.201324	-0.616077
ENSRNOG00000019305	Sh3tc2	A	0.535239	0.342402	0.231436	-0.381476	-0.2834	-0.444202
ENSRNOG00000005269	Srl	A	0.477466	0.509027	0.0871453	-0.33238	-0.363325	-0.377933
ENSRNOG00000030449	Gsta4	A	-0.0197851	0.46825	0.550822	-0.20991	-0.417975	-0.371402
ENSRNOG00000016442	Hoxc6	A	0.442632	0.274545	0.379418	-0.567716	-0.232391	-0.296489
ENSRNOG00000001544	Cyyr1	A	0.420475	0.492284	0.151988	-0.298533	-0.218209	-0.548006
ENSRNOG00000062232	Mcc	A	0.208091	0.208322	0.0145238	0.226259	0.18369	-0.840886
ENSRNOG00000020525	Col5a3	A	0.29415	0.433025	0.380482	-0.513142	-0.396813	-0.197701
ENSRNOG00000062261		A	-0.203861	-0.0125697	0.516821	-0.620356	-0.0983457	0.418312
ENSRNOG00000042111	Sult1c2a	A	0.16762	0.253441	0.63386	-0.441258	-0.327829	-0.285834
ENSRNOG00000058115		A	0.117467	0.660052	0.230571	-0.199446	-0.340414	-0.46823
ENSRNOG00000003086	Cenpv	A	0.507929	0.223015	0.378767	-0.2685	-0.428657	-0.412555
ENSRNOG00000021255	Smox	A	0.360917	-0.0457361	0.646309	-0.210407	-0.386761	-0.364322
ENSRNOG00000020295	Plekhn1	A	0.318009	0.412062	0.241283	-0.111507	-0.142524	-0.717323
ENSRNOG00000007367	2020-09-04	A	0.250991	0.460456	0.347703	-0.18661	-0.257136	-0.615404
ENSRNOG00000003059	Optc	A	0.372919	0.352935	0.408199	-0.475802	-0.356471	-0.301779
ENSRNOG00000051619	Asb2	A	0.365944	0.154608	0.552819	-0.228639	-0.397779	-0.446953
ENSRNOG00000020310	Grik5	A	0.621039	0.163274	0.261342	-0.322136	-0.246749	-0.47677
ENSRNOG00000011716	Degs2	A	0.315411	0.540353	0.253949	-0.343383	-0.350306	-0.416024
ENSRNOG00000034191	Fmo1	A	0.230516	0.445485	0.0972642	0.203736	-0.700177	-0.276824
ENSRNOG00000052518		A	0.394238	-0.0462588	0.611895	-0.383574	-0.383574	-0.192726
ENSRNOG00000047005	Kcnk5	A	0.311094	0.0985163	0.606048	-0.340799	-0.486954	-0.187904
ENSRNOG00000021242	Adam33	A	0.242651	0.304024	0.404475	0.00847716	-0.271832	-0.687795
ENSRNOG00000031053	Mt-nd4l	A	0.513789	0.31635	0.224947	-0.575519	-0.243364	-0.236202
ENSRNOG00000009204	Il17re	A	0.316832	0.137168	0.563098	-0.184735	-0.564554	-0.26781
ENSRNOG00000006824	Hdac11	A	0.240577	0.262311	0.562759	-0.227231	-0.501213	-0.337202
ENSRNOG00000046617	LOC103690149	A	-0.120063	0.596538	0.359256	-0.00653881	-0.323864	-0.505328
ENSRNOG00000046912	Nr1d2	A	0.464389	0.289542	0.365365	-0.357065	-0.324112	-0.43812
ENSRNOG00000014816	Slc1a1	A	0.208754	-0.0263105	0.72622	-0.327018	-0.356184	-0.225462
ENSRNOG00000011161	Slc2a12	A	0.344109	0.36214	0.39842	-0.227848	-0.362177	-0.514644
ENSRNOG00000046662		A	0.310416	0.516416	0.237301	-0.217246	-0.299229	-0.547658
ENSRNOG00000000442	Notch4	A	0.648425	0.134102	0.240474	-0.27402	-0.331446	-0.417536
ENSRNOG00000011946	Ptn	A	0.307425	0.00894516	0.65369	-0.313326	-0.233069	-0.423665
ENSRNOG00000022356	Zc2hc1a	A	0.273991	0.579325	0.218031	-0.384502	-0.266936	-0.419908
ENSRNOG00000000506	Tead3	A	0.466879	0.0928926	0.494962	-0.26858	-0.402464	-0.38369
ENSRNOG00000001062	Kmt5a	A	0.533422	0.00968812	0.450771	-0.462672	-0.203206	-0.328003
ENSRNOG00000061026	Npy4r	A	0.455361	0.091005	0.51076	-0.364212	-0.364212	-0.328702
ENSRNOG00000029792	NEWGENE_1308171	A	0.16206	0.599783	0.214547	-0.243633	-0.157224	-0.575532
ENSRNOG00000006878	Slc26a3	A	0.46252	0.419487	0.204163	-0.318087	-0.481409	-0.286674
ENSRNOG00000047102	Popdc3	A	0.324089	-0.0727741	0.670747	-0.316941	-0.324579	-0.280542
ENSRNOG00000023126	Rxfp3	A	0.425369	-0.0581821	0.590909	-0.367333	-0.266247	-0.324516
ENSRNOG00000019937	Kcnk1	A	0.405326	0.139173	0.491744	-0.241992	-0.24813	-0.546121
ENSRNOG00000009345	Ugt8	A	0.187765	0.594797	0.275704	-0.333904	-0.410225	-0.314137
ENSRNOG00000025587	Plagl1	A	0.508706	0.221229	0.297953	-0.560828	-0.337134	-0.129925
ENSRNOG00000010840	Adamtsl3	A	0.284496	0.586526	0.17518	-0.409661	-0.405359	-0.231182
ENSRNOG00000017163	Pfkp	A	0.172742	-0.227772	0.715255	-0.356852	-0.343559	0.0401857
ENSRNOG00000027770	Trpm3	A	0.378686	0.385543	0.244201	-0.120947	-0.245571	-0.641912
ENSRNOG00000061215	Crym	A	0.588182	-0.178847	0.453591	-0.286519	-0.342429	-0.233977
ENSRNOG00000046308	LOC100910308	B	-0.747435	3.73717	-0.747435	-0.747435	-0.747435	-0.747435
ENSRNOG00000006675	Fabp1	B	-2.8235	0.468177	-0.827991	1.64949	1.40762	0.126198
ENSRNOG00000002911	Alb	B	-2.61408	0.769404	-0.987346	0.373869	1.89249	0.565667
ENSRNOG00000050441		B	0.769553	1.4217	-1.87345	0.508049	0.904193	-1.73004
ENSRNOG00000021405	Cyp2c7	B	-2.04991	0.775941	-0.925599	0.101063	1.77191	0.326596
ENSRNOG00000057522	Retreg1	B	-1.20359	1.0845	-1.20359	-1.20359	1.25673	1.26954
ENSRNOG00000010410	Serpina3c	B	-2.0385	0.855952	-0.971496	0.0781236	1.56515	0.510774
ENSRNOG00000016275	Ttr	B	-2.32948	0.750014	-0.288616	-0.0600938	1.5019	0.426274
ENSRNOG00000018426	NEWGENE_2134	B	-2.18148	1.00645	-0.651657	-0.141884	1.38044	0.58813
ENSRNOG00000006709	Pzp	B	-1.88658	0.416218	-1.08056	0.256442	1.78851	0.505969
ENSRNOG00000051922		B	0.0322744	0.318757	-0.0691484	1.02598	1.12701	-2.43488
ENSRNOG00000003119	Gc	B	-2.06498	1.03439	-0.594551	-0.11551	1.54324	0.197416
ENSRNOG00000032669	Serpina1	B	-2.07365	0.559041	-0.639682	-0.00908311	1.54144	0.621931
ENSRNOG00000004692	A1bg	B	-1.66493	0.342936	-1.16353	0.240277	1.76402	0.481229
ENSRNOG00000007092	Fgb	B	-1.92028	0.784309	-0.86239	0.0521483	1.44665	0.499562
ENSRNOG00000024848	Fga	B	-2.02008	0.747728	-0.645843	-0.0229344	1.4055	0.53563
ENSRNOG00000017381	Itih4	B	-1.79182	0.466424	-0.992975	0.262707	1.57261	0.483058
ENSRNOG00000047945	Cyp2c12	B	-1.98339	1.01587	-0.409504	-0.140863	1.32202	0.195862
ENSRNOG00000053118	LOC103694867	B	-1.48325	0.633208	0.580259	0.844981	0.908043	-1.48325
ENSRNOG00000005542	Apob	B	-1.6949	0.389242	-0.833386	1.34236	1.00764	-0.210949
ENSRNOG00000049056		B	-1.92314	0.73937	0.784341	-0.789242	0.48121	0.707463
ENSRNOG00000047293	LOC100366030	B	-0.712201	-0.712201	1.46266	-0.712201	1.38615	-0.712201
ENSRNOG00000059330		B	-1.63851	0.616614	-0.755559	0.139869	1.51856	0.11903
ENSRNOG00000037188	LOC297568	B	-1.5892	0.856835	-0.796747	-0.0256145	1.41867	0.136054
ENSRNOG00000046968	Nol8	B	-0.624049	1.52401	-0.574412	1.21663	-0.740686	-0.801492
ENSRNOG00000038370		B	-1.7589	0.699307	-0.435578	-0.114359	1.29789	0.311638
ENSRNOG00000003500	Apoa2	B	-1.64402	0.340081	-0.745645	0.157096	1.14909	0.743402
ENSRNOG00000006889	Ambp	B	-1.62202	0.662062	-0.389616	-0.16297	1.27921	0.233343
ENSRNOG00000000824	Dse	B	-0.999689	0.437391	-1.09441	1.06299	1.04134	-0.447623
ENSRNOG00000001338	Hpd	B	-1.0477	1.51346	0.655019	-0.82865	0.21005	-0.502176
ENSRNOG00000045799	Rup2	B	-1.6328	0.575824	-0.156038	-0.280274	1.17842	0.314869
ENSRNOG00000047503	Apoc3	B	-1.58428	0.503677	-0.566688	0.127638	1.1564	0.363248
ENSRNOG00000006807	Aldob	B	-1.66784	0.919802	-0.337621	0.578154	0.614274	-0.106766
ENSRNOG00000003566	Apoh	B	-1.46101	0.567215	-0.590956	-0.106919	1.20145	0.39021
ENSRNOG00000011200	Bhmt	B	-1.54714	0.828537	-0.0982352	-0.278905	0.996057	0.0996895
ENSRNOG00000009438	Serpina6	B	-1.20215	0.141479	-0.74765	-0.0627742	1.35058	0.520508
ENSRNOG00000009086	Apcs	B	-1.38753	0.236379	-0.365064	-0.185874	1.35379	0.348301
ENSRNOG00000018257	Hpx	B	-1.44424	0.077012	-0.219995	0.064314	1.28354	0.239372
ENSRNOG00000001806	Fetub	B	-1.27938	0.458013	-0.742161	0.306141	1.12746	0.129931
ENSRNOG00000047986	Sult2a1	B	-1.25348	0.995726	-0.36312	-0.268156	0.922214	-0.0331865
ENSRNOG00000050232	LOC680406	B	-1.36665	0.70753	-0.254065	-0.349144	0.874576	0.387752
ENSRNOG00000016325	F2	B	-1.35838	0.422328	-0.498793	0.0770728	1.04474	0.31303
ENSRNOG00000018402	Apoc2	B	-1.1838	0.278969	-0.807434	0.227777	1.02085	0.463641
ENSRNOG00000051784	Apoc1	B	-0.955541	0.466696	-0.817171	-0.0948681	1.24214	0.158741
ENSRNOG00000025074	Fgg	B	-0.550595	0.377736	-0.994076	-0.294062	1.25687	0.204121
ENSRNOG00000014964	Hp	B	-1.05448	0.553163	-0.364158	-0.088729	1.01006	-0.0558564
ENSRNOG00000000201	Gsta5	B	-1.21786	0.337167	-0.00716249	0.611879	0.573244	-0.297271
ENSRNOG00000024016	Cyp2c6v1	B	-1.00952	0.430221	-0.350801	-0.0960172	0.903526	0.122589
ENSRNOG00000001809	LOC681544	B	-0.976218	0.277212	-0.142823	-0.224128	1.02608	0.0398733
ENSRNOG00000021029	Hamp	B	-0.717398	1.20448	0.0914676	-0.355717	-0.171158	-0.0516726
ENSRNOG00000008902	Pon1	B	-1.10082	0.505588	-0.259513	-0.100298	0.732809	0.222238
ENSRNOG00000000053	Crp	B	-0.872614	0.330985	-0.524154	-0.0592455	0.965697	0.159332
ENSRNOG00000011612	Tdo2	B	-0.716282	0.228124	-0.648651	-0.0826578	1.00306	0.216409
ENSRNOG00000053400	Cfi	B	-0.989394	0.472235	-0.364833	-0.0297486	0.779961	0.131779
ENSRNOG00000002878	Afm	B	-0.902422	-0.0114257	-0.376227	0.0410728	0.948853	0.300149
ENSRNOG00000029861	Gsta2	B	-1.07283	0.0558062	-0.0249297	0.473628	0.734068	-0.165742
ENSRNOG00000002783	Serpinc1	B	-0.962984	0.48373	-0.335316	-0.0580996	0.81423	0.0584404
ENSRNOG00000004405	Pigr	B	-0.988342	0.905589	0.00620377	-0.208829	0.260967	0.0244119
ENSRNOG00000017223	Plg	B	-0.845255	0.707365	-0.244477	-0.38522	0.624928	0.142658
ENSRNOG00000001333	Azgp1	B	-0.822347	0.649052	-0.069927	-0.370908	0.740542	-0.126411
ENSRNOG00000017689	Itih3	B	-0.856308	0.827382	-0.257968	-0.222052	0.512967	-0.00402075
ENSRNOG00000008638	Angptl3	B	-0.713972	0.169883	-0.46273	-0.232052	0.933283	0.305588
ENSRNOG00000001865	Serpind1	B	-0.779846	0.129432	-0.343217	-0.0548092	1.00858	0.0398576
ENSRNOG00000018405	Apoc4	B	-0.806848	0.609501	-0.359572	-0.0532373	0.758421	-0.148264
ENSRNOG00000046834	C3	B	-0.718773	0.580468	-0.466441	-0.217157	0.772947	0.0489567
ENSRNOG00000021924	Cyp2c22	B	-0.819134	0.678982	-0.308253	-0.232743	0.657402	0.0237462
ENSRNOG00000013704	Cps1	B	-0.920344	0.675146	-0.179874	-0.163194	0.576923	0.0113427
ENSRNOG00000009788	Serpina4	B	-0.818252	0.318268	-0.417018	0.0262378	0.850049	0.0407154
ENSRNOG00000001066	Itih2	B	-0.820052	0.494854	-0.389758	-0.175097	0.716598	0.173454
ENSRNOG00000004062	C4bpa	B	-0.842934	0.243261	-0.550628	0.107268	0.602048	0.440984
ENSRNOG00000010935	Cpb2	B	-0.798893	0.526873	-0.293249	-0.0993255	0.784328	-0.119733
ENSRNOG00000013736	C9	B	-0.841599	0.348914	-0.399863	-0.0332437	0.76465	0.161141
ENSRNOG00000012458	Cyp2e1	B	-0.935745	0.791786	0.103364	-0.0656273	0.00575665	0.100466
ENSRNOG00000018287	RGD1307603	B	-0.790023	0.706837	0.014507	-0.331525	0.469655	-0.069451
ENSRNOG00000030538	Slco1b2	B	-0.708966	0.698442	-0.179977	-0.333081	0.553025	-0.0294431
ENSRNOG00000010731	Gpm6a	B	-0.636269	0.641584	0.107552	-0.612688	0.339641	0.16018
ENSRNOG00000009875	Akr1b7	B	-0.541329	0.923538	-0.273893	-0.278362	0.0535625	0.116484
ENSRNOG00000052604	LOC100361907	B	-0.556673	0.593705	-0.316561	-0.382885	0.631342	0.031071
ENSRNOG00000046540	Ugt2b	B	-0.652322	0.725232	-0.215477	-0.255451	0.48213	-0.0841112
ENSRNOG00000033386	Itih1	B	-0.721639	0.629234	-0.114771	-0.161587	0.49774	-0.128976
ENSRNOG00000053244	Spp2	B	-0.656411	0.425666	-0.313515	-0.276949	0.626201	0.195009
ENSRNOG00000016173	Cyp1a2	B	-0.581068	0.682809	0.167524	-0.400927	0.37173	-0.240068
ENSRNOG00000033529	Amy1a	B	-0.743807	0.323675	-0.356213	0.037583	0.590403	0.148359
ENSRNOG00000007697	C8a	B	-0.716548	0.532946	-0.321377	-0.026043	0.494888	0.0361341
ENSRNOG00000042133		B	-0.808857	0.646714	-0.160546	0.182913	0.0347687	0.105009
ENSRNOG00000016348	Tat	B	-0.572926	0.205106	-0.430562	-0.0103674	0.710218	0.0985311
ENSRNOG00000018899	C5	B	-0.581036	0.357329	-0.290705	-0.210698	0.633277	0.0918323
ENSRNOG00000059181		B	-0.550467	0.727919	0.166537	-0.368353	-0.047138	0.0715024
ENSRNOG00000004125	C4bpb	B	-0.594802	-0.0342149	-0.251873	0.134402	0.732173	0.0143155
ENSRNOG00000051339		B	-0.873878	0.00171198	0.21764	0.165199	0.27392	0.215407
ENSRNOG00000054077		B	-0.672951	0.440554	-0.0126899	-0.0764507	0.513953	-0.192415
ENSRNOG00000004391		B	-0.604657	0.412332	-0.357968	0.16226	0.464446	-0.0764128
ENSRNOG00000008988	Cyp2d2	B	-0.559217	0.639804	-0.0374152	-0.242019	0.33115	-0.132304
ENSRNOG00000033164	Cyp2b3	B	-0.503934	0.0690122	-0.203944	-0.0822264	0.764239	-0.0431471
ENSRNOG00000010128	Slc27a2	B	-0.612712	0.554749	-0.257634	0.00133832	0.36331	-0.0490515
ENSRNOG00000007395	Baat	B	-0.521639	0.502587	-0.158888	-0.12463	0.510291	-0.207721
ENSRNOG00000013548	Selenow	C	0.818834	-3.59569	1.2405	0.383861	0.555367	0.597127
ENSRNOG00000057493		C	0.818049	-1.95008	0.970561	-1.95008	1.22837	0.883178
ENSRNOG00000000419	Cfb	C	1.20885	-1.22871	-1.24661	1.73002	0.959149	-1.4227
ENSRNOG00000053919		C	0.804927	-1.84976	0.919273	-1.84976	1.18703	0.788298
ENSRNOG00000034139	Lyc2	C	0.143276	-0.262385	-0.411251	1.49562	-2.13219	1.16693
ENSRNOG00000027139	Krt20	C	-0.637853	-0.637853	-0.571939	2.41729	-0.0575857	-0.512063
ENSRNOG00000031067	Si	C	-0.521712	-0.521712	-0.521712	2.42786	-0.351874	-0.510853
ENSRNOG00000016857	Zg16	C	-0.632829	-0.632829	-0.632829	2.33303	0.198286	-0.632829
ENSRNOG00000003054		C	0.447095	0.354906	-2.4166	0.508532	0.542053	0.564016
ENSRNOG00000029889	Clca4	C	-0.688521	-0.575916	-0.662131	2.27835	0.0789623	-0.430745
ENSRNOG00000013932	Rbp2	C	-0.698139	-0.778207	-0.720478	2.04094	0.439236	-0.283351
ENSRNOG00000042771	Apol3	C	0.720779	-0.564689	-1.03203	-0.46484	-0.382069	1.72285
ENSRNOG00000018446	Prap1	C	-0.633954	-0.633954	-0.633954	1.83732	0.432978	-0.368441
ENSRNOG00000012721	Ednra	C	-0.80853	-1.03595	0.698684	1.00146	0.981471	-0.837133
ENSRNOG00000049749	LOC100911917	C	0.436914	0.185662	-2.00281	0.469991	0.421901	0.488339
ENSRNOG00000050535	LOC108348096	C	0.999596	-1.17366	-1.17366	0.528877	0.573303	0.24554
ENSRNOG00000054945		C	0.581656	-0.883588	-0.737893	-0.038159	-0.478919	1.5569
ENSRNOG00000006579	Reg3g	C	-0.619156	-0.619156	-0.619156	1.56645	0.717907	-0.426889
ENSRNOG00000003160	RragB	C	1.00116	-1.15341	-1.15341	0.522223	0.537874	0.245557
ENSRNOG00000046643	Cyp3a9	C	-0.547806	-0.0895468	-0.454162	1.73671	-0.0875815	-0.557617
ENSRNOG00000052233		C	-0.684136	-0.821768	-0.549207	1.08342	1.03389	-0.062204
ENSRNOG00000033017	LOC100910669	C	0.0116388	-1.16427	0.0489378	0.988933	-0.76089	0.875646
ENSRNOG00000059504		C	0.580276	-0.803395	-0.675286	-0.0388777	-0.465721	1.403
ENSRNOG00000056970		C	0.550434	-0.80391	-0.670463	-0.00814228	-0.451349	1.38343
ENSRNOG00000050110	Stfa2	C	-0.704623	-0.704623	-0.704623	0.145387	0.825786	1.1427
ENSRNOG00000020142	Gdf1	C	0.553397	-1.06317	-1.06317	0.434061	0.489712	0.64916
ENSRNOG00000006873	Dnase1	C	-0.147966	-0.543834	-0.361039	1.66388	-0.318057	-0.292984
ENSRNOG00000053155		C	-0.516503	-1.03565	-0.624957	0.605442	0.678809	0.892861
ENSRNOG00000048268		C	0.529217	-0.788356	-0.697062	0.0468924	-0.425654	1.33496
ENSRNOG00000049649	LOC103690190	C	-0.123473	-1.27039	-0.580059	0.488175	0.650179	0.83557
ENSRNOG00000015668	Ccl19	C	-0.314977	-0.724613	-1.08451	0.763619	0.642599	0.71788
ENSRNOG00000007159	Ccl2	C	-0.728401	-0.351975	-1.04648	0.558841	0.838231	0.729787
ENSRNOG00000032844	RT1-Da	C	-0.527201	-0.635656	-1.00064	0.82403	0.624737	0.714725
ENSRNOG00000013057	Prc1	C	-0.537888	-1.13445	-0.41715	0.734074	0.817123	0.538291
ENSRNOG00000018715	Clec10a	C	-0.728995	-0.568466	-0.832677	1.00958	0.408954	0.711608
ENSRNOG00000058424		C	-0.515812	-0.515812	-0.515812	1.07591	0.987337	-0.515812
ENSRNOG00000004249	Tlr7	C	-0.721326	-0.616718	-0.800133	0.963097	0.541539	0.633541
ENSRNOG00000027894	Iqgap3	C	-0.537408	-0.965483	-0.618206	0.732557	0.848801	0.539739
ENSRNOG00000050395	Ms4a6bl	C	-0.736919	-0.563634	-0.833793	0.907719	0.580346	0.646281
ENSRNOG00000024365	Ect2	C	-0.573098	-0.893764	-0.606997	0.818275	0.926054	0.32953
ENSRNOG00000033215	RT1-Db1	C	-0.378861	-0.683138	-1.02082	0.826466	0.608058	0.648296
ENSRNOG00000018929	Kif20b	C	-0.758174	-0.768137	-0.579942	0.700645	0.966565	0.439044
ENSRNOG00000058539	Ccnb1	C	-0.641287	-0.764814	-0.715064	0.791832	0.888324	0.441009
ENSRNOG00000046839	LOC103694226	C	-0.761676	-0.628839	-0.747093	0.803842	0.822448	0.511318
ENSRNOG00000027035	Sgo2	C	-0.660692	-0.636153	-0.792247	0.830122	0.911445	0.347524
ENSRNOG00000060518		C	0.472977	-0.709629	-0.683798	-0.0689313	-0.346675	1.33606
ENSRNOG00000000655	Ptprc	C	-0.563043	-0.570768	-0.978729	0.746391	0.637078	0.729071
ENSRNOG00000024181	Tpsab1	C	-0.553784	-0.651975	-0.914679	0.820049	0.60447	0.695919
ENSRNOG00000050922	Nupr1l1	C	-0.860548	-0.551203	-0.598564	1.13592	0.45598	0.418419
ENSRNOG00000005008	Angpt4	C	-0.522787	-0.502435	-1.03275	0.88047	0.607136	0.570363
ENSRNOG00000019206	Nupr1l1	C	-0.857165	-0.535276	-0.612957	1.12893	0.462009	0.414458
ENSRNOG00000032708	RT1-Bb	C	-0.367612	-0.923304	-0.775518	0.748363	0.519683	0.798388
ENSRNOG00000029658	Rnf213	C	-0.676603	-0.587284	-0.860189	0.690004	0.751761	0.68231
ENSRNOG00000038960	RGD1309362	C	-0.757298	-0.617928	-0.751132	0.746141	0.785092	0.595124
ENSRNOG00000045560	Gvin1	C	-0.713023	-0.388733	-0.972808	0.680836	0.704731	0.688998
ENSRNOG00000002789		C	0.866568	-0.705962	-0.705962	0.598235	-0.705962	0.653083
ENSRNOG00000042139	Clec4a1	C	-0.513916	-0.645193	-0.927809	0.765171	0.540357	0.781391
ENSRNOG00000032240	Gbp5	C	-0.804814	-0.368822	-0.895165	0.653731	0.656924	0.758147
ENSRNOG00000014336	Mcm5	C	-0.523478	-0.664876	-0.892238	0.51471	0.865913	0.699969
ENSRNOG00000019587	Ptprn	C	-0.50166	-0.629645	-0.950998	0.729299	0.593611	0.759394
ENSRNOG00000050024	Ms4a4e	C	-0.853153	-0.655129	-0.505171	1.0587	0.374141	0.58061
ENSRNOG00000054964	Aoah	C	-0.551061	-0.584822	-0.950594	0.667725	0.676893	0.741858
ENSRNOG00000018735	Cd74	C	-0.483474	-0.589534	-0.989263	0.714741	0.597286	0.750244
ENSRNOG00000027008	Igtp	C	-0.674998	-0.581476	-0.843876	0.745881	0.688003	0.666466
ENSRNOG00000012318	Aspm	C	-0.627154	-0.795242	-0.640173	0.667661	0.947	0.447909
ENSRNOG00000007799	Fam151a	C	-0.375816	-0.931296	-0.73966	0.676454	0.63954	0.730779
ENSRNOG00000026060	Arsi	C	-0.408646	-0.648197	-0.954828	0.41497	0.752432	0.84427
ENSRNOG00000004757	Tmem158	C	-0.522365	-0.736028	-0.822674	0.707783	0.743547	0.629737
ENSRNOG00000048122	Hist1h2aa	C	-0.489585	-0.707699	-0.868204	0.654618	0.601064	0.809806
ENSRNOG00000001794	Muc13	C	-0.424011	-0.386206	-0.424011	1.53381	-0.0276381	-0.27194
ENSRNOG00000024159	Fcer1g	C	-0.464822	-0.684056	-0.902188	0.595515	0.641623	0.813929
ENSRNOG00000027784	Tsku	C	-0.587042	-0.648472	-0.828887	0.66955	0.662857	0.731993
ENSRNOG00000006227	Ifih1	C	-0.776423	-0.46887	-0.798788	0.705476	0.763622	0.574983
ENSRNOG00000060769	Hist1h2bd	C	-0.435101	-0.928658	-0.62735	0.512936	0.923283	0.55489
ENSRNOG00000043098	Mt2A	C	-0.343973	-0.390374	-0.873935	1.33743	0.0770743	0.19378
ENSRNOG00000000457	Tap1	C	-0.590437	-0.685223	-0.785831	0.732058	0.647182	0.682251
ENSRNOG00000000906	Medag	C	-0.707794	-0.524471	-0.816257	0.595359	0.690734	0.76243
ENSRNOG00000052651	LOC102556085	C	-0.488449	-0.842976	-0.669051	0.951862	0.499011	0.549604
ENSRNOG00000023148	Col11a1	C	-0.69526	-0.580793	-0.782469	0.747493	0.685773	0.625256
ENSRNOG00000003786	Tspan6	C	-0.74152	-0.618913	-0.685869	0.527986	0.815589	0.702727
ENSRNOG00000049491	LOC108348139	C	-0.491347	-0.713896	-0.826849	0.781452	0.552328	0.698312
ENSRNOG00000033444	F10	C	-0.998542	-0.0942014	-0.792321	0.55079	0.687307	0.646967
ENSRNOG00000000853	Aif1	C	-0.57681	-0.544589	-0.903544	0.757489	0.648429	0.619025
ENSRNOG00000030021	Ccl6	C	-0.697251	-0.557696	-0.789642	0.72455	0.634454	0.685585
ENSRNOG00000013727	Ndc80	C	-0.529581	-0.728318	-0.728787	0.691859	0.926277	0.368549
ENSRNOG00000039759	Gpr34	C	-0.523205	-0.584501	-0.909125	0.6833	0.756464	0.577066
ENSRNOG00000026787	Disp2	C	-0.68254	-0.638295	-0.68091	0.462247	0.955762	0.583736
ENSRNOG00000031081	Stat2	C	-0.631489	-0.72867	-0.685104	0.691235	0.699487	0.654541
ENSRNOG00000030020	Alpi	C	-0.129292	-0.0402376	-0.39401	1.47101	-0.31228	-0.595187
ENSRNOG00000060100	Knl1	C	-0.603715	-0.763693	-0.625292	0.735321	0.871659	0.385719
ENSRNOG00000049033	Racgap1	C	-0.425622	-0.935862	-0.621499	0.569108	0.805214	0.608661
ENSRNOG00000039390	Slc37a2	C	-0.61723	-0.673597	-0.679125	0.30289	0.808295	0.858767
ENSRNOG00000007810	Gdf6	C	-0.588303	-0.552496	-0.862359	0.695291	0.797605	0.510263
ENSRNOG00000002470	Ifi47	C	-0.690902	-0.553374	-0.783408	0.672155	0.655043	0.700486
ENSRNOG00000026378	LOC100911204	C	-0.576681	-0.767058	-0.629794	0.73773	0.885069	0.350734
ENSRNOG00000017485	Cd72	C	-0.555088	-0.786432	-0.615856	0.968841	0.622574	0.365961
ENSRNOG00000002555	Serpinb7	C	-0.615297	-0.604249	-0.6267	0.98367	0.811117	0.0514584
ENSRNOG00000010714	Fgl1	C	-1.0431	-0.14913	-0.596097	0.346181	0.971329	0.47082
ENSRNOG00000058775	Ly49s7	C	-0.681682	-0.564706	-0.681682	1.03524	0.320031	0.572799
ENSRNOG00000011970	Tmem82	C	-0.489958	-0.686746	-0.65311	1.06139	0.687344	0.0810833
ENSRNOG00000059093		C	-0.269975	-0.982595	-0.663586	0.577242	0.771962	0.56695
ENSRNOG00000023334	Parp14	C	-0.711012	-0.598282	-0.707382	0.713087	0.670403	0.633186
ENSRNOG00000012436	Adh6	C	-0.675578	-0.769312	-0.537651	0.871891	0.493646	0.617004
ENSRNOG00000016469	Fxyd2	C	-0.757463	-0.695661	-0.552357	0.701809	0.585384	0.718289
ENSRNOG00000015275	Ska1	C	-0.485226	-0.882693	-0.506626	0.626672	0.983814	0.264059
ENSRNOG00000011777	Spag5	C	-0.484236	-0.819267	-0.676428	0.690023	0.763777	0.526132
ENSRNOG00000009331	Hck	C	-0.245269	-0.620582	-1.02369	0.643819	0.545125	0.700597
ENSRNOG00000006715	Ccr1	C	-0.759124	-0.497602	-0.731554	0.766801	0.613582	0.607898
ENSRNOG00000015529	Cdca3	C	-0.47709	-1.04158	-0.394103	0.597653	0.672436	0.642685
ENSRNOG00000002188	Hpse	C	-0.673506	-0.650554	-0.676115	0.589204	0.660049	0.750922
ENSRNOG00000009822	Tlr2	C	-0.622229	-0.667193	-0.714089	0.655205	0.672283	0.676023
ENSRNOG00000017874	Cd53	C	-0.584975	-0.441893	-0.927351	0.693732	0.570272	0.690216
ENSRNOG00000003959	Rgs18	C	-0.411133	-0.378057	-1.08743	0.593559	0.631314	0.651745
ENSRNOG00000018054	F2rl2	C	-0.749326	-0.472848	-0.755951	0.645526	0.690526	0.642073
ENSRNOG00000006604	Thy1	C	-0.638487	-0.95741	-0.317395	0.715622	0.538439	0.659231
ENSRNOG00000033527	Pappa1	C	-0.757995	-0.530405	-0.675836	0.498788	0.791788	0.673659
ENSRNOG00000027808	Lilra5	C	-0.702002	-0.590926	-0.669991	0.847527	0.529286	0.586106
ENSRNOG00000053026	Shcbp1	C	-0.471384	-0.927258	-0.522962	0.544437	0.81513	0.562036
ENSRNOG00000006731	Spc25	C	-0.515053	-0.753473	-0.643247	0.572082	0.953066	0.386625
ENSRNOG00000010045	Clec4a	C	-0.409939	-0.750634	-0.780405	0.743952	0.593661	0.603365
ENSRNOG00000031665	Ace2	C	-0.31258	-0.30296	-0.450208	1.44966	-0.0544746	-0.329433
ENSRNOG00000003681	Lct	C	-0.3159	-0.307821	-0.31196	1.46774	-0.223791	-0.30827
ENSRNOG00000061757		C	-0.336416	-0.336416	-0.116745	1.45746	-0.331462	-0.336416
ENSRNOG00000032133	Rnase2	C	-0.680715	-0.229746	-0.734178	0.304595	0.15007	1.18997
ENSRNOG00000007437	Irf5	C	-0.260128	-0.839404	-0.781258	0.730497	0.513204	0.63709
ENSRNOG00000054265	Ly49si2	C	-0.687009	-0.568905	-0.617839	1.02	0.459421	0.394334
ENSRNOG00000030930	Samsn1	C	-0.598408	-0.464119	-0.867184	0.579794	0.600111	0.749806
ENSRNOG00000012640	Dpp7	C	-0.770303	-0.649277	-0.513782	0.710918	0.449466	0.772978
ENSRNOG00000019296	Gnat2	C	-0.658114	-0.588646	-0.702414	0.818007	0.592106	0.539062
ENSRNOG00000014776	Adcy7	C	-0.447368	-0.718037	-0.776286	0.653886	0.594866	0.692939
ENSRNOG00000007690	Cmpk2	C	-0.50577	-0.495576	-0.91461	0.69156	0.694619	0.529778
ENSRNOG00000005214	Plek	C	-0.617495	-0.512301	-0.802729	0.557972	0.565093	0.809461
ENSRNOG00000042825	Cd300le	C	-0.651266	-0.530029	-0.756128	0.678209	0.484592	0.774622
ENSRNOG00000000239	Ccl7	C	-0.158086	-0.717719	-0.950118	0.515546	0.660704	0.649674
ENSRNOG00000020492		C	0.299491	0.0572508	-1.40697	0.4289	0.550957	0.0703685
ENSRNOG00000046449	Npy	C	-0.49859	-0.480237	-0.863383	0.2751	0.653261	0.913849
ENSRNOG00000055455	Ly49si3	C	-0.740749	-0.462751	-0.594975	1.07979	0.448976	0.269711
ENSRNOG00000045611	Ms4a4e	C	-0.79038	-0.608934	-0.448878	0.980077	0.33074	0.537375
ENSRNOG00000056620		C	-0.753242	-0.227369	-0.862518	0.772841	0.639981	0.430307
ENSRNOG00000015957	F13a1	C	-0.520608	-0.505549	-0.890258	0.700574	0.571147	0.644694
ENSRNOG00000021526	Slc25a34	C	-0.495879	-0.662346	-0.714439	0.967706	0.40532	0.499637
ENSRNOG00000019430	Coro1a	C	-0.378352	-0.38752	-1.05279	0.513834	0.536866	0.767961
ENSRNOG00000002134	Gbp6	C	-0.640209	-0.285448	-0.939979	0.58195	0.607402	0.676284
ENSRNOG00000006236	Dsn1	C	-0.380766	-0.700672	-0.802195	0.657209	0.796734	0.42969
ENSRNOG00000017156	Ankle1	C	-0.50325	-0.799099	-0.53243	0.713807	0.886439	0.234533
ENSRNOG00000050933	RGD1562378	C	-0.377604	-0.896398	-0.612691	0.572745	0.613849	0.700099
ENSRNOG00000048264	Hist1h1d	C	-0.351146	-0.849496	-0.680362	0.593534	0.755087	0.532382
ENSRNOG00000031138	Irgm	C	-0.558834	-0.527072	-0.832927	0.630934	0.658787	0.629112
ENSRNOG00000059927		C	-0.554802	-0.399358	-0.91968	0.535945	0.58736	0.750535
ENSRNOG00000049873	Ap1s3	C	-0.640321	-0.536665	-0.741122	0.671567	0.726409	0.520133
ENSRNOG00000010478	LOC299282	C	-0.845307	-0.261519	-0.749082	0.575863	0.666343	0.613701
ENSRNOG00000013578	Trem2	C	-0.607294	-0.649441	-0.66096	0.754545	0.605788	0.557361
ENSRNOG00000037853	Rarres1	C	-0.507484	-0.645937	-0.712542	0.629159	0.363085	0.873719
ENSRNOG00000028390	Hhipl1	C	-0.668571	-0.772992	-0.451152	0.559491	0.591064	0.742159
ENSRNOG00000022764	Evi2a	C	-0.57946	-0.431622	-0.867525	0.679428	0.575879	0.623301
ENSRNOG00000038784	Piezo2	C	-0.514001	-0.55224	-0.773073	0.289244	0.800964	0.749105
ENSRNOG00000010319	Lcp1	C	-0.484881	-0.444306	-0.927384	0.66784	0.534603	0.654128
ENSRNOG00000014653	Arl11	C	-0.368288	-0.742927	-0.753035	0.747721	0.606389	0.510141
ENSRNOG00000020953	Ms4a7	C	-0.603108	-0.616272	-0.681037	0.744514	0.513257	0.642646
ENSRNOG00000029191		C	-0.65154	-0.56349	-0.681509	0.752111	0.524909	0.619518
ENSRNOG00000001224	Itgb2	C	-0.46735	-0.474028	-0.887138	0.531833	0.454621	0.842063
ENSRNOG00000018251	Mrc1	C	-0.544114	-0.550752	-0.75586	0.838691	0.366779	0.645256
ENSRNOG00000059900	Bst2	C	-0.346503	-0.986521	-0.396702	0.238532	0.693132	0.798062
ENSRNOG00000009503	Depdc1	C	-0.688401	-0.728415	-0.382598	0.538923	0.937039	0.323452
ENSRNOG00000051002	RT1-DMb	C	-0.505947	-0.709702	-0.673194	0.704981	0.656108	0.527755
ENSRNOG00000031743	Gbp2	C	-0.75105	-0.424113	-0.701175	0.640897	0.665168	0.570274
ENSRNOG00000000456	Psmb8	C	-0.549871	-0.419918	-0.873824	0.488131	0.598054	0.757428
ENSRNOG00000021100	Tnfaip8l2	C	-0.630798	-0.447687	-0.768259	0.78504	0.384107	0.677597
ENSRNOG00000048771	RGD1559482	C	-0.355888	-0.588486	-0.886609	0.728463	0.621808	0.480712
ENSRNOG00000002926	Uap1	C	-0.541131	-0.542918	-0.775319	0.501239	0.538245	0.819884
ENSRNOG00000005705	Qpct	C	-0.467044	-0.771277	-0.635606	0.681893	0.662336	0.529698
ENSRNOG00000003069	Cd38	C	-0.580854	-0.68304	-0.625204	0.66531	0.663638	0.560149
ENSRNOG00000032224	LOC100912564	C	-0.35745	-0.949286	-0.496805	0.655655	0.659679	0.488208
ENSRNOG00000012471	Thbs4	C	-0.756472	-0.374744	-0.603567	1.01402	0.372923	0.347838
ENSRNOG00000057335	Clec1b	C	-0.885552	-0.330748	-0.567495	0.3647	0.750855	0.66824
ENSRNOG00000010744	Nrp1	C	-0.487416	-0.515951	-0.837796	0.534868	0.731333	0.574962
ENSRNOG00000007660	Fntb	C	-0.521738	-0.747291	-0.583775	0.781023	0.539219	0.532562
ENSRNOG00000023614	Hsh2d	C	-0.584871	-0.624457	-0.655268	0.507378	0.758552	0.598666
ENSRNOG00000015903	Add2	C	-0.46938	-0.697607	-0.615386	0.291203	0.932004	0.559165
ENSRNOG00000008165	Tpx2	C	-0.537114	-0.743192	-0.54926	0.729388	0.736352	0.363827
ENSRNOG00000046599	Klhdc4	C	0.181115	-0.863622	0.391287	-0.863622	0.606933	0.547911
ENSRNOG00000027742	Adamtsl2	C	-0.508743	-0.796363	-0.493406	0.894547	0.43627	0.467695
ENSRNOG00000000907	Alox5ap	C	-0.709637	-0.559598	-0.556767	0.784802	0.348643	0.692557
ENSRNOG00000014066	Jade1	C	-0.665121	-0.48555	-0.706372	0.538412	0.68636	0.632271
ENSRNOG00000017209	Tubb3	C	-0.344595	-0.409745	-0.989907	0.41001	0.591877	0.742359
ENSRNOG00000003897	Col1a1	C	0.0547742	-1.04473	-0.580165	0.293559	0.598928	0.677629
ENSRNOG00000008816	Gpnmb	C	-0.873146	-0.636689	-0.220468	0.742736	0.308686	0.678881
ENSRNOG00000015222	Tent5c	C	-0.562161	-0.797732	-0.439257	0.498255	0.85308	0.447815
ENSRNOG00000009768	LOC100912228	C	-0.484011	-0.497944	-0.792872	0.297786	0.63971	0.837331
ENSRNOG00000004517	Igf1	C	-0.505696	-0.596138	-0.741206	0.642981	0.660025	0.540034
ENSRNOG00000061394	Clec4e	C	-0.384583	-0.725133	-0.436986	1.16469	0.153013	0.229001
ENSRNOG00000019330	Procr	C	-0.789727	-0.594748	-0.421101	0.41666	0.739009	0.649907
ENSRNOG00000047028	Mmp24	C	-0.778164	-0.694916	-0.313811	0.462537	0.759074	0.56528
ENSRNOG00000020338	Lgals4	C	-0.364846	-0.364846	-0.364846	1.31471	0.144677	-0.364846
ENSRNOG00000059938		C	0.492972	-1.35449	0.249669	0.182029	0.3015	0.128322
ENSRNOG00000006767	Cst7	C	-0.516027	-0.388899	-0.800042	0.892322	0.195604	0.617042
ENSRNOG00000005038	Ube2t	C	-0.620901	-0.831935	-0.327805	0.556536	0.728929	0.495177
ENSRNOG00000000137	Ly86	C	-0.468923	-0.617887	-0.74066	0.547212	0.652252	0.628006
ENSRNOG00000047854	RT1-DMa	C	-0.495649	-0.616673	-0.689696	0.5786	0.406124	0.817294
ENSRNOG00000025302	Cdca2	C	-0.507555	-0.751806	-0.552865	0.571466	0.767502	0.473257
ENSRNOG00000048878	Smim24	C	-0.470463	-0.148509	-0.220418	1.33743	-0.424027	-0.0740102
ENSRNOG00000047864	LOC108348072	C	-0.444482	-0.628165	-0.703706	0.653393	0.333088	0.789872
ENSRNOG00000046629		C	-0.533259	-0.663909	0.720406	-0.600718	0.376013	0.701467
ENSRNOG00000003526	Sytl4	C	-0.688096	-0.597881	-0.521228	0.46924	0.580166	0.757799
ENSRNOG00000015667	Epcam	C	-0.527943	-0.270421	-0.270665	1.32937	-0.0735345	-0.186806
ENSRNOG00000028566	Pld4	C	-0.579997	-0.666843	-0.561866	0.731119	0.443047	0.63454
ENSRNOG00000009848	Il18	C	-0.645246	-0.582362	-0.577477	0.736	0.416578	0.652508
ENSRNOG00000010994	Has1	C	-0.455941	-0.410409	-0.860963	0.390569	0.48919	0.847554
ENSRNOG00000038422	LOC691352	C	-0.306491	-0.306491	-0.306491	1.3547	-0.128733	-0.306491
ENSRNOG00000045992	Tlr8	C	-0.771157	-0.390236	-0.607891	0.709084	0.379033	0.681167
ENSRNOG00000008196	Parp12	C	-0.461078	-0.725067	-0.626753	0.604824	0.60878	0.599293
ENSRNOG00000048043	F2r	C	-0.423736	-0.823405	-0.53629	0.494273	0.657017	0.63214
ENSRNOG00000061639		C	-1.03592	0.0668298	-0.551184	0.708207	0.3685	0.443565
ENSRNOG00000024178	Cenpt	C	-0.423978	-0.695123	-0.669707	0.676142	0.639352	0.473314
ENSRNOG00000019100	Kif2c	C	-0.613227	-0.648115	-0.515566	0.603288	0.794588	0.379033
ENSRNOG00000028841	Mt1m	C	-0.504344	-0.390437	-0.685989	1.03808	0.0570888	0.485604
ENSRNOG00000012972	Alox5	C	-0.260944	-0.738867	-0.7398	0.459182	0.619275	0.661153
ENSRNOG00000054957	Sfrp4	C	-0.50098	-0.659733	-0.637952	0.622277	0.493946	0.682443
ENSRNOG00000029768	Ccl12	C	-0.62419	-0.432677	-0.727217	0.67692	0.619946	0.487218
ENSRNOG00000050941	Olr1587	C	-0.101847	-0.664418	-0.868677	0.786552	0.410305	0.438085
ENSRNOG00000049028	C5ar2	C	-0.679865	-0.574306	-0.527818	0.659748	0.414401	0.70784
ENSRNOG00000003927	Cd55	C	-0.587477	-0.552546	-0.63178	0.37691	0.620562	0.774331
ENSRNOG00000014532	Lbp	C	-0.346138	-0.729233	-0.685782	0.666181	0.481742	0.613229
ENSRNOG00000050539	Fbln5	C	-0.385766	-0.713268	-0.671132	0.582881	0.669351	0.517933
ENSRNOG00000022884	Cd84	C	-0.171244	-0.691137	-0.815586	0.668292	0.621815	0.387861
ENSRNOG00000005659	Aurkb	C	-0.388206	-0.731201	-0.628395	0.576177	0.751372	0.420254
ENSRNOG00000007765	Frzb	C	-0.632435	-0.674249	-0.476976	0.651863	0.512933	0.618863
ENSRNOG00000033658	Kntc1	C	-0.390348	-0.711541	-0.659859	0.548957	0.707727	0.505063
ENSRNOG00000008979	Guca2b	C	-0.621335	-0.479808	-0.621335	0.81025	0.26367	0.648558
ENSRNOG00000009211	C3ar1	C	-0.322058	-0.659043	-0.767578	0.61073	0.56532	0.572628
ENSRNOG00000002217	LOC100910270	C	-0.508974	-0.505073	-0.746584	0.534474	0.74392	0.482238
ENSRNOG00000026143	Ckap2l	C	-0.411371	-0.704417	-0.630234	0.54026	0.777234	0.428528
ENSRNOG00000046216	Cd300c2	C	-0.674719	-0.491386	-0.592539	0.539406	0.445793	0.773445
ENSRNOG00000013554	Treml2	C	-0.571367	-0.489847	-0.713768	0.55517	0.561046	0.658765
ENSRNOG00000008933	Plbd1	C	-0.607742	-0.364951	-0.755421	0.666624	0.379314	0.682176
ENSRNOG00000046679		C	-0.43845	-0.584308	-0.6974	0.447433	0.846434	0.42629
ENSRNOG00000021856	Lat2	C	-0.365344	-0.48275	-0.863902	0.660027	0.606123	0.445846
ENSRNOG00000007300	C1qtnf6	C	-0.454153	-0.768915	-0.528056	0.546887	0.527935	0.676301
ENSRNOG00000004772	Cytip	C	-0.379474	-0.525454	-0.828104	0.574472	0.591244	0.567316
ENSRNOG00000042944	Cenpw	C	-0.558466	-0.712543	-0.482486	0.643125	0.66245	0.447921
ENSRNOG00000013309	Pik3ap1	C	-0.417072	-0.568665	-0.76266	0.55382	0.570686	0.623891
ENSRNOG00000012771	Ddx41	C	-0.506167	-0.802977	-0.424322	0.620878	0.474739	0.637848
ENSRNOG00000007906	Bub1b	C	-0.422723	-0.790835	-0.515101	0.652453	0.639066	0.43714
ENSRNOG00000010655	Mttp	C	-0.715629	-0.145391	-0.543017	1.08182	0.307446	0.0147741
ENSRNOG00000060329	Emb	C	-0.483694	-0.85455	-0.344981	0.36147	0.695699	0.626056
ENSRNOG00000016488	Pltp	C	-0.537059	-0.67143	-0.522859	0.645881	0.356835	0.728633
ENSRNOG00000054860	Clec12a	C	-0.389905	-0.510164	-0.766479	0.87127	0.454605	0.340673
ENSRNOG00000011598	Slc15a1	C	-0.414432	-0.377857	-0.40578	1.262	-0.035643	-0.0282864
ENSRNOG00000055586	LOC100910650	C	-0.191001	-0.771856	-0.589579	0.248145	0.357068	0.947223
ENSRNOG00000012965	Themis2	C	-0.475946	-0.537404	-0.72798	0.649757	0.57751	0.514063
ENSRNOG00000046981	Gp1bb	C	-0.53119	-0.718354	-0.414094	0.234077	0.630243	0.799318
ENSRNOG00000015562	Cdh17	C	-0.326204	-0.231407	-0.335103	1.30333	-0.197173	-0.213447
ENSRNOG00000057690	LOC100912489	C	-0.344793	-0.856888	-0.480688	0.451177	0.621428	0.609764
ENSRNOG00000014288	Fn1	C	-0.37838	-0.710628	-0.608865	0.399113	0.548301	0.750458
ENSRNOG00000049345	Mep1b	C	-0.278725	-0.278725	-0.278725	1.30056	-0.185662	-0.278725
ENSRNOG00000047349		C	-0.399839	-0.421361	-0.832387	0.719269	0.625326	0.308992
ENSRNOG00000016041	Zc3h12d	C	-0.390424	-0.604001	-0.719091	0.668421	0.569325	0.475771
ENSRNOG00000058288	Tcf19	C	-0.775652	-0.578614	-0.313405	0.366345	0.575781	0.725545
ENSRNOG00000009339	Cenpe	C	-0.487667	-0.750069	-0.409077	0.639548	0.766785	0.240479
ENSRNOG00000037331	Cd33	C	-0.671904	-0.488124	-0.52967	0.628051	0.319516	0.74213
ENSRNOG00000000855	Lst1	C	-0.412149	-0.390145	-0.846433	0.645503	0.336587	0.666638
ENSRNOG00000018782	Gmnn	C	-0.379518	-0.511161	-0.759903	0.379924	0.821029	0.44963
ENSRNOG00000009243	Oaf	C	-0.344011	-0.63852	-0.710629	0.473292	0.609441	0.610426
ENSRNOG00000019689	Vwf	C	-0.31753	-0.531174	-0.817814	0.532385	0.651112	0.483021
ENSRNOG00000037563	Cd68	C	-0.607766	-0.492977	-0.604014	0.537551	0.437217	0.72999
ENSRNOG00000007457	Serping1	C	-0.541521	-0.694699	-0.472557	0.56519	0.48507	0.658518
ENSRNOG00000000528	Fgd2	C	-0.307345	-0.671544	-0.696463	0.659973	0.498425	0.516955
ENSRNOG00000043176		C	-0.531947	-0.215821	-0.860175	0.702361	0.491941	0.413641
ENSRNOG00000054007		C	-0.623535	-0.471216	-0.573897	0.802574	0.520119	0.345955
ENSRNOG00000022261	Cenpu	C	-0.221092	-0.748712	-0.65802	0.541946	0.696603	0.389275
ENSRNOG00000016575	Tnfrsf1b	C	-0.357253	-0.548892	-0.771556	0.626658	0.544077	0.506965
ENSRNOG00000028415	Cdc20	C	-0.459663	-0.800439	-0.389948	0.482718	0.7383	0.429033
ENSRNOG00000037931	Plaur	C	-0.593552	-0.604535	-0.514588	0.584218	0.555868	0.572589
ENSRNOG00000046132		C	-0.725108	-0.519641	-0.29137	0.915272	0.459702	0.161145
ENSRNOG00000013598	Melk	C	-0.384082	-0.688918	-0.573338	0.539484	0.776685	0.330168
ENSRNOG00000011022	Mep1a	C	-0.258283	-0.209207	-0.296176	1.27071	-0.210866	-0.296176
ENSRNOG00000019728	Itgam	C	-0.38017	-0.532733	-0.733285	0.571769	0.344948	0.729471
ENSRNOG00000038881	Hcls1	C	-0.491337	-0.482618	-0.671582	0.60384	0.285798	0.7559
ENSRNOG00000056585		C	0.0577189	-0.828265	-0.706354	0.359071	0.569312	0.548518
ENSRNOG00000004192	Arhgap30	C	-0.397232	-0.587469	-0.699433	0.546303	0.523016	0.614816
ENSRNOG00000031431	Cdca8	C	-0.33979	-0.66088	-0.653457	0.50873	0.724393	0.421004
ENSRNOG00000016058	Kazald1	C	-0.533741	-0.384995	-0.753249	0.502531	0.622211	0.547243
ENSRNOG00000018282	Gda	C	-0.462849	-0.56016	-0.664741	0.63171	0.447884	0.608155
ENSRNOG00000031515	Klra2	C	-0.45982	-0.519753	-0.702751	0.652368	0.458958	0.570998
ENSRNOG00000014333	Vcam1	C	-0.46376	-0.275635	-0.876182	0.592184	0.52887	0.494525
ENSRNOG00000000723	RT1-CE5	C	-0.557843	-0.727054	-0.376671	0.424415	0.669896	0.567256
ENSRNOG00000057153	Pla1a	C	-0.523619	-0.718103	-0.345817	0.873185	0.308872	0.405482
ENSRNOG00000052921		C	-0.403851	-0.328469	-0.883058	0.544502	0.557232	0.513644
ENSRNOG00000003498	Olr1585	C	-0.528473	-0.310779	-0.797499	0.494189	0.499638	0.642923
ENSRNOG00000000459	Psmb9	C	-0.61546	-0.448965	-0.619439	0.522147	0.545038	0.61668
ENSRNOG00000018615	Cenph	C	-0.365816	-0.819749	-0.416043	0.466261	0.756165	0.379181
ENSRNOG00000007679	Cyth4	C	-0.391224	-0.633044	-0.647662	0.589301	0.525996	0.556633
ENSRNOG00000008194	Znfx1	C	-0.5456	-0.4905	-0.645762	0.609118	0.504038	0.568706
ENSRNOG00000011654	Plk4	C	-0.43719	-0.619928	-0.595148	0.398001	0.736977	0.517288
ENSRNOG00000000479	Kifc1	C	-0.484089	-0.602573	-0.537845	0.445148	0.830574	0.348785
ENSRNOG00000007078	Ccn4	C	-0.520728	-0.553033	-0.585472	0.400335	0.734277	0.524621
ENSRNOG00000005621	Gxylt2	C	-0.335835	-0.441042	-0.828993	0.390332	0.560101	0.655437
ENSRNOG00000061442		C	-0.32829	-0.766108	-0.544909	0.526325	0.563312	0.549671
ENSRNOG00000001469	Eln	C	-0.463831	-0.64556	-0.521757	0.299629	0.621538	0.709981
ENSRNOG00000037211	Kif14	C	-0.548106	-0.635377	-0.471662	0.542728	0.700852	0.411565
ENSRNOG00000011054	Laptm5	C	-0.210214	-0.810595	-0.536119	0.425392	0.381965	0.74957
ENSRNOG00000014117	Hmox1	C	-0.342037	-0.74952	-0.537962	0.579779	0.428893	0.620846
ENSRNOG00000010721	Dlgap5	C	-0.295355	-0.731554	-0.507926	0.696843	0.697792	0.140199
ENSRNOG00000052925	NEWGENE_621351	C	-0.276317	-0.736778	-0.586548	0.360896	0.54536	0.693387
ENSRNOG00000002434	Tmem100	C	-0.564755	-0.406395	-0.676402	0.65445	0.467338	0.525764
ENSRNOG00000062297	Klra5	C	-0.392046	-0.630369	-0.630369	0.60309	0.520226	0.529467
ENSRNOG00000028436	Rprml	C	-0.139655	-0.77637	-0.647945	0.538933	0.548904	0.476134
ENSRNOG00000016294	Cd4	C	-0.409081	-0.610442	-0.627339	0.509727	0.478222	0.658912
ENSRNOG00000014786	Ccne1	C	-0.340957	-0.641023	-0.630674	0.333721	0.662111	0.616822
ENSRNOG00000014079	Stat4	C	-0.58262	-0.407153	-0.657388	0.604746	0.559939	0.482477
ENSRNOG00000002820	LOC24906	C	0.0300637	-0.584715	-0.884606	0.614308	0.455905	0.369044
ENSRNOG00000014125	Evi2b	C	-0.400994	-0.410802	-0.796255	0.460213	0.499658	0.648181
ENSRNOG00000011292	Col1a2	C	-0.276309	-0.726478	-0.584613	0.355441	0.535445	0.696512
ENSRNOG00000011039	Gch1	C	-0.55111	-0.397909	-0.678129	0.410118	0.688538	0.528492
ENSRNOG00000061403		C	-0.315083	-0.620643	-0.684756	0.574334	0.470237	0.57591
ENSRNOG00000046254	Adgre1	C	-0.302084	-0.475107	-0.810872	0.59714	0.413568	0.577355
ENSRNOG00000005023	Agr2	C	-0.407648	-0.533347	-0.694312	0.540223	0.616577	0.478506
ENSRNOG00000022911	Hjurp	C	-0.397338	-0.641934	-0.58471	0.421593	0.703807	0.498583
ENSRNOG00000016148	Gtse1	C	-0.370346	-0.508155	-0.690893	0.644419	0.704834	0.220141
ENSRNOG00000011310	Pde10a	C	-0.468999	-0.5543	-0.628063	0.586264	0.521487	0.543611
ENSRNOG00000014320	Inhba	C	-0.463755	-0.308093	-0.804368	0.36198	0.645828	0.568409
ENSRNOG00000036645	Ifitm6	C	-0.582524	-0.742554	0.503549	0.792496	0.181021	-0.151989
ENSRNOG00000039744	RT1-CE4	C	-0.59853	-0.298186	-0.704022	0.434755	0.495651	0.670331
ENSRNOG00000019854	Napsa	C	-0.329869	-0.461154	-0.796071	0.551746	0.588304	0.447043
ENSRNOG00000003802	Pttg1	C	-0.371352	-0.776888	-0.434569	0.399811	0.661108	0.521889
ENSRNOG00000038047	Mt1	C	-0.744254	-0.314318	-0.260218	1.01291	0.148287	0.157589
ENSRNOG00000007089	Lgmn	C	-0.510108	-0.50977	-0.605336	0.643622	0.421048	0.560544
ENSRNOG00000002045	Anxa3	C	-0.672909	-0.306616	-0.619981	0.522309	0.578386	0.498811
ENSRNOG00000020533	Htra1	C	-0.433013	-0.678658	-0.50792	0.50258	0.560014	0.556997
ENSRNOG00000019244	Mxra8	C	-0.623111	-0.453485	-0.54034	0.655244	0.438059	0.523633
ENSRNOG00000032778	Bub1	C	-0.430511	-0.578048	-0.536022	0.587707	0.76176	0.195115
ENSRNOG00000001229	Col18a1	C	-0.415844	-0.524567	-0.671419	0.515088	0.531047	0.565696
ENSRNOG00000026497	Pigc	C	-0.584691	-0.614693	0.690322	0.734825	-0.13306	-0.0927025
ENSRNOG00000007545	Angptl4	C	-0.36629	-0.680704	-0.546141	0.431057	0.632883	0.529194
ENSRNOG00000016700	Tcf21	C	-0.318353	-0.80365	-0.439749	0.58853	0.493529	0.479694
ENSRNOG00000017277	Igsf6	C	-0.439441	-0.52261	-0.637236	0.667283	0.40011	0.531894
ENSRNOG00000027212	Tekt3	C	-0.362659	-0.370067	-0.55674	-0.142343	0.462284	0.969525
ENSRNOG00000012659	Vamp5	C	-0.257385	-0.257766	-0.884064	0.715421	0.544511	0.139284
ENSRNOG00000057058	Cd300a	C	-0.505974	-0.711938	-0.367679	0.568358	0.509213	0.508021
ENSRNOG00000017703	Unc93b1	C	-0.535451	-0.530119	-0.512135	0.564082	0.338226	0.675397
ENSRNOG00000012543	Mcm3	C	-0.16565	-0.634863	-0.701376	0.341191	0.56554	0.595158
ENSRNOG00000022071	Itga2b	C	-0.197941	-0.510737	-0.786053	0.357482	0.534422	0.602826
ENSRNOG00000061379	C7	C	-0.498338	-0.324884	-0.700914	0.711805	0.386069	0.426262
ENSRNOG00000032396	RGD1559575	C	-0.471379	-0.305875	-0.744436	0.622583	0.359836	0.539272
ENSRNOG00000023400	Dtx3l	C	-0.500222	-0.564628	-0.515827	0.5712	0.54005	0.469426
ENSRNOG00000014107	Omg	C	-0.559437	-0.365634	-0.425747	0.955518	0.361161	0.0341395
ENSRNOG00000004697	Baalc	C	-0.469704	-0.558323	-0.505749	0.259113	0.653537	0.621126
ENSRNOG00000060864		C	-0.684654	-0.438865	-0.392118	0.57154	0.27121	0.672888
ENSRNOG00000010262	Hdc	C	-0.446989	-0.317422	-0.751371	0.452833	0.659469	0.40348
ENSRNOG00000000451	RT1-Ba	C	-0.0328381	-0.344317	-0.272428	1.13925	-0.0832764	-0.406389
ENSRNOG00000011947	Tifab	C	-0.200361	-0.711098	-0.560597	0.313346	0.449308	0.709402
ENSRNOG00000002776	Sell	C	-0.295797	-0.460311	-0.659093	0.089009	0.527992	0.798199
ENSRNOG00000023576	RGD1305645	C	-0.552372	-0.574204	-0.424326	0.373905	0.581086	0.595912
ENSRNOG00000025001	Pcolce	C	-0.411252	-0.588663	-0.556956	0.511779	0.453561	0.59153
ENSRNOG00000013267	Helz2	C	-0.31695	-0.652522	-0.564391	0.518171	0.575533	0.440159
ENSRNOG00000015329	Kpna2	C	-0.357982	-0.597753	-0.573234	0.491712	0.646726	0.390531
ENSRNOG00000047236		C	-0.252638	-0.769108	-0.357439	0.567484	0.715611	0.0960896
ENSRNOG00000030729	C4b	C	-0.539111	-0.48758	-0.508848	0.57189	0.328127	0.635522
ENSRNOG00000001943	Retnlg	C	-0.605375	-0.203976	-0.53616	0.622863	-0.0113708	0.734019
ENSRNOG00000038835	Cd86	C	-0.368578	-0.501859	-0.636346	0.715195	0.379713	0.411875
ENSRNOG00000009850	St3gal4	C	-0.490528	-0.357582	-0.681736	0.478815	0.555588	0.495443
ENSRNOG00000019129	Fcgbp	C	-0.309759	-0.255672	-0.309759	1.12835	0.0293041	-0.282465
ENSRNOG00000042360		C	-0.293997	-0.378665	-0.802863	0.548294	0.518319	0.408913
ENSRNOG00000012036	Pcsk5	C	-0.487099	-0.385919	-0.661782	0.512956	0.503954	0.517889
ENSRNOG00000003357	Col3a1	C	-0.375793	-0.547369	-0.600784	0.389246	0.494998	0.639701
ENSRNOG00000036885	Gbp3	C	-0.602693	-0.451757	-0.490425	0.52061	0.486201	0.538064
ENSRNOG00000014573	Ckmt1	C	-0.370534	-0.22732	-0.309389	1.13154	-0.0318749	-0.192424
ENSRNOG00000004585	Tmtc2	C	-0.462035	-0.582157	-0.476125	0.324578	0.627585	0.568154
ENSRNOG00000052564	Gpx3	C	-0.486257	-0.609623	-0.389196	0.370572	0.353892	0.760612
ENSRNOG00000020465	Ripk3	C	-0.452498	-0.429692	-0.651639	0.502591	0.544837	0.486401
ENSRNOG00000023463	Parp9	C	-0.628878	-0.46832	-0.424316	0.628616	0.520997	0.371901
ENSRNOG00000002305	Slc15a2	C	-0.498233	-0.509677	-0.516986	0.638503	0.334254	0.55214
ENSRNOG00000060703	Troap	C	-0.29649	-0.658754	-0.510593	0.445637	0.730126	0.290075
ENSRNOG00000018092	Cd83	C	-0.542392	-0.452507	-0.538782	0.511016	0.410748	0.611916
ENSRNOG00000020618		C	-0.280409	-0.0629992	-0.655118	-0.122475	1.02833	0.0926673
ENSRNOG00000005115	Asf1b	C	-0.362093	-0.565086	-0.595721	0.440542	0.484242	0.598116
ENSRNOG00000018566	Ctsl	C	-0.654659	-0.332366	-0.525025	0.59045	0.45524	0.46636
ENSRNOG00000011649	Epb42	C	-0.512995	-0.410014	-0.460007	0.29559	0.907486	0.17994
ENSRNOG00000003748	RGD1565785	C	-0.405235	-0.351245	-0.718164	0.660964	0.324843	0.488837
ENSRNOG00000003486	Mnda	C	-0.492889	-0.296997	-0.697689	0.625658	0.465412	0.396504
ENSRNOG00000024000	Cd22	C	-0.310683	-0.496577	-0.690606	0.55811	0.419064	0.520691
ENSRNOG00000012183	Glrx	C	-0.383125	-0.473917	-0.640042	0.670677	0.442691	0.383716
ENSRNOG00000004409	Sash3	C	-0.340602	-0.400946	-0.744986	0.484513	0.458688	0.543332
ENSRNOG00000050697	Ctsz	C	-0.458484	-0.544729	-0.513484	0.590342	0.357211	0.569145
ENSRNOG00000014021	Matn4	C	-0.526819	-0.566251	-0.433314	0.517375	0.460222	0.548787
ENSRNOG00000031090	RT1-CE7	C	-0.592529	-0.32309	-0.584327	0.462713	0.42538	0.611852
ENSRNOG00000003244	Ltc4s	C	-0.491379	-0.446369	-0.544662	0.731843	0.446317	0.304249
ENSRNOG00000017980	Itgal	C	-0.306385	-0.508847	-0.676759	0.424267	0.49744	0.570284
ENSRNOG00000016541	Enc1	C	-0.580186	-0.436342	-0.484936	0.664351	0.370603	0.466509
ENSRNOG00000015514	Bcat1	C	-0.197537	-0.585152	-0.631445	0.267847	0.415748	0.730538
ENSRNOG00000028624	Kif26b	C	-0.419881	-0.606986	-0.476621	0.35657	0.589303	0.557615
ENSRNOG00000006932		C	-0.320323	-0.386046	-0.75164	0.372964	0.465004	0.620041
ENSRNOG00000037113	Slfn2	C	-0.640369	-0.3286	-0.517432	0.631489	0.47073	0.384182
ENSRNOG00000010947	Mmp14	C	-0.55334	-0.47523	-0.453985	0.620043	0.263045	0.599467
ENSRNOG00000010841	Col8a2	C	-0.466864	-0.484281	-0.539841	0.373331	0.413935	0.703719
ENSRNOG00000016311	Slc6a2	C	-0.162946	-0.739432	-0.515125	0.32544	0.483071	0.608992
ENSRNOG00000021847	Ska3	C	-0.402486	-0.550833	-0.560411	0.505921	0.493735	0.514074
ENSRNOG00000052128	Clec2e	C	-0.270859	-0.194909	-0.121792	1.11	-0.108543	-0.413897
ENSRNOG00000049198	LOC102549173	C	-0.252821	-0.86665	-0.222651	0.340659	0.664236	0.337227
ENSRNOG00000033747	Sp110	C	-0.614088	-0.302061	-0.565302	0.585201	0.483884	0.412366
ENSRNOG00000002358	Scpep1	C	-0.513246	-0.540024	-0.433945	0.550578	0.328049	0.608589
ENSRNOG00000012840	Sparc	C	-0.442364	-0.51172	-0.549845	0.479652	0.57952	0.444756
ENSRNOG00000010181	Clec4d	C	-0.499252	-0.32033	-0.628036	0.61013	0.255713	0.581774
ENSRNOG00000016810	Stmn1	C	-0.591815	-0.489671	-0.39216	0.499805	0.64453	0.329311
ENSRNOG00000017775	Slc5a1	C	-0.298928	-0.268098	-0.298928	1.10733	-0.066577	-0.174797
ENSRNOG00000038916	Dram1	C	-0.377171	-0.60898	-0.502311	0.53589	0.435483	0.517089
ENSRNOG00000021031	Grn	C	-0.546719	-0.568467	-0.34586	0.455051	0.344045	0.661951
ENSRNOG00000036829	Nckap1l	C	-0.422223	-0.461353	-0.604454	0.517477	0.415706	0.554847
ENSRNOG00000046636	Hist1h4b	C	-0.111554	-0.996892	-0.0233527	0.170616	0.540063	0.421119
ENSRNOG00000007081	Xdh	C	-0.538059	-0.478852	-0.368932	0.788293	0.150108	0.447442
ENSRNOG00000006996	Mms22l	C	-0.392256	-0.641248	-0.409062	0.498513	0.659696	0.284356
ENSRNOG00000004195	Dtl	C	-0.435111	-0.530639	-0.486373	0.428713	0.710981	0.312429
ENSRNOG00000021166	Ecm1	C	-0.28985	-0.632066	-0.51485	0.395863	0.670916	0.369986
ENSRNOG00000026310	2020-03-01	C	-0.438826	-0.4599	-0.564152	0.674447	0.364184	0.424246
ENSRNOG00000017123	B2m	C	-0.593904	-0.332291	-0.546939	0.468553	0.54324	0.461341
ENSRNOG00000016012	Spats2l	C	-0.560034	-0.296634	-0.604446	0.510399	0.546429	0.404287
ENSRNOG00000007918	Tbxas1	C	-0.368095	-0.553746	-0.512856	0.724454	0.311756	0.398487
ENSRNOG00000018414	Csf1r	C	-0.42961	-0.502432	-0.537433	0.598268	0.329407	0.541801
ENSRNOG00000013922	Dok2	C	-0.292523	-0.36174	-0.753866	0.566872	0.326148	0.51511
ENSRNOG00000039183	Cip2a	C	-0.394649	-0.618215	-0.386159	0.328168	0.768082	0.302772
ENSRNOG00000031163	Nfkbiz	C	-0.459423	-0.578612	-0.268743	0.602094	0.703342	0.00134177
ENSRNOG00000008409	Myo1f	C	-0.372052	-0.420121	-0.65759	0.493775	0.362831	0.593158
ENSRNOG00000058446	Il7r	C	-0.654474	-0.0723852	-0.618384	0.636461	0.382132	0.32665
ENSRNOG00000054251	Clec7a	C	-0.37429	-0.42198	-0.627721	0.712427	0.369884	0.341679
ENSRNOG00000009734	Akr1b8	C	-0.396246	-0.603231	-0.413878	0.655786	0.202506	0.555062
ENSRNOG00000031598		C	-0.440253	-0.425729	-0.595883	0.615237	0.38352	0.463107
ENSRNOG00000001379	Cyp3a62	C	-0.266891	-0.332853	-0.332853	1.05417	0.104997	-0.226574
ENSRNOG00000047606	Bcl2a1	C	-0.12329	-0.475297	-0.753626	0.574075	0.277521	0.500616
ENSRNOG00000011750	Fam180a	C	-0.704965	-0.357924	-0.349575	0.658184	0.398146	0.356134
ENSRNOG00000015131	Ube2c	C	-0.357757	-0.603374	-0.480061	0.303265	0.588583	0.549344
ENSRNOG00000030889	Cldn22	C	-0.386493	-0.289605	-0.708897	0.644951	0.504722	0.235322
ENSRNOG00000006940	Ncf4	C	-0.135469	-0.556429	-0.687274	0.496244	0.329389	0.55354
ENSRNOG00000020678	Ifi35	C	-0.467292	-0.467338	-0.539961	0.525237	0.529094	0.420261
ENSRNOG00000022432	Tmem59l	C	-0.377836	-0.581777	-0.488783	0.39441	0.645609	0.408378
ENSRNOG00000011821	S100a4	C	-0.433609	-0.440106	-0.565562	0.48872	0.657048	0.293511
ENSRNOG00000013774	Lmnb1	C	-0.348793	-0.517115	-0.568308	0.360422	0.67352	0.400274
ENSRNOG00000012886	Maff	C	-0.579048	-0.480849	-0.40729	0.444808	0.547367	0.475012
ENSRNOG00000038999	RT1-A1	C	-0.358513	-0.694509	-0.331415	0.209318	0.597735	0.577384
ENSRNOG00000004649	Il1b	C	-0.361313	-0.426821	-0.644802	0.556254	0.311985	0.564697
ENSRNOG00000003064	Bst1	C	-0.593598	-0.453366	-0.40932	0.507743	0.385258	0.563283
ENSRNOG00000003148	Timp2	C	-0.348771	-0.581092	-0.516309	0.466305	0.380449	0.599418
ENSRNOG00000014294	Ptpn6	C	-0.413061	-0.408451	-0.612545	0.517764	0.305269	0.611025
ENSRNOG00000012172	Spi1	C	-0.13527	-0.528742	-0.704352	0.521972	0.318397	0.527995
ENSRNOG00000011541	Cygb	C	-0.433329	-0.481262	-0.541515	0.361489	0.551966	0.542651
ENSRNOG00000006231	Ptpro	C	-0.441384	-0.451311	-0.565984	0.431146	0.449117	0.578416
ENSRNOG00000042317	Cd209f	C	0.10818	-0.927934	-0.295906	0.248065	0.289659	0.577935
ENSRNOG00000015403	Cd52	C	-0.307907	-0.49847	-0.49847	0.073989	0.819196	0.411662
ENSRNOG00000000142	Plxdc2	C	-0.475082	-0.345388	-0.621022	0.493981	0.406976	0.540535
ENSRNOG00000000123	Rnf19b	C	-0.452699	-0.482289	-0.527268	0.494882	0.454435	0.51294
ENSRNOG00000010635	Igfbp4	C	-0.359901	-0.577545	-0.505957	0.395773	0.485778	0.561851
ENSRNOG00000014960	Bard1	C	-0.41417	-0.576638	-0.412963	0.300176	0.712742	0.390853
ENSRNOG00000018815	Plk1	C	-0.426476	-0.63866	-0.332455	0.396009	0.683072	0.318511
ENSRNOG00000020431	Matk	C	-0.226427	-0.484115	-0.666773	0.657589	0.399989	0.319738
ENSRNOG00000020744	Adar	C	-0.411459	-0.481337	-0.560874	0.529657	0.488758	0.435254
ENSRNOG00000000017	Steap1	C	-0.230629	-0.406176	-0.748369	0.450917	0.42012	0.514136
ENSRNOG00000047204		C	-0.402802	-0.422053	-0.612464	0.384645	0.571273	0.481401
ENSRNOG00000047706	LOC103690108	C	-0.223126	-0.851483	-0.234595	0.540912	0.422275	0.346017
ENSRNOG00000059140	Myo1g	C	-0.224036	-0.429724	-0.732025	0.428374	0.430505	0.526906
ENSRNOG00000039666	Srpx	C	-0.440533	-0.601133	-0.398716	0.537707	0.505476	0.397199
ENSRNOG00000026177		C	-0.310528	-0.296283	-0.275317	1.06696	-0.0896522	-0.0951816
ENSRNOG00000026501	Slc6a19	C	-0.264688	-0.163102	-0.244802	1.08183	-0.189355	-0.219883
ENSRNOG00000020849	Hcst	C	-0.322558	-0.412599	-0.403184	0.962274	0.208238	-0.0321706
ENSRNOG00000029386	RT1-N2	C	-0.330849	-0.297331	-0.411087	0.79954	0.549992	-0.310265
ENSRNOG00000030285	Epha3	C	-0.616447	-0.230285	-0.497552	0.216552	0.707309	0.420424
ENSRNOG00000005347	Fjx1	C	-0.272191	-0.544612	-0.397379	0.139163	0.164428	0.91059
ENSRNOG00000058500	LOC103694908	C	-0.283282	-0.666646	-0.451744	0.428522	0.415564	0.557587
ENSRNOG00000013240	Ptger4	C	-0.211447	-0.616593	-0.548092	0.309584	0.536276	0.530272
ENSRNOG00000002412	Mapk7	C	0.384064	-0.678627	0.269773	0.366804	0.336613	-0.678627
ENSRNOG00000031168	Arhgap15	C	-0.404561	-0.246022	-0.686644	0.609389	0.531211	0.196627
ENSRNOG00000048222	Nlrc5	C	-0.303327	-0.488782	-0.618705	0.424368	0.554617	0.431829
ENSRNOG00000017762	Cdhr5	C	-0.194892	-0.216013	-0.307796	1.05043	-0.01173	-0.319996
ENSRNOG00000015408	Vil1	C	-0.0281774	-0.325061	0.0505539	1.00262	-0.23582	-0.464113
ENSRNOG00000022110	Gcsam	C	-0.385481	-0.223406	-0.748	0.54446	0.412334	0.400093
ENSRNOG00000046663	LOC100911825	C	-0.38004	-0.488443	-0.553774	0.423897	0.42945	0.56891
ENSRNOG00000033335	Cenpi	C	-0.488492	-0.413115	-0.465172	0.554633	0.640954	0.171192
ENSRNOG00000061595	Tfec	C	-0.595621	-0.262239	-0.531372	0.576815	0.360102	0.452315
ENSRNOG00000022975	Nfam1	C	-0.214334	-0.66871	-0.48338	0.477259	0.337305	0.55186
ENSRNOG00000003620	Fmo3	C	-0.634417	-0.288685	-0.410806	0.732613	0.288716	0.312579
ENSRNOG00000002341	Trim25	C	-0.294555	-0.633966	-0.46842	0.38079	0.545617	0.470535
ENSRNOG00000013791	Enpp3	C	-0.346638	-0.408037	-0.639293	0.582575	0.345433	0.46596
ENSRNOG00000006108	Gngt2	C	-0.183472	-0.495498	-0.658754	0.474871	0.601227	0.261628
ENSRNOG00000052407	Btk	C	-0.229795	-0.475375	-0.666156	0.489897	0.348055	0.533373
ENSRNOG00000010529	Thbs2	C	-0.422934	-0.501895	-0.487258	0.387776	0.40654	0.617771
ENSRNOG00000039740	Cenpk	C	-0.526729	-0.487047	-0.383936	0.423856	0.641763	0.332093
ENSRNOG00000050210	RT1-CE10	C	-0.591491	-0.238314	-0.555985	0.411657	0.454239	0.519893
ENSRNOG00000021713	Kif18b	C	-0.324816	-0.517468	-0.508734	0.416839	0.708876	0.225303
ENSRNOG00000003453	Lypd1	C	-0.417823	-0.496907	-0.506085	0.45939	0.531891	0.429534
ENSRNOG00000009912	Fgr	C	-0.201208	-0.463752	-0.692766	0.408551	0.445919	0.503256
ENSRNOG00000016164	Fcrl2	C	-0.248319	-0.530128	-0.579032	0.651406	0.358428	0.347645
ENSRNOG00000013415	Ptpn18	C	-0.443147	-0.382816	-0.558504	0.612704	0.493851	0.277911
ENSRNOG00000059207	Oas3	C	-0.453828	-0.550105	-0.399605	0.439038	0.371292	0.593207
ENSRNOG00000008180	Lyn	C	-0.402808	-0.368475	-0.629207	0.490898	0.436707	0.472885
ENSRNOG00000016581	Serpinb1a	C	-0.339647	-0.42406	-0.55502	0.766939	0.235413	0.316375
ENSRNOG00000018517	Trim21	C	-0.526163	-0.269477	-0.575784	0.528501	0.54476	0.298164
ENSRNOG00000008115	Arhgap11a	C	-0.415029	-0.519207	-0.446916	0.558619	0.568734	0.253799
ENSRNOG00000031801	Ephb3	C	-0.288152	-0.487643	-0.587856	0.270838	0.50199	0.590823
ENSRNOG00000015411	Apobec1	C	-0.426265	-0.424926	-0.543788	0.578335	0.324638	0.492005
ENSRNOG00000054954	Lilrb2	C	-0.359372	-0.55736	-0.480277	0.489115	0.541538	0.366355
ENSRNOG00000022769	Sp100	C	-0.427812	-0.463918	-0.514127	0.484129	0.543574	0.378155
ENSRNOG00000025811	Cfp	C	-0.289237	-0.578685	-0.516213	0.540601	0.392524	0.451009
ENSRNOG00000010331	Ctsb	C	-0.538327	-0.379391	-0.465223	0.414946	0.339653	0.628342
ENSRNOG00000007152	Bhlhe40	C	-0.406743	-0.506984	-0.47586	0.316177	0.484372	0.589038
ENSRNOG00000007611	Hoxb7	C	-0.627593	-0.359849	-0.390526	0.386903	0.575795	0.41527
ENSRNOG00000021663	Vxn	C	-0.206563	-0.431223	-0.683422	0.260316	0.500686	0.560205
ENSRNOG00000010516	Plau	C	-0.395691	-0.440156	-0.517968	0.700404	0.323931	0.32948
ENSRNOG00000004972	Upp1	C	-0.340623	-0.531032	-0.515055	0.436247	0.415969	0.534495
ENSRNOG00000011913	Cp	C	-0.533389	-0.125595	-0.644292	0.574797	0.384203	0.344276
ENSRNOG00000010252	Hexa	C	-0.498791	-0.449399	-0.438554	0.481323	0.343589	0.561831
ENSRNOG00000049422	LOC498276	C	-0.397503	-0.379111	-0.605632	0.433758	0.471296	0.477192
ENSRNOG00000047898	Hist2h2aa3	C	-0.47183	-0.400868	-0.501118	0.334531	0.428448	0.610837
ENSRNOG00000023428	Pik3r5	C	-0.415168	-0.3468	-0.602049	0.333646	0.463643	0.566729
ENSRNOG00000021412	Slfn13	C	-0.433375	-0.506826	-0.403363	0.613815	0.522321	0.207427
ENSRNOG00000017438		C	-0.382167	-0.271021	-0.557651	0.0590456	0.350415	0.801378
ENSRNOG00000012782	Cemip2	C	-0.530429	-0.36661	-0.486929	0.435124	0.524891	0.423953
ENSRNOG00000027787	Cdc6	C	-0.278112	-0.569107	-0.517154	0.430213	0.524621	0.409539
ENSRNOG00000016525	Susd3	C	-0.307368	-0.489139	-0.574865	0.49764	0.422828	0.450903
ENSRNOG00000015967	Sh3bgrl3	C	-0.480367	-0.347939	-0.517658	0.288798	0.415073	0.642092
ENSRNOG00000014835	Il1rl1	C	-0.379994	-0.176075	-0.739547	0.439471	0.450454	0.405691
ENSRNOG00000017854	Ucp2	C	-0.0674163	-0.621613	-0.583529	0.35518	0.493676	0.423702
ENSRNOG00000017981	Mcm10	C	-0.37468	-0.475073	-0.507422	0.416401	0.612961	0.327812
ENSRNOG00000014312		C	-0.43693	-0.45342	-0.333368	0.109274	0.820562	0.293882
ENSRNOG00000046261	Acp5	C	-0.438462	-0.34079	-0.559581	0.390234	0.310496	0.638103
ENSRNOG00000051905	Wnt2	C	-0.580024	-0.489941	-0.255087	0.310942	0.40241	0.6117
ENSRNOG00000006946	Arhgap9	C	-0.343279	-0.463973	-0.5387	0.616827	0.409916	0.319209
ENSRNOG00000000288	Scarf2	C	-0.242587	-0.691109	-0.379548	0.436863	0.348862	0.52752
ENSRNOG00000025476	Tmem252	C	-0.551613	-0.302979	-0.498841	0.48929	0.501239	0.362903
ENSRNOG00000010630	Prcp	C	-0.418661	-0.428631	-0.526384	0.48231	0.452084	0.439282
ENSRNOG00000032202	Creb3l3	C	-0.493214	0.209811	-0.349141	0.877088	0.0435721	-0.288116
ENSRNOG00000014424	RGD1563354	C	-0.45473	-0.339871	-0.566989	0.432392	0.459825	0.469373
ENSRNOG00000001859	Sdf2l1	C	0.00762688	-0.428634	-0.760671	0.317408	0.322264	0.542006
ENSRNOG00000038877	Btn2a2	C	-0.3821	-0.652543	-0.290427	0.336541	0.480854	0.507673
ENSRNOG00000019128	St8sia4	C	-0.553804	-0.375078	-0.428227	0.414994	0.400913	0.541201
ENSRNOG00000002345	Rasgef1b	C	-0.607329	-0.35456	-0.38204	0.493243	0.495975	0.354711
ENSRNOG00000023896	Dusp6	C	-0.353445	-0.515837	-0.490424	0.477134	0.384239	0.498332
ENSRNOG00000022411	RGD1561958	C	-0.273011	-0.115398	-0.22378	1.0166	-0.177672	-0.226736
ENSRNOG00000005037	Kif18a	C	-0.370699	-0.375776	-0.582968	0.483812	0.571198	0.274434
ENSRNOG00000012655	Adamts6	C	-0.41216	-0.477773	-0.455316	0.411551	0.613445	0.320252
ENSRNOG00000019387	Ifi30	C	-0.154759	-0.59267	-0.529769	0.447544	0.251554	0.578099
ENSRNOG00000017917	Cdhr2	C	-0.320385	-0.234732	-0.218098	0.990266	0.0360701	-0.253122
ENSRNOG00000022565	Lrrc25	C	-0.243914	-0.458163	-0.606184	0.594449	0.308988	0.404825
ENSRNOG00000005348	Pamr1	C	-0.672621	-0.561607	0.0626926	0.434605	0.275378	0.461552
ENSRNOG00000060524		C	-0.0525024	-0.279294	0.161222	0.764117	0.139227	-0.732769
ENSRNOG00000002730	Rgs5	C	-0.434285	-0.267244	-0.606017	0.449904	0.583993	0.273649
ENSRNOG00000055178		C	-0.195116	-0.384822	-0.655089	0.492652	0.606979	0.135397
ENSRNOG00000046699	Slpi	C	-0.230874	-0.539172	-0.405362	0.289411	0.0842255	0.801771
ENSRNOG00000001607	Adamts1	C	-0.501375	-0.631587	-0.151738	0.481234	0.3229	0.480565
ENSRNOG00000056714	Sla	C	-0.445112	-0.169966	-0.632444	0.590269	0.172907	0.484346
ENSRNOG00000004874	Flrt3	C	-0.344274	-0.147669	-0.715953	0.348832	0.646095	0.212968
ENSRNOG00000019734	Mrpl14	C	-0.646583	0.25957	0.352929	0.486201	-0.605944	0.153827
ENSRNOG00000009325	Fuca1	C	-0.501002	-0.456871	-0.387533	0.528742	0.329035	0.487628
ENSRNOG00000001130	Nos1	C	-0.409515	-0.41593	-0.525113	0.385629	0.531581	0.433348
ENSRNOG00000004660	Fzd6	C	-0.470399	-0.316585	-0.546499	0.360949	0.544726	0.427807
ENSRNOG00000057794	Adamts5	C	-0.382718	-0.443227	-0.518369	0.37219	0.539083	0.433041
ENSRNOG00000007483	Ccnf	C	-0.266078	-0.55779	-0.500351	0.492564	0.456421	0.375233
ENSRNOG00000021724	Ptprcap	C	-0.181032	-0.30982	-0.751916	0.348573	0.498072	0.396122
ENSRNOG00000061779	Man2b2	C	-0.297445	-0.584842	-0.423212	0.383086	0.32402	0.598394
ENSRNOG00000017441	Tpm3	C	-0.485204	-0.426407	-0.423197	0.318457	0.476394	0.539957
ENSRNOG00000032381	Naglu	C	-0.378394	-0.54663	-0.395207	0.571876	0.300117	0.448238
ENSRNOG00000060366	Hist2h3c2	C	-0.23793	-0.769474	-0.199169	0.245048	0.504863	0.456663
ENSRNOG00000020701	Brca1	C	-0.378585	-0.447119	-0.493775	0.357295	0.609438	0.352746
ENSRNOG00000025764		C	-0.436989	-0.386304	-0.0386905	0.929612	-0.00910379	-0.0585244
ENSRNOG00000002583	Serpinb11	C	-0.411388	-0.259407	-0.538051	0.0484133	0.523209	0.637223
ENSRNOG00000048951	LOC100364500	C	-0.417546	-0.39668	-0.495533	0.250134	0.579392	0.480233
ENSRNOG00000031599	Sh2d1b	C	-0.462408	-0.328567	-0.437359	0.285227	0.760106	0.183002
ENSRNOG00000051470	Card9	C	-0.0302779	-0.482346	-0.677133	0.423794	0.240909	0.525053
ENSRNOG00000058444	LOC100912564	C	-0.233514	-0.813048	-0.129797	0.310904	0.424051	0.441405
ENSRNOG00000039971	Ctla2a	C	-0.548842	-0.263219	-0.464868	0.585541	0.474786	0.216603
ENSRNOG00000011672	Tph1	C	-0.445568	-0.408448	-0.476613	0.462629	0.530196	0.337804
ENSRNOG00000005905	Pde4b	C	-0.423982	-0.372307	-0.537517	0.41749	0.46786	0.448457
ENSRNOG00000001953	Bace2	C	-0.391198	-0.484667	-0.444218	0.291337	0.487571	0.541176
ENSRNOG00000010386	H2afx	C	-0.245655	-0.669985	-0.347374	0.268517	0.462681	0.531816
ENSRNOG00000001480	Ncf1	C	-0.283107	-0.508114	-0.522953	0.484131	0.351215	0.478829
ENSRNOG00000010284	St3gal5	C	-0.547803	-0.402493	-0.303607	0.191359	0.672814	0.389729
ENSRNOG00000013872	P2ry14	C	-0.517246	-0.424702	-0.365012	0.603307	0.316734	0.386919
ENSRNOG00000046602		C	-0.241242	-0.229508	-0.235556	0.983013	-0.0333376	-0.243369
ENSRNOG00000013925	Nox4	C	-0.341322	-0.24517	-0.671953	0.575157	0.355569	0.327719
ENSRNOG00000055667		C	0.162599	-0.369445	0.0284786	0.768992	0.0669874	-0.657613
ENSRNOG00000026902	Lyve1	C	-0.287235	-0.423362	-0.596091	0.460863	0.383397	0.462428
ENSRNOG00000017550	Fbln7	C	-0.133149	-0.185503	-0.77001	0.466642	0.0540175	0.568003
ENSRNOG00000004516	Itgbl1	C	-0.62741	-0.249845	-0.412542	0.49608	0.39266	0.401057
ENSRNOG00000020579	Col7a1	C	-0.394598	-0.604365	-0.193686	0.704301	0.309588	0.17876
ENSRNOG00000001823	St6gal1	C	-0.523979	-0.338219	-0.410756	0.269432	0.654984	0.348537
ENSRNOG00000055064	LOC102551636	C	-0.421894	-0.10935	0.192234	0.872849	-0.421894	-0.111946
ENSRNOG00000017231	Adam9	C	-0.468655	-0.380684	-0.467305	0.526881	0.338327	0.451437
ENSRNOG00000057734	LOC100909671	C	-0.209878	-0.459935	-0.550893	0.297452	0.237044	0.686211
ENSRNOG00000017873	Sct	C	-0.500828	-0.341547	-0.225483	0.0790704	0.133165	0.855622
ENSRNOG00000007866	Clec2dl1	C	-0.393302	-0.615684	-0.225332	0.642669	0.319418	0.272231
ENSRNOG00000007350	Rac2	C	-0.251837	-0.410887	-0.614468	0.327735	0.428744	0.520712
ENSRNOG00000022030	Aunip	C	-0.410889	-0.493226	-0.3628	0.412389	0.642598	0.211928
ENSRNOG00000039048	Cd200r1	C	-0.385134	-0.448721	-0.449651	0.535896	0.211609	0.536
ENSRNOG00000032368	Tlr11	C	-0.348112	-0.365314	-0.569895	0.340778	0.350966	0.591577
ENSRNOG00000015655	Ptgfrn	C	-0.150866	-0.730374	-0.247099	0.113244	0.412167	0.602927
ENSRNOG00000021424	Cd300lf	C	-0.207309	-0.579195	-0.437885	0.52681	0.535403	0.162176
ENSRNOG00000002746	Fstl1	C	-0.480267	-0.293188	-0.522299	0.366837	0.435626	0.493292
ENSRNOG00000028016		C	-0.365087	-0.38871	-0.4997	0.556745	0.165809	0.530943
ENSRNOG00000003546	Tnfrsf12a	C	-0.569901	-0.542071	-0.0856707	0.241544	0.403693	0.552406
ENSRNOG00000049054	Ntsr2	C	-0.363321	-0.465936	-0.398343	0.508078	0.109575	0.609946
ENSRNOG00000053037		C	-0.125407	-0.0754443	-0.857057	0.469899	0.283105	0.304904
ENSRNOG00000016689	Fanci	C	-0.269228	-0.577472	-0.427345	0.414198	0.529102	0.330745
ENSRNOG00000007254	Ttc9	C	-0.547797	-0.202189	-0.503667	0.351713	0.561162	0.340778
ENSRNOG00000012502	Stk17b	C	-0.373797	-0.405312	-0.507791	0.562081	0.410905	0.313913
ENSRNOG00000051258	Taf9	C	-0.0752644	-0.876428	0.138027	0.272796	0.525811	0.0150589
ENSRNOG00000020783	Ntf4	C	-0.413144	-0.542421	-0.294753	0.38171	0.249165	0.619442
ENSRNOG00000013862	Dusp2	C	-0.443004	-0.474911	-0.365346	0.52701	0.268035	0.488217
ENSRNOG00000000991	Arpc1b	C	-0.284594	-0.415898	-0.582864	0.42878	0.433806	0.420769
ENSRNOG00000000699	Selplg	C	-0.161193	-0.50696	-0.568837	0.316059	0.530164	0.390767
ENSRNOG00000026844	Lypd8	C	-0.141915	-0.359635	-0.359635	0.882826	0.189526	-0.211168
ENSRNOG00000002196	Ociad2	C	-0.582631	-0.370803	-0.294536	0.604124	0.358215	0.285631
ENSRNOG00000010196	Glb1	C	-0.441695	-0.403978	-0.429974	0.448173	0.253123	0.57435
ENSRNOG00000052070	Aldh1a3	C	-0.410494	-0.179226	-0.610922	0.310484	0.265904	0.624254
ENSRNOG00000002052	Ccdc80	C	-0.380079	-0.241928	-0.624912	0.445079	0.311273	0.490565
ENSRNOG00000015078	Ifitm3	C	-0.274533	-0.713508	-0.218603	0.441475	0.438444	0.326725
ENSRNOG00000033110	Svep1	C	-0.355407	-0.306959	-0.592618	0.324067	0.37946	0.551457
ENSRNOG00000012074	Ifngr1	C	-0.3614	-0.605825	-0.298461	0.454665	0.393623	0.417398
ENSRNOG00000006588	Meox2	C	-0.271331	-0.243538	-0.649294	0.342857	0.648323	0.172982
ENSRNOG00000038483		C	-0.125644	-0.633162	-0.420176	0.22421	0.565412	0.38936
ENSRNOG00000050430	Vav1	C	-0.215226	-0.567964	-0.461504	0.492365	0.321188	0.431141
ENSRNOG00000004273	Ifitm1	C	-0.280326	-0.664298	-0.26278	0.344149	0.308319	0.554936
ENSRNOG00000029756	P2ry13	C	-0.680007	-0.159458	-0.33294	0.479168	0.205712	0.487525
ENSRNOG00000009342	Fcnb	C	0.0544897	-0.405286	-0.712921	0.172224	0.497634	0.393859
ENSRNOG00000007060	Plin2	C	-0.428869	-0.316053	-0.524815	0.386248	0.381403	0.502086
ENSRNOG00000059459		C	-0.549086	-0.362213	-0.0829287	0.804774	0.0836326	0.10582
ENSRNOG00000005772	Hacd4	C	-0.506664	-0.15284	-0.556685	0.525624	0.329005	0.36156
ENSRNOG00000007364	Rab15	C	-0.364592	-0.497797	-0.417759	0.429148	0.382805	0.468195
ENSRNOG00000012208	Itgb7	C	-0.357055	-0.238926	-0.586254	0.271692	0.245585	0.664957
ENSRNOG00000050105	LOC103689942	C	0.425241	-0.568195	-0.568195	0.0210064	0.484557	0.205586
ENSRNOG00000000565	Sgpl1	C	-0.46784	-0.4639	-0.248042	0.698521	0.247251	0.23401
ENSRNOG00000042189	Rab31	C	-0.428557	-0.46684	-0.359156	0.538679	0.254996	0.460877
ENSRNOG00000003018	Olfml2b	C	-0.399569	-0.329732	-0.500166	0.268824	0.332408	0.628235
ENSRNOG00000037839	P2ry10	C	-0.296281	-0.239918	-0.6385	0.564052	0.17004	0.440606
ENSRNOG00000061316	LOC102547056	C	-0.543419	-0.290888	-0.383951	0.507736	0.523262	0.187261
ENSRNOG00000017869	Irf8	C	-0.167906	-0.377926	-0.653272	0.470163	0.298716	0.430225
ENSRNOG00000014956	Slc11a1	C	-0.369508	-0.478626	-0.400521	0.580028	0.362712	0.305916
ENSRNOG00000004959	Actr2	C	-0.23931	-0.648501	-0.330545	0.357048	0.459136	0.402171
ENSRNOG00000018978	Scart1	C	-0.107825	-0.420749	-0.632308	0.500965	0.451875	0.208042
ENSRNOG00000013902	P2ry12	C	-0.516007	-0.301296	-0.438266	0.487807	0.348152	0.41961
ENSRNOG00000020456	Nucb2	C	-0.553918	-0.174816	-0.49362	0.419077	0.354725	0.448553
ENSRNOG00000057688		C	-0.238636	-0.540722	-0.435539	0.273783	0.354814	0.5863
ENSRNOG00000037148	Adap2	C	-0.344754	-0.489776	-0.39651	0.613609	0.295096	0.322336
ENSRNOG00000013564	Dok3	C	-0.362222	-0.485793	-0.410776	0.511727	0.328564	0.418498
ENSRNOG00000050874	LOC102552549	C	0.165526	-0.584426	-0.584426	0.293768	0.480413	0.229145
ENSRNOG00000008400	Pml	C	-0.344744	-0.413168	-0.505369	0.408055	0.444526	0.410701
ENSRNOG00000014876	Lpin2	C	0.363669	-0.521696	-0.666072	0.264093	0.31863	0.241376
ENSRNOG00000011526	Pcsk6	C	-0.227226	-0.408475	-0.584021	0.290972	0.445657	0.483094
ENSRNOG00000005592	Brinp2	C	-0.356055	-0.381125	-0.428704	0.39894	0.0948136	0.672131
ENSRNOG00000025882	Nipal1	C	-0.347298	-0.401672	-0.505766	0.325359	0.475194	0.454183
ENSRNOG00000008373	Colec11	C	-0.506252	-0.300117	-0.437147	0.518688	0.313203	0.411625
ENSRNOG00000018730	Nectin2	C	-0.415181	-0.503351	-0.340915	0.3852	0.45291	0.421336
ENSRNOG00000042524		C	-0.206115	-0.393496	-0.578755	0.599441	0.369477	0.209449
ENSRNOG00000031475	Col16a1	C	-0.273267	-0.64929	-0.267137	0.392461	0.275871	0.521362
ENSRNOG00000001385	Plbd2	C	-0.280619	-0.555848	-0.377806	0.404705	0.25554	0.554029
ENSRNOG00000053503		C	-0.504518	0.336714	-0.643448	0.131712	0.210579	0.468961
ENSRNOG00000003806	Gpr65	C	-0.274176	-0.605731	-0.339821	0.437357	0.329171	0.4532
ENSRNOG00000049667		C	-0.0210696	-0.0125377	-0.668531	-0.0409313	0.782179	-0.0391093
ENSRNOG00000000913	Gusb	C	-0.385877	-0.43785	-0.429149	0.493491	0.328948	0.430437
ENSRNOG00000007062	Rin3	C	-0.269044	-0.540079	-0.422162	0.335456	0.496587	0.399242
ENSRNOG00000005996	Lhx6	C	-0.202157	-0.350996	-0.562945	0.259806	0.695585	0.160708
ENSRNOG00000019578	Rps16	C	0.179444	-0.882478	0.329687	-0.081119	0.113896	0.34057
ENSRNOG00000026252	E2f7	C	-0.337963	-0.415698	-0.484424	0.303796	0.514716	0.419573
ENSRNOG00000007057	Csmd2	C	-0.255389	-0.359895	-0.5766	0.583738	0.323934	0.284212
ENSRNOG00000016308	Il10ra	C	-0.273399	-0.443104	-0.484374	0.591077	0.233559	0.376242
ENSRNOG00000010832	Pdgfrl	C	-0.445705	-0.259264	-0.526103	0.37312	0.423525	0.434427
ENSRNOG00000058186	Errfi1	C	-0.621844	-0.314675	-0.0721927	0.667073	0.00497306	0.336666
ENSRNOG00000005058	Lpcat4	C	-0.236968	-0.653208	-0.301759	0.398415	0.422871	0.37065
ENSRNOG00000022101	Crabp2	C	0.0236938	0.238355	-0.827618	0.166624	0.514859	-0.115913
ENSRNOG00000002396	Serpinb8	C	-0.219954	-0.365827	-0.60049	0.492863	0.247413	0.445995
ENSRNOG00000001908	Klhl6	C	-0.399212	-0.280377	-0.541965	0.489284	0.310776	0.421494
ENSRNOG00000006611	Nostrin	C	-0.18527	-0.537755	-0.412215	0.656619	0.186157	0.292465
ENSRNOG00000021644	Slc15a3	C	-0.17612	-0.49991	-0.500366	0.343389	0.260904	0.572103
ENSRNOG00000003736	Col5a2	C	-0.429135	-0.449616	-0.356927	0.377139	0.335753	0.522785
ENSRNOG00000058470	Col12a1	C	-0.271823	-0.456866	-0.492696	0.345005	0.361274	0.515105
ENSRNOG00000003208	Ercc6l	C	-0.349303	-0.393701	-0.490679	0.360902	0.509087	0.363694
ENSRNOG00000008849	Guca2a	C	-0.443539	-0.288706	-0.297058	0.78649	0.2282	0.014613
ENSRNOG00000019161	Cpeb1	C	-0.350324	-0.330428	-0.542068	0.489065	0.330126	0.403628
ENSRNOG00000046313	Basp1	C	0.0940971	-0.458387	-0.646821	0.265133	0.213794	0.532183
ENSRNOG00000006079	Psd4	C	-0.326621	-0.307363	-0.579702	0.350895	0.389821	0.472971
ENSRNOG00000005362	Rab3ip	C	-0.623681	-0.393447	-0.153778	0.311022	0.434253	0.42563
ENSRNOG00000043182	2020-09-06	C	-0.471849	-0.304129	-0.429379	0.347281	0.578379	0.279696
ENSRNOG00000008904	Fli1	C	-0.495003	-0.259865	-0.442013	0.322923	0.573741	0.300217
ENSRNOG00000020997	Ms4a4c	C	-0.364374	-0.422887	-0.375386	0.133197	0.639272	0.390178
ENSRNOG00000005574	Adamts8	C	-0.420867	-0.367551	-0.399007	0.205352	0.363829	0.618244
ENSRNOG00000005565	Traf3ip3	C	-0.419658	-0.302943	-0.504809	0.421355	0.439905	0.36615
ENSRNOG00000025297	Gpr171	C	-0.335153	-0.342206	-0.492185	0.613581	0.381308	0.174655
ENSRNOG00000011971	C1s	C	-0.427554	-0.35384	-0.431883	0.551205	0.287857	0.374215
ENSRNOG00000003229	Tspan7	C	-0.393831	-0.367903	-0.453025	0.361597	0.549185	0.303976
ENSRNOG00000031167		C	-0.490711	-0.565718	-0.0937001	0.303357	0.418439	0.428333
ENSRNOG00000014900	Crem	C	-0.422418	-0.348899	-0.343593	0.588288	0.504666	0.0219563
ENSRNOG00000029784	Pak1	C	-0.309781	-0.29671	-0.592993	0.448772	0.367197	0.383514
ENSRNOG00000010362	Anxa2	C	-0.272979	-0.405577	-0.513992	0.339481	0.556812	0.296256
ENSRNOG00000010240	Tent5a	C	-0.450539	-0.364244	-0.412529	0.410981	0.344131	0.4722
ENSRNOG00000022189	Htatip2	C	-0.335432	-0.386381	-0.49069	0.416664	0.293085	0.502753
ENSRNOG00000010661	Gzmk	C	-0.269117	-0.629228	-0.280105	0.434015	0.381528	0.362908
ENSRNOG00000002810	Gfpt2	C	-0.418731	-0.149433	-0.552338	0.288249	0.216649	0.615603
ENSRNOG00000009594	Snai1	C	-0.141947	-0.452711	-0.535719	0.158979	0.520324	0.451074
ENSRNOG00000007415	Ptgs1	C	-0.361074	-0.449857	-0.392775	0.447167	0.515756	0.240783
ENSRNOG00000004444	Ikzf1	C	-0.312032	-0.252289	-0.56346	0.120849	0.432582	0.574349
ENSRNOG00000008736	Slamf8	C	-0.341038	-0.330929	-0.533557	0.50109	0.347406	0.357028
ENSRNOG00000045829	Thbs1	C	-0.585515	-0.399602	-0.0967581	0.209368	0.250334	0.622173
ENSRNOG00000002014	Stap1	C	-0.288355	-0.16633	-0.672103	0.481818	0.354917	0.290052
ENSRNOG00000020505	Map4k1	C	-0.260051	-0.368455	-0.566176	0.419524	0.36682	0.408338
ENSRNOG00000038722		C	-0.412584	-0.307651	-0.483729	0.458462	0.289671	0.455831
ENSRNOG00000002285	LOC100909732	C	-0.485671	-0.312837	-0.388079	0.43579	0.5178	0.232997
ENSRNOG00000015616	Rgs14	C	-0.109363	-0.467768	-0.561514	0.433625	0.435625	0.269394
ENSRNOG00000015773	Il21r	C	-0.223967	-0.298982	-0.601843	0.234498	0.298055	0.592239
ENSRNOG00000005871	Il1rn	C	-0.228105	-0.554858	-0.405561	0.396698	0.414141	0.377685
ENSRNOG00000015857	Ctsa	C	-0.481299	-0.383201	-0.328595	0.408428	0.264087	0.520579
ENSRNOG00000005903	St14	C	-0.225965	-0.419718	-0.474827	0.638416	0.15179	0.330304
ENSRNOG00000046222	Ceacam4	C	-0.398066	-0.398066	0.357039	-0.398066	0.553793	0.283365
ENSRNOG00000003172	Serpinf1	C	-0.469573	-0.266064	-0.458223	0.355642	0.34988	0.488338
ENSRNOG00000018316		C	-0.271062	-0.355669	-0.555099	0.355779	0.491995	0.334056
ENSRNOG00000062144		C	-0.423454	-0.384129	-0.39878	0.298434	0.450616	0.457313
ENSRNOG00000016219	Vnn1	C	-0.442657	-0.342156	-0.42372	0.473341	0.365174	0.370018
ENSRNOG00000016257	Cotl1	C	0.0454447	-0.570193	-0.519288	0.215115	0.414203	0.414718
ENSRNOG00000054093		C	-0.182065	0.0966979	-0.451837	0.642611	-0.451837	0.346431
ENSRNOG00000055721	Rnf128	C	-0.293083	-0.417201	-0.474431	0.537233	0.336082	0.3114
ENSRNOG00000038202	Calml4	C	-0.279333	-0.165775	-0.600881	0.424461	0.572953	0.0485741
ENSRNOG00000003537	Spta1	C	-0.371376	-0.359912	-0.409285	0.227778	0.64795	0.264846
ENSRNOG00000005678	Lamb1	C	-0.410009	-0.405937	-0.354958	0.32819	0.259481	0.583233
ENSRNOG00000048134	Adgrg7	C	-0.396312	0.288856	-0.396312	0.529061	0.371018	-0.396312
ENSRNOG00000011153	Il17ra	C	-0.247997	-0.427036	-0.506106	0.37984	0.350245	0.451053
ENSRNOG00000014258	Rab32	C	-0.330628	-0.17944	-0.625241	0.444471	0.372241	0.318596
ENSRNOG00000022859	Trem1	C	-0.423935	-0.45119	-0.261	0.375677	0.172638	0.587809
ENSRNOG00000013220	Arhgap45	C	-0.268438	-0.382328	-0.530751	0.393133	0.363912	0.424472
ENSRNOG00000049782	Csf2ra	C	-0.273395	-0.454059	-0.45766	0.355905	0.369615	0.459594
ENSRNOG00000050482	Dbf4	C	-0.433617	-0.450629	-0.282092	0.444209	0.494258	0.227872
ENSRNOG00000047376		C	-0.180499	-0.317491	-0.629934	0.336354	0.414151	0.377418
ENSRNOG00000009299	Adra2c	C	-0.4885	-0.399412	-0.281741	0.442847	0.266515	0.460291
ENSRNOG00000017359	Itm2c	C	-0.354245	-0.424519	-0.409535	0.409204	0.311527	0.467568
ENSRNOG00000001351	Trafd1	C	-0.263086	-0.522949	-0.361944	0.524393	0.392752	0.230834
ENSRNOG00000052555	Hist2h2aa2	C	-0.454985	-0.362581	-0.338925	0.216319	0.386909	0.553262
ENSRNOG00000010515	Trim59	C	-0.421631	-0.146796	-0.531215	0.438125	0.507363	0.154154
ENSRNOG00000059947	Sdc1	C	-0.446941	-0.266077	-0.461087	0.3078	0.432252	0.434052
ENSRNOG00000013668	Capg	C	-0.392155	-0.373918	-0.428231	0.39992	0.378646	0.415737
ENSRNOG00000046635	Cdca5	C	-0.292501	-0.43441	-0.435587	0.381063	0.526906	0.254529
ENSRNOG00000028273	Tmem150b	C	-0.367021	-0.37234	-0.441194	0.287343	0.44701	0.446203
ENSRNOG00000008588	Batf	C	-0.246133	-0.457003	-0.456448	0.282009	0.496595	0.38098
ENSRNOG00000012531	Ephb2	C	-0.233658	-0.194807	-0.622403	0.0984768	0.423013	0.529377
ENSRNOG00000010626	Sphk1	C	-0.243535	-0.498069	-0.397409	0.495177	0.200096	0.443741
ENSRNOG00000012779	Msr1	C	-0.544069	-0.150196	-0.422004	0.465611	0.220277	0.430382
ENSRNOG00000007722	Fam57a	C	-0.165139	-0.463279	-0.513462	0.336144	0.358504	0.447233
ENSRNOG00000019838	Gmfg	C	-0.207473	-0.217603	-0.667807	0.451901	0.336297	0.304685
ENSRNOG00000002643	Ugdh	C	-0.279756	-0.379261	-0.509115	0.408422	0.314867	0.444843
ENSRNOG00000011332	Clspn	C	-0.315387	-0.256317	-0.571365	0.315515	0.487713	0.339842
ENSRNOG00000009694	Bmp4	C	-0.429794	-0.221924	-0.500383	0.325719	0.491565	0.334816
ENSRNOG00000010278	Il6	C	-0.39394	-0.0556205	-0.502235	0.1511	0.708501	0.0921942
ENSRNOG00000050325	Adgre4	C	-0.383897	-0.203756	-0.545989	0.496631	0.260791	0.37622
ENSRNOG00000046779	LOC100911562	C	-0.691624	-0.104019	-0.209184	0.533521	0.320578	0.150728
ENSRNOG00000047714	Tmem37	C	-0.306086	-0.505254	-0.166979	0.723203	0.196871	0.0582449
ENSRNOG00000042070	Ticam2	C	-0.488858	-0.249952	-0.401415	0.416433	0.2167	0.507092
ENSRNOG00000001427	Orai2	C	-0.250352	-0.474347	-0.428057	0.26876	0.491894	0.392102
ENSRNOG00000003296	Dck	C	-0.378679	-0.296473	-0.493555	0.315545	0.419815	0.433348
ENSRNOG00000046414	LOC108348048	C	-0.463242	-0.284075	-0.421529	0.464088	0.378347	0.326411
ENSRNOG00000019675	Pycard	C	-0.219476	-0.411784	-0.519206	0.435873	0.320206	0.394387
ENSRNOG00000013436	Pde7b	C	-0.444737	-0.327532	-0.399164	0.45551	0.411781	0.304141
ENSRNOG00000016180	Pdp1	C	-0.542718	-0.318074	-0.217803	0.17967	0.614172	0.284753
ENSRNOG00000000195	Vwa5a	C	-0.477306	-0.272084	-0.415092	0.452422	0.376814	0.335246
ENSRNOG00000017676	Plvap	C	-0.290095	-0.382453	-0.487281	0.289053	0.458824	0.411952
ENSRNOG00000012611	Lpxn	C	-0.342316	-0.229235	-0.566421	0.45262	0.368359	0.316992
ENSRNOG00000060202		C	-0.36276	-0.36276	-0.36276	0.505272	0.0554331	0.527575
ENSRNOG00000013141	LOC100911625	C	-0.321821	-0.612685	-0.174113	0.366206	0.298318	0.444095
ENSRNOG00000011824	Trh	C	-0.394073	-0.346325	-0.379841	0.614517	0.206473	0.299249
ENSRNOG00000009982	Pnp	C	-0.451127	-0.400645	-0.257936	0.609929	0.27788	0.221899
ENSRNOG00000037707	Armcx6	C	-0.530336	-0.345665	-0.218361	0.559031	0.37806	0.157271
ENSRNOG00000003170	Nlrp3	C	-0.0880684	-0.582266	-0.368655	0.292964	0.172347	0.573678
ENSRNOG00000042230	RGD1307182	C	-0.159404	-0.398511	-0.522277	0.576775	0.323874	0.179543
ENSRNOG00000009037	Sulf1	C	-0.344603	-0.250527	-0.540092	0.302906	0.50398	0.328335
ENSRNOG00000029598	Robo2	C	-0.34518	-0.387842	-0.416397	0.547034	0.339442	0.262942
ENSRNOG00000004744		C	-0.0606168	-0.480782	-0.540833	0.309708	0.434942	0.337582
ENSRNOG00000005810	Nlrc4	C	-0.371188	-0.230348	-0.537575	0.426873	0.285609	0.426629
ENSRNOG00000013301	Bean1	C	-0.248884	-0.605314	-0.0802306	-0.00509728	0.315352	0.624173
ENSRNOG00000002659	Ciita	C	-0.034306	-0.439125	-0.586452	0.381838	0.272996	0.40505
ENSRNOG00000004861	Itga4	C	-0.33975	-0.301642	-0.515343	0.343361	0.408161	0.405212
ENSRNOG00000055962	Bgn	C	-0.31104	-0.471382	-0.370179	0.266512	0.441867	0.444222
ENSRNOG00000004242	Pole2	C	-0.434003	-0.527176	-0.124895	0.22838	0.522901	0.334793
ENSRNOG00000025998		C	-0.112281	-0.301941	-0.62383	0.388231	0.145915	0.503906
ENSRNOG00000018003	F2rl1	C	-0.265164	-0.46767	-0.422756	0.328423	0.426068	0.401098
ENSRNOG00000015160	Gem	C	-0.597426	-0.317592	-0.0554788	0.62604	0.127124	0.217333
ENSRNOG00000004441	Fcmr	C	-0.133296	-0.572253	-0.351476	0.357265	0.156622	0.543139
ENSRNOG00000023262	Cenpm	C	-0.314877	-0.419041	-0.391073	0.296173	0.583104	0.245714
ENSRNOG00000049708	NEWGENE_1306714	C	0.169933	0.0209123	-0.849502	0.298809	0.25167	0.108178
ENSRNOG00000031202	Trim30c	C	-0.39555	-0.38938	-0.36825	0.443982	0.461789	0.247409
ENSRNOG00000009832	Slc39a14	C	-0.302411	-0.393713	-0.445876	0.506161	0.247788	0.388051
ENSRNOG00000048929		C	-0.151948	-0.289645	-0.504472	-0.0506407	0.336383	0.660323
ENSRNOG00000008945	Nans	C	-0.304404	-0.298531	-0.532927	0.328155	0.474178	0.333528
ENSRNOG00000008586	Aldh1l2	C	0.0570341	-0.393196	-0.556384	-0.00257672	0.303671	0.591452
ENSRNOG00000033192	Osmr	C	-0.231425	-0.294673	-0.590596	0.420618	0.356398	0.339679
ENSRNOG00000031607	RT1-CE3	C	-0.342687	-0.473264	-0.312385	0.548578	0.293849	0.28591
ENSRNOG00000014343	Anln	C	-0.349872	-0.414615	-0.351875	0.400634	0.546835	0.168893
ENSRNOG00000012062	Npc2	C	-0.341636	-0.527441	-0.271397	0.421566	0.366742	0.352167
ENSRNOG00000013069	Sapcd2	C	-0.19336	-0.558041	-0.342453	0.441617	0.450023	0.202213
ENSRNOG00000047800	C5ar1	C	-0.14088	-0.660517	-0.261015	0.32921	0.337474	0.395727
ENSRNOG00000008676	Emp1	C	-0.336004	-0.223508	-0.557887	0.314212	0.462849	0.340337
ENSRNOG00000020652	Tgfb1	C	-0.161186	-0.540502	-0.325397	0.0804516	0.36515	0.581483
ENSRNOG00000020531	Fen1	C	-0.338459	-0.465096	-0.332362	0.236513	0.441696	0.45771
ENSRNOG00000015913	Tspan5	C	-0.34054	-0.510701	-0.261419	0.293764	0.283185	0.535711
ENSRNOG00000040109	Treml1	C	-0.248088	-0.1815	-0.638242	0.416827	0.2541	0.396903
ENSRNOG00000013304	Arg1	C	-0.582083	-0.162195	-0.348658	0.289694	0.403085	0.400157
ENSRNOG00000001728	Fam43a	C	-0.270713	-0.518881	-0.332597	0.282091	0.363043	0.477057
ENSRNOG00000012439	Bid	C	-0.239587	-0.367048	-0.509021	0.442102	0.240472	0.433082
ENSRNOG00000030058	LOC100359600	C	-0.273436	-0.573893	-0.233978	0.333834	0.517374	0.230099
ENSRNOG00000028185	Tstd3	C	-0.418282	-0.39261	-0.282917	0.56215	0.372124	0.159536
ENSRNOG00000015357	Bmper	C	-0.22711	-0.636888	-0.19827	0.293989	0.312763	0.455517
ENSRNOG00000005376	Mad2l1	C	-0.221925	-0.354076	-0.46337	0.412832	0.56997	0.0565688
ENSRNOG00000017558	Tubb2a	C	-0.302475	-0.374254	-0.46593	0.341226	0.381529	0.419904
ENSRNOG00000013484	LOC108348061	C	-0.516595	-0.138315	-0.430947	0.455691	0.377542	0.252625
ENSRNOG00000007654	Lrig3	C	-0.433156	-0.250721	-0.442675	0.28949	0.369464	0.467599
ENSRNOG00000054080	Cgnl1	C	-0.32896	-0.419231	-0.383163	0.244513	0.467165	0.419677
ENSRNOG00000007650	Cd63	C	-0.222786	-0.639945	-0.202967	0.40495	0.355806	0.304942
ENSRNOG00000004479	Aurka	C	-0.254376	-0.49623	-0.31971	0.215102	0.5965	0.258714
ENSRNOG00000058003	Spon1	C	-0.0957912	-0.536183	-0.41866	0.334777	0.216842	0.499015
ENSRNOG00000012280	Ptx3	C	-0.176563	-0.382861	-0.537534	0.277935	0.415262	0.403761
ENSRNOG00000048365	Eno2	C	-0.337512	-0.560306	-0.193107	0.333106	0.293786	0.464032
ENSRNOG00000006418	Samhd1	C	-0.230629	-0.349647	-0.51502	0.224598	0.384135	0.486563
ENSRNOG00000028896	A2m	C	-0.0679225	-0.752017	-0.0917134	0.414268	0.274984	0.222401
ENSRNOG00000050183	RT1-CE1	C	-0.576164	-0.216011	-0.296436	0.288774	0.353657	0.446181
ENSRNOG00000001692	Chaf1b	C	-0.400136	-0.393024	-0.317085	0.196216	0.438953	0.475075
ENSRNOG00000047367	Card14	C	-0.128355	-0.324275	-0.548232	0.562009	0.356439	0.0824145
ENSRNOG00000007002	Lif	C	-0.17261	-0.520341	-0.386784	0.2161	0.443564	0.42007
ENSRNOG00000008625		C	-0.345058	-0.44215	-0.297726	0.54567	0.372984	0.16628
ENSRNOG00000025094	Gpr183	C	-0.382051	-0.355179	-0.392142	0.27909	0.443787	0.406495
ENSRNOG00000056135	Tsc22d3	C	-0.522303	-0.0735048	0.0338437	0.740651	-0.193743	0.0150564
ENSRNOG00000042686	Trim34	C	-0.327588	-0.364715	-0.425472	0.456879	0.422949	0.237947
ENSRNOG00000013982	Hsd17b2	C	-0.319177	-0.246816	-0.319177	0.719401	0.26913	-0.103361
ENSRNOG00000010575	Dapp1	C	-0.432809	-0.169874	-0.494857	0.402173	0.338757	0.356611
ENSRNOG00000015035	Myo7b	C	-0.298725	-0.262446	-0.37445	0.739232	0.0851084	0.111281
ENSRNOG00000020993	Ms4a2	C	-0.450541	-0.194301	-0.439547	0.408068	0.469299	0.207022
ENSRNOG00000058548		C	-0.225722	-0.253063	-0.419379	-0.135239	0.415624	0.617779
ENSRNOG00000016978	LOC308990	C	-0.193427	-0.295315	-0.554256	0.141673	0.498714	0.402611
ENSRNOG00000013889	Tmed3	C	-0.372994	-0.426879	-0.324393	0.348137	0.307791	0.468337
ENSRNOG00000032929	Incenp	C	-0.319706	-0.502468	-0.280003	0.301604	0.49275	0.307824
ENSRNOG00000052753	LOC100912611	C	-0.120644	-0.24184	-0.653441	0.251515	0.43342	0.330991
ENSRNOG00000033608	Cd276	C	-0.319497	-0.444277	-0.344277	0.247945	0.35828	0.501826
ENSRNOG00000036711	Spn	C	-0.207698	-0.350735	-0.534788	0.313929	0.43022	0.349073
ENSRNOG00000036880	Arl5c	C	-0.438869	0.116875	-0.573561	0.466649	0.138803	0.290104
ENSRNOG00000010133	Bpgm	C	-0.392922	-0.195562	-0.450057	0.169227	0.599402	0.269911
ENSRNOG00000027234	Zfp367	C	-0.309581	-0.472432	-0.303879	0.333744	0.534624	0.217524
ENSRNOG00000030625	Tf	C	-0.459237	-0.0643325	-0.520829	0.359702	0.39428	0.290417
ENSRNOG00000011070	Gnb4	C	-0.327454	-0.483754	-0.29944	0.436011	0.284258	0.390378
ENSRNOG00000014987	Mdfi	C	-0.376469	-0.405387	-0.347228	0.373135	0.413758	0.342191
ENSRNOG00000009347	Arhgap25	C	-0.281738	-0.346091	-0.485462	0.388309	0.309464	0.415518
ENSRNOG00000013290	Nrip3	C	-0.164534	-0.452976	-0.456779	0.481061	0.24724	0.345988
ENSRNOG00000061365		C	-0.310379	-0.31578	-0.365408	0.233359	0.0777069	0.680501
ENSRNOG00000014202	Snx20	C	-0.302353	-0.24219	-0.507177	0.513206	0.13729	0.401223
ENSRNOG00000018858	Myct1	C	-0.355177	-0.326026	-0.425738	0.328454	0.496414	0.282073
ENSRNOG00000023910	Man2b1	C	-0.402025	-0.259721	-0.433204	0.459212	0.225255	0.410483
ENSRNOG00000015810	Trip13	C	-0.291654	-0.274512	-0.508071	0.305548	0.523056	0.245633
ENSRNOG00000028636	Xkr5	C	-0.247897	-0.476195	-0.354266	0.50835	0.355319	0.214689
ENSRNOG00000046452	Fcgr2b	C	-0.193866	-0.470606	-0.298692	0.62785	0.0187987	0.316516
ENSRNOG00000016090	Mtmr10	C	-0.314122	-0.364999	-0.401715	0.506247	0.405595	0.168994
ENSRNOG00000052587	Fam43a	C	-0.249618	-0.507468	-0.315427	0.212046	0.383702	0.476764
ENSRNOG00000014269	Cxcr2	C	-0.233131	-0.488374	-0.357114	0.221412	0.451284	0.405923
ENSRNOG00000001959	Mx1	D	-2.02644	-1.542	-2.0036	1.93306	1.85002	1.78895
ENSRNOG00000010797	Esm1	D	-1.72124	-1.89667	-1.95962	1.75101	1.95269	1.87383
ENSRNOG00000057092	Slfn4	D	-1.79367	-1.81159	-1.92507	2.00587	1.905	1.61945
ENSRNOG00000008943	Penk	D	-1.61316	-1.92839	-1.91168	1.68007	1.73604	2.03712
ENSRNOG00000010666	Ccn5	D	-1.67155	-1.71838	-2.06064	1.75308	1.79793	1.89956
ENSRNOG00000020305	Scgb2a1	D	-1.72553	-1.45189	-2.17333	1.8098	1.83246	1.7085
ENSRNOG00000001963	Mx2	D	-2.01569	-1.43162	-1.88753	1.90802	1.81953	1.60728
ENSRNOG00000023151	Scgb2a2	D	-1.90147	-1.53531	-1.88072	1.72645	1.86401	1.72705
ENSRNOG00000022839	Ifit3	D	-1.87822	-1.47731	-1.85921	1.78566	1.76665	1.66244
ENSRNOG00000023943		D	-2.04984	-1.42646	-1.70342	1.87004	1.84925	1.46043
ENSRNOG00000056219	Olr1	D	-1.48597	-1.85546	-1.81496	1.47627	1.98179	1.69833
ENSRNOG00000055909	Apoa4	D	-1.64803	-0.295707	-1.26977	3.43204	0.77668	-0.995217
ENSRNOG00000021802	Isg15	D	-1.7459	-1.56902	-1.77951	1.78368	1.80612	1.50463
ENSRNOG00000024947	Fabp2	D	-1.00753	-1.00753	-1.00753	3.62036	0.314776	-0.912542
ENSRNOG00000037198	Usp18	D	-1.70548	-1.73923	-1.5949	1.83339	1.7217	1.48451
ENSRNOG00000026053	Grem1	D	-1.45875	-1.74287	-1.81822	1.64676	1.59667	1.77642
ENSRNOG00000004229	Tac3	D	-1.26906	-1.68942	-1.75317	1.65384	1.42508	1.63273
ENSRNOG00000026605	Ifi27l2b	D	-1.65647	-1.60594	-1.45857	1.67984	1.61342	1.42772
ENSRNOG00000004578	Cthrc1	D	-1.44106	-1.54612	-1.62933	1.36213	1.59133	1.66304
ENSRNOG00000002889	Afp	D	-1.51962	-1.22243	-1.59009	0.686591	2.00859	1.63696
ENSRNOG00000023397	Ly6c	D	-1.03577	-1.03577	-1.03577	2.11464	2.02844	-1.03577
ENSRNOG00000017175	Hist1h1a	D	-1.05038	-1.65222	-1.62919	1.30771	1.70902	1.31505
ENSRNOG00000007539	Rsad2	D	-1.3896	-1.25826	-1.65089	1.45551	1.61821	1.22503
ENSRNOG00000017414	Irf7	D	-1.38546	-1.44552	-1.48563	1.40779	1.41704	1.49179
ENSRNOG00000012094	Ltbp2	D	-1.20325	-1.81234	-1.21489	1.42856	1.50131	1.30062
ENSRNOG00000049282	Oas2	D	-1.4172	-1.32815	-1.47624	1.38252	1.39853	1.44054
ENSRNOG00000045679	Apoa1	D	-1.85742	-0.84224	-1.20528	1.97855	1.35944	0.566949
ENSRNOG00000011483	S100a9	D	-1.05833	-1.33187	-1.57944	0.700433	1.48796	1.78124
ENSRNOG00000003217	Lgals3bp	D	-1.16186	-1.56614	-1.3174	1.26844	1.30675	1.4702
ENSRNOG00000028895	Rtp4	D	-1.4692	-1.11265	-1.40549	1.46684	1.36116	1.15933
ENSRNOG00000023410	Apol9a	D	-1.37674	-1.42561	-1.18189	1.3516	1.46083	1.17181
ENSRNOG00000025184	Prss35	D	-1.44328	-0.823592	-1.61594	1.00694	1.37776	1.49811
ENSRNOG00000020030	Crlf1	D	-1.27768	-1.24759	-1.43732	1.25601	1.27741	1.42917
ENSRNOG00000003715	Srpx2	D	-1.15801	-1.27141	-1.41135	1.24871	1.28216	1.30989
ENSRNOG00000045646	LOC684762	D	-0.463387	-1.86494	-1.29781	1.04985	1.31789	1.2584
ENSRNOG00000050478	Hist2h3c2	D	-0.740575	-1.73108	-1.24376	1.06458	1.43736	1.21347
ENSRNOG00000029286	Hbe1	D	-0.946784	-0.946784	-0.946784	0.734722	2.50345	-0.397816
ENSRNOG00000046144	Hist1h3a	D	-1.24338	-1.56441	-0.856176	0.937306	1.41264	1.31402
ENSRNOG00000000787		D	-0.859586	-1.77959	-0.916027	1.44646	1.3414	0.767335
ENSRNOG00000038957	RGD1305184	D	-1.36273	-1.04016	-1.28719	1.2567	1.14699	1.28639
ENSRNOG00000059097		D	-1.36113	-0.97493	-1.29217	1.24373	1.17276	1.21174
ENSRNOG00000054582	LOC100134871	D	-0.887656	-0.930647	-1.60315	0.776284	1.69065	0.954516
ENSRNOG00000001369	Oas1a	D	-1.13793	-1.27644	-1.15543	1.22336	1.26407	1.08237
ENSRNOG00000058105	Hbb	D	-0.819288	-1.05077	-1.47577	0.746292	1.63651	0.963016
ENSRNOG00000028814	Oasl2	D	-1.19011	-1.03131	-1.24944	1.23275	1.26226	0.975849
ENSRNOG00000019183	Alox15	D	-0.81844	-1.18658	-1.35386	0.656823	1.55453	1.14753
ENSRNOG00000020165	Ahsp	D	-1.11363	-1.34772	-0.81692	0.513995	1.73621	1.02806
ENSRNOG00000021243	Siglec1	D	-0.946412	-1.32426	-1.17849	1.23031	0.989137	1.22971
ENSRNOG00000051594		D	-1.24904	-1.03379	-1.07036	1.59044	1.10941	0.653327
ENSRNOG00000000167	Alas2	D	-0.862016	-1.00051	-1.45505	0.698567	1.57429	1.04472
ENSRNOG00000013641	Myo7a	D	-1.10542	-1.12482	-1.20567	1.02346	1.19637	1.21608
ENSRNOG00000052444	Samd9	D	-1.23493	-0.909982	-1.26306	1.18698	1.29181	0.929189
ENSRNOG00000053047	Top2a	D	-0.880307	-1.38587	-1.07094	1.17394	1.39212	0.771052
ENSRNOG00000045924	RT1-T24-3	D	-1.31875	-1.08859	-0.952369	1.29498	1.13274	0.931983
ENSRNOG00000030387	Kng1	D	-1.66581	0.0159386	-1.13504	0.315305	1.66021	0.809388
ENSRNOG00000017783	Sfrp1	D	-0.907776	-1.07724	-1.30142	0.903498	1.19073	1.19221
ENSRNOG00000000632	Cdk1	D	-0.873888	-1.46817	-0.884164	1.09802	1.34485	0.783352
ENSRNOG00000029212	Vcan	D	-0.836862	-0.934348	-1.44948	0.897301	1.11632	1.20706
ENSRNOG00000059979		D	-0.609853	-0.805859	-1.48877	1.41576	1.38856	0.100162
ENSRNOG00000029911	Cilp	D	-0.977373	-1.0827	-1.20697	1.06755	1.16554	1.03395
ENSRNOG00000030712	RT1-A2	D	-1.01377	-0.129223	-1.60096	0.117299	1.22252	1.40413
ENSRNOG00000021586	Gpr39	D	-0.916791	-1.22166	-1.10279	1.00773	1.1705	1.06301
ENSRNOG00000047098	LOC689064	D	-0.80375	-0.906533	-1.39078	0.616066	1.54194	0.943053
ENSRNOG00000009589	Angptl7	D	-0.893515	-1.2538	-1.02728	1.28991	1.22503	0.659655
ENSRNOG00000056947		D	-1.15234	-0.933913	-1.14754	1.09101	1.03423	1.10855
ENSRNOG00000021220	Cpxm1	D	-1.10957	-1.04253	-1.07763	1.13746	0.953292	1.13898
ENSRNOG00000048215	Hist1h2ao	D	-0.906168	-1.27678	-0.961774	0.639975	1.35431	1.15044
ENSRNOG00000019542	MGC108823	D	-1.17431	-0.757342	-1.25076	1.11752	1.13455	0.93034
ENSRNOG00000006151	Reg3b	D	-0.734344	-0.734344	-0.734344	2.05067	0.812303	-0.659942
ENSRNOG00000042990		D	-0.733019	-1.09841	-1.30259	1.03849	1.06451	1.03102
ENSRNOG00000054286	Rrm2	D	-0.85849	-1.32465	-0.911767	0.836542	1.2092	1.04917
ENSRNOG00000060629	LOC103694855	D	-0.779534	-0.875037	-1.33811	0.587428	1.47862	0.926627
ENSRNOG00000011557	S100a8	D	-0.728498	-0.73184	-1.23598	-0.0609545	1.57142	1.18585
ENSRNOG00000043451	Spp1	D	-0.896143	-0.530982	-1.39041	1.67077	0.604493	0.542267
ENSRNOG00000018247	Dhx58	D	-1.0647	-0.906991	-1.12687	1.1773	0.999129	0.922135
ENSRNOG00000036604	Ifit2	D	-0.896083	-0.897569	-1.28801	0.964232	1.15333	0.964104
ENSRNOG00000058034		D	-1.07322	-1.02384	-1.00952	0.980098	0.974823	1.15166
ENSRNOG00000024382	Fcgr3a	D	-1.15189	-1.09506	-0.843055	1.0934	0.980291	1.0163
ENSRNOG00000051354		D	-1.32461	-0.710531	-1.0042	1.20886	1.01516	0.815331
ENSRNOG00000048302	LOC100910979	D	-1.14424	-0.848079	-1.07168	1.06229	1.14318	0.85853
ENSRNOG00000061299	LOC103694857	D	-0.675367	-0.955257	-1.3063	0.694674	1.48115	0.761096
ENSRNOG00000053494	Mcpt1l1	D	-0.946988	-0.861887	-1.24907	1.07502	1.02475	0.958179
ENSRNOG00000010018	Clec4a3	D	-0.954076	-0.826623	-1.25017	1.23614	0.864848	0.929879
ENSRNOG00000050792	Tnfaip6	D	-0.761116	-0.806032	-1.42972	1.0726	1.0481	0.876169
ENSRNOG00000037549		D	-1.23939	-0.0170887	-1.26562	0.378256	1.6505	0.493344
ENSRNOG00000007613	C1qtnf5	D	-1.15453	-0.87323	-1.00872	1.1226	0.870799	1.04309
ENSRNOG00000028137	Mki67	D	-0.718593	-1.1792	-1.0613	1.02368	1.30987	0.625552
ENSRNOG00000010208	Timp1	D	-0.715073	-1.1298	-1.14787	0.937371	1.09281	0.962561
ENSRNOG00000005307	Slc4a10	D	-1.0359	-0.872573	-1.07929	0.832702	1.21146	0.943594
ENSRNOG00000051235	C2	D	-1.00531	-0.857562	-1.09723	1.07786	0.730019	1.15223
ENSRNOG00000009785	Cdkn3	D	-0.904049	-1.33676	-0.57607	0.951739	1.37174	0.493406
ENSRNOG00000000034	Nuak2	D	-0.900752	-0.94095	-1.1122	0.740545	1.05868	1.15468
ENSRNOG00000045644	LOC102548682	D	-0.149297	-1.71748	-0.768388	0.688355	1.02179	0.925018
ENSRNOG00000023969	Herc6	D	-1.05057	-0.938678	-0.971741	1.05251	1.11406	0.794414
ENSRNOG00000054539	Hist1h3b	D	-0.437858	-1.44192	-0.944204	0.719907	1.00059	1.10348
ENSRNOG00000001187	Oasl	D	-0.947876	-1.08085	-0.919843	1.12265	0.901636	0.924278
ENSRNOG00000028768	Gbp4	D	-1.11949	-0.744411	-1.07151	1.01648	0.995841	0.923095
ENSRNOG00000003388	Cenpf	D	-0.898226	-1.18018	-0.775224	1.06591	1.26915	0.518568
ENSRNOG00000059660		D	-0.738296	-0.993495	-1.02653	1.32537	1.16208	0.270872
ENSRNOG00000008045	Slamf9	D	-0.914361	-1.06082	-0.926443	1.20855	0.941141	0.751929
ENSRNOG00000024899	Cxcl13	D	-0.581803	-1.29536	-0.970325	1.16201	0.851986	0.833494
ENSRNOG00000029886	Hba-a2	D	-0.675488	-0.802887	-1.29402	0.476106	1.35929	0.937002
ENSRNOG00000024428	Kif20a	D	-0.911146	-1.23815	-0.644301	1.04609	1.27059	0.47691
ENSRNOG00000047321	Hba-a2	D	-0.603692	-0.734874	-1.37828	0.44217	1.30034	0.97434
ENSRNOG00000001414	Serpine1	D	-0.619412	-0.918627	-1.29209	0.761654	0.976411	1.09207
ENSRNOG00000053081	LOC102548682	D	-0.557351	-1.2671	-0.992603	0.72463	1.07831	1.01412
ENSRNOG00000059748	Hist1h2ac	D	-0.540016	-1.32774	-0.918801	0.663816	0.955169	1.16757
ENSRNOG00000052845		D	-0.790346	-1.02671	-1.0587	0.893508	1.13654	0.845711
ENSRNOG00000021157	Ctss	D	-1.00088	-0.802216	-1.05175	1.14111	0.679154	1.03458
ENSRNOG00000022256	Cxcl10	D	-0.802812	-0.953342	-1.09888	0.923662	0.925511	1.00586
ENSRNOG00000012390	Npw	D	-0.675812	-0.691839	-1.39048	0.858397	0.780262	1.11947
ENSRNOG00000002711	Nuf2	D	-0.870079	-1.06059	-0.858433	1.06085	1.20077	0.527491
ENSRNOG00000016826	Pla2g2d	D	-0.751054	-0.892421	-1.16529	1.14301	0.674926	0.990831
ENSRNOG00000016561	Pclaf	D	-0.625575	-1.08725	-1.06142	0.960143	1.20507	0.609026
ENSRNOG00000059382	LOC684797	D	-0.626409	-1.3674	-0.76017	0.733744	1.04575	0.974485
ENSRNOG00000046434	Hist1h3b	D	-0.427234	-1.31822	-0.988453	0.785073	1.03737	0.911461
ENSRNOG00000033220	Oas1k	D	-0.991918	-0.944813	-0.907218	1.04637	0.939721	0.857861
ENSRNOG00000056411	LOC684773	D	-0.77338	-0.849559	-1.16231	0.715436	0.87558	1.19424
ENSRNOG00000021155	Ctsk	D	-0.933615	-1.04967	-0.82204	1.17193	0.84187	0.791532
ENSRNOG00000046683	Lilrb3	D	-0.86319	-0.871909	-1.05602	1.10728	1.05571	0.62813
ENSRNOG00000003480	Aim2	D	-1.02802	-0.431838	-1.25191	0.814538	1.11602	0.781212
ENSRNOG00000008680	Loxl1	D	-0.836842	-0.929754	-1.03568	0.737063	0.941467	1.12374
ENSRNOG00000060949	Anxa8	D	-0.696478	-0.928217	-1.15579	0.923487	0.892844	0.964155
ENSRNOG00000013954	Alpl	D	-0.654236	-0.920484	-1.16327	0.651873	0.938106	1.14801
ENSRNOG00000029862	Spc24	D	-1.10423	-1.00833	-0.648921	0.822995	1.09539	0.843101
ENSRNOG00000024650	Ckap2	D	-0.826894	-1.06501	-0.862924	1.04998	1.09877	0.606084
ENSRNOG00000015308	Pbk	D	-0.754143	-1.01609	-0.976293	0.760582	1.19426	0.791685
ENSRNOG00000020563	Cma1	D	-0.782103	-0.940639	-1.04269	1.02345	0.921629	0.820353
ENSRNOG00000014080	Kif23	D	-0.913784	-0.976946	-0.846057	0.910668	1.17222	0.653902
ENSRNOG00000026607	Tnfsf18	D	-0.62396	-0.874995	-1.19934	0.812119	1.16667	0.71951
ENSRNOG00000007338	Fbln2	D	-0.867789	-0.805947	-1.07689	0.944422	1.04362	0.762592
ENSRNOG00000012557	Lgals5	D	-0.89238	-0.817447	-0.945243	0.447028	1.34608	0.861961
ENSRNOG00000052594	Hist1h2ak	D	-0.600154	-1.38799	-0.653391	0.767715	1.02718	0.846644
ENSRNOG00000055512	Hist1h2bk	D	-0.685462	-1.21282	-0.778651	0.614518	0.980797	1.08162
ENSRNOG00000009436	Hemgn	D	-0.919229	-0.744082	-0.98042	0.533936	1.35536	0.754438
ENSRNOG00000002382	LOC102553715	D	-1.00303	-0.839849	-0.89361	0.854706	0.850485	1.0313
ENSRNOG00000001827	Masp1	D	-0.673158	-1.12487	-0.909443	0.878084	0.819803	1.00959
ENSRNOG00000045683	LOC102553715	D	-1.00611	-0.831014	-0.888127	0.854314	0.845141	1.0258
ENSRNOG00000012807	C1qa	D	-1.06106	-0.819572	-0.824334	0.870811	0.740929	1.09322
ENSRNOG00000012749	C1qb	D	-0.891425	-0.904278	-0.918875	0.967702	0.735495	1.01138
ENSRNOG00000037371	Xaf1	D	-0.990938	-0.652686	-1.05111	0.90645	0.994459	0.793828
ENSRNOG00000016377	Cep55	D	-0.799122	-1.06935	-0.8268	0.960438	1.0348	0.70004
ENSRNOG00000020281	Kif22	D	-0.747635	-1.09983	-0.824019	1.01104	1.05176	0.608685
ENSRNOG00000061739	Klrk1	D	-1.04243	-0.676748	-0.965873	0.870046	1.0675	0.747505
ENSRNOG00000048411	Uhrf1	D	-0.694591	-1.01806	-0.976381	0.745613	1.00233	0.941093
ENSRNOG00000047076	Oas1g	D	-0.910214	-0.801782	-0.993681	0.99061	0.899149	0.815919
ENSRNOG00000020951	Slc4a1	D	-0.719458	-0.895393	-0.904554	0.385506	1.47031	0.663588
ENSRNOG00000032596	RT1-T24-1	D	-0.993738	-1.03826	-0.593181	1.12206	0.947563	0.555554
ENSRNOG00000008040	Pimreg	D	-0.816609	-1.11524	-0.688068	1.00538	1.05486	0.559671
ENSRNOG00000011181	Cpa3	D	-0.96667	-0.674728	-1.01165	0.938249	1.0149	0.699896
ENSRNOG00000012067	Fam111a	D	-0.734744	-0.739297	-1.09788	0.798042	1.24874	0.52513
ENSRNOG00000060492	Hist1h2ah	D	-0.634506	-1.15479	-0.818402	0.864557	1.07501	0.668128
ENSRNOG00000056281	Hist1h2ail1	D	-0.781264	-1.32474	-0.41067	0.666854	0.939703	0.910117
ENSRNOG00000038572	Ncapg	D	-0.758524	-0.865761	-0.971695	0.944023	1.10929	0.542671
ENSRNOG00000022242	Cxcl9	D	-0.789749	-0.949772	-0.870553	0.864493	0.632914	1.11267
ENSRNOG00000061185	LOC684762	D	-0.608925	-1.20891	-0.750551	0.686257	1.01708	0.86505
ENSRNOG00000037744	Oas1i	D	-0.948103	-0.775953	-0.891647	0.962738	0.856031	0.796934
ENSRNOG00000017416	Ppic	D	-0.938974	-0.794078	-0.878768	0.922016	0.838112	0.851691
ENSRNOG00000000700	Tmem119	D	-0.627352	-0.927809	-1.00622	0.601645	0.979177	0.98056
ENSRNOG00000012804	C1qc	D	-0.841288	-0.832951	-0.926285	0.898705	0.736032	0.965787
ENSRNOG00000049994	Ifi44l	D	-0.734973	-0.719243	-1.10217	0.865783	1.04986	0.640744
ENSRNOG00000059949	LOC102549061	D	-0.663973	-1.10272	-0.768704	0.679637	1.11588	0.739877
ENSRNOG00000038955	MGC105567	D	-0.997793	-0.669104	-0.900744	0.879657	0.999447	0.688537
ENSRNOG00000058645	Tnc	D	-0.757247	-0.634005	-1.11418	0.929532	0.509675	1.06623
ENSRNOG00000036603	Ifit1bl	D	-0.725173	-0.865571	-0.918123	0.695785	1.23183	0.58125
ENSRNOG00000010253	Cd163	D	-0.805928	-0.814117	-0.917441	1.08167	0.538047	0.917768
ENSRNOG00000047657	C4a	D	-0.82296	-0.847731	-0.891481	0.809129	0.694406	1.05864
ENSRNOG00000008450	LOC100359539	D	-0.770751	-1.06576	-0.683849	0.708423	1.12486	0.687079
ENSRNOG00000051216		D	-0.814662	-0.861234	-0.847124	1.18655	0.600233	0.73624
ENSRNOG00000048315	Eif2ak2	D	-0.947988	-0.656327	-0.940466	0.956869	0.899183	0.68873
ENSRNOG00000040287	Cyp1b1	D	-0.614195	-1.00833	-0.912484	0.798183	0.808664	0.928167
ENSRNOG00000000443	LOC103689965	D	-0.805223	-0.844601	-0.885031	0.817171	0.680958	1.03673
ENSRNOG00000056069	Kif11	D	-0.619794	-1.02889	-0.830347	0.834472	1.10256	0.542
ENSRNOG00000058993		D	-0.904238	-0.647145	-0.948482	1.08567	0.620288	0.793908
ENSRNOG00000011984	Cxcl14	D	-0.547886	-0.948691	-1.00266	0.974903	0.8249	0.69943
ENSRNOG00000045989	Hba-a3	D	-0.6633	-0.818594	-0.848445	0.10756	1.17955	1.04322
ENSRNOG00000050819	Birc5	D	-0.830224	-0.838916	-0.851717	0.868508	1.00772	0.644627
ENSRNOG00000016695	Mmp2	D	-0.844505	-0.884993	-0.774371	0.936845	0.588236	0.978788
ENSRNOG00000010392	Nrg1	D	-0.708757	-0.799608	-1.00526	0.80611	0.937243	0.770275
ENSRNOG00000053260	Lilrb3l	D	-1.05037	-0.461011	-0.941307	0.955925	0.614249	0.882511
ENSRNOG00000060241	LOC497796	D	-0.778192	-0.721791	-0.968676	1.11236	0.536967	0.819337
ENSRNOG00000004610	Lum	D	-0.814082	-0.740428	-0.953961	0.888479	0.877731	0.74226
ENSRNOG00000006384	Ddx58	D	-0.814058	-0.679776	-0.999411	0.818389	0.896586	0.77827
ENSRNOG00000029195	Uba7	D	-0.666262	-0.754382	-1.04604	0.925029	0.910619	0.631033
ENSRNOG00000061895	LOC690045	D	-0.775277	-0.622095	-1.02756	1.14172	0.670529	0.61268
ENSRNOG00000027811	Lilrb4	D	-0.574549	-0.687775	-1.10846	1.14095	0.810333	0.419506
ENSRNOG00000000777	RT1-S3	D	-0.786732	-0.917683	-0.786246	0.839861	0.810575	0.840226
ENSRNOG00000053891		D	-0.891603	-0.676738	-0.90313	0.829224	0.951459	0.690788
ENSRNOG00000047314	Tk1	D	-0.596302	-0.98816	-0.856823	0.763262	1.02887	0.649156
ENSRNOG00000009334	Knstrn	D	-0.570364	-1.13821	-0.5184	0.873636	1.20187	0.151473
ENSRNOG00000006314	Zbp1	D	-0.818393	-0.759375	-0.884189	0.885995	0.939494	0.636468
ENSRNOG00000059827	LOC691995	D	-0.908127	-0.643468	-0.905753	0.738507	0.892331	0.82651
ENSRNOG00000024115	C6	D	-0.911024	-0.491083	-0.965212	0.959648	0.427682	0.979989
ENSRNOG00000020991	Ms4a6a	D	-0.768705	-0.725283	-0.942547	1.00056	0.707037	0.728942
ENSRNOG00000053845	Hist1h2bl	D	-0.225651	-1.33161	-0.696619	0.763258	0.848228	0.642389
ENSRNOG00000008986	Diaph3	D	-0.812885	-0.911083	-0.702328	0.770896	0.987408	0.667992
ENSRNOG00000011445	Nkain1	D	-0.624633	-0.836444	-0.958114	0.664173	0.805229	0.949789
ENSRNOG00000022218	Ifi44	D	-0.918256	-0.693994	-0.792692	0.964183	0.899821	0.540938
ENSRNOG00000015505	Mfap5	D	-0.893237	-0.57699	-0.944967	0.723312	0.810737	0.881145
ENSRNOG00000058422	Pirb	D	-1.09925	-0.467583	-0.773125	0.939494	0.493843	0.906623
ENSRNOG00000049115	Ccr5	D	-0.760951	-0.654362	-0.99841	0.905862	0.715972	0.79189
ENSRNOG00000054809		D	-0.663172	-0.958126	-0.779053	0.827081	0.622284	0.950986
ENSRNOG00000054296	Hist1h2bo	D	-0.59901	-1.09511	-0.681068	0.69165	0.94318	0.740353
ENSRNOG00000012051	Ncaph	D	-0.535034	-0.976021	-0.871018	0.716107	0.958875	0.70709
ENSRNOG00000030467	Ube2l6	D	-0.791255	-0.790331	-0.833974	0.691028	0.823163	0.90137
ENSRNOG00000054360	Tspan11	D	-0.654991	-0.997332	-0.745741	0.862236	0.806805	0.729023
ENSRNOG00000005825	Lyz2	D	-0.812406	-0.755853	-0.847561	0.880153	0.738926	0.79674
ENSRNOG00000060355	Hist1h1b	D	-0.529894	-0.96733	-0.885479	0.881226	0.746404	0.755073
ENSRNOG00000028975	Hist2h3c2	D	-0.424991	-1.24058	-0.63095	0.687955	0.756876	0.851693
ENSRNOG00000003587	Vegfd	D	-0.639258	-0.867191	-0.89595	0.831866	0.800243	0.77029
ENSRNOG00000004487	Nek2l1	D	-0.595578	-0.909983	-0.861299	0.742565	1.00181	0.622482
ENSRNOG00000003622	Cybb	D	-0.776224	-0.647022	-0.952864	0.930038	0.65588	0.790192
ENSRNOG00000059894	Hmmr	D	-0.781207	-0.935311	-0.556132	0.930561	1.04781	0.294275
ENSRNOG00000003538	Adamts4	D	-0.576941	-1.03896	-0.720778	0.89834	0.541056	0.897284
ENSRNOG00000016812	Adamts16	D	-0.351851	-0.89738	-1.03873	0.561708	0.759474	0.966775
ENSRNOG00000009471	Epsti1	D	-0.677327	-0.60355	-1.07125	0.892677	0.756165	0.703283
ENSRNOG00000012681	Lgals9	D	-0.783758	-0.729793	-0.871985	0.813328	0.847446	0.724762
ENSRNOG00000058187	Hist1h2bh	D	-0.833022	-1.14519	-0.262973	0.874298	0.756433	0.610455
ENSRNOG00000004921	Nusap1	D	-0.71248	-0.833464	-0.795919	0.892941	0.943798	0.505125
ENSRNOG00000021536	Plxdc1	D	-0.665743	-0.76959	-0.933142	0.757814	0.789042	0.82162
ENSRNOG00000007923	Cgref1	D	-0.5595	-0.845445	-0.935766	0.924474	0.669511	0.746726
ENSRNOG00000059081		D	-0.336348	-0.849312	-1.08118	0.731826	0.636597	0.898417
ENSRNOG00000036703	Itgax	D	-0.541183	-0.960282	-0.819792	0.94556	0.664784	0.710913
ENSRNOG00000000525	Pi16	D	-0.793968	-0.750875	-0.809248	0.765132	0.732499	0.85646
ENSRNOG00000020845	Tyrobp	D	-0.599909	-0.615683	-1.08919	0.813282	0.766343	0.72516
ENSRNOG00000015921	Esco2	D	-0.720685	-0.843118	-0.749503	0.762125	1.02074	0.530439
ENSRNOG00000039668	Col8a1	D	-0.623875	-0.773872	-0.926203	0.715973	0.897833	0.710142
ENSRNOG00000046151	Tubb1	D	-0.590402	-0.698013	-0.99102	0.482671	0.861165	0.935599
ENSRNOG00000058437	hist1h2ail2	D	-0.539838	-1.11382	-0.617371	0.636292	0.806601	0.828139
ENSRNOG00000024082	Gldn	D	-0.847043	-0.633495	-0.831607	0.641796	0.947304	0.723045
ENSRNOG00000007302	Fbn1	D	-0.595222	-0.66371	-1.01923	0.558973	0.776614	0.942577
ENSRNOG00000038035	Kif4a	D	-0.663297	-0.804287	-0.781246	0.858353	1.03802	0.35246
ENSRNOG00000028668	Slc28a2	D	-0.83089	-0.637719	-0.78909	1.11068	0.617511	0.52951
ENSRNOG00000015423	Ccna2	D	-0.554809	-0.89276	-0.822647	0.805929	0.954071	0.510218
ENSRNOG00000010833	Mthfd2	D	-0.708223	-0.585938	-0.909633	1.16761	0.539716	0.496467
ENSRNOG00000062244		D	-0.606936	-1.00768	-0.643331	0.876376	0.852492	0.529079
ENSRNOG00000023628	Tmem106a	D	-0.626189	-0.829385	-0.845813	0.838975	0.762135	0.700277
ENSRNOG00000050251	MGC105649	D	-0.771079	-0.994412	-0.495521	0.713937	0.697418	0.849657
ENSRNOG00000017063	Fcna	D	-0.72842	-0.83254	-0.705694	0.805297	0.510789	0.950568
ENSRNOG00000009263	Ifi27	D	-0.751924	-0.906709	-0.614913	0.790598	0.841809	0.641139
ENSRNOG00000042905	RT1-T24-4	D	-0.855014	-0.659977	-0.759238	0.87766	0.802605	0.593964
ENSRNOG00000010997	Ednrb	D	-0.701344	-0.760497	-0.820321	0.667133	0.84922	0.765808
ENSRNOG00000036672	Sectm1a	D	-0.756016	-0.609474	-0.885643	0.810746	0.900651	0.539736
ENSRNOG00000019478	Irf9	D	-0.741176	-0.703489	-0.828122	0.890748	0.714496	0.667544
ENSRNOG00000009629	Car2	D	-0.749819	-0.490141	-0.942808	0.466633	1.07351	0.642621
ENSRNOG00000030689	Ms4a6bl	D	-0.805559	-0.601977	-0.840838	0.962452	0.605435	0.680488
ENSRNOG00000000156	LOC100911486	D	-0.603086	-0.898821	-0.746961	0.643515	0.945866	0.659488
ENSRNOG00000002343	Uchl1	D	-0.70532	-0.906158	-0.653581	0.656504	0.805632	0.802924
ENSRNOG00000018611	Tpsb2	D	-0.480326	-0.943223	-0.805975	0.767132	0.843651	0.618742
ENSRNOG00000017259	Tacc3	D	-0.690651	-0.723631	-0.840458	0.8405	0.845086	0.569154
ENSRNOG00000052981		D	-0.789209	-0.615748	-0.778991	1.05007	0.779916	0.353957
ENSRNOG00000014130	Cks2	D	-0.745588	-1.01378	-0.434499	0.713512	0.921815	0.558543
ENSRNOG00000038197	Cd226	D	-0.733127	-0.330844	-1.08762	0.640066	0.786058	0.725465
ENSRNOG00000028015	Pf4	D	-0.776116	-0.613141	-0.838975	0.584262	0.757287	0.886683
ENSRNOG00000029055	Ttk	D	-0.682553	-0.892498	-0.618357	0.698996	0.997687	0.496725
ENSRNOG00000021199	Fcgr1a	D	-0.714013	-0.635571	-0.879071	0.822679	0.673896	0.73208
ENSRNOG00000019890	Folr2	D	-0.768155	-0.685695	-0.768738	0.828028	0.609437	0.785123
ENSRNOG00000009177	Fcer1a	D	-0.716189	-0.434231	-0.998155	0.562322	0.94287	0.643383
ENSRNOG00000000795	RT1-N3	D	-0.651388	-0.689178	-0.848335	0.833287	0.844221	0.511393
ENSRNOG00000008055	Ccne2	D	-0.711102	-0.751479	-0.711769	0.620333	1.00989	0.544123
ENSRNOG00000051758	LOC100910554	D	-0.747409	-0.81098	-0.647001	0.637681	0.734273	0.833436
ENSRNOG00000007091	Ly6e	D	-0.642149	-0.866186	-0.681859	0.673479	0.726994	0.789722
ENSRNOG00000037302	Rad51	D	-0.646442	-0.656533	-0.874176	0.67152	0.754617	0.751014
ENSRNOG00000054474		D	-0.795425	-0.691462	-0.638356	0.680816	1.00408	0.440348
[truncated: 1 more rows]
