# Supplementary material for: Whole-Genome Uterine Artery Transcriptome Profiling and Alternative Splicing Analysis in Rat Pregnancy
Source: Int J Mol Sci. 2020 Mar 18;21(6):2079. doi: 10.3390/ijms21062079 (PMC7139363; doi:10.3390/ijms21062079)
Supplement: Supplementary file 1 [file ijms-21-02079-s001.zip › Supplementary tables and figures/Supplementary table 8.xlsx]

## Sheet: Sheet1
Supplementary table 8. TRUSTR transcription factor motif enrichment for differentailly expressed gene clusters between pregnant and non pregnant UA.
List	Motif	TF	TF family	FDR
List	GCCCGAGGC	Tcfap2c	AP-2	0
	GGGGGCGG	Sp1	C2H2 ZF	0
	GGGGGGTC	Glis2	C2H2 ZF	0
	GGGGC	Plagl1	C2H2 ZF	0
	GGGGGCGG	Sp4	C2H2 ZF	0
	GGGG	Zfp202	C2H2 ZF	0
	GGGGGC	Zbtb7b	C2H2 ZF	0
	GCGTGGG	Egr1	C2H2 ZF	0
	GGGGGTGG	Zfp281	C2H2 ZF	0
	GGGGGGT	Zic5	C2H2 ZF	0
	GGGGGGG	D4A538_RAT	C2H2 ZF	0
	CG	Cxxc1	CxxC	0
	GGGGCCCAAGGGGG	Plag1	C2H2 ZF	0
	GGGGGGGGGCC	Zfp278	C2H2 ZF	0
	CACAGCGGGGGGTC	Zic4	C2H2 ZF	0
	ACGCGCCTCGGGC	Tcfap2d	AP-2	0
	GGGCGGGGC	Klf5	C2H2 ZF	1e-14
	GGGGGCGGGGC	Sp2	C2H2 ZF	2.3e-14
	CGTGGGCG	Egr3	C2H2 ZF	1.1e-13
	GCGTGGGCG	Egr2	C2H2 ZF	2.1e-13
B	ATATAAT	Hmg20b	Sox	1.6e-11
	A	Hmga2	AT hook	2e-11
	TATA	Tbp	TBP	2.8e-11
	TAAACA	Foxs1	Forkhead	3.2e-11
	ATAAA	Cdx4	Homeodomain	3.2e-11
	TAAT	Lmx1a	Homeodomain	3.2e-11
	AT	Hlx	Homeodomain	1.4e-10
	TTAT	D3ZHM5_RAT	Homeodomain	1.4e-10
	ATTA	Pou3f3	Homeodomain,POU	2.6e-10
	A	RGD1560612	AT hook	3.6e-10
	TAAACA	Foxo4	Forkhead	5.4e-10
	AAATAAACAAT	Foxq1	Forkhead	5.4e-10
	T	Hoxd10	Homeodomain	5.4e-10
	AACA	Foxo6	Forkhead	5.4e-10
	TTTAT	Hoxb13	Homeodomain	8.2e-10
	TATGTAAACA	D4ADN4_RAT	Forkhead	2e-09
	TTAT	Hoxa9l	Homeodomain	2e-09
	TTTAAT	Arid3c	ARID/BRIGHT	2e-09
	TAAT	Hoxc8	Homeodomain	2.1e-09
	AAACAAACA	Foxi1	Forkhead	2.2e-09
C	GGAA	Sfpi1	Ets	1.8e-09
	AGAGGAA	Spib	Ets	3.8e-08
	GGAA	Spic	Ets	4.6e-08
	GGGGATTTCC	Nfkb1	Rel	1.5e-07
	GGAA	Elf5	Ets	2e-06
	GGAA	Elf3	Ets	8.3e-06
	GGGGGGG	D4A538_RAT	C2H2 ZF	1.3e-05
	TGGGTGTGGC	Klf1	C2H2 ZF	1.3e-05
	GGGGGTGG	Zfp281	C2H2 ZF	1.3e-05
	GGGG	Zfp202	C2H2 ZF	1.3e-05
	GGGGGGGGGCC	Zfp278	C2H2 ZF	1.8e-05
	GGGGGGT	Zic5	C2H2 ZF	2.2e-05
	GGGCGGGAA	D4ACR8_RAT	E2F	2.2e-05
	GGGGC	Plagl1	C2H2 ZF	4.4e-05
	TGAACC	Hnf4a	Nuclear receptor	0.0001
	GGGAATTTCC	Rela	Rel	0.0001
	CGGAAGT	Etv6	Ets	0.00012
	AACCAGGAAGTG	Elf1	Ets	0.00015
	GGGCGGGGC	Klf5	C2H2 ZF	0.00015
	GGGGA	Mzf1	C2H2 ZF	0.00015
D	GAAAC	Irf4	IRF	7.2e-07
	GAAAATGAAACTGA	Stat2	STAT	7.2e-07
	TTTGAAT	Lin54	CxC	1.5e-06
	GCCAATCA	Pbx3	Homeodomain	7.4e-06
	ATCA	Cphx	Homeodomain	2.5e-05
	CAGTGATTT	Gfi1	C2H2 ZF	2.5e-05
	AGAGTGCTGATTGGT	Nfya	CBF/NF-Y	4.2e-05
	GAAAGTGAAAGT	Prdm1	C2H2 ZF	4.2e-05
	CGAAAC	Irf6	IRF	5e-05
	AATCA	D3ZTT0_RAT	Homeodomain	0.00035
	AATCA	Lhx8	Homeodomain	0.00069
	CTAAAAATAG	ENSRNOG00000032789	MADS box	0.00094
	AAGTTT	Myt1l	C2HC ZF	0.0011
	AATTA	En2	Homeodomain	0.0011
	AATCA	Lhx6	Homeodomain	0.0011
	AAAGTAAACA	Foxa1	Forkhead	0.0011
	TGTATC	Dmrta1	DM	0.0013
	TTTAAT	Arid3c	ARID/BRIGHT	0.0013
	AT	Hhex	Homeodomain	0.0013
	TTTA	D4ACL0_RAT	Homeodomain	0.0013
