# Supplementary material for: Whole-Genome Uterine Artery Transcriptome Profiling and Alternative Splicing Analysis in Rat Pregnancy
Source: Int J Mol Sci. 2020 Mar 18;21(6):2079. doi: 10.3390/ijms21062079 (PMC7139363; doi:10.3390/ijms21062079)
Supplement: Supplementary file 1 [file ijms-21-02079-s001.zip › Supplementary tables and figures/Supplementary table 9.xlsx]

## Sheet: A3SS
#Alternative Splicing Event: A3SS #Condition pair: Experiment vs Control Column A: Track_ID, The ID of the AS event signed by rmats. Column B: Gene_ID, The database name in gene level of the AS event. Column C: Gene_Name, The gene symbol of the AS event. Column D: Chrom, The chromosome of the AS event. Column E: Strand, Strand of the AS event. Column F, G: Long_ES/EE, The start/end Base of long A…
Annotation											DE Statistic							Counts
Track_ID	Gene_ID	Gene_Name	Chrom	Strand	Long_ES	Long_EE	Short_ES	Short_EE	Flanking_ES	Flanking_EE	Diff	p_value	q_value	IncLevel_Experiment	IncLevel_Control	IncFormLen	SkipFormLen	IJC_Experiment	SJC_Experiment	IJC_Control	SJC_Control
A3SS26	ENSRNOG00000009029	Nptn	chr8	+	63443327	63443349	63443339	63443349	63436400	63436674	0.04	7.5618e-07	0.000206437	0.943,0.958,0.956	0.91,0.937,0.889	161	149	1116,877,985	62,36,42	1083,851,1018	99,53,118
A3SS134	ENSRNOG00000045647	Hax1	chr2	-	189332087	189332275	189332087	189332266	189332441	189332701	0.099	1.29084e-05	0.001762	0.988,0.977,0.962	0.881,0.821,0.928	158	149	88,92,81	1,2,3	86,39,68	11,8,5
A3SS151	ENSRNOG00000053288	Ank3	chr20	+	20451432	20452111	20452020	20452111	20448795	20448939	-0.164	3.13971e-05	0.00285714	0.179,0.12,0.144	0.327,0.202,0.406	737	149	67,33,54	62,49,65	137,59,108	57,47,32
A3SS318	ENSRNOG00000005753	Alg13	chrX	+	115563036	115563199	115563140	115563199	115561346	115561450	-0.083	9.60643e-05	0.00655639	0.879,0.9,0.857	0.986,0.961,0.938	253	149	172,122,122	14,8,12	118,84,77	1,2,3
A3SS189	ENSRNOG00000055650	Pou2f2	chr1	-	81971705	81971867	81971705	81971819	81973962	81974054	0.523	0.00017704	0.00966637	1.0,1.0,0.0	0.0,0.431,0.0	197	149	2,1,0	0,0,1	0,1,0	6,1,1
A3SS46	ENSRNOG00000048411	Uhrf1	chr9	-	10748011	10748222	10748011	10748198	10748295	10748399	-0.116	0.000410172	0.0186628	0.843,0.886,0.922	1.0,1.0,1.0	173	149	25,27,55	4,3,4	4,6,1	0,0,0
A3SS214	ENSRNOG00000007367	Sept4	chr10	+	74883649	74883749	74883702	74883749	74883349	74883512	-0.099	0.00111689	0.0319054	0.792,0.749,0.795	0.95,0.824,0.858	202	149	160,113,126	31,28,24	179,171,164	7,27,20
A3SS356	ENSRNOG00000017641	Rnf44	chr17	+	10467504	10467636	10467507	10467636	10467108	10467259	-0.092	0.00111952	0.0319054	0.025,0.047,0.018	0.14,0.157,0.068	152	149	1,2,1	38,40,54	7,4,4	42,21,54
A3SS14	ENSRNOG00000008237	Unc13b	chr5	+	58700832	58700972	58700847	58700972	58696921	58697050	0.066	0.00116454	0.0319054	0.15,0.048,0.025	0.0,0.024,0.0	164	149	7,2,1	36,36,36	0,1,0	44,37,31
A3SS315	ENSRNOG00000012629	Rab23	chr9	-	38491831	38492058	38491831	38492051	38493722	38493815	0.087	0.00116869	0.0319054	0.944,0.952,0.97	0.933,0.803,0.87	156	149	70,62,68	4,3,2	44,47,70	3,11,10
A3SS325	ENSRNOG00000017553	Mief1	chr7	+	121473379	121473642	121473465	121473642	121473014	121473192	-0.165	0.00144612	0.0358901	0.536,0.575,0.502	0.687,0.681,0.739	235	149	51,32,54	28,15,34	52,37,58	15,11,13
A3SS146	ENSRNOG00000025061	RGD1308106	chr1	-	222619895	222620093	222619895	222620066	222620258	222620384	0.048	0.0049379	0.112337	0.987,0.952,0.986	0.905,0.912,0.964	176	149	89,71,84	1,3,1	79,73,96	7,6,3
A3SS153	ENSRNOG00000053288	Ank3	chr20	+	20471196	20471282	20471199	20471282	20454766	20455145	0.07	0.00629216	0.123036	1.0,0.985,0.911	0.911,0.87,0.906	152	149	64,65,84	0,1,8	104,48,69	10,7,7
A3SS30	ENSRNOG00000055547	AABR07001519.1	chr1	-	49618126	49618248	49618126	49618245	49681751	49681992	-0.491	0.00630952	0.123036	0.246,0.0,0.0	0.45,0.269,1.0	152	149	4,0,0	12,8,6	5,3,2	6,8,0
A3SS377	ENSRNOG00000026907	Zbtb37	chr13	-	78849144	78850104	78849144	78850101	78851447	78851643	0.136	0.0086835	0.15804	0.289,0.238,0.337	0.143,0.186,0.127	152	149	12,7,14	29,22,27	8,7,4	47,30,27
A3SS399	ENSRNOG00000005387	Rbm3	chrX	+	15101341	15101421	15101344	15101421	15100902	15100996	-0.06	0.0092678	0.158132	0.432,0.432,0.432	0.473,0.481,0.523	152	149	833,593,583	1072,764,751	569,504,685	622,533,613
A3SS293	ENSRNOG00000061782	Tspyl2	chrX	-	22410054	22410698	22410054	22410695	22410937	22411032	0.133	0.0098526	0.158221	0.768,0.855,0.774	0.736,0.71,0.551	152	149	81,60,56	24,10,16	71,35,50	25,14,40
A3SS303	ENSRNOG00000026542	Suco	chr13	-	79740133	79740189	79740133	79740186	79744847	79744939	-0.036	0.0124546	0.188895	0.881,0.954,0.977	0.943,0.989,0.989	152	149	98,85,87	13,4,2	101,95,91	6,1,1
A3SS297	ENSRNOG00000002794	Selp	chr13	+	82459732	82459852	82459735	82459852	82458750	82458936	-0.122	0.018518	0.25378	0.842,0.72,0.891	0.887,1.0,0.932	152	149	38,21,25	7,8,3	24,4,14	3,0,1
A3SS128	ENSRNOG00000024212	Papd5	chr19	-	19781745	19781933	19781745	19781792	19782036	19782140	-0.029	0.0189816	0.25378	0.924,0.97,0.928	0.99,0.988,0.931	290	149	236,128,201	10,2,8	192,155,158	1,1,6
A3SS171	ENSRNOG00000061508	Reps2	chrX	+	33898245	33898372	33898248	33898372	33895768	33895894	0.214	0.0211413	0.25378	0.551,0.282,0.345	0.089,0.282,0.164	152	149	5,4,7	4,10,13	1,2,3	10,5,15
A3SS116	ENSRNOG00000050233	Cchcr1	chr20	-	3731678	3731830	3731678	3731813	3732631	3732733	0.049	0.0220674	0.25378	1.0,1.0,1.0	0.968,1.0,0.884	166	149	54,37,31	0,0,0	34,16,51	1,0,6
A3SS311	ENSRNOG00000000851	Bag6	chr20	+	5133656	5133744	5133659	5133744	5133460	5133573	-0.086	0.0223022	0.25378	0.626,0.67,0.668	0.753,0.723,0.746	152	149	82,58,78	48,28,38	106,48,69	34,18,23
A3SS292	ENSRNOG00000012405	Tcf4	chr18	+	65388745	65388875	65388748	65388875	65342732	65342794	0.099	0.0226454	0.25378	0.914,0.947,0.874	0.883,0.788,0.768	152	149	97,55,99	9,3,14	85,19,54	11,5,16
A3SS95	ENSRNOG00000014170	Dbn1	chr17	+	9692737	9692843	9692740	9692843	9691764	9692447	0.069	0.0237873	0.25378	0.283,0.331,0.253	0.19,0.279,0.19	152	149	64,55,67	159,109,194	33,26,26	138,66,109
A3SS117	ENSRNOG00000023566	Vwa3b	chr9	+	43761305	43761417	43761308	43761417	43751254	43751456	0.392	0.0241695	0.25378	1.0,1.0,1.0	0.329,1.0,0.495	152	149	1,1,4	0,0,0	1,2,2	2,0,2
A3SS190	ENSRNOG00000060750	Rnf111	chr8	-	76868084	76868212	76868084	76868188	76869380	76869476	0.104	0.0269275	0.272267	0.413,0.287,0.238	0.282,0.171,0.172	173	149	40,22,28	49,47,77	21,17,15	46,71,62
A3SS131	ENSRNOG00000009997	Erap1	chr2	+	1447324	1449733	1449520	1449733	1446771	1446912	0.07	0.0290658	0.276939	0.952,0.924,0.933	0.876,0.753,0.971	2345	149	930,763,879	3,4,4	665,527,533	6,11,1
A3SS96	ENSRNOG00000013545	Polr2e	chr7	+	12536430	12536791	12536597	12536791	12536133	12536205	-0.029	0.0294185	0.276939	0.886,0.924,0.904	0.956,0.892,0.953	316	149	430,309,437	26,12,22	412,263,384	9,15,9
A3SS375	ENSRNOG00000031789	Rangap1	chr7	-	122946607	122946727	122946607	122946657	122947526	122947710	-0.038	0.0308282	0.278838	0.956,0.924,0.913	0.969,1.0,0.939	219	149	161,107,123	5,6,8	93,51,68	2,0,3
A3SS366	ENSRNOG00000007596	Rffl	chr10	-	70167430	70167841	70167430	70167838	70172553	70172741	0.054	0.0316629	0.278838	0.105,0.0,0.118	0.0,0.061,0.0	152	149	3,0,3	25,23,22	0,1,0	21,15,12
A3SS54	ENSRNOG00000036852	Pcbp2	chr7	+	144094201	144094257	144094204	144094257	144093234	144093273	0.079	0.0405479	0.345924	0.677,0.673,0.59	0.556,0.526,0.62	152	149	167,107,150	78,51,102	160,77,130	125,68,78
A3SS340	ENSRNOG00000001738	Eif4g1	chr11	-	83918543	83918732	83918543	83918729	83918882	83919041	0.038	0.0462351	0.379946	0.278,0.262,0.25	0.232,0.203,0.242	152	149	312,239,316	794,659,927	250,150,202	813,579,619
A3SS198	ENSRNOG00000009968	Ercc8	chr2	+	39460582	39460780	39460680	39460780	39455733	39455858	0.044	0.0473192	0.379946	0.98,0.908,1.0	1.0,0.828,0.928	247	149	83,49,70	1,3,0	65,56,43	0,7,2
A3SS42	ENSRNOG00000032922	Dclk1	chr2	+	144878997	144879106	144879000	144879106	144876415	144876500	-0.045	0.0494661	0.383793	0.888,0.925,0.911	0.936,0.942,0.98	152	149	65,38,52	8,3,5	60,33,51	4,2,1
A3SS92	ENSRNOG00000018183	Ubr4	chr5	+	157910244	157910418	157910280	157910418	157908737	157908842	0.02	0.0516401	0.383793	0.029,0.061,0.025	0.02,0.012,0.024	185	149	5,10,5	136,124,155	5,2,5	193,136,166
A3SS203	ENSRNOG00000039819	Cdk8	chr12	-	10498999	10499158	10498999	10499155	10499272	10499351	0.068	0.0520159	0.383793	0.786,0.785,0.892	0.679,0.794,0.786	152	149	135,78,109	36,21,13	108,98,105	50,25,28
A3SS169	ENSRNOG00000030247	Eif4ebp3	chr18	+	29482176	29482431	29482227	29482431	29480711	29480885	-0.12	0.053974	0.38776	0.616,0.684,0.626	0.775,0.767,0.743	200	149	28,29,27	13,10,12	37,31,31	8,7,8
A3SS199	ENSRNOG00000005600	Nr4a2	chr3	-	43113001	43113180	43113001	43113059	43113502	43113705	-0.067	0.0596955	0.417869	0.768,0.688,1.0	0.943,0.713,1.0	270	149	24,8,21	4,2,0	30,9,29	1,2,0
A3SS140	ENSRNOG00000000989	Bud31	chr12	-	11238093	11238349	11238093	11238213	11239371	11239508	-0.046	0.0652639	0.444093	0.2,0.182,0.234	0.238,0.262,0.253	285	149	128,67,127	267,157,217	79,85,88	132,125,136
A3SS392	ENSRNOG00000002051	Synj1	chr11	-	31144838	31145004	31144838	31144995	31147231	31147384	0.042	0.0666953	0.444093	0.941,0.962,0.934	0.87,0.885,0.956	158	149	85,54,75	5,2,5	78,57,46	11,7,2
A3SS222	ENSRNOG00000053200	Dock10	chr9	-	86459732	86459852	86459732	86459849	86475578	86475662	0.108	0.0704457	0.457897	0.975,1.0,0.973	0.913,1.0,0.71	152	149	40,26,37	1,0,1	32,4,5	3,0,2
A3SS305	ENSRNOG00000024278	Rbm42	chr1	-	89104948	89105124	89104948	89105103	89106769	89106844	-0.019	0.07537	0.478512	0.048,0.0,0.0	0.042,0.043,0.019	170	149	4,0,0	69,57,88	5,3,2	99,59,90
A3SS73	ENSRNOG00000047319	Caprin2	chr4	-	183305812	183306381	183305812	183306378	183308673	183308737	0.013	0.082522	0.504119	0.962,1.0,0.831	0.917,0.922,0.915	152	149	26,18,10	1,0,2	34,12,33	3,1,3
A3SS234	ENSRNOG00000014368	Eif4g3	chr5	+	156540741	156540859	156540798	156540859	156537921	156538015	0.066	0.0831757	0.504119	0.614,0.528,0.528	0.525,0.462,0.485	206	149	178,122,164	81,79,106	185,89,112	121,75,86
A3SS217	ENSRNOG00000016412	Fxyd6	chr8	+	49697653	49697692	49697656	49697692	49696989	49697049	0.062	0.0849432	0.504119	0.47,0.381,0.377	0.402,0.352,0.289	152	149	150,78,97	166,124,157	61,31,54	89,56,130
A3SS121	ENSRNOG00000016145	Strn4	chr1	+	78756333	78756449	78756354	78756449	78755893	78756007	-0.053	0.0874561	0.50799	0.133,0.168,0.138	0.247,0.207,0.143	170	149	17,18,19	97,78,104	27,17,11	72,57,58
A3SS44	ENSRNOG00000007646	Sipa1l1	chr6	+	106162205	106162290	106162208	106162290	106159412	106159527	0.094	0.0980583	0.532784	0.285,0.204,0.353	0.282,0.154,0.123	152	149	13,6,15	32,23,27	10,5,4	25,27,28
A3SS118	ENSRNOG00000011884	Golga2	chr3	+	11334834	11334920	11334837	11334920	11334560	11334636	-0.037	0.0980865	0.532784	0.903,0.829,0.887	0.94,0.909,0.88	152	149	170,104,112	18,21,14	127,71,82	8,7,11
A3SS137	ENSRNOG00000017864	Bdp1	chr2	-	30329677	30329809	30329677	30329806	30333337	30333397	-0.053	0.0987008	0.532784	0.582,0.629,0.568	0.611,0.664,0.664	152	149	138,95,118	97,55,88	112,137,125	70,68,62
A3SS120	ENSRNOG00000022060	Magi1	chr4	-	125710931	125711135	125710931	125711099	125714171	125714465	-0.152	0.100095	0.532784	0.264,0.276,0.168	0.287,0.3,0.578	185	149	12,9,4	27,19,16	18,8,17	36,15,10
A3SS390	ENSRNOG00000002104	Scaf4	chr11	-	30385456	30385648	30385456	30385582	30385800	30385887	0.216	0.101483	0.532784	0.656,0.409,0.675	0.596,0.138,0.357	215	149	11,7,9	4,7,3	17,3,8	8,13,10
A3SS139	ENSRNOG00000003545	Uchl5	chr13	+	60596647	60596761	60596650	60596761	60595483	60595586	0.093	0.105264	0.542208	0.635,0.512,0.486	0.502,0.418,0.434	152	149	55,31,27	31,29,28	36,22,29	35,30,37
A3SS338	ENSRNOG00000023140	Pnldc1	chr1	+	48052063	48052316	48052260	48052316	48051090	48051176	0.402	0.110294	0.557596	0.683,1.0,0.0	0.301,0.177,0.0	346	149	5,6,0	1,0,4	7,2,0	7,4,9
A3SS365	ENSRNOG00000014833	Smndc1	chr1	-	274100119	274100298	274100119	274100281	274100814	274100957	-0.043	0.114197	0.566834	0.107,0.148,0.108	0.121,0.187,0.185	166	149	13,17,15	97,88,111	11,20,19	72,78,75
A3SS210	ENSRNOG00000043150	Arfgap1	chr3	+	176488618	176488695	176488624	176488695	176487373	176487430	0.095	0.12581	0.610686	0.743,1.0,0.49	0.896,0.562,0.49	155	149	6,10,1	2,0,1	9,4,1	1,3,1
A3SS200	ENSRNOG00000031890	Ncam1	chr8	-	53854848	53855029	53854848	53855026	53858127	53858252	0.07	0.130244	0.610686	0.161,0.322,0.193	0.119,0.224,0.123	152	149	9,16,11	46,33,45	8,10,5	58,34,35
A3SS8	ENSRNOG00000033134	Mef2c	chr2	+	11817986	11818308	11818082	11818308	11812118	11812254	-0.038	0.131366	0.610686	0.152,0.208,0.173	0.206,0.191,0.25	245	149	40,44,52	136,102,151	52,51,51	122,131,93
A3SS304	ENSRNOG00000016744	Chd6	chr3	-	156959567	156959784	156959567	156959745	156960375	156960436	0.036	0.13265	0.610686	0.937,0.955,0.973	0.946,0.897,0.915	188	149	113,80,91	6,3,2	156,77,82	7,7,6
A3SS211	ENSRNOG00000015835	Cacna2d2	chr8	+	116283401	116283490	116283407	116283490	116283194	116283304	0.265	0.134217	0.610686	0.366,1.0,0.779	0.536,0.325,0.49	155	149	3,3,11	5,0,3	6,2,4	5,4,4
A3SS65	ENSRNOG00000009484	Ptcd3	chr4	-	99798295	99798454	99798295	99798444	99799397	99799483	-0.012	0.140153	0.616719	0.019,0.016,0.009	0.049,0.023,0.007	159	149	3,2,1	145,118,108	8,2,1	146,81,132
A3SS267	ENSRNOG00000045913	Prdm16	chr5	-	171683282	171683370	171683282	171683367	171686031	171687448	-0.181	0.140674	0.616719	0.662,0.495,0.746	0.723,0.797,0.927	152	149	8,4,3	4,4,1	16,8,13	6,2,1
A3SS288	ENSRNOG00000008278	Nfrkb	chr8	+	32545901	32545948	32545904	32545948	32545733	32545813	0.074	0.14232	0.616719	0.829,0.855,0.71	0.782,0.751,0.638	152	149	79,48,50	16,8,20	66,37,45	18,12,25
A3SS317	ENSRNOG00000030017	Ercc6	chr16	+	8780170	8780347	8780215	8780347	8779582	8779753	-0.036	0.146948	0.623703	1.0,1.0,0.86	1.0,0.968,1.0	194	149	57,42,48	0,0,6	59,40,41	0,1,0
A3SS155	ENSRNOG00000001227	Adarb1	chr20	+	12065060	12066042	12065107	12066042	12061665	12061740	0.069	0.148501	0.623703	0.621,0.474,0.568	0.498,0.405,0.554	196	149	127,51,102	59,43,59	90,60,93	69,67,57
A3SS312	ENSRNOG00000051623	Exosc8	chr2	-	143928117	143928214	143928117	143928177	143928998	143929044	0.018	0.152255	0.629784	1.0,0.952,0.977	0.977,0.974,0.924	186	149	62,50,52	0,2,1	53,47,61	1,1,4
A3SS379	ENSRNOG00000011358	Hipk3	chr3	-	94357707	94357835	94357707	94357832	94358053	94358175	0.048	0.158786	0.646993	0.762,0.671,0.726	0.693,0.659,0.662	152	149	160,104,119	49,50,44	122,79,98	53,40,49
A3SS181	ENSRNOG00000033119	Plcb4	chr3	+	128919213	128919317	128919216	128919317	128914822	128914918	-0.011	0.163041	0.65456	0.023,0.024,0.045	0.062,0.034,0.028	152	149	11,8,14	451,313,288	21,8,8	314,226,269
A3SS278	ENSRNOG00000001151	Sirt4	chr12	+	46873319	46873529	46873336	46873529	46872691	46872986	-0.249	0.168072	0.664981	0.818,1.0,0.0	0.782,1.0,0.782	166	149	5,8,0	1,0,4	8,5,4	2,0,1
A3SS241	ENSRNOG00000018602	Camta1	chr5	-	168163302	168163826	168163302	168163487	168164190	168164506	0.299	0.178322	0.683872	0.379,0.379,1.0	0.332,0.282,0.247	488	149	6,2,6	3,1,0	13,9,14	8,7,13
A3SS236	ENSRNOG00000057626	Kif1b	chr5	-	166072205	166072417	166072205	166072339	166076401	166076544	0.015	0.179425	0.683872	0.06,0.026,0.049	0.057,0.023,0.01	227	149	15,5,11	153,123,141	14,4,2	153,110,129
A3SS109	ENSRNOG00000009491	Phc3	chr2	+	116064841	116065716	116065563	116065716	116059651	116059895	-0.086	0.180362	0.683872	0.816,0.758,0.86	0.896,0.902,0.895	871	149	78,55,72	3,3,2	101,54,100	2,1,2
A3SS197	ENSRNOG00000018686	Atxn2l	chr1	-	197909511	197909724	197909511	197909718	197909898	197910020	0.04	0.18302	0.684445	0.899,0.978,1.0	0.942,0.868,0.947	155	149	74,46,68	8,1,0	85,48,74	5,7,4
A3SS157	ENSRNOG00000013312	Kcnt2	chr13	+	57403453	57403624	57403474	57403624	57380034	57380143	-0.145	0.223442	0.80986	0.084,0.105,0.143	0.513,0.18,0.074	170	149	2,2,4	19,15,21	6,2,1	5,8,11
A3SS159	ENSRNOG00000021085	Sf1	chr1	+	221747681	221749086	221748319	221749086	221746742	221746922	-0.065	0.22408	0.80986	0.386,0.313,0.454	0.53,0.356,0.461	787	149	123,89,101	37,37,23	137,73,113	23,25,25
A3SS376	ENSRNOG00000012702	Nfya	chr9	+	14568832	14568999	14568850	14568999	14568030	14568136	-0.106	0.22725	0.80986	0.653,0.458,0.563	0.72,0.472,0.801	167	149	19,18,13	9,19,9	23,11,18	8,11,4
A3SS225	ENSRNOG00000013602	LOC100911993	chr5	+	155968382	155968513	155968385	155968513	155966532	155966647	-0.074	0.228422	0.80986	0.392,0.407,0.589	0.501,0.565,0.545	152	149	29,47,54	44,67,37	40,41,44	39,31,36
A3SS208	ENSRNOG00000049302	Chd9	chr19	-	17387929	17388102	17387929	17388099	17388813	17389716	0.046	0.240566	0.841982	0.796,0.78,0.804	0.703,0.727,0.813	152	149	139,123,117	35,34,28	75,57,80	31,21,18
A3SS76	ENSRNOG00000009719	C2cd2l	chr8	-	48645848	48645953	48645848	48645950	48646567	48646742	0.098	0.24719	0.854213	0.563,0.567,0.556	0.538,0.395,0.46	152	149	21,20,32	16,15,25	19,6,20	16,9,23
A3SS341	ENSRNOG00000005502	Ankib1	chr4	+	27592338	27592453	27592356	27592453	27585300	27585352	-0.068	0.257471	0.869153	0.731,0.806,0.543	0.743,0.803,0.738	167	149	64,65,60	21,14,45	68,41,41	21,9,13
A3SS285	ENSRNOG00000011375	Tsc2	chr10	-	13970544	13970709	13970544	13970706	13971971	13972100	-0.135	0.257977	0.869153	0.246,0.638,0.495	0.588,0.197,1.0	152	149	6,9,14	18,5,14	16,4,16	11,16,0
A3SS364	ENSRNOG00000029273	E2f3	chr17	+	36400196	36400416	36400214	36400416	36398787	36398899	-0.157	0.261064	0.869153	0.752,0.426,0.362	0.641,0.527,0.843	167	149	17,5,7	5,6,11	4,5,6	2,4,1
A3SS93	ENSRNOG00000030266	Plekhg2	chr1	+	85388542	85388802	85388545	85388802	85387817	85387948	0.07	0.276421	0.900259	0.903,0.738,0.877	0.831,0.662,0.815	152	149	38,23,29	4,8,4	50,16,27	10,8,6
A3SS101	ENSRNOG00000002823	Mapk9	chr10	+	35372055	35374355	35372060	35374355	35370933	35371002	-0.028	0.278512	0.900259	0.151,0.2,0.246	0.268,0.225,0.187	154	149	48,40,64	262,155,190	50,39,35	132,130,147
A3SS59	ENSRNOG00000031174	Arnt	chr2	+	196649455	196649618	196649458	196649618	196646897	196647045	-0.043	0.280301	0.900259	0.363,0.38,0.351	0.394,0.411,0.417	152	149	64,57,63	110,91,114	47,42,51	71,59,70
A3SS344	ENSRNOG00000025806	Prr3	chr20	+	3305162	3305453	3305333	3305453	3301061	3301124	0.011	0.309338	0.957137	1.0,1.0,0.845	1.0,0.921,0.891	320	149	48,33,35	0,0,3	58,25,35	0,1,2
A3SS29	ENSRNOG00000018322	Picalm	chr1	+	154441633	154441765	154441648	154441765	154439744	154439852	-0.023	0.309891	0.957137	0.332,0.349,0.322	0.364,0.335,0.374	164	149	362,248,291	661,421,557	255,157,191	404,283,291
A3SS135	ENSRNOG00000016550	Dclk2	chr2	-	186146121	186146197	186146121	186146194	186154269	186154364	-0.143	0.310141	0.957137	0.047,0.457,0.311	0.534,0.62,0.089	152	149	1,6,6	20,7,13	7,5,1	6,3,10
A3SS358	ENSRNOG00000018529	Csnk1g2	chr7	-	11947383	11947532	11947383	11947529	11947610	11947680	-0.016	0.312034	0.957137	0.972,0.915,0.953	0.959,0.975,0.954	152	149	215,132,145	6,12,7	168,117,105	7,3,5
A3SS289	ENSRNOG00000018110	Svil	chr17	-	55292257	55292341	55292257	55292338	55297975	55298582	0.03	0.317603	0.963395	0.592,0.561,0.676	0.543,0.622,0.574	152	149	148,86,162	100,66,76	150,111,143	124,66,104
A3SS184	ENSRNOG00000053428	Ccpg1	chr8	+	79687511	79688580	79687517	79688580	79685350	79685472	0.017	0.323875	0.971626	0.993,1.0,0.991	0.974,0.978,0.982	155	149	291,198,240	2,0,2	158,136,168	4,3,3
A3SS257	ENSRNOG00000010815	Elf2	chr2	-	140322464	140322638	140322464	140322602	140324465	140324579	0.03	0.339332	0.999216	0.227,0.219,0.267	0.212,0.212,0.198	185	149	36,33,38	99,95,84	36,22,30	108,66,98
A3SS253	ENSRNOG00000033508	Mink1	chr10	+	57234522	57234628	57234525	57234628	57234040	57234204	0.027	0.340392	0.999216	0.943,0.925,0.886	0.882,0.926,0.864	152	149	67,63,87	4,5,11	76,51,65	10,4,10
A3SS113	ENSRNOG00000019154	Zmynd8	chr3	-	162539646	162539865	162539646	162539790	162545998	162546147	0.028	0.372576	1	0.36,0.379,0.423	0.333,0.395,0.351	224	149	93,78,106	110,85,96	78,57,57	104,58,70
A3SS290	ENSRNOG00000034025	Ptprj	chr3	-	79278906	79279119	79278906	79279047	79280052	79280280	0.02	0.376359	1	0.404,0.343,0.34	0.303,0.363,0.36	221	149	186,96,134	185,124,175	116,104,90	180,123,108
A3SS106	ENSRNOG00000021966	Il17rd	chr16	+	2725862	2726047	2725883	2726047	2724685	2724796	-0.017	0.384835	1	1.0,0.672,0.84	0.84,1.0,0.724	170	149	14,7,12	0,3,2	6,6,6	1,0,2
A3SS328	ENSRNOG00000017852	Nars	chr18	-	60001352	60001435	60001352	60001432	60002465	60002569	-0.027	0.384927	1	0.522,0.537,0.54	0.506,0.598,0.577	152	149	243,205,242	218,173,202	161,173,195	154,114,140
A3SS237	ENSRNOG00000057626	Kif1b	chr5	-	166072205	166072417	166072205	166072339	166078378	166078454	-0.127	0.393881	1	1.0,0.522,1.0	0.902,1.0,1.0	227	149	15,5,13	0,3,0	14,4,1	1,0,0
A3SS38	ENSRNOG00000061121	Wdfy3	chr14	+	9334723	9334833	9334726	9334833	9333254	9333484	-0.009	0.398517	1	0.932,0.917,0.938	0.966,0.938,0.909	152	149	210,157,215	15,14,14	230,108,142	8,7,14
A3SS192	ENSRNOG00000020514	Sox6	chr1	+	186067921	186068045	186067924	186068045	186009456	186009525	-0.037	0.404881	1	0.269,0.367,0.211	0.347,0.34,0.271	152	149	12,16,12	32,27,44	33,31,30	61,59,79
A3SS221	ENSRNOG00000007867	Rngtt	chr5	+	48574659	48574769	48574663	48574769	48561338	48561513	0.012	0.414651	1	0.971,1.0,0.972	0.907,1.0,1.0	153	149	69,56,72	2,0,2	60,42,65	6,0,0
A3SS19	ENSRNOG00000003186	Anks3	chr10	+	10828933	10829022	10828938	10829022	10828626	10828710	0.06	0.4202	1	0.809,0.947,0.836	0.829,0.716,0.866	154	149	35,37,21	8,2,4	25,13,20	5,5,3
A3SS245	ENSRNOG00000016896	Rpl3	chr7	-	121300051	121300367	121300051	121300187	121300929	121301098	0.002	0.421915	1	0.011,0.013,0.01	0.009,0.01,0.01	329	149	85,68,60	3424,2411,2687	69,43,72	3428,2021,3155
A3SS115	ENSRNOG00000050233	Cchcr1	chr20	-	3731417	3731568	3731417	3731526	3731678	3731830	-0.047	0.421995	1	0.908,1.0,0.748	0.913,0.937,0.947	191	149	38,27,19	3,0,5	27,19,23	2,1,1
A3SS337	ENSRNOG00000023140	Pnldc1	chr1	+	48049603	48049676	48049606	48049676	48048321	48048465	0.128	0.427468	1	0.0,0.495,0.219	0.329,0.0,0.0	152	149	0,2,2	10,2,7	2,0,0	4,6,5
A3SS378	ENSRNOG00000033791	Apc2	chr7	-	12272051	12272168	12272051	12272165	12272268	12272377	0.101	0.431608	1	0.384,0.184,0.45	0.416,0.0,0.299	152	149	7,3,5	11,13,6	8,0,10	11,15,23
A3SS1	ENSRNOG00000007091	Ly6e	chr7	+	116359025	116359862	116359444	116359862	116358804	116358924	-0.012	0.468872	1	0.978,0.981,0.998	0.994,1.0,1.0	568	149	1997,1604,2066	12,8,1	681,388,556	1,0,0
A3SS357	ENSRNOG00000017641	Rnf44	chr17	+	10468561	10468738	10468564	10468738	10467843	10468011	-0.04	0.472454	1	0.469,0.545,0.915	0.831,0.44,0.778	152	149	9,11,11	10,9,1	20,4,25	4,5,7
A3SS360	ENSRNOG00000010999	Cep295	chr8	-	13875063	13875211	13875063	13875208	13875605	13875748	0.061	0.48199	1	0.662,0.757,0.739	0.6,0.831,0.545	152	149	28,35,26	14,11,9	26,20,11	17,4,9
A3SS212	ENSRNOG00000007597	Rhpn1	chr7	+	116746162	116746273	116746165	116746273	116745928	116746085	-0.022	0.485667	1	0.151,0.44,0.049	0.116,0.282,0.308	152	149	4,4,1	22,5,19	2,4,5	15,10,11
A3SS323	ENSRNOG00000016054	Tab2	chr1	-	2004232	2005397	2004232	2004313	2005600	2005761	-0.044	0.485941	1	0.95,1.0,0.919	1.0,1.0,1.0	1233	149	316,200,283	2,0,3	281,246,256	0,0,0
A3SS173	ENSRNOG00000021138	Cers2	chr2	+	196493268	196493387	196493295	196493387	196492968	196493086	0.015	0.488575	1	0.956,0.985,0.965	0.911,1.0,0.95	176	149	128,80,130	5,1,4	85,70,68	7,0,3
A3SS269	ENSRNOG00000023456	Rnf41	chr7	+	2848989	2849261	2849049	2849261	2842609	2842722	-0.009	0.490249	1	0.948,0.975,0.889	0.919,0.963,0.958	209	149	154,111,146	6,2,13	112,111,97	7,3,3
A3SS391	ENSRNOG00000002104	Scaf4	chr11	-	30391132	30391267	30391132	30391233	30391934	30392125	-0.01	0.493849	1	0.043,0.0,0.0	0.035,0.0,0.039	183	149	1,0,0	18,20,22	2,0,1	45,11,20
A3SS239	ENSRNOG00000001004	Ncor2	chr12	+	37012132	37012238	37012135	37012238	37011509	37011646	0.054	0.507373	1	0.7,0.56,0.329	0.437,0.495,0.495	152	149	19,13,8	8,10,16	19,2,6	24,2,6
A3SS266	ENSRNOG00000003326	Rrn3	chr10	+	3204816	3204962	3204831	3204962	3198962	3199093	-0.031	0.508606	1	0.0,0.041,0.0	0.0,0.0,0.135	164	149	0,2,0	60,43,38	0,0,5	59,26,29
A3SS47	ENSRNOG00000024025	Nrn1l	chr19	+	37860210	37860367	37860213	37860367	37859999	37860133	0.024	0.510349	1	0.705,0.564,0.595	0.617,0.62,0.555	152	149	61,29,45	25,22,30	46,25,47	28,15,37
A3SS265	ENSRNOG00000004812	Sema6d	chr3	+	116950507	116950608	116950546	116950608	116950077	116950155	0.019	0.516196	1	0.09,0.022,0.045	0.032,0.0,0.067	188	149	2,1,2	16,35,34	2,0,2	48,28,22
A3SS94	ENSRNOG00000019534	Ap2a2	chr1	+	214587765	214587916	214587768	214587916	214586252	214586361	-0.021	0.518113	1	0.265,0.264,0.297	0.312,0.335,0.241	152	149	86,56,90	234,153,209	83,54,43	179,105,133
A3SS294	ENSRNOG00000010330	Mark3	chr6	+	136097216	136097370	136097264	136097370	136096483	136096596	-0.015	0.520631	1	0.898,0.846,0.823	0.878,0.893,0.841	197	149	292,225,277	25,31,45	258,165,224	27,15,32
A3SS235	ENSRNOG00000057626	Kif1b	chr5	-	166072205	166072417	166072205	166072339	166075260	166075302	0.109	0.525833	1	0.496,0.396,0.591	0.605,0.304,0.247	227	149	15,5,11	10,5,5	14,6,1	6,9,2
A3SS324	ENSRNOG00000051499	Tcf3	chr7	+	12161645	12161804	12161648	12161804	12161151	12161225	-0.027	0.528985	1	0.834,0.911,0.832	0.829,0.97,0.86	152	149	87,52,76	17,5,15	69,33,50	14,1,8
A3SS268	ENSRNOG00000061102	Taf9b	chrX	-	77281233	77283126	77281233	77283031	77284195	77284306	-0.045	0.535382	1	0.604,0.328,0.436	0.542,0.444,0.517	244	149	20,12,19	8,15,15	31,17,14	16,13,8
A3SS355	ENSRNOG00000002652	Rap1gap2	chr10	-	61207780	61207936	61207780	61207930	61209895	61210025	0.01	0.548573	1	0.978,0.985,0.98	0.976,0.961,0.976	155	149	92,68,101	2,1,2	85,51,85	2,2,2
A3SS11	ENSRNOG00000009836	Rbm26	chr15	-	89306686	89306857	89306686	89306827	89307309	89307549	-0.006	0.551098	1	0.038,0.019,0.031	0.03,0.036,0.04	179	149	10,5,8	208,211,205	8,10,10	218,226,198
A3SS298	ENSRNOG00000016724	Epb41l3	chr9	+	117633672	117633893	117633726	117633893	117630413	117630589	-0.18	0.553771	1	1.0,0.495,0.524	0.911,0.734,0.914	203	149	15,4,3	0,3,2	28,15,29	2,4,2
A3SS23	ENSRNOG00000002940	Ankrd17	chr14	+	19382792	19382941	19382795	19382941	19376168	19376271	0.028	0.557391	1	0.773,0.849,0.893	0.821,0.793,0.818	152	149	87,63,102	25,11,12	89,39,55	19,10,12
A3SS247	ENSRNOG00000000852	Prrc2a	chr20	-	5141587	5141676	5141587	5141673	5142999	5143167	0.001	0.560648	1	0.889,0.9,0.892	0.84,0.927,0.91	152	149	98,92,101	12,10,12	150,52,93	28,4,9
A3SS53	ENSRNOG00000036852	Pcbp2	chr7	+	144094201	144094257	144094204	144094257	144092662	144092735	-0.062	0.563259	1	0.746,0.797,1.0	0.893,1.0,0.837	152	149	21,12,32	7,3,0	34,13,21	4,0,4
A3SS63	ENSRNOG00000057464	Fmr1	chrX	-	154691842	154692025	154691842	154691989	154693476	154693672	0.024	0.563422	1	0.847,0.739,0.651	0.754,0.632,0.778	185	149	138,116,118	20,33,51	122,115,122	32,54,28
A3SS55	ENSRNOG00000012274	Ddi2	chr5	-	160247637	160247741	160247637	160247736	160251247	160251376	0.016	0.572835	1	0.973,0.945,0.991	0.978,0.91,0.972	154	149	113,71,114	3,4,1	94,42,71	2,4,2
A3SS314	ENSRNOG00000011621	LOC100911576	chr15	-	28487434	28487616	28487434	28487595	28487804	28487918	-0.113	0.584997	1	0.232,0.135,0.084	0.099,0.594,0.098	170	149	29,23,14	84,129,134	18,10,14	144,6,113
A3SS145	ENSRNOG00000015026	Arhgef11	chr2	+	187081447	187081547	187081450	187081547	187081041	187081186	0.023	0.591685	1	0.479,0.527,0.457	0.394,0.563,0.438	152	149	46,42,43	49,37,50	51,42,50	77,32,63
A3SS220	ENSRNOG00000000785	Trim39	chr20	+	2509621	2509973	2509742	2509973	2505239	2505335	0.007	0.592189	1	0.022,0.022,0.008	0.012,0.0,0.018	270	149	3,2,1	72,48,65	2,0,3	90,67,92
A3SS32	ENSRNOG00000020107	Stk11ip	chr9	+	82724923	82725073	82724926	82725073	82724700	82724742	-0.055	0.613736	1	0.197,0.71,0.14	0.282,0.551,0.38	152	149	3,5,1	12,2,6	6,5,5	15,4,8
A3SS349	ENSRNOG00000052039	Rn50_20_0066.11	chr20	-	4427791	4427968	4427791	4427891	4428363	4428527	-0.068	0.618103	1	0.698,0.798,0.651	0.687,0.664,1.0	226	149	14,12,17	4,2,6	20,24,16	6,8,0
A3SS219	ENSRNOG00000003116	Dph1	chr10	-	62022462	62022566	62022462	62022563	62022674	62022831	-0.001	0.621325	1	0.098,0.0,0.282	0.155,0.164,0.065	152	149	2,0,4	18,5,10	3,1,1	16,5,14
A3SS215	ENSRNOG00000004395	Fbxw11	chr10	+	17609713	17609971	17609745	17609971	17605286	17605349	0.034	0.623313	1	0.057,0.0,0.045	0.0,0.0,0.0	181	149	3,0,3	41,57,53	0,0,0	41,37,54
A3SS345	ENSRNOG00000004688	Rbfox2	chr7	-	118172110	118172255	118172110	118172243	118173409	118173502	-0.014	0.62333	1	0.384,0.417,0.363	0.438,0.376,0.393	161	149	83,81,72	123,105,117	102,60,93	121,92,133
A3SS260	ENSRNOG00000000818	Nrm	chr20	-	3397833	3398901	3397833	3398710	3399009	3399186	-0.033	0.647889	1	0.035,0.305,0.0	0.305,0.052,0.081	340	149	1,5,0	12,5,4	2,1,1	2,8,5
A3SS283	ENSRNOG00000055226	Dab2ip	chr3	+	15049271	15050160	15049337	15050160	15048129	15048308	0.032	0.6502	1	0.671,0.653,0.737	0.714,0.594,0.656	215	149	100,68,81	34,25,20	83,38,66	23,18,24
A3SS196	ENSRNOG00000016321	Entpd4	chr15	+	51233900	51234098	51233942	51234098	51232712	51232821	-0.016	0.651481	1	0.974,1.0,0.979	1.0,1.0,1.0	191	149	145,89,121	3,0,2	127,99,113	0,0,0
A3SS326	ENSRNOG00000003359	Ogt	chrX	+	71543863	71544044	71543893	71544044	71541075	71541181	0.023	0.651941	1	0.654,0.681,0.704	0.74,0.621,0.61	179	149	200,146,160	88,57,56	260,134,169	76,68,90
A3SS24	ENSRNOG00000002940	Ankrd17	chr14	+	19382792	19382941	19382795	19382941	19377676	19378504	0.023	0.652616	1	0.825,0.913,0.809	0.9,0.855,0.723	152	149	77,75,69	16,7,16	83,72,56	9,12,21
A3SS82	ENSRNOG00000011969	Dock9	chr15	-	108010606	108010721	108010606	108010718	108012691	108012825	-0.036	0.657799	1	0.43,0.307,0.332	0.331,0.453,0.393	152	149	70,28,38	91,62,75	53,38,39	105,45,59
A3SS361	ENSRNOG00000017976	Slco2b1	chr1	-	164650603	164650837	164650603	164650834	164653433	164653596	0.019	0.663435	1	0.707,0.684,0.631	0.576,0.744,0.644	152	149	101,75,103	41,34,59	72,71,85	52,24,46
A3SS179	ENSRNOG00000023176	Kidins220	chr6	+	44240733	44240835	44240736	44240835	44239988	44240087	0.002	0.669903	1	0.243,0.168,0.254	0.208,0.272,0.178	152	149	56,23,56	171,112,161	45,37,36	168,97,163
A3SS270	ENSRNOG00000032034	Supt5h	chr1	+	85461127	85461253	85461162	85461253	85460887	85461034	0.012	0.678744	1	0.98,0.983,1.0	0.994,0.975,0.957	184	149	238,143,186	4,2,0	212,95,111	1,2,4
A3SS122	ENSRNOG00000003882	Cep350	chr13	-	73573723	73574784	73573723	73574781	73577419	73577541	-0.005	0.682952	1	0.932,0.985,0.974	0.99,0.965,0.95	152	149	84,66,76	6,1,2	97,57,96	1,2,5
A3SS6	ENSRNOG00000026239	Arid4a	chr6	+	93486409	93486594	93486461	93486594	93469071	93469162	0.191	0.686752	1	1.0,1.0,1.0	1.0,1.0,0.426	201	149	2,4,1	0,0,0	1,2,2	0,0,2
A3SS111	ENSRNOG00000024934	Npat	chr8	+	58154004	58155139	58154007	58155139	58153847	58153908	0.011	0.688669	1	0.802,0.764,0.843	0.792,0.813,0.77	152	149	124,66,104	30,20,19	70,71,75	18,16,22
A3SS284	ENSRNOG00000026833	Ube4a	chr8	-	49258047	49258278	49258047	49258221	49264820	49264982	-0.014	0.692268	1	0.921,0.829,0.895	0.869,0.957,0.862	206	149	161,121,130	10,18,11	138,122,112	15,4,13
A3SS52	ENSRNOG00000049531	Usp19	chr8	+	117284809	117285030	117284815	117285030	117284585	117284701	-0.018	0.694965	1	0.753,0.69,0.694	0.653,0.773,0.766	155	149	228,123,137	72,53,58	135,124,174	69,35,51
A3SS60	ENSRNOG00000056637	Abhd16a	chr20	+	5092838	5093012	5092888	5093012	5092585	5092635	-0.001	0.695937	1	0.042,0.062,0.007	0.051,0.025,0.037	199	149	10,11,2	172,125,201	11,4,8	154,118,158
A3SS233	ENSRNOG00000014368	Eif4g3	chr5	+	156478181	156478290	156478184	156478290	156463242	156463365	0.021	0.701315	1	0.63,0.642,0.639	0.514,0.624,0.71	152	149	52,42,38	30,23,21	41,22,45	38,13,18
A3SS74	ENSRNOG00000004083	Zc3h14	chr6	+	122765268	122765467	122765271	122765467	122764875	122765012	0.016	0.721744	1	0.334,0.336,0.487	0.365,0.411,0.334	152	149	110,63,120	215,122,124	98,94,82	167,132,160
A3SS291	ENSRNOG00000018830	Aff3	chr9	-	44915909	44915950	44915909	44915947	44932984	44933036	-0.027	0.721797	1	0.887,0.823,0.903	0.788,0.907,1.0	152	149	24,19,19	3,4,2	19,10,18	5,1,0
A3SS201	ENSRNOG00000022015	Cntrl	chr3	+	14339752	14339932	14339755	14339932	14337584	14337764	-0.015	0.726916	1	0.929,0.907,1.0	0.909,1.0,0.972	152	149	93,60,62	7,6,0	92,45,71	9,0,2
A3SS164	ENSRNOG00000005874	Tle2	chr7	-	10998914	10999098	10998914	10999095	10999227	10999302	-0.041	0.728544	1	0.774,0.831,0.395	0.688,0.774,0.662	152	149	14,5,2	4,1,3	18,7,10	8,2,5
A3SS382	ENSRNOG00000000480	Phf1	chr20	+	5530391	5530560	5530402	5530560	5530165	5530270	0.032	0.73917	1	0.482,0.318,0.598	0.462,0.387,0.454	160	149	30,14,24	30,28,15	36,19,33	39,28,37
A3SS373	ENSRNOG00000001101	Rnf216	chr12	+	13526519	13527329	13526690	13527329	13524226	13524357	-0.018	0.747462	1	0.332,0.263,0.435	0.338,0.325,0.42	320	149	78,33,81	73,43,49	78,57,81	71,55,52
A3SS178	ENSRNOG00000027124	Tdg	chr7	-	27193997	27195739	27193997	27195736	27196087	27196213	0.001	0.754331	1	0.715,0.718,0.758	0.733,0.634,0.82	152	149	59,52,48	23,20,15	28,23,51	10,13,11
A3SS89	ENSRNOG00000007242	Ehmt1	chr3	-	2037519	2037677	2037519	2037656	2051008	2051180	0.004	0.767245	1	0.295,0.157,0.328	0.287,0.277,0.204	170	149	33,13,49	69,61,88	29,14,19	63,32,65
A3SS336	ENSRNOG00000023140	Pnldc1	chr1	+	48043671	48043795	48043747	48043795	48042986	48043026	-0.033	0.782713	1	1.0,0.398,1.0	0.498,1.0,1.0	225	149	1,1,1	0,1,0	3,1,5	2,0,0
A3SS104	ENSRNOG00000015080	Wdfy1	chr9	-	85482446	85482577	85482446	85482566	85483586	85483688	0.005	0.789794	1	0.937,0.945,0.975	0.945,0.983,0.915	160	149	159,129,168	10,7,4	128,63,104	7,1,9
A3SS7	ENSRNOG00000025909	Uqcc2	chr20	-	5714670	5714860	5714670	5714740	5715370	5715445	0.007	0.798879	1	0.009,0.019,0.014	0.014,0.008,0.0	269	149	4,6,5	247,170,195	5,2,0	191,131,185
A3SS296	ENSRNOG00000001032	Ccz1b	chr12	+	12652789	12652941	12652829	12652941	12652497	12652559	-0.005	0.800845	1	0.057,0.009,0.008	0.034,0.015,0.04	189	149	16,2,2	210,165,188	6,3,9	135,156,169
A3SS144	ENSRNOG00000001143	Cit	chr12	-	46358976	46359139	46358976	46359094	46360919	46361027	0.078	0.813214	1	0.235,0.0,0.088	0.088,0.0,0.0	194	149	2,0,1	5,7,8	1,0,0	8,1,5
A3SS254	ENSRNOG00000005955	Naalad2	chr8	-	17485123	17485243	17485123	17485239	17485499	17485585	-0.004	0.818928	1	0.954,1.0,1.0	1.0,1.0,0.966	153	149	85,53,73	4,0,0	35,21,29	0,0,1
A3SS174	ENSRNOG00000028353	Sox13	chr13	+	50472696	50472811	50472699	50472811	50472289	50472358	0.017	0.819091	1	0.539,0.401,0.309	0.425,0.282,0.49	152	149	49,26,21	41,38,46	37,20,52	49,50,53
A3SS25	ENSRNOG00000004362	Rps6ka5	chr6	-	124567262	124567529	124567262	124567454	124572742	124572913	-0.008	0.834114	1	0.007,0.015,0.017	0.021,0.026,0.017	224	149	1,2,2	89,89,78	2,3,2	62,74,76
A3SS161	ENSRNOG00000027091	Kctd18	chr9	-	64860305	64860499	64860305	64860489	64862581	64862793	0.021	0.837042	1	1.0,0.978,0.98	1.0,0.965,0.929	159	149	42,47,51	0,1,1	36,29,28	0,1,2
A3SS188	ENSRNOG00000003261	Usp9x	chrX	-	10526026	10526463	10526026	10526442	10527710	10527806	0.002	0.838269	1	0.967,0.992,0.981	0.981,0.982,0.971	170	149	803,561,720	24,4,12	599,623,621	10,10,16
A3SS36	ENSRNOG00000019381	Eri3	chr5	+	136420691	136420969	136420697	136420969	136408499	136408575	-0.028	0.855239	1	0.892,0.595,0.546	0.663,0.828,0.625	155	149	60,29,35	7,19,28	43,45,26	21,9,15
A3SS309	ENSRNOG00000011572	Klc1	chr6	+	136357992	136358154	136358016	136358154	136356381	136356490	-0.004	0.856634	1	0.578,0.54,0.448	0.558,0.516,0.504	173	149	164,124,147	103,91,156	160,104,130	109,84,110
A3SS28	ENSRNOG00000018322	Picalm	chr1	+	154431989	154432139	154432010	154432139	154425405	154425509	0.028	0.858124	1	0.935,0.86,0.83	0.906,0.818,0.818	170	149	66,70,89	4,10,16	44,36,36	4,7,7
A3SS224	ENSRNOG00000005307	Slc4a10	chr3	+	48198899	48198991	48198902	48198991	48190360	48190549	0.022	0.878583	1	0.681,0.69,0.702	0.604,0.644,0.759	152	149	213,213,228	98,94,95	28,24,45	18,13,14
A3SS149	ENSRNOG00000010643	Kank2	chr8	-	22805107	22805257	22805107	22805236	22817186	22818407	-0.004	0.895814	1	0.983,0.994,1.0	0.997,0.998,0.994	170	149	776,594,788	12,3,0	862,574,773	2,1,4
A3SS156	ENSRNOG00000002420	Zc3h7a	chr10	+	4555897	4556178	4556053	4556178	4555633	4555667	-0.003	0.906937	1	0.988,0.902,0.948	0.951,0.983,0.914	305	149	324,189,188	2,10,5	159,116,152	4,1,7
A3SS279	ENSRNOG00000000999	Smurf1	chr12	+	11522213	11522298	11522222	11522298	11521253	11521455	0.006	0.912288	1	0.675,0.704,0.767	0.744,0.736,0.648	158	149	99,78,91	45,31,26	83,80,76	27,27,39
A3SS57	ENSRNOG00000017045	Zdhhc1	chr19	-	37429518	37429639	37429518	37429597	37429732	37429826	0.004	0.927138	1	0.154,0.229,0.192	0.18,0.202,0.181	191	149	10,8,11	43,21,36	18,11,19	64,34,67
A3SS62	ENSRNOG00000000525	Pi16	chr20	+	6931002	6932064	6931934	6932064	6930394	6930483	-0.007	0.937779	1	0.993,0.983,0.988	0.985,1.0,1.0	1081	149	6033,4284,5548	6,10,9	1856,1261,1470	4,0,0
A3SS103	ENSRNOG00000016813	Tia1	chr4	+	118220887	118220989	118220890	118220989	118217798	118217895	0.004	0.937805	1	0.853,0.911,0.902	0.892,0.841,0.92	152	149	71,63,47	12,6,5	59,54,59	7,10,5
A3SS299	ENSRNOG00000020500	Clk2	chr2	+	188491110	188491242	188491113	188491242	188489871	188489949	0.007	0.940421	1	0.43,0.4,0.465	0.549,0.355,0.37	152	149	60,55,79	78,81,89	72,23,48	58,41,80
A3SS244	ENSRNOG00000011879	Nfat5	chr19	-	38464182	38464263	38464182	38464260	38467780	38467913	-0.001	0.941672	1	0.526,0.611,0.535	0.569,0.568,0.538	152	149	137,130,122	121,81,104	105,59,70	78,44,59
A3SS5	ENSRNOG00000008810	Nsmf	chr3	+	2266014	2266089	2266020	2266089	2264925	2265001	-0.041	0.970827	1	0.546,0.121,0.155	0.402,0.49,0.054	155	149	5,1,4	4,7,21	7,2,1	10,2,17
A3SS286	ENSRNOG00000011375	Tsc2	chr10	-	13970544	13970709	13970544	13970706	13973125	13973220	0.007	0.973457	1	0.434,0.428,0.459	0.519,0.424,0.357	152	149	18,13,13	23,17,15	22,6,13	20,8,23
A3SS40	ENSRNOG00000002175	Clock	chr14	+	34486553	34486759	34486556	34486759	34485736	34485943	0.001	0.992211	1	0.75,0.814,0.706	0.798,0.704,0.766	152	149	135,116,93	44,26,38	109,80,97	27,33,29
A3SS301	ENSRNOG00000010217	Prrc2b	chr3	+	11237506	11237698	11237509	11237698	11236937	11237020	-0.009	0.994833	1	0.349,0.401,0.438	0.291,0.476,0.448	152	149	57,41,50	104,60,63	60,38,48	143,41,58
A3SS322	ENSRNOG00000019964	Taok2	chr1	-	198310708	198310993	198310708	198310975	198311116	198311284	0.002	0.995988	1	0.61,0.584,0.569	0.629,0.523,0.606	167	149	259,175,216	148,111,146	239,144,171	126,117,99
A3SS107	ENSRNOG00000028377	Mpl	chr5	-	137279667	137279966	137279667	137279786	137280512	137280691	-0.691	1	1	0.312,0.0,NA	0.694,NA,1.0	329	149	2,0,0	2,2,0	5,0,2	1,0,0
A3SS91	ENSRNOG00000017283	Kcnt1	chr3	+	3351138	3351373	3351144	3351373	3349749	3349988	-0.662	1	1	0.0,NA,0.0	0.325,NA,1.0	155	149	0,0,0	1,0,1	1,0,1	2,0,0
A3SS112	ENSRNOG00000003767	Rps6kc1	chr13	-	109403514	109403607	109403514	109403600	109442254	109442614	-0.442	1	1	NA,1.0,0.0	0.827,1.0,1.0	156	149	0,1,0	0,0,1	5,3,2	1,0,0
A3SS110	ENSRNOG00000046171	Mlxipl	chr12	-	24594279	24594436	24594279	24594433	24594511	24594579	-0.332	1	1	0.0,1.0,NA	0.495,1.0,1.0	152	149	0,3,0	2,0,0	2,4,2	2,0,0
A3SS64	ENSRNOG00000027564	Tsga10ip	chr1	-	220773154	220773273	220773154	220773234	220773461	220773561	-0.315	1	1	1.0,0.442,0.613	1.0,NA,NA	188	149	7,1,2	0,1,1	6,0,0	0,0,0
A3SS276	ENSRNOG00000007104	Itpr1	chr4	+	140464540	140464591	140464543	140464591	140463453	140463489	-0.224	1	1	0.495,NA,0.0	0.662,0.282,NA	152	149	2,0,0	2,0,1	2,2,0	1,5,0
A3SS50	ENSRNOG00000005936	Foxm1	chr4	+	161688731	161688883	161688734	161688883	161687363	161687912	-0.191	1	1	0.774,0.797,0.855	1.0,NA,1.0	152	149	7,8,12	2,2,2	10,0,8	0,0,0
A3SS308	ENSRNOG00000011841	Map2	chr9	+	73429544	73433288	73429556	73433288	73418538	73418616	-0.153	1	1	0.893,1.0,0.649	NA,NA,1.0	161	149	9,1,2	1,0,1	0,0,1	0,0,0
A3SS258	ENSRNOG00000017689	Itih3	chr16	-	6997098	6997128	6997098	6997125	6998573	6998728	-0.15	1	1	1.0,0.551,1.0	NA,1.0,1.0	152	149	4,5,8	0,4,0	0,8,3	0,0,0
A3SS114	ENSRNOG00000005762	Rab22a	chr3	+	171780647	171780805	171780698	171780805	171774017	171774099	-0.134	1	1	1.0,1.0,0.598	1.0,1.0,NA	200	149	3,3,2	0,0,1	1,4,0	0,0,0
A3SS98	ENSRNOG00000017178	Hydin	chr19	-	41140640	41140817	41140640	41140814	41142760	41142929	-0.132	1	1	0.0,0.0,NA	0.0,0.0,0.395	152	149	0,0,0	4,2,0	0,0,2	1,2,3
A3SS78	ENSRNOG00000005934	Mlip	chr8	-	84494544	84496086	84494544	84496011	84505935	84506328	-0.107	1	1	0.399,NA,0.0	0.307,NA,NA	224	149	2,0,0	2,0,2	2,0,0	3,0,0
A3SS321	ENSRNOG00000037957	Aifm3	chr11	+	87379463	87379568	87379465	87379568	87378926	87379002	-0.086	1	1	1.0,0.664,1.0	0.922,1.0,1.0	151	149	6,2,4	0,1,0	12,2,6	1,0,0
A3SS204	ENSRNOG00000010625	Dnmt3b	chr3	+	149159306	149159394	149159309	149159394	149158604	149158791	-0.056	1	1	1.0,0.495,1.0	0.662,1.0,1.0	152	149	4,1,3	0,1,0	2,4,1	1,0,0
A3SS343	ENSRNOG00000029055	Ttk	chr8	+	91384802	91384957	91384808	91384957	91381785	91381903	-0.05	1	1	1.0,0.885,0.964	NA,1.0,1.0	155	149	34,24,28	0,3,1	0,2,5	0,0,0
A3SS313	ENSRNOG00000015972	Ano5	chr1	+	106953376	106953546	106953484	106953546	106951572	106951795	-0.045	1	1	0.367,NA,NA	0.0,0.537,0.699	257	149	1,0,0	1,0,0	0,2,4	4,1,1
A3SS275	ENSRNOG00000007104	Itpr1	chr4	+	140464540	140464591	140464543	140464591	140450441	140450553	-0.042	1	1	0.873,1.0,1.0	1.0,1.0,NA	152	149	14,1,10	2,0,0	5,1,0	0,0,0
A3SS331	ENSRNOG00000015253	Hsf4	chr19	+	37228805	37228944	37228819	37228944	37228463	37228566	-0.028	1	1	0.0,0.0,0.0	0.084,0.0,0.0	163	149	0,0,0	8,1,7	1,0,0	10,2,4
A3SS61	ENSRNOG00000000774	Gabbr1	chr20	-	1981029	1981254	1981029	1981130	1982307	1982493	-0.021	1	1	0.903,1.0,0.851	0.934,1.0,0.884	273	149	17,24,21	1,0,2	26,15,14	1,0,1
A3SS84	ENSRNOG00000009145	Klf12	chr15	-	84446867	84447054	84446867	84447003	84477261	84477808	-0.02	1	1	0.0,0.018,0.0	0.0,0.056,0.022	200	149	0,1,0	36,41,30	0,2,1	45,25,33
A3SS381	ENSRNOG00000000480	Phf1	chr20	+	5528933	5529034	5528944	5529034	5528485	5528581	-0.018	1	1	0.979,0.967,1.0	1.0,1.0,1.0	160	149	101,63,93	2,2,0	100,86,98	0,0,0
A3SS389	ENSRNOG00000014504	Il1r1	chr9	+	47006110	47006182	47006114	47006182	46997797	46997842	-0.016	1	1	1.0,1.0,0.951	1.0,1.0,1.0	153	149	23,15,20	0,0,1	8,11,6	0,0,0
A3SS69	ENSRNOG00000000894	Fry	chr12	-	5672773	5672834	5672773	5672831	5675755	5675880	-0.01	1	1	0.0,0.0,0.0	0.017,0.006,0.006	152	149	0,0,0	95,59,142	3,1,1	169,153,161
A3SS160	ENSRNOG00000054560	Sh2d3c	chr3	+	11787552	11788082	11787959	11788082	11785126	11785251	-0.008	1	1	1.0,0.977,1.0	1.0,1.0,1.0	556	149	192,160,178	0,1,0	187,102,143	0,0,0
A3SS138	ENSRNOG00000005542	Apob	chr6	+	33202523	33202669	33202583	33202669	33201509	33201697	-0.007	1	1	0.979,1.0,1.0	1.0,1.0,1.0	209	149	130,90,51	2,0,0	4,40,16	0,0,0
A3SS256	ENSRNOG00000032660	Adgrl2	chr2	-	258836958	258837768	258836958	258837759	258843798	258843908	-0.006	1	1	0.017,0.012,0.0	0.009,0.026,0.011	158	149	1,1,0	56,78,77	1,2,1	105,71,82
A3SS216	ENSRNOG00000020178	Cope	chr16	-	20864715	20864871	20864715	20864832	20866376	20866458	-0.006	1	1	0.996,0.995,0.992	1.0,1.0,1.0	188	149	340,241,320	1,1,2	261,137,159	0,0,0
A3SS354	ENSRNOG00000011315	Med16	chr7	+	12627927	12628136	12628006	12628136	12627118	12627274	-0.006	1	1	0.955,0.951,1.0	0.925,1.0,1.0	228	149	65,30,43	2,1,0	38,12,33	2,0,0
A3SS86	ENSRNOG00000060817	Stam	chr17	+	81233683	81233759	81233684	81233759	81222905	81222990	-0.006	1	1	1.0,0.981,1.0	1.0,1.0,1.0	150	149	59,53,44	0,1,0	53,39,60	0,0,0
A3SS393	ENSRNOG00000018020	Apbb1	chr1	-	170394982	170395103	170394982	170395097	170395492	170395620	-0.005	1	1	0.0,0.0,0.0	0.008,0.0,0.008	155	149	0,0,0	131,80,123	1,0,1	125,64,119
A3SS70	ENSRNOG00000010861	Atad1	chr1	-	251253617	251253724	251253617	251253699	251262191	251262392	-0.004	1	1	0.993,1.0,0.995	1.0,1.0,1.0	174	149	346,256,238	2,0,1	299,182,185	0,0,0
A3SS194	ENSRNOG00000019831	Samd4b	chr1	+	85353559	85353799	85353711	85353799	85347616	85348087	-0.004	1	1	1.0,1.0,0.989	1.0,1.0,1.0	301	149	170,145,176	0,0,1	128,77,93	0,0,0
A3SS252	ENSRNOG00000062298	Rpl13a	chr1	-	101121778	101122043	101121778	101121880	101122286	101122359	-0.003	1	1	0.994,0.996,0.995	0.997,0.998,1.0	312	149	4592,3294,3450	13,6,8	4034,2385,3373	6,2,0
A3SS230	ENSRNOG00000012716	Chd2	chr1	-	134832189	134832436	134832189	134832415	134833687	134833821	-0.002	1	1	0.005,0.004,0.007	0.0,0.007,0.015	170	149	2,1,2	329,224,235	0,2,4	222,237,230
A3SS18	ENSRNOG00000026963	Hsp90b1	chr7	-	27229112	27229886	27229112	27229249	27230103	27230373	-0.001	1	1	0.998,1.0,1.0	1.0,1.0,1.0	786	149	2686,2207,2790	1,0,0	2061,1444,1463	0,0,0
A3SS335	ENSRNOG00000019244	Mxra8	chr5	+	173291625	173291966	173291885	173291966	173291386	173291545	-0.001	1	1	1.0,0.996,1.0	1.0,1.0,1.0	409	149	2538,1543,2141	0,2,0	828,800,842	0,0,0
A3SS183	ENSRNOG00000030625	Tf	chr8	-	111714265	111714398	111714265	111714356	111715017	111715194	-0.001	1	1	0.995,0.996,0.996	0.997,0.996,0.996	191	149	1606,1213,1385	6,4,4	757,683,661	2,2,2
A3SS398	ENSRNOG00000001247	Clip1	chr12	+	38450286	38450414	38450289	38450414	38447579	38447629	0	1	1	0.0,0.0,0.003	0.0,0.0,0.004	152	149	0,0,1	362,228,334	0,0,1	270,219,237
A3SS187	ENSRNOG00000010680	Med12l	chr2	+	149482357	149482779	149482617	149482779	149481716	149481852	0	1	1	0.108,0.0,0.0	0.0,0.108,0.0	409	149	1,0,0	3,7,5	0,1,0	4,3,5
A3SS346	ENSRNOG00000014079	Stat1	chr9	-	54304604	54304737	54304604	54304698	54304785	54304815	0	1	1	0.002,0.0,0.001	0.0,0.0,0.003	188	149	2,0,1	889,586,710	0,0,1	310,221,255
A3SS320	ENSRNOG00000036839	Hnrnpa1	chr7	+	144868588	144868744	144868609	144868744	144867632	144867707	0.001	1	1	0.998,1.0,1.0	1.0,1.0,0.995	170	149	698,488,493	1,0,0	516,417,639	0,0,3
A3SS281	ENSRNOG00000004912	Itgav	chr3	+	71195292	71195406	71195307	71195406	71194047	71194206	0.001	1	1	0.0,0.002,0.001	0.0,0.0,0.0	164	149	0,1,1	607,449,742	0,0,0	541,446,545
A3SS383	ENSRNOG00000010479	Mycbp2	chr15	-	93709164	93709331	93709164	93709322	93717187	93717355	0.001	1	1	0.005,0.0,0.0	0.003,0.0,0.0	158	149	2,0,0	358,253,309	1,0,0	279,195,240
A3SS359	ENSRNOG00000001238	Rsrc2	chr12	+	38282289	38282502	38282311	38282502	38279765	38279809	0.001	1	1	0.019,0.029,0.01	0.018,0.018,0.02	171	149	12,11,4	536,322,332	8,8,11	378,388,472
A3SS68	ENSRNOG00000017703	Unc93b1	chr1	+	219176162	219176357	219176195	219176357	219174025	219174179	0.001	1	1	0.01,0.008,0.0	0.016,0.0,0.0	182	149	2,1,0	155,97,174	1,0,0	49,35,42
A3SS48	ENSRNOG00000024025	Nrn1l	chr19	+	37861246	37861351	37861252	37861351	37860717	37861154	0.003	1	1	1.0,1.0,1.0	0.992,1.0,1.0	155	149	106,75,75	0,0,0	124,60,89	1,0,0
A3SS368	ENSRNOG00000002565	Taf1	chrX	+	71478279	71478411	71478285	71478411	71474730	71474847	0.003	1	1	0.0,0.0,0.008	0.0,0.0,0.0	155	149	0,0,1	161,108,115	0,0,0	99,94,86
A3SS97	ENSRNOG00000048509	Ubxn6	chr9	+	10997612	10997741	10997685	10997741	10996945	10997109	0.003	1	1	1.0,1.0,1.0	0.99,1.0,1.0	222	149	168,116,143	0,0,0	151,127,128	1,0,0
A3SS142	ENSRNOG00000017863	Zeb1	chr17	-	54663591	54664760	54663591	54664589	54668680	54668786	0.003	1	1	0.993,1.0,1.0	0.99,0.994,1.0	320	149	640,552,441	2,0,0	631,366,381	3,1,0
A3SS295	ENSRNOG00000024322	Shroom2	chrX	-	23487885	23488153	23487885	23488048	23489605	23490151	0.004	1	1	0.018,0.0,0.04	0.045,0.0,0.0	254	149	1,0,1	32,15,14	2,0,0	25,29,30
A3SS206	ENSRNOG00000051151	Gmps	chr2	+	154561733	154561854	154561739	154561854	154559680	154559862	0.005	1	1	0.0,0.014,0.0	0.0,0.0,0.0	155	149	0,2,0	186,131,160	0,0,0	181,124,172
A3SS75	ENSRNOG00000027831	Map7d3	chrX	-	159198580	159198664	159198580	159198658	159198748	159198841	0.005	1	1	1.0,1.0,1.0	1.0,0.986,1.0	155	149	91,48,48	0,0,0	105,74,57	0,1,0
A3SS15	ENSRNOG00000008237	Unc13b	chr5	+	58708751	58708835	58708757	58708835	58708275	58708353	0.006	1	1	0.0,0.0,0.017	0.0,0.0,0.0	155	149	0,0,1	59,67,57	0,0,0	47,35,37
A3SS369	ENSRNOG00000005043	Cpeb2	chr14	-	72333446	72333631	72333446	72333628	72335503	72335618	0.007	1	1	0.0,0.038,0.0	0.018,0.0,0.0	152	149	0,2,0	63,49,51	1,0,0	55,29,43
A3SS43	ENSRNOG00000032922	Dclk1	chr2	+	144901060	144901157	144901063	144901157	144900628	144900706	0.008	1	1	1.0,1.0,1.0	0.977,1.0,1.0	152	149	56,35,57	0,0,0	43,26,43	1,0,0
A3SS302	ENSRNOG00000005985	Kcnma1	chr15	+	907052	907151	907064	907151	898422	898491	0.01	1	1	0.013,0.027,0.0	0.0,0.009,0.0	161	149	1,2,0	70,66,55	0,1,0	77,103,68
A3SS310	ENSRNOG00000014508	Mgll	chr4	+	120768305	120768521	120768440	120768521	120762754	120762844	0.01	1	1	1.0,0.993,1.0	0.991,0.979,0.993	284	149	402,253,345	0,1,0	407,266,253	2,3,1
A3SS108	ENSRNOG00000009491	Phc3	chr2	+	116040706	116040784	116040711	116040784	116036992	116037148	0.01	1	1	1.0,1.0,0.974	0.987,0.975,0.982	154	149	61,41,39	0,0,1	77,41,58	1,1,1
A3SS273	ENSRNOG00000007325	Usp28	chr8	+	53319653	53319740	53319665	53319740	53313791	53313951	0.011	1	1	0.975,1.0,1.0	1.0,0.942,1.0	161	149	42,21,32	1,0,0	52,35,29	0,2,0
A3SS238	ENSRNOG00000001004	Ncor2	chr12	+	36980979	36981137	36980991	36981137	36970729	36970828	0.012	1	1	1.0,1.0,1.0	0.964,1.0,1.0	161	149	92,66,105	0,0,0	115,89,77	4,0,0
A3SS124	ENSRNOG00000014836	Ralgapb	chr3	+	154930183	154930351	154930249	154930351	154927793	154927995	0.012	1	1	1.0,1.0,1.0	0.991,1.0,0.973	215	149	163,102,139	0,0,0	168,108,106	1,0,2
A3SS348	ENSRNOG00000024711	Sdk2	chr10	-	102313974	102314101	102313974	102314089	102316055	102316194	0.016	1	1	1.0,1.0,1.0	0.953,1.0,1.0	161	149	24,18,32	0,0,0	22,14,18	1,0,0
A3SS205	ENSRNOG00000011420	Mtmr7	chr16	+	54852833	54853160	54853033	54853160	54851366	54851507	0.018	1	1	0.0,0.079,0.037	0.019,0.043,0.0	349	149	0,1,1	14,5,11	3,2,0	65,19,15
A3SS49	ENSRNOG00000008479	Slc8a1	chr6	-	4311750	4311768	4311750	4311765	4311871	4311889	0.018	1	1	0.0,0.0,0.055	0.0,0.0,0.0	152	149	0,0,1	23,18,17	0,0,0	10,10,9
A3SS261	ENSRNOG00000011975	Crtc3	chr1	-	142418602	142418688	142418602	142418685	142422384	142422420	0.019	1	1	0.0,0.058,0.0	0.0,0.0,0.0	152	149	0,1,0	27,16,48	0,0,0	51,32,48
A3SS191	ENSRNOG00000008052	Atp13a2	chr5	+	159531068	159531164	159531078	159531164	159530690	159530842	0.039	1	1	1.0,1.0,1.0	0.882,1.0,1.0	159	149	7,4,2	0,0,0	8,1,7	1,0,0
A3SS119	ENSRNOG00000030938	RGD1564074	chr5	+	124538316	124538415	124538321	124538415	124537262	124537326	0.041	1	1	NA,1.0,1.0	1.0,0.939,0.937	154	149	0,2,2	0,0,0	29,16,31	0,1,2
A3SS388	ENSRNOG00000014382	C2cd5	chr4	-	177274111	177274303	177274111	177274201	177277502	177277598	0.044	1	1	1.0,1.0,1.0	1.0,0.867,1.0	251	149	67,56,55	0,0,0	39,22,19	0,2,0
A3SS213	ENSRNOG00000007597	Rhpn1	chr7	+	116746606	116746801	116746641	116746801	116746165	116746273	0.045	1	1	1.0,1.0,1.0	0.947,0.919,1.0	184	149	16,12,10	0,0,0	22,14,10	1,1,0
A3SS132	ENSRNOG00000005747	Il27ra	chr19	-	25152928	25153037	25152928	25153022	25153129	25153220	0.051	1	1	0.102,NA,0.0	0.0,0.0,0.0	164	149	1,0,0	8,0,5	0,0,0	4,7,8
A3SS123	ENSRNOG00000003882	Cep350	chr13	-	73578750	73579412	73578750	73579409	73582290	73582434	0.055	1	1	0.0,0.0,0.164	0.0,0.0,0.0	152	149	0,0,1	12,11,5	0,0,0	8,11,9
A3SS370	ENSRNOG00000018808	Vip	chr1	+	42174265	42174397	42174268	42174397	42173816	42173921	0.056	1	1	1.0,1.0,1.0	0.831,1.0,1.0	152	149	5,1,17	0,0,0	5,5,2	1,0,0
A3SS34	ENSRNOG00000008432	LOC303140	chr10	-	39211273	39211445	39211273	39211336	39220261	39220365	0.059	1	1	1.0,1.0,1.0	1.0,1.0,0.822	258	149	12,12,10	0,0,0	8,4,8	0,0,1
A3SS143	ENSRNOG00000001143	Cit	chr12	-	46336175	46336485	46336175	46336482	46341918	46342098	0.082	1	1	0.0,0.246,0.0	0.0,0.0,0.0	152	149	0,1,0	1,3,5	0,0,0	2,2,3
A3SS353	ENSRNOG00000051291	Dnhd1	chr1	+	170554736	170554922	170554772	170554922	170551551	170551654	0.112	1	1	NA,NA,0.168	0.168,0.0,0.0	185	149	0,0,1	0,0,4	1,0,0	4,1,6
A3SS10	ENSRNOG00000042080	Il31ra	chr2	-	44337713	44337798	44337713	44337795	44339242	44339336	0.114	1	1	1.0,0.71,0.495	0.495,0.746,NA	152	149	7,5,4	0,2,4	1,6,0	1,2,0
A3SS384	ENSRNOG00000010479	Mycbp2	chr15	-	93786295	93786517	93786295	93786508	93789032	93789307	0.123	1	1	NA,1.0,0.485	0.239,1.0,NA	158	149	0,4,3	0,0,3	1,2,0	3,0,0
A3SS327	ENSRNOG00000012609	Trdn	chr1	-	25410446	25410485	25410446	25410482	25412493	25412532	0.127	1	1	1.0,1.0,1.0	NA,1.0,0.746	152	149	1,2,8	0,0,0	0,2,3	0,0,1
A3SS240	ENSRNOG00000045569	Nol8	chr17	-	15418463	15418589	15418463	15418586	15419256	15419370	0.147	1	1	0.07,0.495,0.0	0.0,0.123,0.0	152	149	1,1,0	13,1,4	0,1,0	14,7,8
A3SS0	ENSRNOG00000007091	Ly6e	chr7	+	116358307	116358407	116358310	116358407	116356915	116357271	0.328	1	1	0.353,0.197,0.433	NA,NA,0.0	152	149	5,1,7	9,4,9	0,0,0	0,0,3
A3SS227	ENSRNOG00000004682	Parpbp	chr7	-	28657861	28657997	28657861	28657994	28664278	28664360	0.514	1	1	0.0,0.746,0.797	0.0,NA,NA	152	149	0,3,4	2,1,1	0,0,0	3,0,0
A3SS152	ENSRNOG00000053288	Ank3	chr20	+	20462398	20462452	20462401	20462452	20454766	20455145	0.564	1	1	0.495,1.0,0.197	NA,NA,0.0	152	149	1,1,1	1,0,4	0,0,0	0,0,1
A3SS263	ENSRNOG00000010260	Dixdc1	chr8	-	55108912	55109080	55108912	55109074	55110269	55110341	1	1	1	NA,NA,1.0	0.0,NA,0.0	155	149	0,0,2	0,0,0	0,0,0	2,0,2

## Sheet: A5SS
#Alternative Splicing Event: A5SS #Condition pair: Experiment vs Control Column A: Track_ID, The ID of the AS event signed by rmats. Column B: Gene_ID, The database name in gene level of the AS event. Column C: Gene_Name, The gene symbol of the AS event. Column D: Chrom, The chromosome of the AS event. Column E: Strand, Strand of the AS event. Column F, G: Long_ES/EE, The start/end Base of long A…
Annotation											DE Statistic							Counts
Track_ID	Gene_ID	Gene_Name	Chrom	Strand	Long_ES	Long_EE	Short_ES	Short_EE	Flanking_ES	Flanking_EE	Diff	p_value	q_value	IncLevel_Experiment	IncLevel_Control	IncFormLen	SkipFormLen	IJC_Experiment	SJC_Experiment	IJC_Control	SJC_Control
A5SS41	ENSRNOG00000000525	Pi16	chr20	+	6931002	6931734	6931002	6931077	6931934	6932064	-0.089	2.7617e-07	4.41873e-05	0.821,0.761,0.748	0.868,0.864,0.864	806	149	6629,4656,6041	268,271,376	1990,1335,1553	56,39,45
A5SS152	ENSRNOG00000042213	Zfp498	chr12	-	11782799	11783232	11782803	11783232	11779778	11779980	-0.119	0.00050775	0.04062	0.0,0.0,0.196	0.226,0.0,0.327	153	149	0,0,1	9,15,4	3,0,4	10,1,8
A5SS17	ENSRNOG00000006554	Fam149b1	chr15	-	4395186	4395316	4395188	4395316	4392149	4392292	0.185	0.00100235	0.0534586	0.81,0.802,0.632	0.528,0.577,0.583	151	149	78,41,47	18,10,27	43,29,34	38,21,24
A5SS158	ENSRNOG00000021689	Rps6kb2	chr1	-	219408214	219408331	219408240	219408331	219408021	219408129	-0.287	0.0024242	0.0969678	0.312,0.254,0.03	0.347,0.532,0.577	175	149	8,4,1	15,10,28	5,8,8	8,6,5
A5SS180	ENSRNOG00000016050	Fgfr1	chr16	-	71280955	71281045	71280961	71281045	71280548	71280721	-0.082	0.0050047	0.127556	0.464,0.479,0.446	0.588,0.534,0.514	155	149	181,151,223	201,158,266	199,112,152	134,94,138
A5SS104	ENSRNOG00000058733	Asap1	chr7	-	104741464	104741587	104741500	104741587	104734488	104734589	-0.135	0.00577819	0.127556	0.219,0.257,0.331	0.397,0.461,0.354	185	149	23,27,35	66,63,57	36,34,32	44,32,47
A5SS63	ENSRNOG00000000527	Mtch1	chr20	-	6941742	6941887	6941793	6941887	6939074	6939122	-0.077	0.00632229	0.127556	0.381,0.438,0.456	0.471,0.495,0.541	200	149	273,220,299	331,210,266	222,174,209	186,132,132
A5SS233	ENSRNOG00000002838	Pdzd11	chrX	-	70460490	70461004	70460799	70461004	70460230	70460287	-0.05	0.00666818	0.127556	0.959,0.853,1.0	1.0,0.961,1.0	458	149	144,125,127	2,7,0	77,75,79	0,1,0
A5SS202	ENSRNOG00000011621	LOC100911576	chr15	-	28495943	28496058	28495982	28496058	28495412	28495460	-0.162	0.00775059	0.127556	0.673,0.514,0.791	0.716,0.873,0.876	188	149	78,28,105	30,21,22	73,95,151	23,11,17
A5SS207	ENSRNOG00000014584	Odf2	chr3	+	8454001	8454127	8454001	8454070	8464271	8464442	-0.125	0.00797226	0.127556	0.512,0.573,0.61	0.749,0.598,0.724	206	149	93,91,106	64,49,49	91,68,98	22,33,27
A5SS116	ENSRNOG00000003399	Hnrnph1	chr10	+	35877226	35877316	35877226	35877286	35878028	35878121	-0.016	0.0105858	0.153976	0.928,0.957,0.956	0.955,0.967,0.968	179	149	1112,806,866	72,30,33	1017,871,994	40,25,27
A5SS143	ENSRNOG00000007597	Rhpn1	chr7	+	116747309	116747386	116747309	116747332	116747537	116747684	-0.108	0.012555	0.1674	1.0,1.0,0.675	1.0,1.0,1.0	203	149	19,10,17	0,0,6	13,13,19	0,0,0
A5SS33	ENSRNOG00000018876	Sdccag3	chr3	-	3830019	3832191	3831783	3832191	3829606	3829746	0.045	0.0232156	0.266325	0.98,0.951,0.89	0.843,0.885,0.957	1913	149	1232,743,831	2,3,8	1169,790,1131	17,8,4
A5SS242	ENSRNOG00000004067	Nrcam	chr6	+	64838457	64838643	64838457	64838634	64852692	64852824	0.263	0.0233034	0.266325	0.557,0.79,0.0	0.239,0.32,0.0	158	149	4,4,0	3,1,5	2,1,0	6,2,4
A5SS83	ENSRNOG00000017220	Tcirg1	chr1	-	219137073	219137194	219137102	219137194	219136710	219136789	0.08	0.0319068	0.34034	0.882,0.921,0.841	0.764,0.785,0.856	178	149	116,98,101	13,7,16	62,48,64	16,11,9
A5SS36	ENSRNOG00000002506	Cdkl2	chr14	+	17553780	17553931	17553780	17553874	17555355	17555479	0.028	0.0379607	0.379607	0.056,0.055,0.062	0.02,0.05,0.018	206	149	7,6,7	85,75,76	1,3,1	36,41,39
A5SS162	ENSRNOG00000014450	Shprh	chr1	+	5263132	5263261	5263132	5263254	5269855	5269944	0.038	0.0499338	0.468272	0.017,0.093,0.016	0.013,0.0,0.0	156	149	1,6,1	56,56,60	1,0,0	72,56,60
A5SS154	ENSRNOG00000049394	LOC100912599	chr1	+	32573227	32573412	32573227	32573351	32574288	32574342	0.333	0.0575603	0.468272	1.0,0.0,0.0	0.0,0.0,0.0	210	149	5,0,0	0,2,6	0,0,0	2,1,4
A5SS134	ENSRNOG00000015633	Cul3	chr9	-	86102954	86103152	86103082	86103152	86083542	86083656	-0.04	0.0615146	0.468272	0.957,0.849,0.845	0.939,0.906,0.926	277	149	248,167,243	6,16,24	258,180,210	9,10,9
A5SS80	ENSRNOG00000012568	Madd	chr3	-	79980330	79980414	79980342	79980414	79979907	79980066	-0.148	0.0624222	0.468272	0.914,0.597,0.649	1.0,0.937,0.667	161	149	23,16,16	2,10,8	15,16,13	0,1,6
A5SS67	ENSRNOG00000060729	Qtrt2	chr11	+	61771789	61772836	61771789	61771989	61774493	61774645	-0.069	0.0652166	0.468272	0.06,0.097,0.094	0.212,0.116,0.13	996	149	3,5,9	7,7,13	18,7,9	10,8,9
A5SS126	ENSRNOG00000007532	RGD1305178	chr3	-	9821707	9821767	9821712	9821767	9820857	9820909	0.019	0.0674968	0.468272	0.992,0.973,0.989	0.984,0.942,0.972	154	149	126,110,188	1,3,2	129,101,106	2,6,3
A5SS91	ENSRNOG00000008393	Tax1bp1	chr4	+	82816307	82816487	82816307	82816433	82820390	82820565	-0.261	0.0693809	0.468272	0.268,0.423,0.595	0.647,0.423,1.0	203	149	5,2,2	10,2,1	5,3,3	2,3,0
A5SS142	ENSRNOG00000018986	Fbxl19	chr1	+	199199753	199199915	199199753	199199786	199200922	199201434	-0.086	0.0702407	0.468272	0.708,0.682,0.827	0.843,0.855,0.778	278	149	95,68,89	21,17,10	110,44,85	11,4,13
A5SS237	ENSRNOG00000002838	Pdzd11	chrX	-	70461448	70461635	70461518	70461635	70460904	70461004	0.018	0.0849941	0.525333	0.059,0.035,0.045	0.037,0.04,0.009	219	149	10,5,6	109,95,87	4,3,1	70,49,74
A5SS148	ENSRNOG00000020457	Tacc2	chr1	+	201299762	201300054	201299762	201299961	201304456	201304518	-0.09	0.0884647	0.525333	0.694,0.725,0.668	0.743,0.862,0.752	242	149	59,47,49	16,11,15	80,71,64	17,7,13
A5SS28	ENSRNOG00000027869	Sox5	chr4	-	178389733	178389965	178389838	178389965	178349958	178350169	-0.006	0.0886499	0.525333	0.011,0.031,0.007	0.016,0.007,0.044	254	149	2,3,1	109,55,88	3,1,11	108,87,139
A5SS138	ENSRNOG00000042630	Asb5	chr16	-	39990128	39990263	39990173	39990263	39987106	39987298	0.212	0.0935635	0.534648	1.0,1.0,1.0	1.0,0.365,1.0	194	149	8,7,3	0,0,0	9,3,11	0,4,0
A5SS194	ENSRNOG00000020134	Upf1	chr16	+	20837392	20837510	20837392	20837477	20837651	20837750	-0.057	0.101113	0.539551	0.113,0.06,0.079	0.124,0.223,0.077	182	149	16,5,10	103,64,96	18,14,7	104,40,69
A5SS73	ENSRNOG00000019154	Zmynd8	chr3	-	162501500	162501905	162501653	162501905	162499186	162499377	-0.053	0.101166	0.539551	0.191,0.153,0.255	0.291,0.198,0.269	302	149	36,27,41	75,74,59	45,21,38	54,42,51
A5SS39	ENSRNOG00000052840	Tanc2	chr10	+	93901200	93901383	93901200	93901272	93962608	93962757	0.062	0.104569	0.539713	0.823,0.839,0.817	0.797,0.705,0.79	260	149	122,109,132	15,12,17	137,96,125	20,23,19
A5SS131	ENSRNOG00000000474	Rgl2	chr20	-	5464005	5464198	5464019	5464198	5463863	5463914	-0.021	0.11453	0.563107	0.014,0.013,0.055	0.052,0.02,0.072	163	149	2,1,5	133,67,78	6,1,5	100,45,59
A5SS130	ENSRNOG00000019000	Limk2	chr14	-	83589501	83589814	83589625	83589814	83587797	83587903	0.028	0.116141	0.563107	0.104,0.072,0.057	0.042,0.04,0.068	273	149	13,6,5	61,42,45	5,5,8	62,66,60
A5SS240	ENSRNOG00000013387	Tpcn2	chr1	-	218425107	218425219	218425169	218425219	218423670	218423770	0.14	0.123194	0.579735	0.712,0.691,0.864	0.536,0.608,0.702	211	149	28,19,18	8,6,2	18,11,20	11,5,6
A5SS88	ENSRNOG00000010533	Arfip1	chr2	-	183535765	183535861	183535786	183535861	183534320	183534433	-0.055	0.146556	0.655373	0.892,0.724,0.864	0.887,0.853,0.905	170	149	160,66,138	17,22,19	126,73,87	14,11,8
A5SS42	ENSRNOG00000020513	Becn1	chr10	-	89225075	89225297	89225097	89225297	89224702	89224831	0.043	0.149065	0.655373	0.267,0.333,0.249	0.277,0.225,0.217	171	149	95,83,82	227,145,215	73,40,59	166,120,186
A5SS244	ENSRNOG00000000931	Sfswap	chr12	-	30808094	30808264	30808141	30808264	30807350	30807482	0.067	0.151555	0.655373	0.608,0.611,0.673	0.514,0.657,0.52	196	149	55,60,73	27,29,27	64,53,67	46,21,47
A5SS3	ENSRNOG00000042492	Rfwd2	chr13	+	76962503	76962580	76962503	76962568	76963291	76963411	-0.044	0.168116	0.694463	0.543,0.562,0.618	0.622,0.668,0.566	161	149	209,140,194	163,101,111	167,183,148	94,84,105
A5SS199	ENSRNOG00000011572	Klc1	chr6	+	136357992	136358154	136357992	136358127	136362489	136362539	-0.052	0.169275	0.694463	0.901,0.746,0.927	0.909,0.897,0.925	176	149	54,45,60	5,13,4	83,41,58	7,4,4
A5SS234	ENSRNOG00000002838	Pdzd11	chrX	-	70460490	70461004	70460904	70461004	70460230	70460287	0.088	0.175491	0.701966	0.674,0.747,0.834	0.802,0.616,0.572	563	149	172,145,152	22,13,8	92,91,96	6,15,19
A5SS217	ENSRNOG00000002227	Kit	chr14	-	35087220	35087414	35087232	35087414	35085524	35085631	-0.168	0.184276	0.719125	0.144,0.357,0.0	0.357,0.0,0.649	161	149	4,3,0	22,5,8	3,0,4	5,2,2
A5SS170	ENSRNOG00000059166	Ldb3	chr16	-	10941355	10941418	10941365	10941418	10941141	10941260	-0.068	0.19526	0.731427	0.757,0.757,0.797	0.815,0.877,0.824	159	149	50,30,42	15,9,10	99,38,65	21,5,13
A5SS45	ENSRNOG00000027831	Map7d3	chrX	-	159190068	159190760	159190092	159190760	159189204	159189338	-0.036	0.196571	0.731427	0.089,0.022,0.039	0.027,0.13,0.102	173	149	6,1,2	53,39,43	2,9,5	63,52,38
A5SS249	ENSRNOG00000010479	Mycbp2	chr15	-	93700094	93700193	93700103	93700193	93697972	93698053	0.03	0.229696	0.786309	0.122,0.177,0.203	0.141,0.122,0.149	158	149	37,34,52	251,149,192	33,16,25	190,109,135
A5SS235	ENSRNOG00000002838	Pdzd11	chrX	-	70460799	70461004	70460904	70461004	70460230	70460287	0.101	0.236003	0.786309	0.444,0.549,0.647	0.595,0.399,0.344	254	149	30,27,25	22,13,8	15,17,17	6,15,19
A5SS27	ENSRNOG00000042201	Efcab2	chr13	+	96335185	96335270	96335185	96335265	96379657	96379737	0.079	0.23749	0.786309	0.795,0.617,0.853	0.575,1.0,0.453	154	149	12,5,6	3,3,1	7,2,6	5,0,7
A5SS24	ENSRNOG00000008465	Tmem176b	chr4	-	78457540	78458179	78458146	78458179	78454755	78454949	0.031	0.239914	0.786309	0.366,0.327,0.339	0.326,0.298,0.315	755	149	392,263,397	134,107,153	324,237,350	132,110,150
A5SS109	ENSRNOG00000010609	Abcf2	chr4	+	7123577	7123783	7123577	7123774	7126031	7126244	-0.017	0.241478	0.786309	0.944,0.896,0.963	0.954,0.964,0.935	158	149	232,191,251	13,21,9	240,200,184	11,7,12
A5SS95	ENSRNOG00000016046	Hecw1	chr17	+	53478483	53479824	53478483	53479782	53483963	53484065	0.077	0.245595	0.786309	1.0,1.0,0.875	0.757,0.886,1.0	191	149	2,2,9	0,0,1	12,10,14	3,1,0
A5SS169	ENSRNOG00000020027	Arhgef2	chr2	+	188004853	188004917	188004853	188004911	188005452	188005582	-0.039	0.245721	0.786309	0.674,0.728,0.626	0.712,0.778,0.655	155	149	183,156,174	85,56,100	203,175,174	79,48,88
A5SS236	ENSRNOG00000002838	Pdzd11	chrX	-	70460799	70461004	70460904	70461004	70460490	70460574	-0.026	0.279802	0.877811	0.116,0.088,0.121	0.116,0.143,0.144	254	149	35,23,29	156,139,124	20,17,26	89,60,91
A5SS204	ENSRNOG00000018023	Bin3	chr15	+	51804699	51804762	51804699	51804740	51805100	51805162	-0.03	0.294397	0.905837	0.054,0.05,0.112	0.119,0.098,0.088	171	149	4,3,8	61,50,55	9,5,3	58,40,27
A5SS58	ENSRNOG00000006642	Yipf6	chrX	+	68627328	68627466	68627328	68627390	68629204	68629333	0.009	0.30651	0.907446	0.033,0.015,0.069	0.012,0.047,0.032	225	149	7,2,14	135,88,126	2,8,5	109,107,99
A5SS102	ENSRNOG00000001227	Adarb1	chr20	+	12075170	12075349	12075170	12075319	12076487	12076656	-0.024	0.306848	0.907446	0.091,0.158,0.14	0.128,0.095,0.239	179	149	23,19,28	191,84,143	23,16,37	131,127,98
A5SS250	ENSRNOG00000001852	Ergic2	chr4	-	182590272	182590405	182590358	182590405	182587129	182587170	-0.014	0.311935	0.907446	0.717,0.717,1.0	1.0,0.864,0.613	235	149	8,4,7	2,1,0	5,10,10	0,1,4
A5SS124	ENSRNOG00000029068	Wdr44	chrX	+	120916642	120916791	120916642	120916779	120917481	120917565	0.078	0.319746	0.913559	0.643,0.607,0.587	0.593,0.401,0.609	161	149	68,45,40	35,27,26	44,13,37	28,18,22
A5SS196	ENSRNOG00000027596	Mbd5	chr3	+	33465219	33466236	33465219	33465546	33467688	33467909	0.042	0.354904	0.996221	0.295,0.221,0.216	0.272,0.151,0.184	839	149	33,16,14	14,10,9	21,10,19	10,10,15
A5SS239	ENSRNOG00000019634	Eif4e2	chr9	+	94316716	94316831	94316716	94316817	94323049	94323154	-0.006	0.385568	1	0.785,1.0,1.0	0.804,1.0,1.0	163	149	16,12,13	4,0,0	9,6,1	2,0,0
A5SS84	ENSRNOG00000045647	Hax1	chr2	-	189332441	189332701	189332624	189332701	189332087	189332275	-0.044	0.392323	1	0.64,0.633,0.642	0.63,0.719,0.698	332	149	202,150,160	51,39,40	163,74,129	43,13,25
A5SS2	ENSRNOG00000026048	Gbf1	chr1	+	266027501	266027707	266027501	266027695	266029834	266029985	-0.064	0.393638	1	0.333,0.459,0.414	0.434,0.557,0.407	161	149	34,44,45	63,48,59	34,19,26	41,14,35
A5SS164	ENSRNOG00000008628	Ica1	chr4	-	34777728	34778100	34777950	34778100	34761426	34761519	-0.021	0.442949	1	0.068,0.048,0.087	0.134,0.066,0.066	371	149	11,6,10	61,48,42	10,3,3	26,17,17
A5SS35	ENSRNOG00000017045	Zdhhc1	chr19	-	37444447	37444527	37444451	37444527	37442093	37442140	0.023	0.461442	1	0.024,0.034,0.041	0.0,0.0,0.029	153	149	1,1,2	40,28,46	0,0,2	57,65,65
A5SS103	ENSRNOG00000002420	Zc3h7a	chr10	+	4567954	4568060	4567954	4567998	4571091	4571200	0.024	0.483732	1	0.641,0.706,0.701	0.674,0.657,0.644	211	149	293,242,259	116,71,78	205,149,169	70,55,66
A5SS213	ENSRNOG00000018095	Nkiras2	chr10	+	88538467	88538709	88538467	88538541	88539117	88540733	-0.02	0.492992	1	0.954,1.0,0.958	0.972,1.0,1.0	317	149	89,80,96	2,0,2	75,41,58	1,0,0
A5SS174	ENSRNOG00000046256	Ralgapa1	chr6	-	76545058	76545279	76545062	76545279	76543906	76544083	-0.004	0.50897	1	0.003,0.027,0.025	0.014,0.05,0.004	153	149	1,6,6	283,207,231	6,12,1	404,221,235
A5SS256	ENSRNOG00000015621	Nsd3	chr16	-	71147720	71147901	71147744	71147901	71144288	71144491	-0.02	0.516118	1	0.0,0.0,0.015	0.046,0.028,0.0	173	149	0,0,1	86,51,58	3,1,0	53,30,62
A5SS72	ENSRNOG00000028448	Elovl1	chr5	+	137258612	137259041	137258612	137258803	137259173	137259230	0.004	0.517369	1	0.989,0.97,1.0	0.946,1.0,1.0	387	149	243,170,203	1,2,0	182,105,148	4,0,0
A5SS243	ENSRNOG00000000931	Sfswap	chr12	-	30767304	30767470	30767388	30767470	30761722	30761953	-0.025	0.525302	1	0.851,0.834,0.912	0.897,0.89,0.886	233	149	89,63,97	10,8,6	136,89,109	10,7,9
A5SS136	ENSRNOG00000022884	Cd84	chr13	+	90275050	90275185	90275050	90275167	90276002	90276097	0	0.544154	1	0.045,0.0,0.037	0.082,0.0,0.0	167	149	2,0,1	38,36,23	1,0,0	10,2,7
A5SS66	ENSRNOG00000003707	Zmym3	chrX	-	71312843	71313530	71313368	71313530	71311890	71311934	0.031	0.546221	1	0.71,0.701,0.809	0.683,0.719,0.726	674	149	144,106,134	13,10,7	146,81,120	15,7,10
A5SS86	ENSRNOG00000058973	Atad2b	chr6	+	29129532	29129729	29129532	29129714	29133039	29133199	-0.041	0.55368	1	0.463,0.455,0.513	0.463,0.451,0.639	164	149	37,23,29	39,25,25	38,28,37	40,31,19
A5SS9	ENSRNOG00000009661	Tgds	chr15	-	103323921	103324191	103324147	103324191	103323210	103323376	0.05	0.564948	1	0.293,0.506,0.252	0.419,0.244,0.238	375	149	47,49,45	45,19,53	49,26,26	27,32,33
A5SS159	ENSRNOG00000001004	Ncor2	chr12	+	37030871	37031099	37030871	37030958	37031936	37032116	-0.008	0.580629	1	0.076,0.108,0.15	0.16,0.134,0.063	290	149	7,9,11	44,38,32	17,9,3	46,30,23
A5SS44	ENSRNOG00000020441	Wnk4	chr10	+	89183336	89183509	89183336	89183459	89184371	89184592	0.095	0.642537	1	1.0,1.0,1.0	1.0,1.0,0.714	199	149	3,4,2	0,0,0	11,4,10	0,0,3
A5SS119	ENSRNOG00000024213	Golim4	chr2	-	174336856	174336939	174336859	174336939	174335357	174335467	-0.002	0.677027	1	0.987,0.979,0.983	0.984,0.982,0.989	152	149	757,532,668	10,11,11	613,454,552	10,8,6
A5SS87	ENSRNOG00000027914	Plscr3	chr10	+	56455045	56455266	56455045	56455073	56455449	56455611	0.026	0.678327	1	1.0,0.975,1.0	1.0,0.958,0.938	342	149	153,89,101	0,1,0	128,53,69	0,1,2
A5SS99	ENSRNOG00000053288	Ank3	chr20	+	20431562	20431644	20431562	20431608	20444188	20444263	0.009	0.68439	1	0.796,0.731,0.838	0.723,0.822,0.794	185	149	97,71,90	20,21,14	94,63,110	29,11,23
A5SS188	ENSRNOG00000025140	Zfat	chr7	-	109062995	109063114	109063028	109063114	109057794	109057918	0.023	0.686475	1	0.409,0.38,0.327	0.188,0.44,0.419	182	149	38,27,41	45,36,69	11,24,22	39,25,25
A5SS107	ENSRNOG00000051196	Parp4	chr15	+	36904947	36905119	36904947	36905080	36910619	36911165	-0.01	0.710792	1	0.029,0.046,0.094	0.061,0.077,0.06	188	149	2,2,5	54,33,38	4,2,4	49,19,50
A5SS189	ENSRNOG00000025140	Zfat	chr7	-	109159848	109160097	109159866	109160097	109135865	109136051	0.046	0.714057	1	1.0,0.965,1.0	0.949,0.877,1.0	167	149	24,31,34	0,1,0	42,16,31	2,2,0
A5SS78	ENSRNOG00000057557	Prlr	chr2	+	60261123	60261183	60261123	60261146	60280887	60280997	-0.173	0.71997	1	0.348,0.286,0.737	0.445,0.445,1.0	186	149	2,5,7	3,10,2	2,4,1	2,4,0
A5SS219	ENSRNOG00000016551	Bcl2l11	chr3	+	120729552	120729947	120729552	120729689	120749179	120749289	-0.008	0.739468	1	0.885,0.68,1.0	1.0,0.862,0.726	407	149	42,29,31	2,5,0	32,17,29	0,1,4
A5SS19	ENSRNOG00000003848	Med12	chrX	+	71193778	71193984	71193778	71193975	71194145	71194223	0.049	0.759136	1	0.444,0.565,0.503	0.541,0.34,0.485	158	149	11,11,15	13,8,14	20,6,15	16,11,15
A5SS59	ENSRNOG00000007078	Wisp1	chr7	+	107710425	107710705	107710425	107710682	107716474	107716735	0.027	0.779244	1	0.805,0.743,0.669	0.731,0.684,0.722	172	149	43,40,35	9,12,15	22,10,15	7,4,5
A5SS141	ENSRNOG00000033133	Nae1	chr19	+	659510	659572	659510	659571	661175	661206	-0.022	0.819876	1	0.033,0.0,0.0	0.063,0.037,0.0	150	149	2,0,0	58,24,35	3,1,0	44,26,35
A5SS200	ENSRNOG00000027962	Smg7	chr13	-	70269690	70270117	70269828	70270117	70267313	70267458	-0.012	0.82787	1	0.203,0.159,0.141	0.165,0.238,0.135	287	149	28,16,24	57,44,76	27,27,25	71,45,83
A5SS205	ENSRNOG00000052704	Tctn2	chr12	-	37391522	37391668	37391570	37391668	37390097	37390235	-0.006	0.830604	1	0.0,0.019,0.012	0.036,0.0,0.013	197	149	0,1,1	81,40,65	3,0,1	61,39,58
A5SS40	ENSRNOG00000000774	Gabbr1	chr20	-	1981029	1981130	1981109	1981130	1979745	1979906	-0.016	0.831216	1	0.245,0.796,0.394	0.426,0.839,0.218	229	149	5,6,7	10,1,7	8,8,3	7,1,7
A5SS246	ENSRNOG00000002338	Dgke	chr10	-	76395666	76395820	76395706	76395820	76391516	76391588	0.035	0.843735	1	0.184,0.496,0.047	0.09,0.305,0.228	189	149	2,5,1	7,4,16	1,5,3	8,9,8
A5SS14	ENSRNOG00000007921	Hnrnpm	chr7	-	18536418	18536610	18536571	18536610	18535445	18535599	-0.013	0.845218	1	0.99,0.967,0.991	0.992,0.994,1.0	302	149	410,354,471	2,6,2	476,333,482	2,1,0
A5SS29	ENSRNOG00000024025	Nrn1l	chr19	+	37861840	37862048	37861840	37862018	37862122	37862278	-0.003	0.857573	1	0.03,0.035,0.015	0.018,0.042,0.029	179	149	5,4,2	135,93,108	3,5,4	138,95,111
A5SS30	ENSRNOG00000020173	Tie1	chr5	-	137310191	137310482	137310197	137310482	137309715	137309906	0.009	0.861969	1	0.761,0.744,0.656	0.746,0.712,0.676	155	149	222,139,143	67,46,72	177,90,102	58,35,47
A5SS70	ENSRNOG00000028845	Ebf1	chr10	+	23664232	23664415	23664232	23664296	23664959	23665015	0.003	0.886086	1	0.064,0.098,0.066	0.064,0.072,0.082	268	149	46,46,44	373,236,348	57,38,56	465,273,347
A5SS181	ENSRNOG00000012405	Tcf4	chr18	+	65502979	65503142	65502979	65503130	65506387	65506617	0.001	0.896958	1	0.623,0.513,0.601	0.576,0.572,0.585	161	149	143,83,135	80,73,83	163,98,122	111,68,80
A5SS98	ENSRNOG00000032437	Pard3	chr19	+	60351797	60351957	60351797	60351948	60358388	60358578	-0.005	0.914195	1	0.311,0.274,0.233	0.372,0.161,0.3	158	149	23,14,20	48,35,62	37,14,35	59,69,77
A5SS115	ENSRNOG00000038436	RGD1307100	chr2	+	123743511	123743713	123743511	123743608	123745343	123745505	-0.004	0.926829	1	0.057,0.034,0.04	0.026,0.059,0.057	254	149	19,10,11	185,167,155	9,15,13	196,140,126
A5SS147	ENSRNOG00000032395	Tfcp2	chr7	-	142147292	142147414	142147304	142147414	142146796	142146939	-0.002	0.929345	1	0.814,0.66,0.581	0.658,0.673,0.729	161	149	33,21,24	7,10,16	52,20,58	25,9,20
A5SS133	ENSRNOG00000010775	Arrdc4	chr1	-	129770761	129771018	129770779	129771018	129770075	129770238	0.027	0.946683	1	0.962,1.0,0.885	0.964,0.839,0.962	167	149	57,36,69	2,0,8	60,35,56	2,6,2
A5SS4	ENSRNOG00000026239	Arid4a	chr6	+	93518935	93519125	93518935	93519077	93521128	93522364	-0.005	1	1	0.0,0.007,0.012	0.027,0.006,0.0	197	149	0,1,2	117,107,126	5,1,0	137,118,111
A5SS10	ENSRNOG00000021424	Cd300lf	chr10	-	103679289	103679638	103679296	103679638	103673684	103673824	-1	1	1	0.0,NA,0.0	NA,NA,1.0	156	149	0,0,0	2,0,4	0,0,2	0,0,0
A5SS15	ENSRNOG00000012918	Mtmr6	chr15	+	40587815	40587985	40587815	40587925	40588385	40588511	-0.004	1	1	0.014,0.0,0.007	0.008,0.006,0.018	209	149	5,0,2	246,212,204	2,1,4	169,123,160
A5SS16	ENSRNOG00000020239	Capn15	chr10	-	15321494	15321993	15321766	15321993	15321236	15321415	-0.054	1	1	0.837,1.0,1.0	1.0,1.0,1.0	421	149	29,14,28	2,0,0	47,22,26	0,0,0
A5SS18	ENSRNOG00000059579	Gpt2	chr19	-	22616737	22616880	22616749	22616880	22614055	22614299	0.022	1	1	0.093,0.0,0.046	0.074,0.0,0.0	161	149	1,0,1	9,15,19	2,0,0	23,10,27
A5SS31	ENSRNOG00000012701	Map7	chr1	+	15736817	15737098	15736817	15737080	15738978	15739183	0.033	1	1	0.0,0.1,0.0	0.0,0.0,0.0	167	149	0,1,0	25,8,12	0,0,0	21,11,5
A5SS34	ENSRNOG00000017045	Zdhhc1	chr19	-	37432842	37433577	37433475	37433577	37432493	37432606	-0.047	1	1	1.0,0.859,1.0	1.0,1.0,1.0	782	149	75,64,55	0,2,0	122,86,97	0,0,0
A5SS37	ENSRNOG00000031174	Arnt	chr2	+	196637066	196637147	196637066	196637143	196638290	196638425	0.007	1	1	0.009,0.03,0.006	0.0,0.006,0.018	153	149	2,4,1	213,125,171	0,1,3	168,149,158
A5SS38	ENSRNOG00000010492	Sp2	chr10	-	84901005	84901093	84901016	84901093	84898645	84899617	0.039	1	1	0.0,0.0,0.117	0.0,0.0,0.0	160	149	0,0,1	13,6,7	0,0,0	13,2,17
A5SS47	ENSRNOG00000031997	Ttll7	chr2	+	252807922	252808131	252807922	252808128	252809083	252809218	-0.003	1	1	1.0,0.991,1.0	1.0,1.0,1.0	152	149	111,113,107	0,1,0	272,218,210	0,0,0
A5SS55	ENSRNOG00000011130	Calca	chr1	-	184188789	184188911	184188813	184188911	184187762	184187857	1	1	1	NA,1.0,NA	0.0,NA,NA	173	149	0,1,0	0,0,0	0,0,0	2,0,0
A5SS61	ENSRNOG00000010031	Vtn	chr10	+	65768387	65768753	65768387	65768726	65768805	65768945	-0.008	1	1	0.0,0.0,0.0	0.0,0.0,0.023	176	149	0,0,0	17,33,49	0,0,1	33,43,36
A5SS71	ENSRNOG00000020927	Tulp2	chr1	+	101507815	101508133	101507815	101508112	101508965	101509078	0.236	1	1	1.0,NA,1.0	1.0,0.724,0.568	170	149	2,0,2	0,0,0	2,3,3	0,1,2
A5SS74	ENSRNOG00000015699	Lman2l	chr9	-	43021306	43021425	43021335	43021425	43017908	43018026	-0.015	1	1	0.79,1.0,1.0	1.0,1.0,0.834	178	149	9,3,24	2,0,0	22,8,12	0,0,2
A5SS77	ENSRNOG00000000799	Abcf1	chr20	+	3315181	3315268	3315181	3315265	3315436	3315572	-0.015	1	1	1.0,0.947,1.0	0.991,1.0,1.0	152	149	106,92,203	0,5,0	113,90,104	1,0,0
A5SS82	ENSRNOG00000013089	Kif13b	chr15	+	48159383	48159479	48159383	48159476	48162434	48162587	0.002	1	1	0.007,0.0,0.0	0.0,0.0,0.0	152	149	1,0,0	142,93,113	0,0,0	103,61,85
A5SS89	ENSRNOG00000050910	LOC688583	chr17	+	36690248	36690407	36690248	36690254	36691869	36692024	-0.223	1	1	1.0,1.0,0.33	NA,1.0,1.0	302	149	2,3,1	0,0,1	0,1,4	0,0,0
A5SS94	ENSRNOG00000000826	Flot1	chr20	-	3430144	3430752	3430706	3430752	3429831	3429996	-0.008	1	1	0.976,1.0,1.0	1.0,1.0,1.0	711	149	194,120,147	1,0,0	179,94,160	0,0,0
A5SS96	ENSRNOG00000011076	Ank2	chr2	-	231255682	231255737	231255704	231255737	231242939	231243014	-0.5	1	1	0.0,1.0,NA	1.0,NA,NA	171	149	0,1,0	2,0,0	1,0,0	0,0,0
A5SS97	ENSRNOG00000025061	RGD1308106	chr1	-	222620738	222621077	222620747	222621077	222620522	222620672	0.015	1	1	0.017,0.029,0.0	0.0,0.0,0.0	158	149	1,1,0	53,32,52	0,0,0	48,34,55
A5SS100	ENSRNOG00000005193	LOC100912917	chr10	-	55577035	55577206	55577050	55577206	55576746	55576866	-0.006	1	1	0.0,0.0,0.0	0.017,0.0,0.0	164	149	0,0,0	43,32,38	1,0,0	54,36,49
A5SS106	ENSRNOG00000002537	Wnk3	chrX	+	20435081	20435313	20435081	20435172	20435698	20435829	0	1	1	0.0,1.0,NA	0.0,1.0,NA	290	149	0,1,0	6,0,0	0,2,0	3,0,0
A5SS110	ENSRNOG00000030247	Eif4ebp3	chr18	+	29469948	29470117	29469948	29470114	29471464	29471918	-0.005	1	1	0.013,0.0,0.0	0.029,0.0,0.0	152	149	2,0,0	154,111,108	5,0,0	164,119,131
A5SS114	ENSRNOG00000001861	Ydjc	chr11	-	88092330	88092756	88092576	88092756	88092025	88092125	-0.133	1	1	0.601,1.0,1.0	1.0,1.0,1.0	395	149	8,6,2	2,0,0	6,4,8	0,0,0
A5SS121	ENSRNOG00000010680	Med12l	chr2	+	149517654	149517826	149517654	149517811	149521231	149521327	-0.333	1	1	0.0,NA,0.0	1.0,0.0,0.0	164	149	0,0,0	3,0,1	1,0,0	0,1,2
A5SS123	ENSRNOG00000017741	Nudt5	chr17	-	76391227	76391338	76391236	76391338	76389490	76389544	-0.393	1	1	0.0,0.0,0.32	0.0,1.0,NA	158	149	0,0,1	7,4,2	0,2,0	1,0,0
A5SS125	ENSRNOG00000011296	Cenpn	chr19	+	49475180	49475409	49475180	49475244	49476053	49476166	0.004	1	1	0.0,0.0,0.035	0.023,0.0,0.0	314	149	0,0,1	21,21,13	1,0,0	20,14,10
A5SS128	ENSRNOG00000033531	Cacna2d1	chr4	-	15748940	15749014	15748952	15749014	15742409	15742486	-0.003	1	1	0.0,0.0,0.0	0.0,0.008,0.0	161	149	0,0,0	230,145,161	0,1,0	223,115,158
A5SS132	ENSRNOG00000002393	Eprs	chr13	+	103318884	103319077	103318884	103319041	103321112	103321284	0	1	1	1.0,1.0,0.998	1.0,0.997,1.0	185	149	706,652,773	0,0,1	564,477,500	0,1,0
A5SS135	ENSRNOG00000027513	Rtel1	chr3	+	176854286	176854427	176854286	176854418	176854919	176855036	-0.007	1	1	0.073,0.0,0.105	0.102,0.068,0.029	158	149	1,0,1	12,9,8	3,1,1	25,13,32
A5SS139	ENSRNOG00000058975	Iqsec2	chrX	+	22285969	22286095	22285969	22286068	22288499	22288599	0.039	1	1	1.0,1.0,1.0	1.0,0.884,1.0	176	149	20,15,13	0,0,0	35,9,14	0,1,0
A5SS140	ENSRNOG00000019161	Cpeb1	chr1	-	143180835	143180940	143180850	143180940	143179771	143179908	0.014	1	1	0.0,0.0,0.043	0.0,0.0,0.0	164	149	0,0,1	12,4,20	0,0,0	3,5,1
A5SS145	ENSRNOG00000003260	Nr1i3	chr13	+	89589903	89590027	89589903	89590009	89590864	89591277	-1	1	1	NA,0.0,NA	1.0,NA,NA	167	149	0,0,0	0,2,0	1,0,0	0,0,0
A5SS146	ENSRNOG00000020178	Cope	chr16	-	20864107	20864832	20864715	20864832	20863349	20863424	-0.011	1	1	0.989,1.0,0.979	1.0,1.0,1.0	757	149	478,397,484	1,0,2	359,272,304	0,0,0
A5SS149	ENSRNOG00000020457	Tacc2	chr1	+	201299762	201300054	201299762	201299961	201305490	201305606	0.022	1	1	1.0,1.0,1.0	0.933,1.0,1.0	242	149	25,19,19	0,0,0	45,27,28	2,0,0
A5SS150	ENSRNOG00000004869	Dach2	chrX	+	85462524	85462703	85462524	85462673	85462798	85462946	0.249	1	1	0.294,0.454,0.0	0.0,0.0,0.0	179	149	1,1,0	2,1,1	0,0,0	3,3,2
A5SS155	ENSRNOG00000026914	Dnah1	chr16	-	7370398	7370629	7370521	7370629	7369301	7369442	-0.5	1	1	0.0,0.215,NA	0.215,NA,1.0	272	149	0,1,0	5,2,0	2,0,1	4,0,0
A5SS163	ENSRNOG00000006569	Itgb8	chr6	-	147099087	147099313	147099168	147099313	147097788	147097895	0.008	1	1	1.0,1.0,1.0	0.976,1.0,1.0	230	149	86,98,68	0,0,0	123,83,82	2,0,0
A5SS173	ENSRNOG00000009434	RGD1310507	chr8	-	111770069	111770208	111770099	111770208	111768341	111768503	0.007	1	1	0.016,0.036,0.0	0.0,0.032,0.0	179	149	1,1,0	50,22,38	0,1,0	19,25,18
A5SS175	ENSRNOG00000004925	Ppp1r12a	chr7	-	51420558	51420641	51420575	51420641	51416003	51416139	-0.09	1	1	1.0,0.729,1.0	1.0,1.0,1.0	166	149	3,3,2	0,1,0	4,1,1	0,0,0
A5SS176	ENSRNOG00000033110	Svep1	chr5	-	75211315	75211407	75211327	75211407	75210092	75210189	-0.001	1	1	0.99,1.0,0.995	1.0,1.0,0.988	161	149	209,153,213	2,0,1	107,71,90	0,0,1
A5SS178	ENSRNOG00000006178	Dync1h1	chr6	+	134983890	134984106	134983890	134984100	134984258	134984405	-0.001	1	1	0.0,0.0,0.006	0.003,0.005,0.002	155	149	0,0,5	692,452,799	2,2,1	596,354,531
A5SS182	ENSRNOG00000015033	Mxd4	chr14	+	81819747	81819847	81819747	81819786	81828320	81828435	0.004	1	1	1.0,1.0,1.0	0.988,1.0,1.0	210	149	203,144,149	0,0,0	118,102,102	1,0,0
A5SS183	ENSRNOG00000001032	Ccz1b	chr12	+	12658950	12660074	12658950	12659068	12660484	12660612	0.013	1	1	1.0,1.0,0.982	1.0,0.943,1.0	1155	149	456,310,415	0,0,1	321,256,337	0,2,0
A5SS186	ENSRNOG00000003841	Kcnh1	chr13	+	111009572	111010046	111009572	111009965	111068034	111068464	0.5	1	1	0.0,NA,1.0	NA,NA,0.0	230	149	0,0,1	3,0,0	0,0,0	0,0,1
A5SS191	ENSRNOG00000026542	Suco	chr13	-	79752442	79753612	79753447	79753612	79751843	79751931	0.006	1	1	0.988,1.0,1.0	0.986,1.0,0.983	1154	149	661,478,539	1,0,0	550,410,436	1,0,1
A5SS198	ENSRNOG00000002079	Mapk10	chr14	+	8223474	8223573	8223474	8223546	8242584	8242754	1	1	1	NA,NA,1.0	0.0,NA,0.0	176	149	0,0,1	0,0,0	0,0,0	1,0,2
A5SS201	ENSRNOG00000014013	Map4k4	chr9	+	46763130	46763237	46763130	46763228	46765321	46765497	-0.004	1	1	0.0,0.0,0.0	0.0,0.007,0.006	158	149	0,0,0	286,199,253	0,1,1	232,125,157
A5SS209	ENSRNOG00000017600	Ptpn9	chr8	+	61715061	61715390	61715061	61715128	61722469	61722563	-0.014	1	1	1.0,0.987,0.971	1.0,1.0,1.0	411	149	298,214,275	0,1,3	216,150,181	0,0,0
A5SS210	ENSRNOG00000046639	Itgae	chr10	+	59682076	59682240	59682076	59682237	59683668	59683797	0.252	1	1	1.0,1.0,1.0	1.0,0.495,NA	152	149	6,7,7	0,0,0	8,1,0	0,1,0
A5SS211	ENSRNOG00000000658	Acacb	chr12	-	48183887	48184055	48183893	48184055	48182042	48182206	-0.008	1	1	0.0,0.0,0.0	0.025,0.0,0.0	155	149	0,0,0	36,18,21	1,0,0	37,32,27
A5SS214	ENSRNOG00000025244	Trrap	chr12	-	11561620	11561756	11561626	11561756	11560414	11560606	0.001	1	1	0.99,1.0,1.0	1.0,0.988,1.0	155	149	99,82,142	1,0,0	127,88,122	0,1,0
A5SS215	ENSRNOG00000012055	Man2a2	chr1	-	142145697	142145934	142145739	142145934	142145456	142145564	-0.008	1	1	0.012,0.0,0.052	0.023,0.064,0.0	191	149	1,0,3	65,34,43	1,2,0	33,23,38
A5SS218	ENSRNOG00000012868	Uaca	chr8	+	65748957	65749145	65748957	65749139	65751055	65751093	0.006	1	1	0.004,0.011,0.01	0.0,0.006,0.0	155	149	1,2,2	251,173,187	0,1,0	201,162,184
A5SS221	ENSRNOG00000021103	Nrxn2	chr1	+	221837880	221837925	221837880	221837904	221846175	221846337	-0.5	1	1	NA,NA,0.0	NA,1.0,0.0	170	149	0,0,0	0,0,1	0,1,0	0,0,2
A5SS225	ENSRNOG00000008551	Rps7	chr6	-	47903930	47904172	47904088	47904172	47902730	47902874	0	1	1	1.0,0.998,1.0	0.998,1.0,0.999	307	149	3098,2199,2228	0,2,0	2865,1915,2439	3,0,1
A5SS226	ENSRNOG00000055097	Terb1	chr19	+	704718	704876	704718	704873	712471	712821	-0.333	1	1	NA,0.0,NA	0.0,1.0,0.0	152	149	0,0,0	0,3,0	0,1,0	3,0,2
A5SS227	ENSRNOG00000013884	Psd3	chr16	+	23573471	23573536	23573471	23573530	23600064	23600154	-0.003	1	1	0.0,0.0,0.0	0.0,0.008,0.0	155	149	0,0,0	191,142,208	0,1,0	155,121,110
A5SS230	ENSRNOG00000001120	Med13l	chr12	-	43459902	43460013	43459908	43460013	43456589	43457321	-0.001	1	1	0.0,0.0,0.008	0.011,0.0,0.0	155	149	0,0,1	92,78,123	1,0,0	87,73,112
A5SS245	ENSRNOG00000003123	Rpa1	chr10	-	62146685	62146817	62146709	62146817	62142678	62142765	0.001	1	1	0.008,0.0,0.0	0.0,0.0,0.005	173	149	2,0,0	202,171,229	0,0,1	161,172,172
A5SS253	ENSRNOG00000030294	Eml4	chr6	+	6637304	6637428	6637304	6637422	6638626	6638776	-0.004	1	1	1.0,0.989,1.0	1.0,1.0,1.0	155	149	147,92,86	0,1,0	120,79,71	0,0,0
A5SS254	ENSRNOG00000029450	Bai1	chr7	+	115823239	115823294	115823239	115823279	115825564	115826262	0.31	1	1	0.405,0.476,NA	0.185,0.0,0.206	164	149	3,2,0	4,2,0	2,0,4	8,4,14

## Sheet: MXE
#Alternative Splicing Event: MXE #Condition pair: Experiment vs Control Column A: Track_ID, The ID of the AS event signed by rmats. Column B: Gene_ID, The database name in gene level of the AS event. Column C: Gene_Name, The gene symbol of the AS event. Column D: Chrom, The chromosome of the AS event. Column E: Strand, Strand of the AS event. Column F, G: 1E_ES/EE, The start/end Base of first AS …
Annotation													DE Statistic							Counts
Track_ID	Gene_ID	Gene_Name	Chrom	Strand	1E_ES	1E_EE	2E_ES	2E_EE	US_ES	US_EE	DS_ES	DS_EE	Diff	p_value	q_value	IncLevel_Experiment	IncLevel_Control	IncFormLen	SkipFormLen	IJC_Experiment	SJC_Experiment	IJC_Control	SJC_Control
MXE1952	ENSRNOG00000056756	Actn1	chr6	-	103379313	103379379	103379819	103379900	103378007	103378166	103380858	103381005	0.143	0	0	0.259,0.326,0.289	0.164,0.159,0.121	230	215	334,263,378	894,508,868	315,166,168	1503,818,1138
MXE644	ENSRNOG00000018184	Tpm1	chr8	-	72840038	72840164	72840379	72840505	72828263	72828397	72841276	72841496	-0.019	5.19302e-11	6.57696e-08	0.955,0.953,0.962	0.974,0.971,0.981	275	275	14524,10528,14457	683,523,570	18158,14500,20369	480,432,403
MXE2250	ENSRNOG00000042726	RGD1560775	chr8	-	96464817	96464931	96468305	96468330	96464427	96464498	96469031	96469069	-0.543	9.09502e-09	7.67923e-06	0.0,0.0,0.0	0.531,0.668,0.43	174	263	0,0,0	7,3,1	3,4,1	4,3,2
MXE1453	ENSRNOG00000046452	Fcgr2b	chr13	-	89329933	89329971	89331872	89332013	89327793	89329837	89334609	89334732	-0.154	1.17954e-07	7.46944e-05	0.053,0.052,0.061	0.157,0.184,0.286	290	187	15,5,10	173,59,99	15,7,23	52,20,37
MXE33	ENSRNOG00000012098	Adcyap1r1	chr4	+	85697475	85697559	85701096	85701180	85694805	85694897	85703845	85703975	0.294	2.5429e-06	0.00128823	0.286,0.429,0.167	0.0,0.0,0.0	233	233	4,3,2	10,4,10	0,0,0	5,8,13
MXE2231	ENSRNOG00000019908	Lamtor2	chr2	-	187912410	187912500	187914301	187914464	187911535	187911706	187915461	187915596	-0.096	1.41448e-05	0.00511846	0.159,0.181,0.227	0.264,0.321,0.271	312	239	105,100,130	426,347,340	133,98,112	284,159,231
MXE117	ENSRNOG00000011329	Pkm	chr8	+	64498947	64499114	64499491	64499658	64496090	64496243	64501586	64501768	-0.071	1.4145e-05	0.00511846	0.161,0.15,0.158	0.24,0.206,0.236	316	316	220,156,221	1146,881,1175	219,102,160	692,394,518
MXE1839	ENSRNOG00000014465	Oca2	chr1	+	114780929	114781038	114799553	114799681	114768929	114769077	114863120	114863180	-0.177	2.53661e-05	0.00791682	0.0,0.0,0.0	0.067,0.226,0.237	258	277	0,0,0	1,1,1	1,3,13	15,11,45
MXE1121	ENSRNOG00000007850	Mok	chr6	-	135235704	135235783	135245735	135245825	135234356	135234535	135250917	135251032	0.528	2.81292e-05	0.00791682	1.0,1.0,1.0	0.417,1.0,0.0	239	228	11,4,6	0,0,0	3,7,0	4,0,4
MXE1096	ENSRNOG00000024468	Traf3ip1	chr9	+	98637848	98637944	98642014	98642077	98633985	98634061	98644177	98644198	-0.53	4.15202e-05	0.0105171	0.224,0.0,0.0	0.591,0.224,1.0	245	212	2,0,0	6,4,10	5,2,3	3,6,0
MXE230	ENSRNOG00000025881	Rbms3	chr8	-	124892607	124892718	124933642	124933693	124844234	124844312	124936099	124936196	0.142	7.42525e-05	0.0166174	0.455,0.503,0.45	0.361,0.316,0.306	200	260	95,81,92	148,104,146	59,47,41	136,132,121
MXE231	ENSRNOG00000025881	Rbms3	chr8	-	124892607	124892718	124933642	124933693	124884176	124884224	124936099	124936196	0.149	7.87243e-05	0.0166174	0.445,0.525,0.425	0.352,0.299,0.296	200	260	95,80,92	154,94,162	58,47,43	139,143,133
MXE134	ENSRNOG00000000596	Fyn	chr20	+	44595880	44596045	44596417	44596573	44592706	44592856	44599140	44599320	-0.164	9.60313e-05	0.0185448	0.53,0.449,0.525	0.582,0.716,0.698	314	305	144,88,156	124,105,137	158,135,131	110,52,55
MXE2197	ENSRNOG00000005015	Rabep1	chr10	+	57557567	57557666	57563545	57563686	57549451	57549919	57572660	57572850	0.028	0.000102498	0.0185448	0.028,0.064,0.014	0.004,0.009,0.008	248	290	10,16,4	411,274,330	1,2,2	294,263,307
MXE246	ENSRNOG00000000655	Ptprc	chr13	-	55115277	55115400	55118075	55118222	55114408	55114480	55124084	55124105	-0.377	0.000167496	0.0282845	0.338,0.542,0.636	0.648,1.0,1.0	296	272	5,9,19	9,7,10	4,3,4	2,0,0
MXE1392	ENSRNOG00000017583	Mapkap1	chr3	+	13662239	13662380	13676168	13676306	13602244	13602354	13696748	13696846	-0.101	0.00018869	0.0298719	0.076,0.067,0.064	0.182,0.128,0.201	290	287	10,6,9	121,83,131	16,13,15	71,88,59
MXE2565	ENSRNOG00000010037	Epb41	chr5	-	150087606	150087708	150095016	150095145	150086377	150086458	150115895	150116072	0.137	0.000229157	0.0341443	0.373,0.413,0.318	0.201,0.289,0.202	278	251	66,71,62	100,91,120	31,41,23	111,91,82
MXE1725	ENSRNOG00000017441	Tpm3	chr2	+	189438655	189438731	189439292	189439368	189437946	189438017	189439999	189440062	0.022	0.000320758	0.0418851	0.973,0.965,0.965	0.95,0.949,0.938	225	225	1780,1341,1795	50,48,65	797,591,661	42,32,44
MXE44	ENSRNOG00000014241	Ece1	chr5	+	156288353	156288500	156289408	156289555	156286441	156286563	156290089	156290155	-0.132	0.000327187	0.0418851	0.667,0.929,0.842	0.833,1.0,1.0	296	296	12,13,16	6,1,3	5,5,4	1,0,0
MXE1156	ENSRNOG00000008129	Pla2r1	chr3	-	46528791	46528994	46544998	46545162	46525735	46525881	46554958	46555071	-0.153	0.000330716	0.0418851	0.725,0.692,0.644	0.88,0.821,0.818	313	352	47,24,37	20,12,23	85,49,72	13,12,18
MXE1074	ENSRNOG00000028856	Pknox2	chr8	-	39493236	39493331	39503737	39503930	39437157	39437266	39551625	39551700	-0.234	0.000381466	0.0429925	0.488,1.0,0.811	1.0,1.0,1.0	342	244	8,9,6	6,0,1	4,8,18	0,0,0
MXE1430	ENSRNOG00000011814	Cbx3	chr4	+	81245676	81245729	81249042	81249185	81244468	81244537	81255865	81255960	-0.1	0.000384674	0.0429925	0.833,0.902,0.867	0.923,0.978,1.0	202	292	38,19,18	11,3,4	33,31,31	4,1,0
MXE1395	ENSRNOG00000013059	Aste1	chr8	+	113943510	113943721	113944736	113944795	113939885	113939933	113945339	113945535	-0.263	0.000405257	0.0429925	0.687,0.574,0.698	1.0,0.864,0.883	360	208	19,14,12	5,6,3	10,22,13	0,2,1
MXE884	ENSRNOG00000011154	Adgrf5	chr9	-	20146906	20146961	20153954	20154080	20129584	20129743	20195412	20195566	-0.11	0.000407351	0.0429925	0.299,0.302,0.331	0.458,0.375,0.428	275	204	105,78,102	183,134,153	132,77,102	116,95,101
MXE1154	ENSRNOG00000000156	LOC100911486	chr5	+	171525583	171525706	171544595	171544718	171483507	171483617	171552596	171552722	-0.077	0.00044437	0.0442612	0.795,1.0,0.934	0.96,1.0,1.0	272	272	62,97,71	16,0,5	24,9,20	1,0,0
MXE977	ENSRNOG00000019519	Idnk	chr17	-	6889482	6889569	6889769	6889800	6885220	6886609	6892404	6892497	-0.311	0.000454319	0.0442612	0.0,0.724,0.344	1.0,1.0,0.0	180	236	0,4,2	2,2,5	4,2,0	0,0,1
MXE479	ENSRNOG00000033090	Ltbp1	chr6	-	21420729	21420897	21448048	21448218	21378293	21378518	21539860	21540152	-0.118	0.000499461	0.0458102	0.346,0.31,0.349	0.47,0.369,0.521	319	317	250,149,249	470,330,461	570,238,648	639,405,593
MXE203	ENSRNOG00000011589	Camk2d	chr2	+	231074178	231074238	231076432	231076474	231070080	231070118	231078899	231078948	-0.191	0.000536867	0.0458102	0.0,0.0,0.0	0.0,0.354,0.219	209	191	0,0,0	14,11,7	0,3,4	8,5,13
MXE2557	ENSRNOG00000057880	Myh11	chr10	+	798581	798602	800443	800536	796667	796770	801594	801658	-0.009	0.000548298	0.0458102	0.027,0.025,0.021	0.039,0.034,0.028	170	242	299,175,204	15499,9811,13595	594,375,374	21046,15301,18723
MXE946	ENSRNOG00000046366	Dmd	chrX	+	51697322	51697400	51713404	51713497	51492811	51492873	51719480	51719653	-0.019	0.00055633	0.0458102	0.023,0.014,0.02	0.036,0.052,0.027	227	242	17,8,10	768,595,524	39,41,24	1128,803,934
MXE2019	ENSRNOG00000015334	Fcho2	chr2	-	29006179	29006321	29012762	29012837	29005941	29006094	29019616	29019708	0.117	0.000560646	0.0458102	0.424,0.432,0.352	0.307,0.262,0.288	224	291	110,76,88	194,130,210	59,40,42	173,146,135
MXE2086	ENSRNOG00000007512	Srp14	chr3	-	110248775	110248888	110249312	110249385	110246974	110247007	110249525	110249627	0.039	0.000630555	0.0492784	0.097,0.095,0.109	0.072,0.067,0.046	222	262	55,48,64	604,542,617	27,29,22	408,473,535
MXE2538	ENSRNOG00000020716	Axl	chr1	-	82566746	82566773	82566983	82567134	82563906	82564039	82568169	82568380	-0.126	0.000648147	0.0492784	0.67,0.683,0.622	0.75,0.739,0.865	300	176	204,169,196	59,46,70	179,111,153	35,23,14
MXE2110	ENSRNOG00000037567	RGD1309730	chr3	-	91122598	91122665	91124687	91124759	91086185	91086427	91125747	91125846	-0.123	0.000661455	0.0492784	0.796,0.746,1.0	1.0,1.0,0.912	221	216	20,30,33	5,10,0	21,23,32	0,0,3
MXE1539	ENSRNOG00000016560	Card19	chr17	+	15856532	15856686	15857683	15857743	15854026	15854169	15857902	15857974	-0.137	0.000708061	0.0512434	0.67,0.632,0.73	0.744,0.828,0.87	303	209	150,112,145	51,45,37	118,77,116	28,11,12
MXE615	ENSRNOG00000001854	Tmtc1	chr4	-	182687870	182688038	182699762	182699884	182678198	182678312	182719407	182719597	0.101	0.000765209	0.053841	0.358,0.404,0.375	0.32,0.239,0.275	271	317	125,101,112	262,174,218	96,44,99	239,164,305
MXE829	ENSRNOG00000029910	Golga4	chr8	+	127194959	127195025	127198409	127198721	127183367	127183457	127199940	127199988	0.107	0.000882843	0.0578385	0.371,0.391,0.296	0.282,0.249,0.206	215	461	93,68,54	338,227,275	64,34,34	350,220,281
MXE202	ENSRNOG00000011589	Camk2d	chr2	+	231074178	231074238	231076432	231076474	231063261	231063299	231078899	231078948	-0.134	0.000909232	0.0578385	0.233,0.0,0.0	0.0,0.337,0.297	209	191	2,0,0	6,11,7	0,5,6	8,9,13
MXE907	ENSRNOG00000002751	Zdhhc15	chrX	-	75500213	75500308	75539763	75539790	75479641	75479711	75566142	75566481	-0.151	0.000918506	0.0578385	0.943,0.776,0.829	1.0,1.0,1.0	176	244	24,5,14	2,2,4	5,2,6	0,0,0
MXE656	ENSRNOG00000009783	Camk2g	chr15	+	3964526	3964610	3965033	3965128	3963988	3964091	3965757	3965880	0.205	0.000930377	0.0578385	0.313,0.44,0.548	0.153,0.28,0.252	233	244	10,18,22	23,24,19	15,13,9	87,35,28
MXE2385	ENSRNOG00000045639	RGD1560883	chr2	+	4381986	4382126	4411928	4412093	4367822	4367933	4424704	4424929	0.214	0.000936193	0.0578385	0.677,0.671,0.641	0.472,0.503,0.373	289	314	27,30,23	14,16,14	23,14,17	28,15,31
MXE586	ENSRNOG00000020340	Brd8	chr18	-	27404057	27404272	27405032	27405079	27403589	27403682	27405282	27405376	-0.138	0.000972657	0.0586605	0.289,0.376,0.377	0.451,0.507,0.497	196	364	34,24,32	155,74,98	46,41,58	104,74,109
MXE2289	ENSRNOG00000001345	Mapkapk5	chr12	+	40519425	40519515	40520649	40520745	40516777	40516875	40521511	40521592	0.036	0.00111376	0.0645532	0.053,0.072,0.0	0.009,0.0,0.009	239	245	8,8,0	146,106,115	1,0,1	116,81,118
MXE1267	ENSRNOG00000000123	Rnf19b	chr5	+	147257677	147257883	147259583	147259725	147246036	147246456	147261369	147261532	-0.124	0.00114609	0.0645532	0.403,0.488,0.501	0.611,0.538,0.616	355	291	151,128,186	183,110,152	96,61,90	50,43,46
MXE1735	ENSRNOG00000018980	Tjap1	chr9	+	17087047	17087150	17097124	17097254	17086474	17086529	17104078	17104176	-0.24	0.00114682	0.0645532	0.505,0.416,0.525	0.769,0.709,0.689	252	279	12,9,13	13,14,13	33,22,26	11,10,13
MXE1308	ENSRNOG00000002393	Eprs	chr13	+	103362798	103362959	103366968	103367047	103360651	103360825	103370355	103370420	-0.071	0.00135487	0.0746061	0.685,0.69,0.705	0.729,0.794,0.77	310	228	758,549,705	256,181,217	556,466,500	152,89,110
MXE1863	ENSRNOG00000007336	Churc1	chr6	+	99823261	99823397	99825651	99825722	99817430	99817527	99831409	99831576	-0.079	0.00140325	0.0756264	0.64,0.665,0.712	0.73,0.795,0.729	285	220	498,345,441	216,134,138	364,301,450	104,60,129
MXE2274	ENSRNOG00000011278	Stk3	chr7	-	73846641	73846770	73848790	73848871	73834043	73834158	73883595	73883812	0.098	0.00145586	0.0768268	0.431,0.457,0.485	0.374,0.311,0.395	230	278	175,135,168	279,194,216	120,79,94	243,212,174
MXE1780	ENSRNOG00000007519	Tmem43	chr4	+	123126997	123127072	123127681	123127783	123126668	123126790	123130291	123130409	-0.129	0.00151896	0.0772232	0.57,0.448,0.481	0.575,0.664,0.646	224	251	137,82,149	116,113,180	127,90,137	105,51,84
MXE10	ENSRNOG00000014900	Crem	chr17	+	57067490	57067679	57079357	57079393	57060031	57060174	57082569	57082726	-0.177	0.00152434	0.0772232	0.036,0.12,0.064	0.305,0.064,0.381	338	185	2,4,4	29,16,32	8,1,9	10,8,8
MXE725	ENSRNOG00000025151	Ildr2	chr13	+	84513643	84513790	84514795	84514972	84491791	84491911	84522943	84523057	0.465	0.00160412	0.0796714	0.908,0.595,0.768	0.197,0.155,0.524	296	326	9,8,3	1,6,1	2,1,9	9,6,9
MXE581	ENSRNOG00000019667	Ppfibp2	chr1	+	171861556	171861656	171876200	171876415	171815873	171816314	171905308	171905401	-0.207	0.00173611	0.0845687	0.166,0.14,0.0	0.248,0.351,0.328	249	364	3,1,0	22,9,17	7,10,3	31,27,9
MXE1745	ENSRNOG00000004566	Arhgef15	chr10	-	55535312	55535395	55535740	55535893	55535096	55535201	55535992	55536153	-0.231	0.00180948	0.0864794	0.535,0.393,0.59	0.734,0.772,0.705	302	232	24,16,15	16,19,8	43,22,28	12,5,9
MXE2529	ENSRNOG00000029658	Rnf213	chr10	+	108609994	108610089	108611489	108611649	108609083	108609118	108612345	108612514	0.108	0.00188817	0.0885689	0.413,0.451,0.384	0.345,0.259,0.321	244	309	222,188,152	399,290,309	55,26,43	132,94,115
MXE1596	ENSRNOG00000008320	Lypla1	chr5	-	14572958	14573024	14587745	14587777	14571614	14571662	14588282	14588422	0.101	0.00199505	0.0918812	0.247,0.184,0.229	0.12,0.083,0.154	181	215	35,18,19	127,95,76	10,5,13	87,66,85
MXE876	ENSRNOG00000005538	Psmd11	chr10	+	67821171	67821296	67828229	67828301	67814168	67814270	67828819	67828877	-0.122	0.00219353	0.0986021	0.626,0.615,0.544	0.713,0.732,0.705	274	221	145,99,99	70,50,67	111,61,89	36,18,30
MXE1160	ENSRNOG00000023176	Kidins220	chr6	+	44304974	44305088	44312349	44312382	44302888	44303112	44314109	44314241	0.04	0.00240988	0.0986021	0.945,0.945,0.956	0.909,0.937,0.881	263	182	448,246,439	18,10,14	359,281,322	25,13,30
MXE1171	ENSRNOG00000002827	Rbfox1	chr10	-	8347941	8348006	8360866	8360906	8317444	8317520	8371169	8371302	-0.617	0.00241288	0.0986021	0.0,1.0,0.0	1.0,0.85,1.0	189	214	0,2,0	2,0,1	6,5,2	0,1,0
MXE1347	ENSRNOG00000062170	Pvt1	chr7	+	102790958	102791044	102827119	102827195	102724228	102724348	102862025	102862050	-0.25	0.00242437	0.0986021	0.862,0.489,0.657	0.757,1.0,1.0	235	225	13,11,6	2,11,3	13,7,17	4,0,0
MXE2232	ENSRNOG00000048025	Cstf2	chrX	+	104895759	104895901	104896658	104896800	104892596	104892659	104897665	104897850	0.417	0.00243339	0.0986021	0.75,1.0,0.5	0.0,0.0,1.0	291	291	3,1,1	1,0,1	0,0,1	1,1,0
MXE2403	ENSRNOG00000015428	Mff	chr9	+	90898146	90898305	90903419	90903479	90891864	90891953	90907017	90907102	-0.107	0.00244196	0.0986021	0.039,0.184,0.011	0.241,0.035,0.279	308	209	7,4,1	118,12,62	7,2,8	15,37,14
MXE1164	ENSRNOG00000030721	Fbrsl1	chr12	+	52362207	52362279	52364011	52364141	52362003	52362033	52366447	52366525	0.175	0.00245127	0.0986021	0.354,0.336,0.207	0.115,0.144,0.112	221	279	10,12,6	23,30,29	4,4,2	39,30,20
MXE1509	ENSRNOG00000033663	P4ha2	chr10	+	39459216	39459276	39459324	39459390	39458743	39458797	39461588	39461657	-0.089	0.0024524	0.0986021	0.69,0.687,0.733	0.782,0.822,0.774	209	215	212,128,254	98,60,95	174,117,123	50,26,37
MXE1700	ENSRNOG00000005260	Acp1	chr6	-	49844092	49844206	49844243	49844357	49838471	49838533	49844442	49844516	0.101	0.00250547	0.0991618	0.598,0.632,0.667	0.589,0.54,0.464	263	263	336,283,313	226,165,156	281,170,182	196,145,210
MXE2537	ENSRNOG00000020716	Axl	chr1	-	82563470	82563562	82566746	82566773	82558581	82558677	82566983	82567134	0.033	0.00267744	0.104338	0.115,0.096,0.096	0.065,0.07,0.074	176	241	86,55,87	903,711,1120	36,31,32	708,568,552
MXE1869	ENSRNOG00000056376	Dusp22	chr17	-	35002954	35003004	35025573	35025656	34992456	34992531	35029015	35029049	-0.15	0.00284233	0.10828	0.708,0.736,0.632	0.896,0.75,0.879	232	199	34,26,24	12,8,12	40,7,17	4,2,2
MXE1558	ENSRNOG00000009987	Akap11	chr15	-	60746552	60746687	60748321	60748369	60745078	60745343	60750243	60750360	0.125	0.00286409	0.10828	0.535,0.46,0.428	0.397,0.325,0.327	197	284	83,68,68	104,115,131	59,30,38	129,90,113
MXE1553	ENSRNOG00000048222	Nlrc5	chr19	-	10969955	10970039	10970178	10970262	10968006	10968090	10972236	10973908	0.383	0.00295538	0.110088	0.786,0.739,0.773	0.125,0.625,0.4	233	233	22,17,17	6,6,5	1,5,4	7,3,6
MXE1185	ENSRNOG00000002511	Flt4	chr10	+	35094377	35094622	35094865	35094978	35093786	35093883	35095066	35095229	0.126	0.00305887	0.112292	0.612,0.674,0.566	0.458,0.466,0.551	394	262	133,118,159	56,38,81	117,80,98	92,61,53
MXE1619	ENSRNOG00000013152	Arhgap10	chr19	+	34227323	34227395	34233019	34233121	34207884	34207946	34239429	34239540	-0.102	0.0031538	0.114122	0.38,0.369,0.407	0.53,0.431,0.501	221	251	100,74,99	185,144,164	133,68,90	134,102,102
MXE629	ENSRNOG00000060349	Fam3c	chr4	-	49399336	49399421	49403281	49403366	49390160	49390287	49405448	49405499	0.126	0.00359685	0.128322	0.429,0.5,0.2	0.0,0.25,0.5	234	234	3,3,1	4,3,4	0,1,1	5,3,1
MXE2098	ENSRNOG00000026336	Tmem255b	chr16	+	81191896	81191959	81199129	81199219	81189072	81189215	81202978	81203059	-0.237	0.0037954	0.133524	0.36,0.273,0.372	0.541,0.501,0.674	212	239	11,5,10	22,15,19	23,16,22	22,18,12
MXE580	ENSRNOG00000019667	Ppfibp2	chr1	+	171815873	171816314	171861556	171861656	171797515	171797803	171876200	171876415	-0.037	0.00467709	0.162289	0.931,0.948,0.924	0.945,1.0,0.969	590	249	508,302,403	16,7,14	369,291,292	9,0,4
MXE928	ENSRNOG00000013089	Kif13b	chr15	+	48172577	48172696	48183381	48183444	48165422	48165476	48185865	48186625	-0.055	0.00495942	0.167943	0.0,0.0,0.022	0.053,0.0,0.133	268	212	0,0,1	65,26,36	2,0,6	28,19,31
MXE637	ENSRNOG00000008907	Fggy	chr5	+	114717768	114717897	114756587	114756691	114674128	114674244	114787964	114788072	-0.249	0.00497264	0.167943	0.534,0.447,0.267	0.614,0.67,0.711	278	253	39,24,6	31,27,15	35,29,27	20,13,10
MXE2271	ENSRNOG00000002028	Tmem50b	chr11	-	31730114	31730227	31733105	31733245	31727377	31727445	31752126	31752243	0.16	0.00508922	0.169404	0.591,0.751,0.668	0.545,0.54,0.444	289	262	99,73,82	62,22,37	62,44,30	47,34,34
MXE2200	ENSRNOG00000018118	Atad3a	chr5	-	173198372	173198424	173199146	173199271	173197821	173197892	173199488	173199614	0.218	0.00514967	0.169404	0.645,0.644,0.848	0.469,0.404,0.61	274	201	47,37,38	19,15,5	41,24,32	34,26,15
MXE821	ENSRNOG00000001862	Ube2l3	chr11	+	88067264	88067360	88083062	88083249	88047831	88047889	88086186	88088476	0.033	0.00543621	0.176537	0.094,0.087,0.075	0.079,0.033,0.045	245	336	48,33,40	635,476,676	29,9,16	461,366,466
MXE2351	ENSRNOG00000024712	Insc	chr1	+	184324944	184325045	184349538	184349884	184299249	184299507	184350811	184350864	-0.241	0.00582322	0.186712	0.271,0.198,0.132	0.381,0.474,0.468	250	495	3,1,1	16,8,13	14,15,12	45,33,27
MXE562	ENSRNOG00000009145	Klf12	chr15	-	84560417	84560507	84605837	84605901	84477261	84477808	84748054	84748525	0.025	0.00627202	0.198548	0.036,0.0,0.257	0.219,0.0,0.0	213	239	1,0,8	30,9,26	2,0,0	8,10,14
MXE2409	ENSRNOG00000047137	Erbin	chr2	-	33886334	33886541	33889462	33889579	33884956	33885049	33891721	33891865	0.026	0.00644827	0.198548	0.009,0.056,0.081	0.02,0.03,0.019	266	356	3,14,23	419,315,351	4,5,4	264,214,276
MXE614	ENSRNOG00000001854	Tmtc1	chr4	-	182678198	182678312	182687870	182688038	182666924	182667068	182699762	182699884	0.072	0.0064487	0.198548	0.297,0.231,0.277	0.244,0.137,0.209	317	263	132,74,123	259,204,266	110,33,114	282,172,358
MXE536	ENSRNOG00000010952	Ift122	chr4	+	147804538	147804592	147807526	147807688	147795533	147795731	147811903	147812070	0.056	0.00654479	0.198548	0.032,0.154,0.0	0.0,0.0,0.019	203	311	2,7,0	92,59,75	0,0,1	125,52,78
MXE1265	ENSRNOG00000019760	Oxnad1	chr16	+	8217062	8217204	8231481	8231724	8215814	8215921	8233470	8233579	0.118	0.00658429	0.198548	0.435,0.473,0.406	0.303,0.292,0.366	291	392	60,36,39	105,54,77	32,26,45	99,85,105
MXE2057	ENSRNOG00000050044	Ptp4a2	chr5	+	148057653	148057784	148059069	148059144	148054463	148054556	148060032	148060339	0.068	0.00677411	0.201868	0.546,0.517,0.534	0.481,0.428,0.484	280	224	637,427,572	423,319,399	428,281,315	370,300,269
MXE2296	ENSRNOG00000016454	Nasp	chr5	-	135457031	135457141	135459207	135459288	135450733	135450813	135463738	135463849	-0.11	0.00693485	0.204256	0.36,0.402,0.444	0.498,0.545,0.493	230	259	62,61,66	124,102,93	52,51,64	59,48,74
MXE1911	ENSRNOG00000023969	Herc6	chr4	-	88610273	88610344	88610655	88610719	88608654	88608838	88612147	88612314	0.099	0.00751637	0.218839	0.353,0.281,0.327	0.235,0.218,0.212	213	220	106,74,82	201,196,174	14,14,13	47,52,50
MXE1815	ENSRNOG00000024545	Ccdc18	chr14	-	2550006	2550220	2553449	2553592	2543692	2543792	2555099	2555267	-0.199	0.00794523	0.228696	0.505,0.354,0.376	0.681,0.514,0.637	292	363	32,15,15	39,34,31	24,17,24	14,20,17
MXE1893	ENSRNOG00000032463	Rap1a	chr2	-	208206156	208206297	208210808	208210877	208203780	208203924	208215103	208215187	0.049	0.00817583	0.23269	0.26,0.236,0.195	0.195,0.163,0.187	218	290	226,128,131	857,551,720	149,80,140	820,547,812
MXE623	ENSRNOG00000012015	Lrrc49	chr8	-	65584499	65584587	65586674	65586731	65576671	65576875	65587340	65587427	-0.135	0.00838618	0.236024	0.59,0.556,0.679	0.743,0.801,0.685	206	237	60,37,57	48,34,31	73,42,51	29,12,27
MXE986	ENSRNOG00000004415	Fam179b	chr6	+	86743336	86743486	86744781	86744877	86739052	86739150	86746606	86746782	0.083	0.00855198	0.236349	0.299,0.278,0.272	0.242,0.151,0.208	299	245	66,45,52	127,96,114	48,24,33	123,111,103
MXE2243	ENSRNOG00000005965	Irak4	chr7	+	135812248	135812394	135816000	135816189	135809123	135809291	135816838	135816999	-0.124	0.00892818	0.236349	0.406,0.391,0.327	0.457,0.461,0.579	295	338	52,28,39	87,50,92	47,38,60	64,51,50
MXE1038	ENSRNOG00000009970	Dfna5	chr4	-	79956594	79956766	79977050	79977243	79954597	79954718	79989361	79989572	-0.204	0.00894817	0.236349	0.6,0.617,0.625	0.796,0.908,0.75	342	321	16,12,16	10,7,9	25,21,32	6,2,10
MXE695	ENSRNOG00000040108	Cd36	chr4	+	14177519	14177589	14183071	14183141	14171619	14171666	14184194	14184382	0.018	0.00899625	0.236349	0.038,0.042,0.064	0.035,0.041,0.013	219	219	25,23,45	637,524,658	19,21,6	527,494,460
MXE1685	ENSRNOG00000008022	Apaf1	chr7	-	31769111	31769295	31779899	31780097	31764247	31764360	31781262	31781452	-0.122	0.00906263	0.236349	0.52,0.451,0.516	0.615,0.652,0.585	347	333	79,53,69	70,62,62	60,41,47	36,21,32
MXE1604	ENSRNOG00000048152	Myo1b	chr9	+	54749549	54749636	54751237	54751324	54749219	54749306	54754164	54754239	-0.047	0.00913347	0.236349	0.021,0.033,0.042	0.049,0.098,0.091	236	236	2,2,4	92,58,91	5,8,9	98,74,90
MXE259	ENSRNOG00000013323	Rnf217	chr1	+	28375696	28375861	28386778	28386980	28362166	28362400	28389597	28389669	0.147	0.00920589	0.236349	0.582,0.56,0.549	0.443,0.34,0.466	314	351	51,25,48	41,22,44	32,18,32	45,39,41
MXE1414	ENSRNOG00000021805	Rft1	chr16	+	6733316	6733395	6735411	6735462	6725711	6725849	6736285	6736416	0.259	0.00926547	0.236349	0.481,0.683,0.697	0.444,0.358,0.281	228	200	19,27,21	18,11,8	10,7,4	11,11,9
MXE1584	ENSRNOG00000057626	Kif1b	chr5	-	166093932	166094009	166101371	166101448	166092140	166092320	166116410	166116516	0.157	0.00933009	0.236349	0.333,0.25,0.222	0.0,0.333,0.0	226	226	1,1,2	2,3,7	0,1,0	2,2,2
MXE1065	ENSRNOG00000032574	Scrib	chr7	-	117108123	117108207	117108701	117108764	117107870	117107969	117110124	117110199	-0.12	0.00946637	0.236349	0.743,0.917,0.746	0.839,0.977,0.949	212	233	29,30,32	11,3,12	57,39,51	12,1,3
MXE247	ENSRNOG00000000655	Ptprc	chr13	-	55115277	55115400	55120552	55120678	55114408	55114480	55124084	55124105	-0.28	0.00947649	0.236349	0.305,0.414,0.442	0.0,1.0,1.0	275	272	4,5,8	9,7,10	0,4,1	2,0,0
MXE9	ENSRNOG00000014900	Crem	chr17	+	57067490	57067679	57079357	57079393	57033574	57033692	57082569	57082726	-0.166	0.00951741	0.236349	0.035,0.164,0.018	0.18,0.267,0.267	338	185	2,5,1	30,14,30	4,2,4	10,3,6
MXE790	ENSRNOG00000029220	Zmym5	chr15	-	37047261	37047468	37049845	37050131	37042395	37043130	37056223	37056314	0.061	0.00971994	0.239035	0.456,0.419,0.44	0.385,0.378,0.369	435	356	589,394,479	575,448,499	324,354,365	424,476,510
MXE1737	ENSRNOG00000004784	Ndufaf5	chr3	+	133246155	133246195	133251332	133251393	133243879	133243983	133261194	133261278	0.226	0.0101052	0.24612	0.483,0.377,0.449	0.105,0.1,0.426	189	210	16,6,11	19,11,15	2,1,6	19,10,9
MXE2134	ENSRNOG00000009696	Mdm4	chr13	-	49798818	49798965	49803677	49803838	49792793	49793675	49805866	49805966	-0.057	0.0102577	0.246654	0.9,0.813,0.932	0.9,0.985,0.931	310	296	197,114,115	21,25,8	169,136,155	18,2,11
MXE883	ENSRNOG00000007117	Cluap1	chr10	-	11872685	11872770	11874498	11874610	11871511	11871691	11877420	11877584	-0.094	0.0104507	0.246654	0.294,0.279,0.394	0.387,0.438,0.425	261	234	77,63,74	166,146,102	67,81,66	95,93,80
MXE8	ENSRNOG00000014900	Crem	chr17	+	57050867	57051014	57079357	57079393	57033574	57033692	57082569	57082726	-0.198	0.0105595	0.246654	0.186,0.211,0.094	0.407,0.385,0.294	296	185	11,6,5	30,14,30	11,3,4	10,3,6
MXE2021	ENSRNOG00000039076	LOC688452	chr1	+	59713478	59713502	59714375	59714485	59712833	59712902	59714794	59714951	0.242	0.0106274	0.246654	0.871,0.771,0.923	0.538,0.5,0.8	173	259	18,9,8	4,4,1	7,4,8	9,6,3
MXE499	ENSRNOG00000017116	Zfp532	chr18	+	61328527	61328704	61340352	61340634	61308851	61311205	61361848	61361961	0.158	0.0106874	0.246654	0.407,0.346,0.433	0.262,0.277,0.174	326	431	14,8,15	27,20,26	15,11,7	56,38,44
MXE2457	ENSRNOG00000015658	Sorbs1	chr1	-	259421032	259421082	259424994	259425096	259412481	259412654	259429362	259429446	-0.021	0.0107258	0.246654	0.0,0.009,0.038	0.034,0.044,0.033	251	199	0,1,4	109,85,81	8,5,6	182,86,138
MXE2401	ENSRNOG00000015428	Mff	chr9	+	90893518	90893593	90903419	90903479	90891864	90891953	90907017	90907102	-0.233	0.0108088	0.246654	0.236,0.383,0.561	0.879,0.537,0.464	224	209	39,8,85	118,12,62	117,46,13	15,37,14
MXE1403	ENSRNOG00000018566	Ctsl	chr17	-	1874465	1874583	1876076	1876239	1872847	1873502	1876451	1876676	0.055	0.0111967	0.251786	0.526,0.521,0.503	0.499,0.435,0.45	312	267	3923,2624,3315	3026,2066,2807	1343,1052,1112	1153,1169,1161
MXE1214	ENSRNOG00000024085	Tmem237	chr9	-	65889239	65889361	65895470	65895561	65882053	65885857	65896568	65896642	0.128	0.0112324	0.251786	0.469,0.297,0.404	0.319,0.263,0.204	240	271	68,28,39	87,75,65	29,18,15	70,57,66
MXE2164	ENSRNOG00000019085	Xpo5	chr9	-	17127891	17127999	17128316	17128399	17126838	17127003	17128886	17128949	0.041	0.0115984	0.257709	1.0,0.961,0.985	0.917,0.934,0.971	232	257	49,44,60	0,2,1	40,51,61	4,4,2
MXE497	ENSRNOG00000051650	Ywhaq	chr6	-	43468183	43468347	43471294	43471418	43467381	43467477	43493067	43493401	0.054	0.0117736	0.259327	0.43,0.374,0.361	0.362,0.298,0.344	273	313	770,488,631	1171,938,1280	646,406,579	1303,1097,1268
MXE728	ENSRNOG00000018140	Smad2	chr18	+	72571324	72571612	72592999	72593089	72550218	72550375	72594060	72594254	-0.094	0.0119928	0.259838	0.491,0.49,0.585	0.567,0.626,0.656	437	239	235,172,188	133,98,73	165,150,167	69,49,48
MXE495	ENSRNOG00000010861	Atad1	chr1	-	251266054	251266175	251269661	251269854	251262191	251262392	251373444	251373619	0.082	0.0120783	0.259838	0.511,0.529,0.568	0.484,0.432,0.447	342	270	277,196,220	209,138,132	189,100,122	159,104,119
MXE2346	ENSRNOG00000061814	Dgcr2	chr11	+	87262717	87262840	87273913	87274036	87242521	87242799	87275297	87275508	-0.121	0.0121906	0.259838	0.088,0.024,0.0	0.056,0.085,0.333	272	272	3,1,0	31,41,65	4,4,3	68,43,6
MXE293	ENSRNOG00000011254	Fam76a	chr5	-	151095757	151095893	151104346	151104433	151091263	151091365	151107165	151107323	-0.129	0.0122071	0.259838	0.341,0.384,0.186	0.51,0.379,0.41	236	285	66,49,25	154,95,132	74,49,65	86,97,113
MXE1587	ENSRNOG00000003019	Ubn1	chr10	-	10694529	10694619	10694852	10695096	10690223	10692445	10698622	10699846	-0.079	0.0124264	0.2623	0.784,0.736,0.783	0.837,0.831,0.873	393	239	161,119,160	27,26,27	144,89,147	17,11,13
MXE2466	ENSRNOG00000008258	Fnbp1	chr3	-	9878071	9878086	9885985	9886168	9873375	9873485	9887067	9887262	-0.119	0.0126393	0.26459	0.816,0.861,0.776	0.888,1.0,0.921	332	164	54,50,49	6,4,7	128,68,94	8,0,4
MXE2298	ENSRNOG00000008560	Ccdc30	chr5	-	138389190	138389335	138395606	138395761	138375786	138375928	138397861	138398071	-0.052	0.0128372	0.266387	0.94,0.975,0.899	1.0,0.969,1.0	304	294	49,41,37	3,1,4	50,65,44	0,2,0
MXE1095	ENSRNOG00000010526	Dennd1a	chr3	-	22259529	22259630	22275880	22275991	22217773	22217875	22291948	22292002	-0.066	0.0129355	0.266387	0.889,0.969,0.918	0.974,1.0,1.0	260	250	25,32,35	3,1,3	39,16,26	1,0,0
MXE2345	ENSRNOG00000000569	Vsir	chr20	+	29909630	29909687	29914678	29914786	29897593	29897769	29917998	29918026	-0.024	0.0131061	0.267723	0.0,0.0,0.003	0.06,0.0,0.016	206	257	0,0,1	420,247,386	12,0,3	233,166,232
MXE1484	ENSRNOG00000015173	Mbtps1	chr19	-	52152371	52152498	52154052	52154184	52148907	52149038	52156489	52156630	0.082	0.0133337	0.270194	0.579,0.599,0.529	0.48,0.46,0.521	281	276	209,134,152	149,88,133	142,85,112	151,98,101
MXE2039	ENSRNOG00000001813	Dnm1l	chr11	+	88875170	88875248	88875527	88875560	88874499	88874556	88877123	88877318	-0.184	0.0136563	0.274535	0.664,0.777,0.529	0.81,0.773,0.938	227	182	37,26,14	15,6,10	16,17,19	3,4,1
MXE1368	ENSRNOG00000006553	Bnc2	chr5	-	102641731	102641815	102680608	102680809	102552741	102552844	102689643	102689769	-0.038	0.0138636	0.276508	0.944,0.907,0.909	0.888,1.0,0.986	350	233	279,221,269	11,15,18	275,188,423	23,0,4
MXE767	ENSRNOG00000040297	Ttc37	chr2	+	2997381	2997534	2999773	2999904	2992175	2992334	3001797	3001921	0.099	0.0143415	0.282429	0.57,0.505,0.537	0.47,0.364,0.481	302	280	160,100,115	112,91,92	111,55,86	116,89,86
MXE1859	ENSRNOG00000016366	Colec12	chr18	+	879964	880015	1019174	1019297	867047	867141	1025520	1025619	0.057	0.0143835	0.282429	0.41,0.368,0.38	0.349,0.301,0.337	200	272	455,282,374	891,658,831	182,163,198	461,514,529
MXE90	ENSRNOG00000007221	Dut	chr3	+	117514953	117515083	117516768	117516860	117514443	117514604	117518836	117518881	-0.081	0.0149623	0.291534	0.18,0.147,0.164	0.277,0.182,0.275	279	241	31,20,24	122,100,106	36,16,25	81,62,57
MXE422	ENSRNOG00000021184	Mark2	chr1	-	222528244	222528289	222531192	222531450	222525989	222527650	222532927	222533025	0.192	0.0151091	0.292147	0.483,0.741,0.455	0.373,0.347,0.383	407	194	45,60,56	23,10,32	40,29,43	32,26,33
MXE2256	ENSRNOG00000003508	Ergic1	chr10	-	16852344	16852439	16862167	16862240	16843469	16843574	16867069	16867131	-0.027	0.0157365	0.301973	0.524,1.0,0.687	0.767,0.524,1.0	222	244	6,7,2	6,0,1	3,1,5	1,1,0
MXE1410	ENSRNOG00000006913	Rpain	chr10	+	57607822	57607993	57609249	57609310	57606649	57606730	57610280	57610392	-0.097	0.0159553	0.30387	0.622,0.761,0.734	0.833,0.783,0.793	320	210	108,92,80	43,19,19	91,77,99	12,14,17
MXE2297	ENSRNOG00000008560	Ccdc30	chr5	-	138381414	138381527	138389190	138389335	138375786	138375928	138395606	138395761	0.17	0.0174195	0.32928	0.537,0.647,0.369	0.368,0.328,0.347	294	262	52,35,42	40,17,64	32,29,37	49,53,62
MXE2350	ENSRNOG00000013328	Rbpms	chr16	+	62056602	62056753	62086654	62086788	62026450	62026513	62089339	62089579	0.033	0.0175667	0.329604	0.887,0.904,0.891	0.862,0.86,0.862	300	283	559,407,600	67,41,69	814,606,830	123,93,125
MXE2133	ENSRNOG00000009696	Mdm4	chr13	-	49796606	49796687	49803677	49803838	49792793	49793675	49805866	49805966	-0.085	0.0180106	0.330611	0.555,0.499,0.484	0.561,0.605,0.628	310	230	197,114,115	117,85,91	169,136,155	98,66,68
MXE1701	ENSRNOG00000013269	Tnfsf10	chr2	+	113015100	113015238	113022985	113023090	113008276	113008467	113024103	113026899	-0.068	0.0180576	0.330611	0.668,0.635,0.682	0.728,0.731,0.731	287	254	230,177,262	101,90,108	269,172,193	89,56,63
MXE898	ENSRNOG00000014836	Ralgapb	chr3	+	154919752	154919884	154922490	154922669	154916490	154916677	154923964	154924113	-0.13	0.0181026	0.330611	0.451,0.455,0.467	0.477,0.732,0.555	281	328	114,90,139	162,126,185	133,150,140	170,64,131
MXE1994	ENSRNOG00000004846	Atp6v1c1	chr7	+	77699797	77699889	77703448	77703517	77698802	77698897	77711121	77711214	-0.076	0.0181425	0.330611	0.527,0.542,0.541	0.646,0.557,0.635	241	218	218,166,184	177,127,141	192,154,173	95,111,90
MXE1938	ENSRNOG00000015473	Phactr2	chr1	-	7405322	7405403	7443691	7443859	7392045	7392592	7480736	7480825	-0.082	0.0182847	0.330822	0.835,0.762,0.849	0.884,0.871,0.937	317	230	105,75,124	15,17,16	84,56,61	8,6,3
MXE704	ENSRNOG00000013351	Stxbp5	chr1	-	3879151	3879202	3886394	3886454	3871990	3872230	3890867	3890933	0.129	0.0184696	0.331798	0.672,0.79,0.668	0.581,0.593,0.569	209	200	45,59,59	21,15,28	42,32,29	29,21,21
MXE583	ENSRNOG00000009781	Dync1i2	chr3	+	57852314	57852461	57852834	57852948	57850740	57850866	57853258	57853392	-0.06	0.0189434	0.337913	0.539,0.567,0.582	0.601,0.671,0.597	296	263	611,485,521	465,329,333	396,340,329	234,148,197
MXE410	ENSRNOG00000005261	Fbxl5	chr14	+	71872627	71872753	71874757	71874906	71870134	71870317	71875768	71875851	-0.08	0.0192598	0.341154	0.511,0.52,0.569	0.554,0.628,0.659	275	298	187,113,168	194,113,138	119,140,148	104,90,83
MXE222	ENSRNOG00000011491	Dnajc13	chr8	-	112778364	112778440	112790827	112790908	112777012	112777054	112807393	112807598	-0.032	0.0199201	0.345556	0.865,1.0,0.89	0.968,0.909,0.974	230	225	72,49,108	11,0,13	61,41,76	2,4,2
MXE2597	ENSRNOG00000030572	Smc5	chr1	-	241010280	241010375	241013276	241013390	241005332	241005506	241021871	241022026	0.052	0.0199485	0.345556	0.921,0.981,0.921	0.913,0.848,0.907	263	244	163,113,139	13,2,11	113,108,115	10,18,11
MXE1344	ENSRNOG00000062170	Pvt1	chr7	+	102724228	102724348	102827119	102827195	102723414	102723586	102862025	102862050	-0.211	0.0201503	0.345556	0.877,0.511,0.736	0.758,1.0,1.0	269	225	17,10,10	2,8,3	15,3,14	4,0,0
MXE1533	ENSRNOG00000010155	Pcm1	chr16	-	54107170	54107348	54113881	54113998	54104232	54104342	54114185	54114356	0.039	0.0203144	0.345556	0.195,0.144,0.189	0.152,0.142,0.118	266	327	117,67,95	594,490,500	101,76,55	692,566,504
MXE619	ENSRNOG00000057291	AABR07019088.1	chr15	+	87554492	87554548	87558154	87558316	87540750	87540990	87561099	87561581	-0.193	0.0203874	0.345556	0.202,0.0,0.252	0.603,0.0,0.431	205	311	1,0,2	6,6,9	2,0,5	2,1,10
MXE2132	ENSRNOG00000009696	Mdm4	chr13	-	49796606	49796687	49798818	49798965	49792793	49793675	49803677	49803838	-0.073	0.0204902	0.345556	0.573,0.608,0.652	0.624,0.711,0.717	296	230	223,174,231	129,87,96	209,241,244	98,76,75
MXE799	ENSRNOG00000042740	Mrpl42	chr7	-	36587998	36588083	36592875	36592939	36583536	36583700	36595868	36596014	0.102	0.0207282	0.345556	0.473,0.5,0.389	0.383,0.359,0.313	213	234	53,51,36	65,56,62	35,24,36	62,47,87
MXE1652	ENSRNOG00000011904	Trappc4	chr8	-	48725059	48725163	48726437	48726612	48724335	48724462	48726781	48726963	0.125	0.0207337	0.345556	0.552,0.591,0.591	0.389,0.406,0.565	324	253	128,87,100	81,47,54	53,35,60	65,40,36
MXE1831	ENSRNOG00000018237	Gstp1	chr1	-	219293534	219293641	219293831	219293867	219293348	219293436	219294076	219294147	-0.042	0.0208906	0.345556	0.039,0.081,0.09	0.111,0.096,0.128	185	256	7,10,12	236,156,168	20,10,17	221,130,160
MXE2115	ENSRNOG00000018176	Rab6a	chr1	+	165649105	165649211	165649277	165649383	165647830	165647884	165651315	165651427	-0.05	0.0209702	0.345556	0.281,0.279,0.253	0.333,0.322,0.309	255	255	252,187,238	645,483,702	231,171,182	462,360,407
MXE1576	ENSRNOG00000008224	Jdp2	chr6	+	109474675	109474908	109499241	109499346	109466059	109466100	109504383	109505161	0.087	0.0210089	0.345556	0.481,0.402,0.469	0.403,0.331,0.358	382	254	149,109,134	107,108,101	66,44,57	65,59,68
MXE862	ENSRNOG00000002841	Cdc42bpa	chr13	+	98353786	98353909	98365047	98365181	98351512	98351679	98374475	98374718	0.052	0.021406	0.349815	0.648,0.648,0.651	0.594,0.573,0.623	272	283	746,526,676	421,297,377	689,550,699	489,427,441
MXE1165	ENSRNOG00000007785	Trmt5	chr6	-	96167165	96167290	96169460	96170098	96165561	96166213	96171576	96171779	-0.127	0.02165	0.351535	0.415,0.47,0.626	0.658,0.618,0.617	787	274	116,79,120	57,31,25	149,79,111	27,17,24
MXE1429	ENSRNOG00000017606	P2rx1	chr10	+	59575351	59575448	59575751	59575832	59574631	59574703	59576070	59576212	0.039	0.0226345	0.365179	0.171,0.174,0.159	0.152,0.115,0.12	246	230	114,70,69	515,310,340	79,42,58	412,302,397
MXE982	ENSRNOG00000043182	Sept6	chrX	-	123527925	123527999	123532968	123533013	123525925	123525953	123535343	123535534	0.028	0.0229582	0.368057	0.055,0.017,0.058	0.0,0.0,0.046	194	223	4,1,4	79,66,75	0,0,1	36,26,24
MXE1574	ENSRNOG00000011910	Hnrnpr	chr5	+	154685222	154685399	154687040	154687176	154676664	154676778	154690536	154690742	0.07	0.0231744	0.369187	0.502,0.473,0.437	0.438,0.34,0.424	326	285	286,198,258	248,193,291	228,148,208	256,251,247
MXE1825	ENSRNOG00000046256	Ralgapa1	chr6	-	76549323	76549448	76552520	76552688	76545058	76545279	76567111	76567273	-0.059	0.0235945	0.37353	0.358,0.378,0.328	0.446,0.414,0.381	317	274	206,170,144	319,242,255	277,189,191	297,231,268
MXE1537	ENSRNOG00000016560	Card19	chr17	+	15854026	15854169	15857683	15857743	15845930	15846002	15857902	15857974	-0.101	0.0238253	0.373765	0.695,0.602,0.678	0.699,0.698,0.88	292	209	159,95,109	50,45,37	91,42,123	28,13,12
MXE1761	ENSRNOG00000027628	Elp5	chr10	-	56581949	56582131	56584993	56585220	56580411	56580507	56589850	56589931	0.087	0.0239619	0.373765	0.483,0.49,0.428	0.389,0.381,0.37	376	331	89,72,62	84,66,73	65,37,60	90,53,90
MXE976	ENSRNOG00000011058	Utrn	chr1	-	6853841	6853903	6961853	6962021	6842042	6842135	6969941	6970040	-0.035	0.0241433	0.373765	0.176,0.161,0.159	0.196,0.18,0.225	317	211	215,161,220	668,560,776	281,217,260	767,659,595
MXE333	ENSRNOG00000009745	Ppp3cc	chr15	-	51927459	51927605	51936365	51936477	51925688	51925828	51944050	51944175	0.08	0.0241995	0.373765	0.59,0.555,0.63	0.533,0.509,0.493	261	295	135,85,128	106,77,85	97,68,74	96,74,86
MXE1892	ENSRNOG00000004322	Sh3kbp1	chrX	-	37907241	37907317	37958483	37958689	37893084	37893179	37970150	37970280	-0.082	0.0243796	0.374264	0.428,0.408,0.448	0.518,0.497,0.515	355	225	131,88,142	111,81,111	122,81,104	72,52,62
MXE227	ENSRNOG00000025881	Rbms3	chr8	-	124844234	124844312	124892607	124892718	124840159	124840288	124936099	124936196	-0.09	0.0246906	0.376754	0.327,0.301,0.39	0.427,0.476,0.384	260	227	65,39,68	117,79,93	69,78,67	81,75,94
MXE1442	ENSRNOG00000042086	Rab26	chr10	-	13895266	13895332	13895564	13895617	13895123	13895180	13895786	13895853	-0.153	0.0255143	0.386992	0.827,1.0,0.713	1.0,1.0,1.0	202	215	9,7,7	2,0,3	5,7,7	0,0,0
MXE2014	ENSRNOG00000011931	Smarca2	chr1	+	244765375	244765429	244776013	244776119	244757629	244757847	244776560	244776662	0.046	0.0270936	0.407029	0.269,0.227,0.198	0.204,0.166,0.185	203	255	114,68,74	390,291,377	99,69,80	486,435,443
MXE2567	ENSRNOG00000010037	Epb41	chr5	-	150121864	150121906	150122072	150122129	150120807	150120870	150125471	150125656	-0.23	0.0271567	0.407029	0.57,0.289,0.296	0.707,0.565,0.573	206	191	10,7,5	7,16,11	13,7,13	5,5,9
MXE1042	ENSRNOG00000003071	Vamp4	chr13	+	80468719	80468770	80472951	80473052	80465768	80465815	80474201	80474281	-0.086	0.0273593	0.407653	0.483,0.503,0.534	0.583,0.605,0.59	200	250	89,51,66	119,63,72	67,60,77	60,49,67
MXE46	ENSRNOG00000055567	Fmnl2	chr3	+	38580719	38580800	38585648	38585725	38559913	38559995	38595056	38595140	-0.09	0.0275666	0.40834	0.486,0.501,0.528	0.577,0.58,0.628	230	226	101,96,106	105,94,93	68,59,55	49,42,32
MXE490	ENSRNOG00000033445	Ccdc171	chr5	+	101859072	101859127	101906813	101906945	101855456	101855602	101935639	101935792	0.202	0.0279316	0.411342	1.0,0.579,1.0	0.647,0.479,0.846	204	281	7,3,2	0,3,0	4,2,12	3,3,3
MXE342	ENSRNOG00000055917	Trim27	chr17	-	45616762	45616878	45619145	45619168	45616611	45616644	45622584	45622815	0.082	0.0283057	0.414441	0.229,0.332,0.24	0.186,0.209,0.159	172	265	27,30,33	140,93,161	17,12,13	115,70,106
MXE1434	ENSRNOG00000013451	Drosha	chr2	+	62973294	62973365	62979903	62980061	62971370	62971473	62981224	62981330	0.07	0.028702	0.417828	0.213,0.256,0.298	0.218,0.202,0.136	220	307	24,22,41	124,89,135	40,26,21	200,143,186
MXE2498	ENSRNOG00000031247	Lekr1	chr2	+	157521670	157521856	157560452	157560530	157508171	157508291	157562991	157563195	-0.224	0.0289189	0.41858	0.0,0.225,0.0	0.088,0.404,0.404	335	227	0,3,0	2,7,1	1,1,6	7,1,6
MXE1808	ENSRNOG00000011321	Rftn1	chr9	+	12888108	12888312	12899445	12899561	12881358	12881749	12932048	12932152	-0.082	0.0297599	0.427531	0.661,0.659,0.641	0.67,0.834,0.702	353	265	249,180,255	96,70,107	187,188,173	69,28,55
MXE1001	ENSRNOG00000031598	Atp8b4	chr3	-	118883762	118883835	118905312	118905374	118875213	118875284	118906425	118906524	-0.308	0.0299399	0.427531	0.243,0.429,0.429	0.558,0.467,1.0	211	222	7,5,5	23,7,7	6,5,5	5,6,0
MXE2452	ENSRNOG00000012473	Cflar	chr9	+	65569165	65569247	65580837	65581333	65563108	65563163	65582214	65582446	0.017	0.0300436	0.427531	0.012,0.052,0.019	0.0,0.017,0.014	231	645	3,10,4	716,510,586	0,2,2	435,322,385
MXE850	ENSRNOG00000009742	Rad52	chr4	+	152442113	152442207	152442371	152442439	152441064	152441166	152443623	152443742	-0.165	0.0304769	0.431273	0.444,0.309,0.29	0.567,0.421,0.551	243	217	25,11,16	28,22,35	22,22,22	15,27,16
MXE2156	ENSRNOG00000000804	Mrps18b	chr20	+	3346556	3346625	3348548	3348615	3346352	3346450	3349737	3349797	-0.155	0.0307626	0.432898	0.288,0.531,0.355	0.562,0.519,0.559	218	216	9,8,15	22,7,27	22,12,23	17,11,18
MXE1212	ENSRNOG00000003590	Tom1l2	chr10	-	46641974	46642124	46646463	46646542	46634788	46634923	46651911	46651996	0.071	0.0310122	0.433999	0.463,0.507,0.442	0.4,0.396,0.403	228	299	104,88,102	158,112,169	116,95,118	228,190,229
MXE505	ENSRNOG00000061379	C7	chr2	-	54759776	54759947	54764830	54764969	54757704	54757948	54766096	54766244	0.017	0.0314194	0.437282	0.939,0.91,0.928	0.938,0.909,0.879	288	320	5213,3074,3892	374,337,335	1863,1538,1376	136,172,210
MXE303	ENSRNOG00000006063	Phf21a	chr3	+	81262594	81262758	81267988	81268144	81260241	81260302	81269793	81269869	-0.071	0.0319184	0.439533	0.346,0.34,0.289	0.414,0.376,0.397	313	305	87,47,55	160,89,132	95,76,92	131,123,136
MXE362	ENSRNOG00000008479	Slc8a1	chr6	-	4307774	4307843	4311750	4311765	4302977	4303108	4311871	4311889	0.035	0.0319282	0.439533	0.021,0.033,0.05	0.0,0.0,0.0	164	218	3,3,5	185,118,125	0,0,0	130,137,142
MXE1334	ENSRNOG00000003264	Nat9	chr10	-	103733060	103733155	103733299	103733359	103732186	103732596	103734197	103734341	0.1	0.0323601	0.440714	0.365,0.272,0.259	0.2,0.15,0.245	209	244	34,16,18	69,50,60	15,5,15	70,33,54
MXE2140	ENSRNOG00000014064	Ctsh	chr8	+	97454718	97454825	97457072	97457198	97451816	97451885	97457861	97458267	0.042	0.0323619	0.440714	0.329,0.286,0.297	0.297,0.245,0.245	256	275	680,431,566	1488,1157,1437	285,179,254	724,591,843
MXE991	ENSRNOG00000051671	Herc1	chr8	+	72174225	72174291	72174462	72174588	72172706	72173000	72175454	72175593	-0.078	0.0328149	0.444492	0.334,0.435,0.425	0.509,0.437,0.482	215	275	56,44,70	143,73,121	98,54,75	121,89,103
MXE455	ENSRNOG00000012536	Sgms1	chr1	-	250810169	250810212	250855391	250855480	250785011	250785093	250919088	250919167	-0.081	0.0330547	0.445359	0.662,0.775,0.62	0.767,0.731,0.801	238	192	97,81,103	40,19,51	110,81,125	27,24,25
MXE1117	ENSRNOG00000050539	Fbln5	chr6	-	125656149	125656276	125656614	125656741	125652742	125652938	125657694	125657817	0.444	0.0337226	0.451027	1.0,0.0,0.333	0.0,0.0,0.0	276	276	3,0,1	0,13,2	0,0,0	4,4,1
MXE462	ENSRNOG00000031778	Mef2d	chr2	+	187536747	187536967	187537272	187537579	187532610	187532740	187537855	187538026	-0.101	0.0338315	0.451027	0.4,0.492,0.483	0.501,0.57,0.608	369	456	35,47,56	65,60,74	69,58,74	85,54,59
MXE106	ENSRNOG00000001786	Snx4	chr11	-	70711206	70711279	70719262	70719318	70707662	70707724	70724568	70724616	-0.082	0.0341903	0.453425	0.458,0.468,0.408	0.52,0.532,0.527	205	222	75,70,70	96,86,110	72,66,68	72,63,66
MXE1627	ENSRNOG00000006999	Wdr78	chr5	-	122560482	122560581	122569105	122569227	122559869	122560096	122569750	122569908	-0.173	0.0355427	0.466816	0.716,0.55,0.696	0.834,0.647,1.0	271	248	11,4,5	4,3,2	11,4,12	2,2,0
MXE1199	ENSRNOG00000015560	Emsy	chr1	-	163554736	163554892	163556653	163556818	163551222	163551374	163564634	163564833	0.109	0.0355687	0.466816	0.671,0.7,0.649	0.593,0.524,0.575	314	305	61,36,57	29,15,30	51,34,46	34,30,33
MXE1345	ENSRNOG00000062170	Pvt1	chr7	+	102744657	102744808	102827119	102827195	102723465	102723586	102862025	102862260	-0.341	0.0358875	0.468573	0.652,0.086,0.6	0.36,1.0,1.0	300	225	5,1,6	2,8,3	3,2,3	4,0,0
MXE211	ENSRNOG00000047756	Mef2a	chr1	-	128242697	128242835	128242898	128243030	128240553	128240773	128267051	128267255	0.068	0.0365119	0.472261	0.578,0.494,0.619	0.522,0.522,0.444	281	287	390,220,413	291,230,260	189,157,195	177,147,249
MXE465	ENSRNOG00000013741	Ube2d3	chr2	+	240649364	240649470	240652204	240652298	240648107	240648185	240654386	240654432	0.051	0.0365429	0.472261	0.529,0.583,0.531	0.517,0.502,0.471	255	243	688,600,643	584,409,542	455,399,443	405,377,475
MXE2230	ENSRNOG00000019908	Lamtor2	chr2	-	187912410	187912500	187914301	187914464	187911532	187911706	187914761	187914905	-0.068	0.0367565	0.47261	0.536,0.507,0.6	0.546,0.668,0.634	312	239	642,466,663	425,347,338	446,418,520	284,159,230
MXE1923	ENSRNOG00000001682	Ttc3	chr11	+	34613059	34613102	34613498	34613649	34612626	34612781	34614051	34614139	-0.073	0.037131	0.475014	0.419,0.385,0.454	0.444,0.548,0.485	192	300	139,98,121	301,245,227	127,103,103	248,133,171
MXE4	ENSRNOG00000017959	Cfap100	chr4	-	122324019	122324183	122324268	122324336	122323692	122323773	122326036	122326229	-0.264	0.0378133	0.481312	0.477,0.302,0.1	0.44,0.706,0.524	217	313	12,6,1	19,20,13	6,10,13	11,6,17
MXE426	ENSRNOG00000019057	Prkcq	chr17	-	71043503	71043703	71049229	71049356	71039795	71039856	71105111	71105286	0.138	0.0380932	0.482451	0.549,0.522,0.52	0.457,0.422,0.297	276	349	26,19,24	27,22,28	28,15,13	42,26,39
MXE1603	ENSRNOG00000004464	Sel1l	chr6	-	115590138	115590195	115591505	115591660	115586608	115586677	115592270	115592352	-0.063	0.0384904	0.483904	0.66,0.676,0.685	0.751,0.745,0.713	304	206	226,182,289	79,59,90	223,125,143	50,29,39
MXE1061	ENSRNOG00000002420	Zc3h7a	chr10	+	4567954	4567998	4571091	4571200	4567453	4567587	4571788	4571922	0.058	0.0387626	0.483904	0.276,0.34,0.306	0.287,0.272,0.189	193	258	107,89,105	375,231,318	76,64,57	252,229,328
MXE824	ENSRNOG00000019154	Zmynd8	chr3	-	162539646	162539790	162545998	162546147	162536340	162536454	162571695	162571766	-0.068	0.0387811	0.483904	0.522,0.527,0.537	0.6,0.59,0.6	298	293	163,120,137	147,106,116	166,76,131	109,52,86
MXE707	ENSRNOG00000004516	Itgbl1	chr15	+	110115183	110115401	110234717	110234864	110114147	110114337	110241677	110241800	0.05	0.0389781	0.483978	0.441,0.423,0.425	0.413,0.353,0.374	367	296	790,522,646	808,575,706	288,219,288	330,324,388
MXE1396	ENSRNOG00000001796	Dgkg	chr11	+	82031268	82031322	82040150	82040321	82021729	82021806	82044086	82044136	-0.025	0.0393027	0.485629	0.057,0.0,0.043	0.037,0.049,0.088	203	320	1,0,1	26,16,35	2,2,4	81,61,65
MXE2101	ENSRNOG00000030017	Ercc6	chr16	+	8747754	8748481	8760509	8760635	8741987	8742099	8772185	8772321	-0.042	0.0401401	0.491584	0.911,0.899,0.964	0.959,0.94,1.0	876	275	164,170,170	5,6,2	226,151,169	3,3,0
MXE221	ENSRNOG00000011491	Dnajc13	chr8	-	112777467	112777617	112778364	112778440	112777012	112777054	112790827	112790908	0.069	0.0403297	0.491584	0.312,0.28,0.302	0.259,0.203,0.225	225	299	46,34,64	135,116,197	31,19,28	118,99,128
MXE1563	ENSRNOG00000025000	Cep104	chr5	+	171274483	171274678	171275353	171275521	171272767	171272983	171276014	171276188	0.096	0.040534	0.491584	0.417,0.451,0.401	0.274,0.298,0.41	344	317	52,41,48	67,46,66	34,30,40	83,65,53
MXE918	ENSRNOG00000027191	Birc6	chr6	-	22053424	22053618	22063973	22064111	22049441	22049553	22067386	22067568	0.053	0.0406957	0.491584	0.546,0.546,0.532	0.48,0.487,0.499	287	343	448,327,409	446,325,430	321,233,283	416,293,339
MXE1401	ENSRNOG00000006285	Tlk2	chr10	+	93465607	93465700	93470615	93470726	93451476	93451644	93471308	93471445	0.024	0.0407551	0.491584	0.037,0.038,0.027	0.017,0.0,0.014	242	260	4,4,3	112,108,118	2,0,2	121,71,155
MXE1412	ENSRNOG00000011987	Cd2ap	chr9	+	20794680	20794841	20801956	20802110	20765295	20765418	20811698	20811799	0.052	0.0412598	0.495313	0.381,0.436,0.421	0.353,0.38,0.349	310	303	253,256,295	401,324,397	217,215,178	389,343,324
MXE1075	ENSRNOG00000028856	Pknox2	chr8	-	39493236	39493331	39503737	39503930	39455759	39455865	39551625	39551700	-0.221	0.0420613	0.502553	0.416,0.865,0.682	1.0,0.781,0.845	342	244	8,9,6	8,1,2	4,10,23	0,2,3
MXE1041	ENSRNOG00000003071	Vamp4	chr13	+	80465768	80465815	80468719	80468770	80464322	80464444	80472951	80473052	0.08	0.0427785	0.508574	0.367,0.368,0.342	0.323,0.228,0.285	196	200	46,36,52	81,63,102	35,26,32	75,90,82
MXE1337	ENSRNOG00000004574	Ofd1	chrX	+	29601518	29601671	29601905	29601973	29600759	29600917	29602805	29602925	-0.07	0.0430374	0.508574	0.841,0.757,0.876	0.843,0.943,0.898	302	217	125,65,69	17,15,7	90,92,86	12,4,7
MXE120	ENSRNOG00000026128	Cpne8	chr7	-	131748147	131748251	131767225	131767272	131740880	131740920	131767888	131767929	0.092	0.0431676	0.508574	0.298,0.382,0.48	0.283,0.307,0.293	196	253	55,59,88	167,123,123	33,23,27	108,67,84
MXE2008	ENSRNOG00000025702	Kdm2b	chr12	+	39148283	39148427	39149423	39149510	39142271	39142496	39149687	39149948	-0.097	0.0437123	0.512608	0.359,0.334,0.296	0.5,0.39,0.389	293	236	34,28,34	49,45,65	46,27,34	37,34,43
MXE2441	ENSRNOG00000002838	Pdzd11	chrX	-	70460230	70460287	70460490	70460574	70459604	70459703	70460799	70461004	-0.05	0.0440929	0.51303	0.046,0.011,0.034	0.085,0.018,0.137	233	206	4,1,3	74,76,76	4,1,7	38,49,39
MXE944	ENSRNOG00000011739	Dennd4a	chr8	+	70352818	70352964	70364651	70364785	70351714	70351933	70366176	70366312	-0.091	0.0448611	0.51303	0.418,0.455,0.45	0.461,0.511,0.623	295	283	111,101,99	148,116,116	89,86,98	100,79,57
MXE957	ENSRNOG00000015734	Ube3a	chr1	+	116610499	116610544	116643749	116644033	116587814	116588320	116647660	116648907	-0.056	0.0448931	0.51303	0.293,0.32,0.318	0.365,0.351,0.384	194	433	87,75,79	468,356,379	100,75,87	388,310,311
MXE1346	ENSRNOG00000062170	Pvt1	chr7	+	102790958	102791044	102827119	102827195	102723414	102723586	102862025	102862050	-0.182	0.0451282	0.51303	0.933,0.59,0.657	0.725,1.0,1.0	235	225	29,12,6	2,8,3	11,6,11	4,0,0
MXE527	ENSRNOG00000005934	Mlip	chr8	-	84482628	84482700	84494544	84496086	84461480	84461546	84505935	84506328	0.02	0.0453719	0.51303	0.186,1.0,1.0	0.478,0.647,1.0	1691	221	14,6,6	8,0,0	7,14,11	1,1,0
MXE483	ENSRNOG00000016465	Trmu	chr7	+	126759468	126759634	126761555	126761662	126756150	126756301	126765311	126765434	-0.073	0.045619	0.51303	0.617,0.668,0.649	0.747,0.732,0.675	315	256	121,62,109	61,25,48	120,84,125	33,25,49
MXE671	ENSRNOG00000004057	Ccdc88a	chr14	+	113904481	113904643	113906515	113906793	113901836	113902001	113907007	113907151	0.061	0.0458595	0.51303	0.501,0.52,0.482	0.501,0.425,0.394	311	427	414,322,299	566,408,441	322,194,166	440,361,350
MXE1942	ENSRNOG00000010330	Mark3	chr6	+	136084556	136084622	136091073	136091144	136081573	136081622	136093197	136093254	-0.063	0.0459588	0.51303	0.571,0.612,0.625	0.662,0.683,0.651	215	220	164,122,166	126,79,102	151,145,131	79,69,72
MXE2588	ENSRNOG00000004908	Smc6	chr6	+	36975010	36975148	36977915	36978061	36973057	36973228	36979895	36980021	-0.051	0.0460709	0.51303	0.492,0.485,0.455	0.5,0.563,0.521	287	295	458,379,358	487,413,441	372,366,356	382,292,336
MXE1520	ENSRNOG00000032039	Atp9b	chr18	-	77477059	77477111	77484238	77484297	77450251	77450332	77489359	77489468	0.062	0.0461357	0.51303	0.933,0.899,0.89	0.892,0.806,0.839	208	201	101,74,109	7,8,13	60,60,54	7,14,10
MXE696	ENSRNOG00000040108	Cd36	chr4	+	14186482	14186556	14236256	14236330	14185771	14185890	14245283	14245338	0.414	0.0462051	0.51303	1.0,0.75,0.692	0.6,0.0,0.6	223	223	6,3,9	0,1,4	3,0,3	2,2,2
MXE895	ENSRNOG00000010457	Vash1	chr6	+	110630823	110630912	110633672	110633747	110624855	110625969	110634367	110634749	0.149	0.0462919	0.51303	0.64,0.712,0.59	0.452,0.418,0.624	238	224	51,42,55	27,16,36	28,16,44	32,21,25
MXE1405	ENSRNOG00000018461	Pdgfrb	chr18	+	56396596	56396756	56397809	56397969	56395241	56395352	56399187	56399348	-0.207	0.0464068	0.51303	0.071,0.0,0.182	0.1,0.375,0.4	309	309	1,0,2	13,1,9	1,3,2	9,5,3
MXE630	ENSRNOG00000025416	Dpy19l4	chr5	-	24516248	24516305	24519338	24519459	24515220	24515303	24523267	24523387	-0.139	0.0466329	0.51303	0.713,0.63,0.534	0.625,0.741,0.928	270	206	65,49,36	20,22,24	35,30,51	16,8,3
MXE1277	ENSRNOG00000009789	Topbp1	chr8	+	111807759	111807932	111810021	111810233	111806586	111806945	111812410	111812697	0.088	0.047059	0.51303	0.344,0.385,0.378	0.262,0.323,0.259	322	361	43,34,33	92,61,61	19,20,19	60,47,61
MXE1824	ENSRNOG00000046256	Ralgapa1	chr6	-	76545062	76545279	76549323	76549448	76543906	76544083	76552520	76552559	0.037	0.0471247	0.51303	0.158,0.181,0.147	0.105,0.141,0.13	274	366	49,41,36	349,248,279	40,31,31	455,253,277
MXE2421	ENSRNOG00000015149	Nrg4	chr8	-	59806766	59806913	59846824	59846918	59799361	59799441	59848411	59848475	-0.092	0.0471915	0.51303	0.148,0.328,0.0	0.343,0.0,0.41	243	296	1,2,0	7,5,3	3,0,4	7,4,7
MXE1144	ENSRNOG00000032436	Tmod3	chr8	-	82439757	82439901	82442419	82442527	82437807	82437952	82443621	82443752	0.05	0.0476308	0.515331	0.479,0.468,0.439	0.442,0.39,0.405	257	293	546,404,447	678,523,650	336,223,229	483,397,384
MXE2314	ENSRNOG00000012378	Dbnl	chr14	+	86041257	86041351	86041645	86041741	86040902	86040963	86041859	86041969	0.058	0.0479278	0.515331	0.546,0.537,0.611	0.521,0.493,0.506	243	245	225,162,268	189,141,172	192,137,190	178,142,187
MXE1086	ENSRNOG00000003550	Acbd6	chr13	+	73239821	73239904	73265723	73265813	73206213	73206310	73319253	73319284	-0.122	0.0480134	0.515331	0.536,0.433,0.589	0.702,0.701,0.522	232	239	83,43,92	74,58,66	89,66,71	39,29,67
MXE2528	ENSRNOG00000015205	Cyb5a	chr18	+	81715528	81715558	81724769	81724804	81713712	81713841	81726460	81726821	-0.067	0.0483835	0.517112	0.415,0.451,0.472	0.501,0.552,0.486	179	184	107,88,100	155,110,115	87,109,105	89,91,114
MXE195	ENSRNOG00000046445	Rcor3	chr13	-	110822978	110823220	110829416	110829474	110822149	110822517	110837568	110837646	0.109	0.0495532	0.527184	0.819,0.688,0.841	0.654,0.748,0.62	207	391	12,7,14	5,6,5	17,11,19	17,7,22
MXE1399	ENSRNOG00000039091	Pnpla8	chr6	+	64268197	64268255	64274318	64274513	64265144	64265316	64281422	64281618	-0.062	0.0499789	0.527184	0.302,0.314,0.332	0.364,0.362,0.407	207	344	72,51,61	277,185,204	79,52,72	229,152,174
MXE582	ENSRNOG00000019667	Ppfibp2	chr1	+	171876200	171876415	171905308	171905401	171861556	171861656	171909424	171909538	0.115	0.0500495	0.527184	0.291,0.21,0.38	0.353,0.096,0.087	364	242	21,8,23	34,20,25	23,4,5	28,25,35
MXE2349	ENSRNOG00000013328	Rbpms	chr16	+	62056602	62056753	62086654	62086788	61954589	61954944	62089339	62089579	0.079	0.0501585	0.527184	0.436,0.491,0.446	0.341,0.412,0.383	300	283	55,42,59	67,41,69	67,69,81	122,93,123
MXE2080	ENSRNOG00000011146	Gyg1	chr2	-	104939438	104939565	104955670	104955806	104919769	104919989	104957934	104958034	0.06	0.0511024	0.531953	0.497,0.445,0.424	0.427,0.347,0.411	285	276	198,110,142	194,133,187	215,105,197	279,191,273
MXE2103	ENSRNOG00000016090	Mtmr10	chr1	+	125151281	125151462	125154623	125154711	125138172	125138315	125154793	125154882	0.08	0.0512542	0.531953	0.163,0.273,0.264	0.115,0.251,0.093	330	237	16,24,19	59,46,38	6,7,3	33,15,21
MXE2315	ENSRNOG00000003829	Ap3s1	chr18	+	40758577	40758689	40786516	40786588	40755215	40755307	40787983	40788091	0.071	0.0515557	0.531953	0.584,0.54,0.592	0.564,0.459,0.48	261	221	209,154,207	126,111,121	104,90,84	68,90,77
MXE1821	ENSRNOG00000009995	Rapgef6	chr10	+	39922905	39923049	39952994	39953126	39907408	39907492	39962488	39962666	-0.077	0.0516298	0.531953	0.066,0.029,0.086	0.046,0.092,0.274	293	281	5,2,9	68,64,92	3,6,13	59,57,33
MXE2016	ENSRNOG00000028227	Pbrm1	chr16	+	7107280	7107420	7107628	7107752	7103997	7104136	7109242	7109395	-0.049	0.0518676	0.531953	0.796,0.839,0.867	0.879,0.9,0.87	289	273	145,88,152	35,16,22	146,114,135	19,12,19
MXE2257	ENSRNOG00000001815	Eif4a2	chr11	-	81375112	81375192	81375416	81375506	81373047	81373826	81375743	81375881	0.049	0.0518723	0.531953	0.575,0.577,0.508	0.558,0.473,0.481	239	229	1047,739,685	740,520,636	895,580,753	678,620,778
MXE1122	ENSRNOG00000007850	Mok	chr6	-	135245735	135245825	135250917	135251032	135235704	135235783	135259426	135259603	-0.173	0.0526997	0.536592	0.475,1.0,0.679	0.922,1.0,0.751	264	239	3,2,7	3,0,3	13,10,10	1,0,3
MXE56	ENSRNOG00000039807	Fam193b	chr17	+	9602247	9602308	9611268	9611511	9596956	9597068	9613029	9613261	-0.128	0.0527621	0.536592	0.116,0.361,0.312	0.331,0.441,0.4	210	392	5,13,8	71,43,33	13,19,10	49,45,28
MXE415	ENSRNOG00000009389	Ripk2	chr5	-	29843488	29843582	29844744	29844831	29841114	29841276	29848472	29848558	-0.158	0.0529601	0.536592	0.463,0.518,0.718	0.557,0.84,0.777	236	243	31,23,47	37,22,19	39,46,54	32,9,16
MXE1340	ENSRNOG00000002251	Sec31a	chr14	+	10870994	10871137	10874588	10874688	10869899	10870040	10877145	10877307	0.082	0.0540255	0.545205	0.509,0.659,0.568	0.474,0.506,0.511	292	249	124,127,137	102,56,89	131,54,76	124,45,62
MXE1532	ENSRNOG00000010155	Pcm1	chr16	-	54099895	54100069	54100751	54100950	54099252	54099407	54102614	54102831	0.053	0.0545654	0.548469	0.441,0.384,0.349	0.393,0.301,0.32	348	323	368,234,224	433,349,388	334,183,232	479,394,457
MXE1508	ENSRNOG00000033663	P4ha2	chr10	+	39444671	39444768	39445145	39445297	39443901	39444001	39447841	39447979	0.064	0.055744	0.55272	0.532,0.511,0.527	0.501,0.428,0.448	246	301	168,139,185	181,163,203	119,69,89	145,113,134
MXE1694	ENSRNOG00000019506	Dnajb2	chr9	+	82437495	82437605	82439113	82439167	82436893	82436991	82439330	82439453	-0.068	0.0557748	0.55272	0.692,0.795,0.753	0.734,0.834,0.877	259	203	106,74,113	37,15,29	109,96,136	31,15,15
MXE2248	ENSRNOG00000037430	Chfr	chr12	-	52573624	52573708	52575722	52575839	52572519	52572590	52577354	52577500	0.133	0.0557962	0.55272	0.607,0.627,0.525	0.391,0.417,0.551	266	233	37,25,29	21,13,23	22,9,14	30,11,10
MXE52	ENSRNOG00000011024	Zdhhc20	chr15	-	38113402	38113518	38113865	38113910	38110829	38110906	38115010	38115100	-0.017	0.0560121	0.55272	0.026,0.005,0.004	0.041,0.025,0.019	194	265	8,1,1	411,297,327	7,4,3	222,209,210
MXE983	ENSRNOG00000013940	RGD1565989	chr2	+	127863123	127863264	127865648	127865792	127858182	127858357	127866214	127866380	-0.057	0.0563528	0.55272	0.522,0.48,0.518	0.595,0.573,0.524	290	293	277,182,255	256,199,240	180,169,167	124,127,153
MXE1143	ENSRNOG00000038436	RGD1307100	chr2	+	123633020	123633149	123635752	123635872	123631557	123631737	123636332	123636613	0.056	0.0563992	0.55272	0.587,0.561,0.558	0.5,0.546,0.493	278	269	231,161,230	157,122,176	184,133,149	178,107,148
MXE1302	ENSRNOG00000056108	AABR07069473.1	chr8	+	23495979	23496056	23508991	23509114	23492465	23492958	23524796	23524947	-0.056	0.0565399	0.55272	0.103,0.094,0.103	0.169,0.102,0.196	226	272	7,5,7	73,58,73	11,5,18	65,53,89
MXE30	ENSRNOG00000013844	Fam172a	chr2	+	5031701	5031767	5053318	5053510	4991164	4991265	5110988	5111076	-0.09	0.0568914	0.55272	0.639,0.806,0.711	0.875,0.781,0.77	215	341	19,21,31	17,8,20	31,9,19	7,4,9
MXE2138	ENSRNOG00000021525	Nbeal1	chr9	+	67089242	67089359	67094811	67094901	67084391	67084489	67096519	67096629	-0.066	0.0569522	0.55272	0.684,0.545,0.62	0.699,0.68,0.667	266	239	297,220,256	123,165,141	251,269,234	97,114,105
MXE526	ENSRNOG00000005934	Mlip	chr8	-	84482628	84482700	84494544	84496011	84461480	84461546	84505935	84506328	0.005	0.0577666	0.558484	0.193,1.0,1.0	0.522,0.657,1.0	1616	221	14,6,8	8,0,0	8,14,11	1,1,0
MXE748	ENSRNOG00000019070	St13	chr7	-	122605492	122605541	122607598	122607715	122603034	122603168	122611056	122611159	-0.034	0.0580326	0.558922	0.768,0.794,0.83	0.796,0.856,0.843	266	198	648,475,706	146,92,108	601,617,591	115,77,82
MXE1457	ENSRNOG00000051699	Zdhhc4	chr12	+	13289017	13289091	13290416	13290595	13287770	13287895	13292738	13292864	-0.138	0.0585885	0.559511	0.414,0.587,0.444	0.8,0.575,0.485	223	328	25,29,25	52,30,46	49,23,16	18,25,25
MXE40	ENSRNOG00000015496	Tpm4	chr16	-	19389689	19389752	19390227	19390303	19389542	19389612	19391875	19391946	0.041	0.058877	0.559511	0.495,0.496,0.474	0.482,0.413,0.446	225	212	2405,1944,2209	2313,1859,2312	1203,889,1000	1219,1189,1169
MXE150	ENSRNOG00000006554	Fam149b1	chr15	-	4388317	4388476	4390126	4390243	4382790	4382978	4392149	4392292	0.079	0.0589743	0.559511	0.305,0.361,0.379	0.236,0.236,0.336	266	308	44,40,47	116,82,89	35,20,48	131,75,110
MXE332	ENSRNOG00000037765	Lims1	chr20	+	27989978	27990128	27991789	27991940	27989434	27989555	27993418	27993511	-0.054	0.0589773	0.559511	0.513,0.505,0.541	0.52,0.626,0.574	299	300	681,477,537	649,470,457	425,354,375	393,212,279
MXE880	ENSRNOG00000013254	Dctn6	chr16	+	61800691	61800756	61807495	61807601	61795431	61795645	61809115	61809204	0.056	0.0597822	0.565031	0.245,0.252,0.26	0.172,0.201,0.216	214	255	48,30,47	176,106,159	24,32,33	138,152,143
MXE563	ENSRNOG00000054557	Lsm14b	chr3	+	175415126	175415294	175415535	175415613	175408628	175408788	175415784	175415946	-0.094	0.0602343	0.567188	0.43,0.438,0.337	0.44,0.509,0.538	317	227	38,25,32	36,23,45	45,55,57	41,38,35
MXE379	ENSRNOG00000006870	Mtdh	chr7	+	72800252	72800337	72801012	72801189	72788559	72788661	72802495	72802561	-0.06	0.0610449	0.572576	0.599,0.586,0.629	0.615,0.691,0.689	234	326	191,126,214	178,124,176	180,146,140	157,91,88
MXE2444	ENSRNOG00000030520	Sarnp	chr7	+	3273228	3273254	3275114	3275183	3271403	3271432	3295344	3295434	0.051	0.061467	0.572576	0.315,0.243,0.208	0.236,0.179,0.198	175	218	86,47,45	233,182,213	48,36,38	194,206,192
MXE1609	ENSRNOG00000004521	Prpf39	chr6	+	86802824	86802932	86804150	86804315	86802145	86802311	86804633	86804760	-0.033	0.0616717	0.572576	0.807,0.804,0.874	0.857,0.88,0.846	257	314	355,295,341	104,88,60	398,336,345	81,56,77
MXE1432	ENSRNOG00000003928	Tmco1	chr13	+	85466476	85466554	85472055	85472115	85465791	85466002	85473872	85473919	-0.063	0.0617107	0.572576	0.607,0.578,0.663	0.699,0.664,0.673	227	209	181,128,197	108,86,92	144,146,141	57,68,63
MXE1064	ENSRNOG00000009116	Itgb3bp	chr5	-	118510073	118510209	118526349	118526392	118500829	118500896	118541594	118541928	0.127	0.0623516	0.57448	0.396,0.452,0.409	0.237,0.379,0.261	192	285	23,15,21	52,27,45	9,14,5	43,34,21
MXE2055	ENSRNOG00000011199	Parp6	chr8	+	64441322	64441563	64444928	64445123	64440213	64440263	64445719	64445797	-0.081	0.0624038	0.57448	0.393,0.363,0.483	0.52,0.474,0.489	390	344	66,42,52	90,65,49	70,45,65	57,44,60
MXE1098	ENSRNOG00000056219	Olr1	chr4	-	163244104	163244241	163248389	163248527	163242837	163242953	163251831	163251969	-0.227	0.0625963	0.57448	0.554,0.534,0.498	0.499,1.0,0.769	287	286	219,232,224	176,202,225	17,7,10	17,0,3
MXE1088	ENSRNOG00000003550	Acbd6	chr13	+	73255236	73255342	73265723	73265813	73239821	73239904	73319253	73319284	-0.072	0.0644533	0.584093	0.567,0.597,0.629	0.669,0.71,0.629	255	239	99,90,130	71,57,72	99,94,112	46,36,62
MXE1546	ENSRNOG00000016227	Glrx3	chr1	+	209785720	209785795	209786469	209786671	209778385	209778494	209792070	209792243	0.066	0.0647757	0.584093	0.426,0.362,0.314	0.319,0.238,0.346	224	351	110,74,65	232,204,223	71,40,63	237,201,187
MXE1677	ENSRNOG00000006030	Ptprz1	chr4	+	50122686	50122822	50124554	50124701	50120061	50120225	50129724	50129818	0.204	0.0648432	0.584093	0.784,0.565,1.0	0.609,0.572,0.555	285	296	7,5,6	2,4,0	6,9,6	4,7,5
MXE2275	ENSRNOG00000028774	Vgll3	chr11	+	3130813	3131099	3142304	3142832	3119884	3120046	3164509	3164751	0.06	0.0649243	0.584093	0.391,0.331,0.345	0.352,0.255,0.279	435	677	112,66,100	271,208,296	85,42,50	244,191,201
MXE1765	ENSRNOG00000004382	Arel1	chr6	-	108641038	108641097	108641175	108641305	108638357	108638447	108643013	108643139	-0.156	0.0651031	0.584093	0.451,0.427,0.713	0.674,0.741,0.643	279	208	33,24,50	30,24,15	50,23,29	18,6,12
MXE2608	ENSRNOG00000012209	Cdadc1	chr15	-	39886429	39886607	39892938	39893036	39882477	39883064	39893897	39893979	-0.066	0.0651274	0.584093	0.528,0.505,0.604	0.597,0.604,0.635	247	327	148,90,105	175,117,91	124,69,100	111,60,76
MXE1057	ENSRNOG00000007090	Cacna1c	chr4	-	150788269	150788373	150788672	150788776	150781207	150781380	150797123	150797320	-0.011	0.065258	0.584093	0.022,0.041,0.011	0.062,0.019,0.025	253	253	4,6,2	179,141,183	23,4,10	350,204,393
MXE1021	ENSRNOG00000021213	Lix1l	chr2	+	198744503	198744644	198746938	198747034	198739319	198739486	198747777	198747855	0.052	0.0659593	0.588292	0.525,0.514,0.537	0.486,0.477,0.456	290	245	277,224,280	212,179,204	228,133,208	204,123,210
MXE1877	ENSRNOG00000026833	Ube4a	chr8	-	49264820	49264982	49269308	49269405	49258047	49258278	49271732	49271834	-0.082	0.0665603	0.590358	0.402,0.325,0.33	0.447,0.356,0.501	246	311	66,40,42	124,105,108	67,39,66	105,89,83
MXE1915	ENSRNOG00000018110	Svil	chr17	-	55288179	55288214	55289394	55290249	55287569	55287631	55292257	55292338	-0.049	0.0668139	0.590358	0.573,0.522,0.514	0.578,0.559,0.618	1004	184	972,704,985	133,118,171	1204,787,1174	161,114,133
MXE1689	ENSRNOG00000003041	Smg6	chr10	+	61785764	61785977	61822999	61823061	61785350	61785461	61831741	61831887	-0.048	0.0669354	0.590358	0.029,0.016,0.041	0.0,0.168,0.061	362	211	2,1,2	39,36,27	0,9,4	61,26,36
MXE597	ENSRNOG00000000500	Scube3	chr20	+	7740259	7740475	7740814	7740976	7739896	7740055	7741182	7741350	-0.061	0.0673259	0.590358	0.582,0.58,0.551	0.63,0.63,0.635	365	311	162,110,186	99,68,129	138,84,133	69,42,65
MXE1110	ENSRNOG00000021242	Adam33	chr3	-	123600375	123600565	123600708	123600785	123600099	123600165	123600948	123601027	-0.052	0.0673563	0.590358	0.133,0.208,0.22	0.295,0.225,0.196	226	339	22,18,22	215,103,117	38,26,25	136,134,154
MXE1883	ENSRNOG00000019838	Gmfg	chr1	-	85314242	85314325	85315878	85315928	85313035	85313109	85317194	85317244	0.067	0.067851	0.591817	0.406,0.389,0.447	0.328,0.327,0.386	199	232	81,60,86	138,110,124	39,30,35	93,72,65
MXE654	ENSRNOG00000053510	Hcfc2	chr7	-	27108961	27109147	27111075	27111207	27108115	27108427	27112811	27112885	-0.085	0.06799	0.591817	0.484,0.622,0.653	0.665,0.728,0.621	281	335	114,120,131	145,87,83	120,110,140	72,49,102
MXE321	ENSRNOG00000047296	Bptf	chr10	-	95303413	95303611	95311194	95311377	95298911	95299099	95311933	95312143	0.045	0.0684356	0.591898	0.806,0.908,0.821	0.789,0.765,0.846	332	347	374,236,263	94,25,60	314,230,304	88,74,58
MXE2129	ENSRNOG00000003553	Efemp1	chr14	+	113275149	113275269	113276248	113276368	113271541	113271664	113277459	113277579	0.048	0.0684667	0.591898	0.375,0.441,0.412	0.349,0.37,0.365	269	269	282,179,263	470,227,375	270,198,246	504,337,428
MXE2448	ENSRNOG00000022929	Mtmr12	chr2	+	62268629	62268720	62277129	62277259	62265147	62265220	62283687	62283763	-0.076	0.0688171	0.592904	0.0,0.0,0.0	0.023,0.048,0.157	240	279	0,0,0	66,58,52	1,1,4	49,23,25
MXE708	ENSRNOG00000004516	Itgbl1	chr15	+	110371788	110371935	110376952	110377066	110359198	110359315	110378166	110378969	-0.045	0.0693999	0.593388	0.503,0.516,0.563	0.54,0.609,0.569	296	263	830,591,831	728,492,573	312,339,357	236,193,240
MXE41	ENSRNOG00000054360	Tspan11	chr4	+	160495259	160495451	160510231	160510306	160484718	160484813	160511129	160511234	-0.148	0.0695962	0.593388	0.435,0.54,0.627	0.59,0.754,0.701	341	224	102,84,110	87,47,43	35,14,25	16,3,7
MXE51	ENSRNOG00000011024	Zdhhc20	chr15	-	38110829	38110906	38113402	38113518	38109472	38109877	38113865	38113910	-0.042	0.0696707	0.593388	0.072,0.171,0.108	0.109,0.195,0.173	265	226	16,31,22	175,128,155	16,31,24	112,109,98
MXE2411	ENSRNOG00000047137	Erbin	chr2	-	33889462	33889579	33891721	33891865	33884956	33885049	33895498	33897032	-0.059	0.0698104	0.593388	0.087,0.105,0.107	0.182,0.209,0.084	293	266	17,17,18	162,131,137	14,18,10	57,62,99
MXE418	ENSRNOG00000002662	Pbdc1	chrX	+	76043033	76043099	76044317	76044377	76042238	76042924	76044924	76045065	0.084	0.070315	0.59365	0.308,0.164,0.327	0.273,0.199,0.075	215	209	38,16,35	83,79,70	27,13,6	70,51,72
MXE1829	ENSRNOG00000021237	RGD1565616	chr3	-	123326914	123326996	123331900	123332036	123326059	123326096	123333492	123333548	-0.1	0.0703377	0.59365	0.562,0.519,0.542	0.639,0.665,0.618	285	231	49,28,35	31,21,24	59,44,42	27,18,21
MXE129	ENSRNOG00000038597	Dlg1	chr11	-	72274422	72274521	72314236	72314401	72264165	72264219	72364674	72364841	-0.07	0.0705442	0.59365	0.566,0.542,0.577	0.612,0.655,0.628	314	248	119,87,107	72,58,62	148,96,128	74,40,60
MXE545	ENSRNOG00000010676	Smarce1	chr10	-	87132639	87132744	87136019	87136071	87128293	87128374	87137902	87137965	-0.017	0.0710119	0.595607	0.037,0.01,0.005	0.044,0.021,0.037	201	254	10,2,1	330,246,276	9,3,7	246,173,231
MXE2224	ENSRNOG00000001178	Sppl3	chr12	-	47299646	47299735	47311853	47311931	47291175	47291254	47360427	47360507	-0.067	0.07133	0.5963	0.932,0.94,0.926	1.0,1.0,1.0	227	238	26,15,24	2,1,2	30,15,9	0,0,0
MXE1666	ENSRNOG00000006645	Ryr3	chr3	-	104350768	104350852	104352003	104352107	104348398	104348558	104353767	104353872	0.116	0.0715707	0.596344	0.573,0.572,0.409	0.412,0.357,0.438	253	233	32,29,21	22,20,28	48,29,55	63,48,65
MXE546	ENSRNOG00000010676	Smarce1	chr10	-	87135799	87135843	87136019	87136071	87128293	87128374	87137902	87137965	-0.273	0.0721134	0.598896	0.706,0.49,0.242	0.896,0.59,0.771	201	193	10,2,1	4,2,3	9,3,7	1,2,2
MXE254	ENSRNOG00000018951	Col4a5	chrX	+	112889207	112889252	112889334	112889397	112887191	112887236	112891817	112891871	0.044	0.0734709	0.603507	0.373,0.353,0.345	0.318,0.298,0.324	194	212	269,170,292	495,341,607	149,140,174	350,361,396
MXE1785	ENSRNOG00000004554	Dcn	chr7	+	38746053	38746273	38757314	38757427	38742050	38742275	38768848	38769062	0.033	0.0734968	0.603507	0.341,0.358,0.345	0.314,0.308,0.323	369	262	8742,5981,6700	11969,7619,9042	4090,3636,4092	6340,5803,6089
MXE408	ENSRNOG00000005840	Cacfd1	chr3	+	5562841	5562967	5565693	5565801	5561759	5561832	5566212	5566304	0.074	0.0735715	0.603507	0.276,0.206,0.26	0.226,0.094,0.2	275	257	33,18,29	81,65,77	24,6,22	77,54,82
MXE838	ENSRNOG00000031739	Fam71e1	chr1	+	100501902	100502021	100502467	100502598	100501675	100501718	100505154	100505425	-0.107	0.0736217	0.603507	0.525,0.723,0.758	0.846,0.793,0.689	268	280	36,20,18	34,8,6	21,22,17	4,6,8
MXE2458	ENSRNOG00000015658	Sorbs1	chr1	-	259421032	259421082	259429362	259429446	259412481	259412654	259434762	259434877	-0.026	0.0740672	0.605201	0.04,0.106,0.131	0.124,0.115,0.115	233	199	12,27,40	246,194,227	73,37,54	440,242,356
MXE2207	ENSRNOG00000007926	Map2k5	chr8	-	68228581	68228646	68236205	68236254	68203388	68203428	68244760	68244828	-0.127	0.0743543	0.605391	0.438,0.364,0.377	0.484,0.464,0.613	198	214	18,9,19	25,17,34	33,12,22	38,15,15
MXE484	ENSRNOG00000029773	Atm	chr8	-	58048833	58048921	58052647	58052803	58046516	58046605	58056773	58056861	0.065	0.0747328	0.605391	0.468,0.483,0.435	0.384,0.412,0.394	305	237	128,89,122	113,74,123	73,64,62	91,71,74
MXE860	ENSRNOG00000011029	Sec11a	chr1	-	142744885	142745035	142750746	142750856	142739971	142740091	142759636	142759882	0.04	0.0748957	0.605391	0.381,0.334,0.328	0.338,0.276,0.31	259	299	381,228,286	714,525,676	206,166,218	465,502,561
MXE735	ENSRNOG00000001325	Il3ra	chr12	-	18534967	18535034	18536915	18537018	18534766	18534871	18537470	18537582	-0.06	0.0751081	0.605391	0.475,0.473,0.417	0.534,0.525,0.486	252	216	213,109,107	202,104,128	143,124,129	107,96,117
MXE823	ENSRNOG00000016244	Mical2	chr1	+	177093376	177093650	177123076	177123284	177057882	177057960	177126538	177126655	0.047	0.075501	0.605391	0.522,0.526,0.558	0.484,0.449,0.531	423	357	583,603,677	451,459,453	404,212,338	363,220,252
MXE1948	ENSRNOG00000022094	Lacc1	chr15	-	59213591	59213757	59214439	59214618	59211041	59211267	59215196	59215803	-0.133	0.0755245	0.605391	0.522,0.378,0.595	0.658,0.615,0.622	328	315	33,19,49	29,30,32	24,15,24	12,9,14
MXE1920	ENSRNOG00000009716	Casc3	chr10	+	86740226	86740325	86740566	86740781	86739903	86740018	86743218	86743341	0.085	0.07611	0.606572	0.432,0.433,0.376	0.264,0.298,0.423	248	364	45,38,39	87,73,95	30,22,37	123,76,74
MXE60	ENSRNOG00000033134	Mef2c	chr2	+	11790822	11790870	11808800	11808973	11788445	11788632	11811431	11811561	-0.058	0.0761507	0.606572	0.19,0.207,0.178	0.262,0.182,0.306	197	322	33,27,30	230,169,227	38,23,35	175,169,130
MXE2541	ENSRNOG00000012255	Ktn1	chr15	+	24527934	24528025	24532908	24532998	24523957	24524026	24541301	24541382	0.022	0.0765411	0.60777	0.025,0.068,0.079	0.037,0.04,0.029	240	239	6,13,16	235,178,186	7,5,6	183,120,197
MXE1085	ENSRNOG00000003550	Acbd6	chr13	+	73239821	73239904	73255236	73255342	73206213	73206310	73265723	73265813	-0.086	0.0782007	0.610795	0.447,0.373,0.545	0.557,0.56,0.507	232	255	86,45,97	117,83,89	96,73,71	84,63,76
MXE1035	ENSRNOG00000008607	U2surp	chr8	-	103247927	103248104	103249434	103249553	103246557	103246696	103251554	103251665	-0.047	0.0783588	0.610795	0.471,0.482,0.467	0.556,0.484,0.521	268	326	247,206,210	338,269,291	269,205,249	261,266,278
MXE1246	ENSRNOG00000002835	Luc7l3	chr10	-	82003597	82003742	82005521	82005561	82001303	82001378	82014898	82014965	0.031	0.0785201	0.610795	0.206,0.198,0.173	0.206,0.126,0.153	189	294	143,95,90	860,599,669	138,73,112	825,788,961
MXE354	ENSRNOG00000012207	Dst	chr9	-	38055442	38055570	38055657	38055753	38051686	38051780	38057969	38058089	-0.031	0.0785863	0.610795	0.724,0.769,0.783	0.753,0.806,0.809	245	277	804,707,1018	347,240,319	983,933,1011	365,254,270
MXE2509	ENSRNOG00000056701	Gtf2a2	chr8	+	76427586	76427691	76432212	76432339	76426287	76426406	76435177	76435473	0.049	0.0786598	0.610795	0.441,0.449,0.467	0.4,0.377,0.432	254	276	277,222,244	381,296,302	152,111,136	248,199,194
MXE1600	ENSRNOG00000001479	Gtf2i	chr12	+	25452050	25452107	25453978	25454041	25447402	25447480	25459954	25460068	-0.15	0.079319	0.610795	0.197,0.124,0.122	0.545,0.266,0.082	206	212	11,7,5	46,51,37	43,6,4	37,17,46
MXE1946	ENSRNOG00000016001	Chmp1a	chr19	-	56006414	56006492	56007542	56007562	56005318	56005465	56009925	56010004	-0.032	0.0796008	0.610795	0.007,0.0,0.0	0.062,0.041,0.0	169	227	1,0,0	203,140,196	6,3,0	122,94,125
MXE469	ENSRNOG00000048309	Uqcc1	chr3	-	151454749	151454857	151456014	151456110	151449089	151449162	151465867	151465972	-0.079	0.07975	0.610795	0.501,0.47,0.579	0.649,0.585,0.553	245	257	67,44,84	70,52,64	104,55,66	59,41,56
MXE1264	ENSRNOG00000019175	Ercc6l2	chr17	+	1389871	1390991	1395221	1395376	1388816	1388897	1416084	1416266	0.045	0.079779	0.610795	0.474,0.5,0.46	0.463,0.4,0.435	1269	304	881,660,616	234,158,173	733,618,711	204,222,221
MXE176	ENSRNOG00000005331	Vapb	chr3	+	171853344	171853497	171861692	171861796	171832499	171832615	171864514	171864595	0.056	0.0798227	0.610795	0.549,0.446,0.472	0.453,0.414,0.433	302	253	334,188,259	230,196,243	209,135,155	211,160,170
MXE252	ENSRNOG00000015406	Pgm5	chr1	-	242648589	242648705	242716556	242716711	242631686	242631822	242717373	242717564	0.049	0.0798622	0.610795	0.499,0.438,0.407	0.443,0.346,0.409	304	265	927,669,787	811,748,1001	721,347,654	789,572,824
MXE753	ENSRNOG00000014316	Rapgef1	chr3	+	8286557	8286815	8287569	8287665	8262186	8262389	8289249	8289335	-0.257	0.0798682	0.610795	0.265,1.0,0.251	0.644,1.0,0.644	407	245	3,2,5	5,0,9	9,2,3	3,0,1
MXE1894	ENSRNOG00000032463	Rap1a	chr2	-	208208042	208208099	208210808	208210877	208203780	208203924	208215103	208215187	-0.019	0.0804714	0.610795	0.986,0.976,0.954	0.986,0.987,1.0	218	206	226,128,131	3,3,6	149,80,140	2,1,0
MXE1084	ENSRNOG00000003550	Acbd6	chr13	+	73206213	73206310	73239821	73239904	73203186	73203251	73255236	73255342	-0.078	0.0804747	0.610795	0.426,0.305,0.31	0.479,0.431,0.366	246	232	78,41,68	99,88,143	78,65,66	80,81,108
MXE2309	ENSRNOG00000016538	Itga8	chr17	-	79352355	79352484	79367995	79368154	79345739	79345853	79373150	79373256	-0.044	0.0810201	0.610795	0.652,0.628,0.674	0.663,0.706,0.716	308	278	456,279,505	220,149,220	498,535,430	228,201,154
MXE592	ENSRNOG00000042355	Tarbp2	chr7	+	144122419	144122589	144123743	144123846	144121743	144121899	144124385	144124478	-0.069	0.0811101	0.610795	0.819,0.772,0.894	0.948,0.863,0.882	319	252	40,30,32	7,7,3	46,24,38	2,3,4
MXE1206	ENSRNOG00000010502	Fbxo8	chr16	-	37154927	37155054	37159410	37159747	37133241	37133438	37176814	37177033	-0.025	0.0811822	0.610795	0.916,0.936,0.974	0.962,1.0,0.939	486	276	268,179,260	14,7,4	224,180,218	5,0,8
MXE1252	ENSRNOG00000003919	Rps6kb1	chr10	-	73833112	73833175	73833995	73834103	73832769	73832847	73834871	73834962	-0.103	0.0812625	0.610795	0.506,0.494,0.571	0.583,0.733,0.563	257	212	62,58,63	50,49,39	66,50,64	39,15,41
MXE1066	ENSRNOG00000016213	Ssbp2	chr2	+	20531359	20531444	20626714	20626804	20519005	20519067	20649050	20649110	0.055	0.0819107	0.611782	0.645,0.611,0.63	0.577,0.586,0.558	234	239	217,157,172	122,102,103	131,104,115	98,75,93
MXE2291	ENSRNOG00000020947	Egln2	chr1	-	83970275	83970343	83970538	83970675	83969456	83969981	83971034	83971154	-0.057	0.0819733	0.611782	0.462,0.46,0.467	0.493,0.503,0.564	286	217	153,101,140	135,90,121	128,92,167	100,69,98
MXE2577	ENSRNOG00000002876	Eef2kmt	chr10	+	10536880	10537014	10538415	10538562	10536496	10536598	10539666	10540428	-0.175	0.082253	0.611782	0.393,0.487,0.317	0.466,0.745,0.511	283	296	13,10,8	21,11,18	15,14,7	18,5,7
MXE289	ENSRNOG00000004553	Cox20	chr13	+	96222730	96222845	96222934	96222998	96219852	96220140	96223462	96224023	0.072	0.0823599	0.611782	0.412,0.447,0.383	0.375,0.331,0.321	264	213	65,45,30	75,45,39	58,38,51	78,62,87
MXE1366	ENSRNOG00000056106	Dip2b	chr7	+	141819238	141819451	141821884	141822034	141810403	141810529	141822527	141822647	0.058	0.0840214	0.620591	0.294,0.257,0.264	0.281,0.187,0.172	362	299	50,41,59	99,98,136	53,29,29	112,104,115
MXE2617	ENSRNOG00000018310	Eno4	chr1	+	280105589	280105718	280111157	280111300	280103694	280103891	280113128	280113298	-0.099	0.0840358	0.620591	1.0,0.0,0.0	0.344,0.441,0.512	278	292	3,0,0	0,3,1	2,3,2	4,4,2
MXE2602	ENSRNOG00000013992	Arfrp1	chr3	-	176863744	176863827	176864041	176864129	176861287	176861369	176864385	176864491	-0.06	0.0845169	0.622329	0.482,0.515,0.46	0.572,0.495,0.569	237	232	120,113,108	126,104,124	116,85,112	85,85,83
MXE2182	ENSRNOG00000003359	Ogt	chrX	+	71541075	71541181	71543893	71544044	71540894	71540968	71544823	71545067	0.019	0.0875086	0.642491	0.027,0.069,0.045	0.025,0.025,0.035	255	300	7,15,10	298,237,247	7,6,11	316,271,357
MXE924	ENSRNOG00000018220	Pde4dip	chr2	-	199886110	199886296	199888275	199888377	199882494	199882743	199888980	199889204	0.025	0.0885166	0.643729	0.992,0.985,1.0	0.975,0.927,1.0	251	335	93,49,74	1,1,0	89,67,94	3,7,0
MXE485	ENSRNOG00000029773	Atm	chr8	-	58059248	58059426	58060602	58060779	58056773	58056861	58062367	58062509	-0.056	0.0885536	0.643729	0.614,0.592,0.612	0.627,0.7,0.66	326	327	182,130,151	115,90,96	114,121,120	68,52,62
MXE1322	ENSRNOG00000018623	Rev1	chr9	-	44746902	44747055	44754558	44754727	44743480	44744184	44760116	44760243	-0.054	0.088566	0.643729	0.361,0.345,0.347	0.42,0.424,0.372	318	302	106,70,98	178,126,175	110,90,78	144,116,125
MXE1416	ENSRNOG00000006412	Zhx1	chr7	-	97920553	97923405	97937624	97937735	97915580	97917092	97944437	97944491	0.044	0.0886938	0.643729	0.311,0.289,0.295	0.274,0.286,0.203	260	3001	119,75,86	3049,2133,2370	80,71,49	2448,2042,2218
MXE902	ENSRNOG00000007160	Kat14	chr3	+	138522390	138522512	138531507	138531689	138511555	138511674	138535694	138536111	0.103	0.089627	0.648643	0.335,0.379,0.511	0.372,0.328,0.217	271	331	33,28,36	80,56,42	32,20,17	66,50,75
MXE1271	ENSRNOG00000000609	Ipmk	chr20	-	18471842	18471939	18474746	18474832	18467659	18467832	18489584	18489833	0.142	0.0900487	0.649839	0.545,0.64,0.511	0.31,0.469,0.491	235	246	32,17,21	28,10,21	9,16,12	21,19,13
MXE1217	ENSRNOG00000020514	Sox6	chr1	+	185902387	185902595	185970228	185970318	185878822	185879063	186006550	186006723	-0.068	0.0904226	0.650683	0.572,0.56,0.539	0.581,0.631,0.664	357	239	120,80,68	60,42,39	174,143,183	84,56,62
MXE507	ENSRNOG00000047319	Caprin2	chr4	-	183344172	183344295	183346853	183347510	183341850	183341920	183348561	183348605	0.117	0.0917605	0.656099	0.746,0.804,0.557	0.668,0.536,0.553	806	272	113,73,56	13,6,15	137,65,121	23,19,33
MXE866	ENSRNOG00000054049	Prelid2	chr18	-	36266436	36266597	36271203	36271261	36244089	36244195	36285231	36285444	0.094	0.0918293	0.656099	0.38,0.428,0.362	0.333,0.272,0.282	207	310	18,21,22	44,42,58	19,13,11	57,52,42
MXE1400	ENSRNOG00000006285	Tlk2	chr10	+	93464373	93464469	93465607	93465700	93451476	93451644	93470615	93470726	0.073	0.0922111	0.656099	0.516,0.541,0.528	0.438,0.394,0.535	245	242	123,99,128	114,83,113	89,58,100	113,88,86
MXE1680	ENSRNOG00000009539	Khdrbs3	chr7	+	110142550	110142633	110177092	110177151	110120897	110121093	110178854	110179468	-0.077	0.0922113	0.656099	0.551,0.514,0.512	0.611,0.555,0.642	232	208	74,59,62	54,50,53	49,32,52	28,23,26
MXE1211	ENSRNOG00000013876	Mipep	chr15	+	41086580	41086754	41087283	41087372	41084205	41084483	41089677	41089764	-0.097	0.0926075	0.657072	0.486,0.371,0.429	0.507,0.521,0.549	323	238	59,24,51	46,30,50	53,34,43	38,23,26
MXE50	ENSRNOG00000047598	Ctdsp2	chr7	+	70286537	70286594	70287623	70287716	70285530	70285632	70287813	70287999	-0.066	0.0929149	0.657412	0.556,0.483,0.555	0.518,0.659,0.614	206	242	252,132,192	236,166,181	201,183,248	220,111,183
MXE693	ENSRNOG00000017730	Psmd1	chr9	+	93087603	93087677	93087818	93087988	93086364	93086410	93089884	93090090	0.052	0.0943529	0.665727	0.371,0.392,0.353	0.382,0.314,0.263	223	319	174,135,154	422,300,403	132,74,84	306,231,337
MXE1841	ENSRNOG00000005292	Trip11	chr6	-	125803703	125803814	125807370	125807432	125801337	125801616	125812180	125812517	0.05	0.0961183	0.673149	0.459,0.428,0.389	0.383,0.39,0.352	211	260	149,102,125	216,168,242	108,108,94	214,208,213
MXE737	ENSRNOG00000019105	Dpp8	chr8	+	70535554	70535723	70540635	70540746	70532641	70532815	70542349	70542478	0.044	0.0961498	0.673149	0.551,0.488,0.509	0.488,0.436,0.492	318	260	402,282,390	268,242,307	293,227,246	251,240,208
MXE679	ENSRNOG00000006751	Psmd6	chr15	+	12408281	12408487	12411839	12412059	12407523	12407744	12412182	12412291	-0.039	0.0962021	0.673149	0.46,0.537,0.514	0.533,0.532,0.563	355	369	557,441,447	681,396,440	501,392,475	456,358,384
MXE2412	ENSRNOG00000047137	Erbin	chr2	-	33889462	33889579	33891721	33891865	33886334	33886541	33895498	33897032	-0.026	0.097085	0.673971	0.049,0.056,0.053	0.084,0.105,0.046	293	266	20,18,18	349,277,291	17,18,10	169,139,189
MXE900	ENSRNOG00000010024	Cyb5r4	chr8	+	94718120	94718150	94725467	94725528	94710578	94710660	94727053	94727111	-0.067	0.0970867	0.673971	0.154,0.319,0.19	0.284,0.235,0.346	179	210	18,24,16	116,60,80	22,11,27	65,42,60
MXE2463	ENSRNOG00000005472	Sp4	chr6	-	146193106	146194664	146195174	146195284	146152739	146152968	146195699	146195819	0.063	0.0971179	0.673971	0.276,0.184,0.098	0.085,0.126,0.157	259	1707	16,7,4	276,205,242	4,6,8	284,275,283
MXE742	ENSRNOG00000018375	Eif2b3	chr5	+	135915195	135915307	135921650	135921740	135908764	135908924	135927451	135927579	0.128	0.0978077	0.676904	0.633,0.665,0.454	0.53,0.349,0.488	261	239	49,39,29	26,18,32	37,17,26	30,29,25
MXE1566	ENSRNOG00000026432	Syt7	chr1	+	226468028	226468256	226471435	226471804	226463295	226463375	226475583	226475706	0.017	0.0983948	0.679112	0.0,0.314,0.407	0.241,0.256,0.174	377	518	0,2,1	10,6,2	3,4,2	13,16,13
MXE1544	ENSRNOG00000016967	Hfe	chr17	+	43665689	43665989	43666927	43667203	43661275	43661446	43667316	43667427	0.098	0.0989246	0.679146	0.267,0.29,0.312	0.286,0.174,0.115	449	425	27,19,22	70,44,46	19,6,4	45,27,29
MXE2137	ENSRNOG00000021525	Nbeal1	chr9	+	66988088	66988174	66993270	66993577	66976527	66976610	66995540	66995647	0.047	0.09915	0.679146	0.344,0.334,0.286	0.28,0.29,0.252	235	456	100,64,65	370,248,315	64,40,44	319,190,253
MXE1243	ENSRNOG00000051620	Tspan9	chr4	-	160536358	160536550	160604675	160604755	160536009	160536084	160662873	160662974	0.05	0.0996914	0.679146	0.387,0.364,0.349	0.332,0.266,0.352	229	341	143,100,124	337,260,345	93,57,100	279,234,274
MXE6	ENSRNOG00000020424	Plpp4	chr1	+	202497788	202497913	202547322	202547493	202496037	202496101	202560070	202560628	-0.209	0.100172	0.679146	0.412,0.226,0.28	0.539,0.539,0.467	274	320	3,2,1	5,8,3	2,3,6	2,3,8
MXE172	ENSRNOG00000013248	Wwc2	chr16	+	47464110	47464187	47474551	47474631	47462787	47462991	47478704	47478834	-0.066	0.100437	0.679146	0.434,0.567,0.5	0.597,0.559,0.543	226	229	81,62,80	107,48,81	92,70,82	63,56,70
MXE1216	ENSRNOG00000000340	RGD1304704	chr15	+	4891199	4891268	4893400	4893449	4889451	4889540	4893566	4893721	0.049	0.100443	0.679146	0.497,0.516,0.527	0.485,0.44,0.469	218	198	284,225,250	261,192,204	214,142,234	206,164,241
MXE2474	ENSRNOG00000000387	Slc25a16	chr20	-	27289960	27290123	27293528	27293650	27287021	27287090	27296213	27296277	0.078	0.100459	0.679146	0.313,0.379,0.381	0.32,0.208,0.311	271	312	34,35,39	86,66,73	36,16,29	88,70,74
MXE1241	ENSRNOG00000051620	Tspan9	chr4	-	160536009	160536084	160536358	160536550	160535664	160535766	160604675	160604755	0.061	0.100578	0.679146	0.42,0.448,0.349	0.4,0.263,0.371	341	224	337,230,263	306,186,322	256,109,202	252,201,225
MXE2573	ENSRNOG00000016680	Nsd1	chr17	-	9912157	9914708	9920617	9920790	9897582	9897707	9929429	9929565	0.038	0.100813	0.679146	0.516,0.509,0.532	0.474,0.519,0.451	322	2700	532,349,493	4178,2820,3641	397,340,300	3690,2647,3063
MXE1578	ENSRNOG00000018960	Syne1	chr1	-	41690167	41690301	41692569	41692740	41689601	41689806	41695504	41695660	0.044	0.102582	0.687744	0.436,0.4,0.384	0.424,0.321,0.342	320	283	366,243,266	419,322,378	506,323,329	607,605,559
MXE1691	ENSRNOG00000003041	Smg6	chr10	+	61897528	61897730	61979596	61979773	61885627	61885796	61983583	61983730	0.068	0.102768	0.687744	0.355,0.431,0.281	0.356,0.271,0.235	351	326	84,80,75	142,98,178	79,60,56	133,150,169
MXE1638	ENSRNOG00000006956	Adamtsl1	chr5	+	104555306	104555357	104559772	104559977	104544196	104544335	104561588	104561736	0.066	0.103272	0.687744	0.223,0.373,0.374	0.253,0.236,0.284	200	354	39,54,72	241,161,213	87,56,106	455,321,472
MXE2321	ENSRNOG00000024907	Tnrc6b	chr7	+	121971240	121971309	122005042	122005110	121930614	121930836	122074547	122074635	0.09	0.103374	0.687744	0.404,0.42,0.298	0.432,0.156,0.263	218	217	58,43,44	85,59,103	52,21,38	68,113,106
MXE393	ENSRNOG00000011756	Phf3	chr9	-	37110522	37112242	37117757	37117919	37104911	37105227	37134324	37134593	0.044	0.103447	0.687744	0.399,0.343,0.446	0.343,0.394,0.318	311	1869	180,102,167	1631,1172,1248	139,130,108	1601,1200,1392
MXE1909	ENSRNOG00000009151	Mipol1	chr6	+	78455884	78456115	78475349	78475427	78410785	78410880	78499335	78499599	0.056	0.104409	0.689236	0.893,0.854,0.893	0.733,0.872,0.868	380	227	112,49,56	8,5,4	78,80,88	17,7,8
MXE437	ENSRNOG00000000987	Ptcd1	chr12	+	11224477	11224579	11226414	11227119	11223545	11223764	11229457	11229574	-0.074	0.104527	0.689236	0.329,0.354,0.387	0.463,0.378,0.45	251	854	19,19,18	132,118,97	34,20,26	134,112,108
MXE459	ENSRNOG00000012394	Bcl2l13	chr4	+	153411543	153411700	153415818	153415888	153409394	153409502	153420921	153421065	0.103	0.104832	0.689236	0.509,0.625,0.579	0.543,0.417,0.444	306	219	81,63,77	56,27,40	63,24,38	38,24,34
MXE1925	ENSRNOG00000001682	Ttc3	chr11	+	34614051	34614139	34616101	34616155	34613498	34613649	34616829	34616950	0.06	0.105119	0.689236	0.721,0.673,0.68	0.694,0.608,0.593	237	203	232,173,166	77,72,67	193,85,124	73,47,73
MXE298	ENSRNOG00000013136	Oxsr1	chr8	-	127942400	127942436	127944359	127944482	127936765	127936912	127948959	127949025	0.055	0.105254	0.689236	0.655,0.711,0.655	0.594,0.642,0.62	272	185	195,159,215	70,44,77	181,195,163	84,74,68
MXE2268	ENSRNOG00000001229	Col18a1	chr20	+	12316363	12316390	12316706	12316769	12316220	12316250	12317063	12317138	0.034	0.105406	0.689236	0.287,0.237,0.251	0.266,0.193,0.213	176	212	323,184,263	968,715,947	127,73,76	422,368,338
MXE554	ENSRNOG00000004604	Slc38a10	chr10	-	109314253	109314436	109316427	109316530	109311238	109311350	109319931	109320056	0.049	0.105655	0.689236	0.547,0.54,0.493	0.463,0.494,0.475	252	332	234,153,209	255,172,283	119,80,101	182,108,147
MXE530	ENSRNOG00000001632	Brwd1	chr11	-	36391362	36391491	36396314	36396449	36390971	36391197	36397571	36397722	0.059	0.106071	0.689236	0.384,0.417,0.493	0.401,0.339,0.377	284	278	98,82,117	154,112,118	100,75,89	146,143,144
MXE394	ENSRNOG00000011756	Phf3	chr9	-	37110522	37112242	37134324	37134593	37104911	37105227	37143694	37144015	0.04	0.106137	0.689236	0.306,0.345,0.341	0.308,0.271,0.294	418	1869	158,136,141	1601,1153,1216	158,98,128	1585,1177,1377
MXE1069	ENSRNOG00000054391	Snurf	chr1	-	195087462	195087611	195091189	195091285	195079814	195079958	195096595	195096694	-0.067	0.106554	0.689236	0.785,0.735,0.709	0.837,0.801,0.793	245	298	66,48,42	22,21,21	59,43,60	14,13,19
MXE1592	ENSRNOG00000000552	Col13a1	chr20	-	31521060	31521111	31526613	31526649	31514228	31514264	31529567	31529594	0.216	0.106664	0.689236	0.619,0.236,0.351	0.351,0.063,0.143	185	200	3,2,2	2,7,4	3,1,2	6,16,13
MXE1971	ENSRNOG00000001211	RGD1303003	chr20	+	11245168	11245282	11246598	11246718	11244668	11244721	11249728	11249821	-0.051	0.107736	0.693518	0.445,0.534,0.509	0.497,0.584,0.56	263	269	150,113,198	191,101,195	176,185,200	182,135,161
MXE2581	ENSRNOG00000013933	Med27	chr3	+	7946533	7946664	8002553	8002647	7887533	7887678	8032820	8032928	-0.094	0.107874	0.693518	0.375,0.411,0.443	0.446,0.43,0.634	280	243	69,61,77	100,76,84	64,40,58	69,46,29
MXE2272	ENSRNOG00000021103	Nrxn2	chr1	+	221824649	221824721	221828995	221829297	221822464	221822494	221846175	221846337	-0.085	0.108769	0.697209	0.0,0.203,0.12	0.0,0.338,0.239	221	451	0,1,1	15,8,15	0,2,2	8,8,13
MXE1342	ENSRNOG00000002194	Coq2	chr14	+	10594832	10594966	10596947	10597136	10593307	10593393	10599745	10600566	-0.077	0.108999	0.697209	0.372,0.396,0.482	0.455,0.549,0.476	283	338	53,34,60	107,62,77	49,49,51	70,48,67
MXE377	ENSRNOG00000023679	Prdm5	chr4	+	96736380	96736502	96739877	96739957	96734669	96734844	96744219	96744304	0.065	0.110757	0.704635	0.586,0.521,0.614	0.496,0.504,0.526	271	229	92,63,98	55,49,52	70,59,84	60,49,64
MXE1383	ENSRNOG00000049302	Chd9	chr19	-	17440578	17440665	17445978	17446096	17439634	17439772	17447045	17447101	-0.054	0.110817	0.704635	0.489,0.562,0.591	0.56,0.61,0.635	267	236	192,184,235	177,127,144	210,184,173	146,104,88
MXE1542	ENSRNOG00000008688	Usp45	chr5	+	35966206	35966354	35971614	35972275	35965698	35965755	35973543	35973641	-0.078	0.111034	0.704635	0.432,0.366,0.442	0.403,0.592,0.48	297	810	70,41,54	251,194,186	58,77,63	234,145,186
MXE179	ENSRNOG00000018322	Picalm	chr1	+	154411044	154411147	154415422	154415516	154377246	154377658	154416462	154416574	0.006	0.111348	0.704635	0.031,0.015,0.008	0.009,0.02,0.007	252	243	30,11,8	916,695,985	6,12,4	622,559,522
MXE2068	ENSRNOG00000051440	Ppp1r12b	chr13	-	51600242	51600293	51601785	51601839	51585198	51589572	51604622	51604727	0.045	0.111551	0.704635	0.544,0.496,0.487	0.45,0.517,0.424	203	200	251,189,276	207,189,287	345,275,259	416,253,346
MXE2000	ENSRNOG00000030225	Clpx	chr8	+	70835996	70836296	70839732	70839839	70833999	70834164	70842670	70843123	-0.04	0.111985	0.705618	0.574,0.603,0.628	0.653,0.632,0.64	449	256	595,395,417	252,148,141	410,335,414	124,111,133
MXE512	ENSRNOG00000058790	Fam120b	chr1	+	57383550	57383659	57385332	57385419	57382140	57382347	57389852	57389904	-0.078	0.112583	0.706359	0.49,0.484,0.389	0.593,0.438,0.565	258	236	41,39,48	39,38,69	67,29,44	42,34,31
MXE256	ENSRNOG00000011922	Stt3b	chr8	-	123314141	123314296	123315372	123315421	123313162	123313374	123316647	123316794	-0.062	0.112661	0.706359	0.364,0.328,0.328	0.464,0.355,0.387	198	304	54,42,50	145,132,157	58,37,44	103,103,107
MXE2611	ENSRNOG00000016212	Ankfy1	chr10	+	59287310	59287446	59294313	59294437	59281598	59281717	59296763	59296913	0.049	0.11294	0.706364	0.461,0.461,0.408	0.424,0.405,0.354	285	273	159,127,162	178,142,225	130,93,108	169,131,189
MXE1800	ENSRNOG00000016984	Atg13	chr3	-	80593490	80593631	80594604	80594651	80591562	80591603	80598608	80598728	0.108	0.113353	0.707201	0.439,0.504,0.293	0.29,0.233,0.388	196	290	27,24,16	51,35,57	16,8,15	58,39,35
MXE1908	ENSRNOG00000009151	Mipol1	chr6	+	78410785	78410880	78455884	78456115	78353240	78353348	78475349	78475427	-0.086	0.114651	0.707837	0.633,0.609,0.657	0.766,0.629,0.761	244	380	31,16,27	28,16,22	40,25,43	19,23,21
MXE2624	ENSRNOG00000014642	Morn1	chr5	+	172493514	172493625	172494719	172494810	172492018	172492117	172495509	172495597	0.139	0.114655	0.707837	0.822,0.866,0.667	0.683,0.755,0.499	260	240	25,21,26	5,3,12	21,20,14	9,6,13
MXE2195	ENSRNOG00000005015	Rabep1	chr10	+	57553040	57553157	57557567	57557666	57551344	57551449	57563545	57563686	-0.045	0.114684	0.707837	0.48,0.517,0.543	0.57,0.541,0.564	266	248	224,192,201	226,167,158	222,149,176	156,118,127
MXE2489	ENSRNOG00000031669	Lpp	chr11	-	79445542	79446214	79611539	79611741	79361487	79361614	79667216	79667277	0.036	0.115021	0.707837	0.553,0.53,0.546	0.508,0.495,0.519	351	821	701,504,798	1324,1046,1555	915,560,1000	2069,1338,2165
MXE1551	ENSRNOG00000008390	Dcun1d5	chr8	+	5442668	5442739	5443061	5443153	5438986	5439078	5454310	5454419	-0.054	0.115111	0.707837	0.444,0.472,0.387	0.457,0.52,0.489	220	241	124,112,94	170,137,163	99,102,110	129,103,126
MXE1157	ENSRNOG00000026704	Drp2	chrX	+	105270880	105270942	105272188	105272263	105270483	105270544	105273282	105273484	-0.183	0.115149	0.707837	0.279,0.347,0.752	0.665,0.636,0.625	211	224	8,6,20	22,12,7	28,23,22	15,14,14
MXE2499	ENSRNOG00000004367	Elk3	chr7	-	34093310	34093433	34102276	34103074	34086219	34088906	34121484	34121694	-0.04	0.115411	0.707837	0.563,0.621,0.614	0.64,0.645,0.632	947	272	1180,889,1069	263,156,193	767,550,563	124,87,94
MXE1229	ENSRNOG00000029876	Gucy1a2	chr8	+	456818	456940	508993	509712	445431	445493	759957	760443	0.046	0.115914	0.709201	0.434,0.452,0.429	0.4,0.352,0.425	271	868	151,127,133	632,494,566	107,72,84	515,424,364
MXE1137	ENSRNOG00000011057	Mfn1	chr2	+	118963007	118963160	118964196	118964393	118960356	118960586	118969413	118969548	0.047	0.116489	0.711002	0.415,0.43,0.362	0.4,0.325,0.341	302	346	178,159,134	288,241,270	148,84,100	254,200,221
MXE565	ENSRNOG00000011105	Arl15	chr2	+	45801785	45801930	45813931	45813991	45668968	45669016	45858978	45859187	0.076	0.117835	0.717491	0.439,0.438,0.425	0.403,0.344,0.328	294	209	44,34,51	40,31,49	56,31,37	59,42,54
MXE2187	ENSRNOG00000045863	Naa16	chr15	-	61642585	61642739	61646232	61646367	61639920	61640040	61647865	61648267	-0.077	0.119195	0.720133	0.519,0.405,0.377	0.563,0.493,0.475	284	303	85,53,46	84,83,81	75,61,61	62,67,72
MXE1131	ENSRNOG00000054080	Cgnl1	chr8	-	78131930	78132055	78132817	78132901	78130970	78131079	78144350	78144440	-0.058	0.119335	0.720133	0.521,0.477,0.444	0.491,0.606,0.52	233	274	234,200,219	253,258,322	122,98,105	149,75,114
MXE74	ENSRNOG00000009980	Plpp1	chr2	+	44719465	44719523	44725640	44725817	44716563	44716844	44726368	44726689	0.036	0.119428	0.720133	0.337,0.397,0.361	0.349,0.314,0.323	207	326	443,383,408	1371,915,1136	254,172,193	746,591,637
MXE2094	ENSRNOG00000009681	Flot2	chr10	-	65310755	65310846	65312280	65312371	65309732	65309856	65316596	65316678	-0.03	0.119554	0.720133	0.119,0.227,0.068	0.138,0.162,0.203	240	240	33,32,20	245,109,272	33,23,37	207,119,145
MXE320	ENSRNOG00000047296	Bptf	chr10	-	95288569	95290877	95292541	95292721	95284360	95284485	95293890	95294029	-0.038	0.11969	0.720133	0.447,0.493,0.483	0.476,0.533,0.527	329	2457	256,216,240	2363,1660,1919	285,284,305	2345,1861,2043
MXE101	ENSRNOG00000050655	P4ha1	chr20	+	28936351	28936448	28940468	28940620	28935232	28935335	28943517	28943655	-0.042	0.120668	0.722518	0.441,0.41,0.413	0.448,0.448,0.495	246	301	291,178,262	451,314,455	201,203,207	303,306,258
MXE1067	ENSRNOG00000016213	Ssbp2	chr2	+	20531359	20531444	20649050	20649110	20519005	20519067	20664199	20664266	0.056	0.121009	0.722518	0.563,0.51,0.475	0.485,0.454,0.442	234	209	166,127,138	115,109,136	116,83,79	110,89,89
MXE2077	ENSRNOG00000020723	Pten	chr1	+	251477106	251477248	251482655	251482822	251463509	251463748	251485255	251485480	0.037	0.121122	0.722518	0.44,0.399,0.353	0.387,0.336,0.359	291	316	659,423,480	911,692,955	425,328,359	730,705,696
MXE1571	ENSRNOG00000009244	Abhd4	chr15	+	32898136	32898225	32899947	32900320	32894937	32895029	32900469	32900624	0.029	0.121314	0.722518	0.123,0.069,0.116	0.057,0.047,0.116	238	522	21,8,17	329,236,284	7,4,14	254,176,235
MXE2308	ENSRNOG00000010795	Cnot4	chr4	-	62609540	62609627	62617601	62617799	62608798	62608900	62619600	62619866	-0.046	0.12186	0.722518	0.662,0.671,0.661	0.705,0.697,0.729	347	236	248,183,241	86,61,84	302,193,210	86,57,53
MXE1215	ENSRNOG00000017841	Fam192a	chr19	+	10842289	10842385	10842801	10842939	10827370	10827521	10843623	10843722	-0.046	0.121934	0.722518	0.253,0.136,0.106	0.259,0.206,0.168	245	287	57,24,22	197,178,217	52,31,33	174,140,192
MXE2165	ENSRNOG00000003357	Col3a1	chr9	+	52036777	52036831	52037536	52037590	52036322	52036376	52038543	52038597	0.022	0.122329	0.722518	0.235,0.206,0.208	0.226,0.171,0.186	203	203	2315,1734,2349	7540,6701,8929	1241,556,721	4239,2701,3149
MXE1482	ENSRNOG00000015898	Fer	chr9	+	111653591	111653766	111668883	111669076	111653301	111653491	111690152	111690245	-0.133	0.122369	0.722518	0.394,0.448,0.155	0.514,0.484,0.397	324	342	8,10,4	13,13,23	14,8,5	14,9,8
MXE1451	ENSRNOG00000046028	Haus6	chr5	-	104963062	104963256	104966198	104966369	104962507	104962634	104967702	104967751	0.13	0.122995	0.723255	0.487,0.506,0.391	0.477,0.329,0.189	320	343	23,22,18	26,23,30	17,11,5	20,24,23
MXE845	ENSRNOG00000004474	Klhdc2	chr6	+	91606827	91606900	91608030	91608118	91606409	91606519	91610508	91610561	-0.068	0.123105	0.723255	0.449,0.37,0.315	0.404,0.501,0.434	222	237	96,55,72	126,100,167	78,65,76	123,69,106
MXE187	ENSRNOG00000020769	Crebrf	chr10	-	16727735	16727861	16729945	16730140	16711872	16712067	16752154	16752205	0.032	0.12335	0.723255	0.904,0.777,0.958	0.868,0.859,0.817	344	275	318,166,227	27,38,8	230,167,190	28,22,34
MXE1431	ENSRNOG00000014589	Arpin	chr1	-	141668734	141668867	141670395	141670471	141667474	141667681	141672619	141672711	0.09	0.124224	0.726696	0.439,0.389,0.515	0.34,0.471,0.262	225	282	58,30,44	93,59,52	32,32,17	78,45,60
MXE927	ENSRNOG00000026171	Bbs4	chr8	-	64128535	64128590	64133479	64133533	64127109	64127178	64139288	64139361	0.089	0.125043	0.728313	0.283,0.361,0.266	0.262,0.223,0.159	203	204	20,18,9	51,32,25	18,8,6	51,28,32
MXE1806	ENSRNOG00000002563	Mcts1	chrX	+	124895774	124895927	124896410	124896508	124894465	124894643	124899462	124899596	0.048	0.125714	0.728313	0.435,0.389,0.421	0.358,0.374,0.37	302	247	156,85,112	166,109,126	83,65,82	122,89,114
MXE1418	ENSRNOG00000009085	Prkag2	chr4	+	6793595	6793742	6796815	6796909	6791977	6792015	6798727	6799632	0.041	0.125753	0.728313	0.44,0.395,0.473	0.409,0.38,0.395	296	243	228,147,238	238,185,218	207,155,150	246,208,189
MXE1190	ENSRNOG00000019326	Cfdp1	chr19	-	43999665	43999824	44053423	44053543	43989595	43989888	44064290	44064418	-0.043	0.126088	0.728313	0.51,0.46,0.487	0.507,0.53,0.549	269	308	325,209,267	357,281,322	296,206,267	330,209,251
MXE1182	ENSRNOG00000005904	Cdc27	chr10	-	92555710	92555867	92556951	92557026	92554080	92554633	92559023	92559152	-0.06	0.126208	0.728313	0.345,0.305,0.304	0.353,0.321,0.46	224	306	82,51,40	213,159,125	80,43,93	200,124,149
MXE267	ENSRNOG00000018762	Rsph3	chr1	-	47449394	47449536	47470096	47470184	47446691	47446837	47476793	47477524	0.147	0.126268	0.728313	0.488,0.692,0.551	0.534,0.366,0.391	237	291	7,11,9	9,6,9	14,8,11	15,17,21
MXE1916	ENSRNOG00000018110	Svil	chr17	-	55289394	55290249	55292257	55292338	55288179	55288214	55297975	55298582	-0.035	0.126513	0.728313	0.238,0.27,0.221	0.292,0.287,0.255	230	1004	73,66,70	1021,779,1079	120,79,100	1270,857,1275
MXE1402	ENSRNOG00000006285	Tlk2	chr10	+	93465607	93465700	93470615	93470726	93464373	93464469	93471308	93471445	0.055	0.127028	0.728713	0.462,0.439,0.484	0.398,0.477,0.346	242	260	88,72,104	110,99,119	69,56,73	112,66,148
MXE2018	ENSRNOG00000028227	Pbrm1	chr16	+	7191813	7191978	7195215	7195371	7188500	7188702	7198286	7198357	-0.056	0.127158	0.728713	0.319,0.225,0.308	0.343,0.33,0.346	314	305	66,35,61	137,117,133	64,36,66	119,71,121
MXE609	ENSRNOG00000037508	Hscb	chr12	+	51881652	51881742	51882758	51882903	51881290	51881387	51886698	51886746	-0.05	0.12877	0.734636	0.353,0.4,0.363	0.386,0.424,0.457	239	294	96,85,82	216,157,177	73,58,85	143,97,124
MXE243	ENSRNOG00000014076	Mbnl1	chr2	+	150838384	150838555	150846526	150846727	150756184	150756431	150855965	150856223	-0.032	0.128772	0.734636	0.336,0.349,0.326	0.353,0.391,0.364	320	350	714,539,566	1545,1098,1278	580,475,537	1162,809,1025
MXE1204	ENSRNOG00000010502	Fbxo8	chr16	-	37135350	37135469	37154927	37155054	37133241	37133438	37159410	37159745	-0.058	0.129715	0.737918	0.481,0.427,0.489	0.533,0.526,0.511	276	268	83,72,62	87,94,63	88,56,83	75,49,77
MXE145	ENSRNOG00000006554	Fam149b1	chr15	-	4369884	4369988	4382790	4382978	4367289	4367514	4388317	4388476	0.071	0.130465	0.737918	0.637,0.681,0.679	0.654,0.525,0.605	337	253	119,91,93	51,32,33	146,75,108	58,51,53
MXE561	ENSRNOG00000009145	Klf12	chr15	-	84560417	84560507	84605837	84605901	84477261	84477808	84675991	84676125	-0.176	0.130735	0.737918	0.161,0.0,0.107	0.584,0.138,0.074	213	239	7,0,3	41,19,28	10,2,1	8,14,14
MXE2045	ENSRNOG00000045570	LOC288978	chr13	+	36196882	36196933	36199998	36200036	36186559	36186705	36205214	36205296	0.264	0.130958	0.737918	0.094,0.555,0.824	0.445,0.078,0.158	200	187	1,8,5	9,6,1	6,1,2	7,11,10
MXE1167	ENSRNOG00000005289	Prkd3	chr6	-	1583184	1583323	1613962	1614878	1581447	1581579	1622097	1622196	0.038	0.131047	0.737918	0.533,0.525,0.465	0.503,0.46,0.445	1065	288	1091,928,1072	259,227,334	1018,748,1012	272,237,342
MXE1575	ENSRNOG00000011910	Hnrnpr	chr5	+	154687040	154687176	154690536	154690742	154685222	154685399	154695299	154695449	0.046	0.131401	0.737918	0.355,0.351,0.371	0.372,0.258,0.309	285	355	171,132,160	387,304,338	161,83,100	339,297,278
MXE348	ENSRNOG00000021497	Akt3	chr13	-	95208217	95208329	95230646	95230772	95196257	95196402	95348821	95348913	0.038	0.131777	0.737918	0.407,0.367,0.366	0.339,0.344,0.342	275	261	248,201,259	343,329,425	166,128,156	307,232,285
MXE1711	ENSRNOG00000056610	Cog5	chr6	+	51128526	51128608	51145032	51145237	51106411	51106489	51151476	51151638	-0.073	0.131851	0.737918	0.371,0.459,0.537	0.514,0.515,0.557	231	354	45,46,59	117,83,78	62,45,59	90,65,72
MXE245	ENSRNOG00000016343	Dkk3	chr1	-	176947835	176947928	176974024	176974108	176946605	176946750	176975991	176976129	-0.033	0.132183	0.737918	0.678,0.672,0.688	0.693,0.721,0.722	233	242	1023,703,983	504,356,462	499,409,515	230,164,206
MXE345	ENSRNOG00000021497	Akt3	chr13	-	95120751	95120880	95128659	95128782	95105491	95105706	95167818	95167887	-0.04	0.13226	0.737918	0.542,0.587,0.61	0.637,0.579,0.642	272	278	266,168,233	230,121,152	196,133,202	114,99,115
MXE645	ENSRNOG00000060266	Exoc2	chr17	+	34791406	34791523	34799407	34799549	34787651	34787718	34828758	34828814	-0.053	0.132631	0.738362	0.701,0.737,0.707	0.69,0.8,0.815	266	291	120,105,108	56,41,49	114,113,117	56,31,29
MXE2445	ENSRNOG00000030520	Sarnp	chr7	+	3275114	3275183	3295344	3295434	3273228	3273254	3300094	3300455	-0.046	0.134333	0.746197	0.492,0.433,0.494	0.506,0.538,0.513	218	239	191,147,171	216,211,192	155,149,128	166,140,133
MXE2117	ENSRNOG00000009990	Zranb2	chr2	+	263866260	263866313	263866404	263866513	263864330	263864403	263867470	263867553	0.033	0.134963	0.748056	0.237,0.231,0.193	0.253,0.122,0.186	202	258	124,91,77	509,386,411	104,46,78	392,424,435
MXE1904	ENSRNOG00000003213	Helz	chr10	+	95848109	95848214	95853351	95853530	95847282	95847462	95855972	95856091	-0.05	0.1365	0.752881	0.121,0.129,0.065	0.192,0.124,0.148	254	328	5,8,3	47,70,56	14,7,7	76,64,52
MXE2566	ENSRNOG00000010037	Epb41	chr5	-	150120807	150120870	150122072	150122129	150115895	150116072	150125471	150125656	-0.029	0.136525	0.752881	0.111,0.046,0.04	0.088,0.07,0.126	206	212	9,4,4	74,85,100	10,5,12	107,68,86
MXE1669	ENSRNOG00000013360	Prkcsh	chr8	+	23024451	23024541	23024893	23024968	23024177	23024247	23025051	23025151	-0.044	0.137	0.752881	0.448,0.5,0.481	0.511,0.53,0.52	239	224	219,180,198	253,169,200	175,131,162	157,109,140
MXE2310	ENSRNOG00000016538	Itga8	chr17	-	79367995	79368154	79373150	79373256	79352355	79352484	79382993	79383074	0.038	0.137023	0.752881	0.499,0.523,0.518	0.437,0.496,0.493	255	308	363,265,402	441,292,451	335,453,352	521,555,438
MXE771	ENSRNOG00000038999	RT1-A1	chr20	+	5351887	5352157	5414769	5415039	5351620	5351684	5415220	5415496	-0.183	0.13748	0.753758	0.0,0.75,0.0	0.0,0.8,0.5	419	419	0,12,0	14,4,6	0,8,2	4,2,2
MXE1962	ENSRNOG00000017022	Cerk	chr7	-	127030306	127030452	127031807	127031871	127026636	127026711	127033748	127033874	-0.062	0.138473	0.756521	0.464,0.436,0.467	0.563,0.494,0.497	213	295	60,39,81	96,70,128	52,24,35	56,34,49
MXE2041	ENSRNOG00000022305	Abcc1	chr10	-	593515	593608	602904	603066	590903	591107	605010	605188	-0.05	0.138943	0.756521	0.19,0.14,0.194	0.291,0.2,0.184	311	242	34,18,40	113,86,129	39,18,20	74,56,69
MXE650	ENSRNOG00000056207	Capza2	chr4	+	44947287	44947351	44948836	44948888	44936289	44936385	44952873	44952937	-0.036	0.139057	0.756521	0.707,0.683,0.676	0.686,0.766,0.721	213	201	647,471,427	253,206,193	391,371,465	169,107,170
MXE1173	ENSRNOG00000002827	Rbfox1	chr10	-	8354311	8354354	8360866	8360906	8347941	8348006	8371169	8371302	-0.334	0.139178	0.756521	0.504,1.0,0.0	0.753,1.0,0.753	189	192	1,3,0	1,0,1	6,6,9	2,0,3
MXE2127	ENSRNOG00000006304	Mdm2	chr7	-	60734841	60734975	60737890	60737965	60733753	60733803	60742334	60742419	0.07	0.140123	0.760024	0.502,0.573,0.518	0.459,0.497,0.428	224	283	71,52,57	89,49,67	39,36,32	58,46,54
MXE2364	ENSRNOG00000017976	Slco2b1	chr1	-	164629943	164630109	164636006	164636100	164627608	164627772	164647411	164647602	0.079	0.140856	0.761234	0.565,0.497,0.662	0.573,0.509,0.404	243	315	68,35,71	68,46,47	56,40,44	54,50,84
MXE519	ENSRNOG00000021270	Trmt6	chr3	-	125461626	125461729	125462908	125462994	125461440	125461527	125463367	125463717	0.085	0.140947	0.761234	0.78,0.797,0.69	0.651,0.704,0.657	235	252	53,33,56	16,9,27	33,40,34	19,18,19
MXE1880	ENSRNOG00000000664	Tpst2	chr12	-	50350125	50351037	50354761	50354833	50348799	50348998	50383482	50383496	0.036	0.14195	0.76502	0.153,0.11,0.184	0.073,0.133,0.133	221	1061	16,8,15	426,310,319	4,4,6	245,125,187
MXE1461	ENSRNOG00000009899	Skil	chr2	-	115887606	115888752	115889306	115889369	115873884	115873982	115890922	115891097	0.041	0.143094	0.769113	0.285,0.254,0.341	0.207,0.281,0.269	212	1295	51,38,65	780,683,767	24,20,26	560,312,432
MXE137	ENSRNOG00000005042	Ranbp17	chr10	-	18371396	18371502	18396547	18396741	18359719	18359855	18399600	18399773	-0.138	0.143997	0.769113	0.598,0.471,0.748	0.845,0.788,0.598	343	255	16,12,24	8,10,6	22,10,12	3,2,6
MXE57	ENSRNOG00000039807	Fam193b	chr17	+	9611268	9611511	9617326	9617510	9596956	9597068	9618366	9618606	0.109	0.144083	0.769113	0.372,0.527,0.292	0.243,0.418,0.204	392	333	37,21,17	53,16,35	17,22,13	45,26,43
MXE1849	ENSRNOG00000004226	Irak3	chr7	-	64953166	64953231	64959566	64959721	64946700	64946815	64960514	64960569	-0.06	0.144222	0.769113	0.628,0.585,0.623	0.761,0.628,0.628	304	214	108,92,122	45,46,52	149,84,91	33,35,38
MXE812	ENSRNOG00000028845	Ebf1	chr10	+	23952812	23952943	23969009	23969136	23929019	23929161	24017184	24017273	0.053	0.144228	0.769113	0.482,0.444,0.414	0.368,0.413,0.4	280	276	83,47,68	88,58,95	75,65,63	127,91,93
MXE275	ENSRNOG00000015692	Taok1	chr10	+	62615830	62616043	62627763	62627946	62613343	62613583	62629693	62630155	-0.034	0.144533	0.769124	0.525,0.53,0.527	0.536,0.584,0.565	362	332	1087,786,776	902,638,639	853,695,702	678,454,496
MXE1207	ENSRNOG00000010502	Fbxo8	chr16	-	37154927	37155054	37159410	37159747	37135350	37135469	37176814	37177033	0.056	0.145177	0.770082	0.582,0.648,0.693	0.633,0.604,0.518	486	276	267,188,262	109,58,66	222,180,218	73,67,115
MXE1393	ENSRNOG00000017583	Mapkap1	chr3	+	13662239	13662380	13676168	13676306	13645147	13645255	13696748	13696846	-0.05	0.145321	0.770082	0.58,0.641,0.564	0.663,0.582,0.691	290	287	170,150,171	122,83,131	141,131,129	71,93,57
MXE987	ENSRNOG00000003172	Serpinf1	chr10	-	62246812	62247014	62249717	62249805	62246164	62246320	62254108	62254287	0.011	0.146055	0.772303	0.069,0.075,0.062	0.06,0.036,0.076	237	351	106,88,101	2105,1611,2254	44,25,54	1014,985,979
MXE1978	ENSRNOG00000017265	Tmem131	chr9	-	43419369	43419493	43434053	43434122	43406905	43407022	43444285	43444326	0.062	0.146516	0.772303	0.556,0.498,0.546	0.451,0.413,0.549	218	273	85,50,97	85,63,101	69,45,74	105,80,76
MXE1899	ENSRNOG00000051889	Usp34	chr14	+	108250174	108250299	108251262	108251386	108249954	108250059	108259610	108259690	-0.066	0.146655	0.772303	0.472,0.572,0.47	0.531,0.637,0.544	274	273	106,75,73	118,56,82	93,67,67	82,38,56
MXE1359	ENSRNOG00000020353	Sh3pxd2a	chr1	-	267058203	267058321	267066438	267066552	267053100	267053435	267092643	267092775	0.043	0.147647	0.775912	0.426,0.443,0.451	0.428,0.36,0.404	263	267	211,164,242	289,209,299	237,119,177	321,215,265
MXE2435	ENSRNOG00000025023	Stat6	chr7	+	70955191	70955380	70956015	70956103	70954947	70955079	70956234	70956357	-0.042	0.148664	0.779637	0.581,0.576,0.538	0.61,0.622,0.589	338	237	394,271,316	199,140,190	281,195,231	126,83,113
MXE2480	ENSRNOG00000029209	Rnf13	chr2	+	147890148	147890274	147996573	147996661	147881197	147881278	148003673	148003764	0.044	0.149084	0.780225	0.583,0.482,0.498	0.499,0.463,0.469	275	237	420,201,294	259,186,255	200,147,174	173,147,170
MXE1775	ENSRNOG00000002044	Gtpbp8	chr11	+	60907859	60907958	60909410	60909541	60907014	60907365	60910804	60910904	0.129	0.14969	0.781781	0.78,0.563,0.397	0.568,0.392,0.392	248	280	44,24,14	14,21,24	21,12,16	18,21,28
MXE376	ENSRNOG00000032492	Usp22	chr10	-	47433731	47433858	47434695	47434854	47432627	47432719	47436278	47436384	0.04	0.150497	0.782611	0.52,0.467,0.501	0.485,0.447,0.437	308	276	291,185,294	241,189,262	225,131,212	214,145,245
MXE1519	ENSRNOG00000032039	Atp9b	chr18	-	77466019	77466114	77484238	77484297	77450251	77450332	77489359	77489468	0.054	0.150609	0.782611	0.525,0.52,0.559	0.459,0.532,0.451	208	244	101,74,109	107,80,101	60,60,54	83,62,77
MXE1642	ENSRNOG00000007859	Cep83	chr7	+	35782810	35782942	35792918	35793170	35780206	35780299	35795281	35795413	0.039	0.150775	0.782611	0.439,0.432,0.391	0.422,0.379,0.344	281	401	245,181,167	446,340,371	218,140,132	426,328,360
MXE2313	ENSRNOG00000042603	Ttc39b	chr5	-	101339868	101339976	101346770	101346872	101338156	101338288	101381326	101381361	0.101	0.151229	0.783361	0.582,0.622,0.639	0.511,0.387,0.642	251	257	94,66,83	69,41,48	47,16,35	46,26,20
MXE116	ENSRNOG00000029500	Tapbp	chr20	-	5470098	5470188	5470265	5470607	5469910	5469987	5470802	5471204	0.055	0.151961	0.783576	0.509,0.537,0.544	0.483,0.55,0.391	491	239	326,286,331	153,120,135	186,118,128	97,47,97
MXE724	ENSRNOG00000025151	Ildr2	chr13	+	84510494	84510551	84514795	84514972	84491791	84491911	84522943	84523057	0.02	0.152165	0.783576	0.613,0.0,0.0	0.345,0.209,0.0	206	326	1,0,0	1,6,1	3,1,0	9,6,9
MXE268	ENSRNOG00000014319	Smchd1	chr9	-	119700522	119700642	119700791	119700918	119698456	119698542	119704946	119705099	0.042	0.152932	0.783576	0.371,0.295,0.311	0.321,0.243,0.287	276	269	115,81,89	190,189,192	98,59,72	202,179,174
MXE1321	ENSRNOG00000018623	Rev1	chr9	-	44743480	44744184	44746902	44747055	44735148	44735257	44754558	44754727	0.042	0.152999	0.783576	0.648,0.697,0.666	0.625,0.599,0.66	302	853	175,141,168	269,173,238	128,94,136	217,178,198
MXE464	ENSRNOG00000031653	Ccdc58	chr11	-	67605494	67605641	67607732	67607858	67600639	67600699	67618112	67618704	0.05	0.153126	0.783576	0.466,0.467,0.382	0.378,0.39,0.396	275	296	107,105,88	132,129,153	78,66,81	138,111,133
MXE1616	ENSRNOG00000007917	Cd46	chr13	-	113805773	113805956	113810416	113810614	113802918	113802963	113811495	113811584	-0.075	0.153127	0.783576	0.801,0.65,0.77	0.797,0.882,0.768	347	332	42,31,35	10,16,10	41,47,38	10,6,11
MXE2175	ENSRNOG00000011253	RGD1304810	chr16	-	59324513	59324687	59332140	59332295	59317698	59319108	59341765	59341954	0.102	0.153481	0.783805	0.705,0.503,0.726	0.577,0.515,0.536	304	323	27,20,25	12,21,10	50,32,38	39,32,35
MXE1514	ENSRNOG00000015054	Rcbtb2	chr15	+	55043606	55043689	55046517	55046611	55034032	55034060	55047015	55047080	0.065	0.153889	0.784308	0.06,0.049,0.28	0.107,0.0,0.087	232	243	2,2,10	33,41,27	4,0,2	35,15,22
MXE2506	ENSRNOG00000005478	Fkbp9	chr4	+	87197737	87197883	87222944	87223131	87193220	87193410	87227910	87228056	0.035	0.154396	0.785311	0.513,0.495,0.51	0.463,0.47,0.481	295	336	603,400,595	651,465,651	360,298,383	476,382,470
MXE2361	ENSRNOG00000061424	Map3k3	chr10	+	94314470	94314584	94320742	94320863	94311572	94311672	94336041	94336175	-0.04	0.155606	0.789511	0.436,0.469,0.451	0.517,0.484,0.476	263	270	221,150,225	294,174,281	179,135,169	172,148,191
MXE879	ENSRNOG00000012763	Cwf19l1	chr1	-	263898067	263898179	263899197	263899338	263897056	263897136	263901047	263901132	-0.083	0.155992	0.789511	0.571,0.48,0.529	0.539,0.649,0.64	290	261	74,39,55	50,38,44	65,37,71	50,18,36
MXE2194	ENSRNOG00000005015	Rabep1	chr10	+	57553040	57553157	57557567	57557666	57549451	57549919	57563545	57563686	-0.014	0.156274	0.789511	0.015,0.034,0.006	0.045,0.052,0.0	266	248	4,7,1	237,183,162	8,7,0	157,119,130
MXE1029	ENSRNOG00000001652	Erg	chr11	-	35656000	35656069	35663522	35663594	35655333	35655390	35665349	35665430	-0.063	0.156758	0.789511	0.284,0.201,0.332	0.325,0.411,0.269	221	218	63,29,58	157,114,115	44,58,35	90,82,94
MXE1103	ENSRNOG00000012153	Rbl2	chr19	-	17319028	17319193	17320279	17320417	17318148	17318260	17323226	17323330	0.045	0.15678	0.789511	0.434,0.414,0.472	0.352,0.436,0.398	287	314	94,49,90	134,76,110	74,58,70	149,82,116
MXE2501	ENSRNOG00000016874	Zfp521	chr18	-	5191057	5194413	5285045	5285225	5158059	5158144	5314463	5314511	0.038	0.157523	0.789719	0.348,0.399,0.398	0.363,0.379,0.289	329	3505	203,200,229	4055,3203,3685	158,104,86	2950,1818,2252
MXE1174	ENSRNOG00000020000	Tmem219	chr1	-	198333408	198333610	198334582	198334780	198333109	198333299	198335212	198335339	-0.013	0.157865	0.789719	0.0,0.008,0.028	0.044,0.018,0.014	347	351	0,1,4	198,129,138	6,2,2	131,112,144
MXE1111	ENSRNOG00000021242	Adam33	chr3	-	123602481	123602558	123604970	123605050	123600948	123601027	123607255	123607352	-0.046	0.157987	0.789719	0.249,0.296,0.238	0.284,0.272,0.364	229	226	40,29,25	119,68,79	51,36,69	127,95,119
MXE2614	ENSRNOG00000016212	Ankfy1	chr10	+	59296763	59296913	59298618	59298784	59294313	59294437	59304247	59304452	-0.043	0.158345	0.789719	0.557,0.557,0.565	0.564,0.59,0.654	299	315	208,162,261	174,136,212	204,149,217	166,109,121
MXE2324	ENSRNOG00000001055	Rilpl1	chr12	+	37517973	37518152	37519640	37519733	37507205	37507430	37527644	37528393	-0.056	0.158523	0.789719	0.526,0.486,0.498	0.541,0.532,0.605	328	242	128,77,105	85,60,78	107,80,104	67,52,50
MXE2487	ENSRNOG00000012655	Adamts6	chr2	+	34491466	34491574	34501168	34501314	34476080	34476222	34503590	34503654	-0.109	0.1591	0.789719	0.441,0.539,0.419	0.465,0.715,0.545	257	295	33,55,44	48,54,70	22,24,23	29,11,22
MXE1901	ENSRNOG00000003213	Helz	chr10	+	95794682	95794910	95797783	95797820	95770153	95770209	95814870	95814995	0.064	0.159978	0.789719	0.373,0.231,0.314	0.258,0.242,0.227	377	186	41,25,39	34,41,42	31,22,25	44,34,42
MXE1079	ENSRNOG00000002106	Usp46	chr14	+	36725233	36725463	36738766	36738843	36722317	36722531	36748227	36748311	-0.095	0.160487	0.789719	0.624,0.446,0.539	0.565,0.563,0.765	379	226	100,50,96	36,37,49	96,80,104	44,37,19
MXE36	ENSRNOG00000008810	Nsmf	chr3	+	2265730	2265736	2266020	2266089	2264925	2265001	2266776	2266829	0.031	0.16082	0.789719	0.082,0.098,0.019	0.045,0.04,0.022	155	218	3,4,1	47,52,72	2,1,1	60,34,64
MXE492	ENSRNOG00000056038	Ehbp1l1	chr1	-	221075274	221077963	221078241	221078282	221074640	221074798	221078365	221078434	0.034	0.161277	0.789719	0.466,0.461,0.509	0.449,0.419,0.466	190	2838	320,209,303	5483,3653,4361	323,212,354	5913,4393,6067
MXE966	ENSRNOG00000050563	Sub1	chr2	-	62025070	62025179	62029732	62029855	62022566	62022895	62032431	62032504	-0.033	0.162721	0.789719	0.546,0.577,0.584	0.563,0.611,0.631	272	258	963,721,771	761,501,522	605,403,549	445,243,304
MXE1183	ENSRNOG00000033256	LOC691141	chr8	+	22561076	22561397	22566780	22566870	22559097	22559259	22570843	22570871	-0.269	0.162924	0.789719	0.351,0.475,0.375	0.718,1.0,0.289	470	239	17,16,13	16,9,11	10,4,4	2,0,5
MXE35	ENSRNOG00000008810	Nsmf	chr3	+	2265730	2265736	2266014	2266089	2264925	2265001	2266776	2266829	0.034	0.16302	0.789719	0.083,0.112,0.026	0.048,0.043,0.029	155	224	3,4,1	48,46,54	2,1,1	57,32,49
MXE1417	ENSRNOG00000009085	Prkag2	chr4	+	6753507	6753577	6776410	6776514	6713682	6713897	6782210	6782292	0.038	0.163029	0.789719	0.16,0.172,0.16	0.119,0.096,0.164	219	253	24,19,21	146,106,127	19,9,18	163,98,106
MXE1149	ENSRNOG00000012297	March8	chr4	+	148372346	148372397	148390061	148390147	148286857	148287035	148392412	148392593	0.026	0.163045	0.789719	0.0,0.045,0.079	0.0,0.0,0.046	200	235	0,2,4	54,50,55	0,0,2	44,29,49
MXE1361	ENSRNOG00000004673	Rbm43	chr3	-	37437327	37437407	37440474	37440664	37435777	37436622	37442669	37442788	-0.094	0.163225	0.789719	0.604,0.589,0.575	0.628,0.752,0.67	339	229	61,34,46	27,16,23	40,27,27	16,6,9
MXE899	ENSRNOG00000010024	Cyb5r4	chr8	+	94710578	94710660	94725467	94725528	94707757	94707858	94727053	94727111	-0.056	0.16361	0.789719	0.414,0.516,0.472	0.493,0.518,0.558	231	210	84,61,65	108,52,66	62,45,64	58,38,46
MXE1988	ENSRNOG00000056837	Abr	chr10	-	64616692	64616753	64620311	64620419	64612492	64612545	64626664	64626850	0.048	0.163879	0.789719	0.524,0.49,0.586	0.505,0.439,0.511	257	210	116,81,135	86,69,78	146,109,105	117,114,82
MXE1556	ENSRNOG00000005070	Spopl	chr3	-	423833	424011	427838	427934	423700	423756	429510	429638	-0.039	0.164349	0.789719	0.18,0.205,0.148	0.176,0.193,0.28	245	327	54,42,35	329,218,269	32,37,47	200,207,161
MXE2143	ENSRNOG00000009437	LOC100912481	chr14	-	85334627	85334839	85337375	85337543	85333344	85333525	85339451	85339638	0.075	0.164645	0.789719	0.524,0.456,0.513	0.434,0.432,0.401	317	361	29,25,38	30,34,41	29,22,20	43,33,34
MXE1510	ENSRNOG00000004524	Desi2	chr13	+	96141605	96141678	96147396	96147490	96111799	96112243	96148954	96149096	-0.072	0.164965	0.789719	0.207,0.218,0.092	0.215,0.215,0.302	222	243	21,16,6	88,63,65	17,9,15	68,36,38
MXE1545	ENSRNOG00000002970	Zswim7	chr10	-	48593210	48593313	48596012	48596034	48588609	48588714	48599117	48599208	0.202	0.16628	0.789719	0.898,0.674,0.109	0.282,0.525,0.269	171	252	6,7,1	1,5,12	4,3,4	15,4,16
MXE2126	ENSRNOG00000006304	Mdm2	chr7	-	60733753	60733803	60734841	60734975	60728206	60728265	60737890	60737965	-0.055	0.166318	0.789719	0.636,0.725,0.648	0.817,0.682,0.676	283	199	122,75,118	49,20,45	95,64,86	15,21,29
MXE1261	ENSRNOG00000060775	Lmo7	chr15	+	86406738	86407020	86410260	86410290	86405600	86405853	86418042	86418160	0.007	0.166532	0.789719	0.026,0.024,0.028	0.026,0.015,0.015	431	179	21,12,17	325,203,242	13,7,5	199,188,141
MXE2520	ENSRNOG00000018123	Ccny	chr17	-	62358468	62358635	62375749	62375850	62335780	62335943	62388745	62388780	-0.048	0.166567	0.789719	0.576,0.594,0.559	0.606,0.694,0.572	250	316	250,196,216	233,169,215	195,158,171	160,88,162
MXE500	ENSRNOG00000018746	Slc30a5	chr2	-	30821657	30821850	30823553	30823683	30820090	30820317	30824823	30824981	0.061	0.166929	0.789719	0.464,0.42,0.483	0.413,0.471,0.3	279	342	103,65,83	146,110,109	62,56,41	108,77,117
MXE2052	ENSRNOG00000010843	Nhlrc3	chr2	-	142684702	142684850	142685398	142685551	142681654	142681855	142686107	142686577	-0.059	0.167116	0.789719	0.552,0.563,0.562	0.64,0.53,0.684	302	297	159,118,141	127,90,108	96,62,77	53,54,35
MXE54	ENSRNOG00000004050	Snrk	chr8	+	130767664	130768360	130792977	130793119	130749837	130749952	130797272	130797485	0.058	0.167186	0.789719	0.557,0.599,0.482	0.543,0.427,0.494	845	291	413,265,341	113,61,126	387,227,235	112,105,83
MXE1726	ENSRNOG00000017295	Sh3glb2	chr3	-	8911450	8911474	8912900	8912963	8910996	8911086	8914684	8914777	0.094	0.167262	0.789719	0.65,0.719,0.608	0.684,0.437,0.575	212	173	75,69,78	33,22,41	85,40,68	32,42,41
MXE2300	ENSRNOG00000008560	Ccdc30	chr5	-	138433396	138433512	138436064	138436136	138400810	138400990	138445480	138445634	0.067	0.167779	0.789719	0.316,0.308,0.251	0.255,0.209,0.209	221	265	20,10,12	52,27,43	10,11,11	35,50,50
MXE2497	ENSRNOG00000050321	Zzz3	chr2	+	257633424	257634977	257653768	257653907	257628910	257629063	257655784	257655932	0.038	0.167854	0.789719	0.514,0.53,0.5	0.505,0.435,0.491	1702	288	1127,841,927	180,126,157	924,727,889	153,160,156
MXE154	ENSRNOG00000001469	Eln	chr12	+	24995898	24996033	24996113	24996176	24995591	24995681	24996834	24996882	-0.031	0.168593	0.789719	0.427,0.428,0.485	0.476,0.473,0.485	284	212	1610,1615,2524	1616,1608,1997	962,534,796	790,445,632
MXE1896	ENSRNOG00000012710	Ubac2	chr15	+	108384322	108384446	108394811	108394859	108318622	108318732	108403962	108404208	-0.066	0.168626	0.789719	0.661,0.649,0.531	0.626,0.716,0.698	273	197	73,64,83	27,25,53	65,49,77	28,14,24
MXE1635	ENSRNOG00000012733	Ankrd12	chr9	+	113670632	113670731	113673753	113673897	113662078	113666754	113677030	113677126	-0.058	0.168688	0.789719	0.378,0.463,0.475	0.436,0.566,0.487	248	293	101,105,131	196,144,171	131,108,107	200,98,133
MXE1195	ENSRNOG00000010964	Akap13	chr1	+	137242275	137242329	137245318	137245384	137239527	137239898	137247123	137247319	0.067	0.169026	0.789719	0.859,0.859,0.826	0.85,0.871,0.622	203	215	230,155,210	40,27,47	160,89,76	30,14,49
MXE1782	ENSRNOG00000010084	Ythdf3	chr2	+	100678085	100678110	100683696	100683782	100677410	100677677	100696651	100698250	-0.065	0.169172	0.789719	0.509,0.484,0.494	0.545,0.652,0.486	174	235	86,59,70	112,85,97	71,79,63	80,57,90
MXE1870	ENSRNOG00000011194	Tpp2	chr9	+	50730880	50731032	50733521	50733618	50724108	50724187	50734571	50734702	-0.044	0.171048	0.789719	0.491,0.486,0.511	0.533,0.59,0.498	301	246	209,168,187	177,145,146	169,181,147	121,103,121
MXE2286	ENSRNOG00000001190	Git2	chr12	+	47596665	47596771	47598467	47598554	47596113	47596226	47598659	47598790	0.049	0.17108	0.789719	0.512,0.543,0.61	0.484,0.487,0.546	255	236	163,109,164	144,85,97	149,85,139	147,83,107
MXE2155	ENSRNOG00000007947	Fam13a	chr4	-	89238403	89238445	89262790	89262832	89230166	89230353	89281038	89281222	0.051	0.171123	0.789719	0.889,0.967,0.825	0.809,0.958,0.76	191	191	56,29,33	7,1,7	38,23,38	9,1,12
MXE590	ENSRNOG00000005690	Lmcd1	chr4	+	144224869	144224958	144230192	144230448	144192988	144193138	144238608	144238944	0.031	0.171239	0.789719	0.283,0.2,0.285	0.223,0.214,0.239	238	405	97,48,98	419,326,419	91,86,94	541,536,510
MXE235	ENSRNOG00000025881	Rbms3	chr8	-	125328595	125328654	125383755	125383913	125237362	125237454	125544352	125544427	-0.035	0.171263	0.789719	0.63,0.656,0.72	0.678,0.719,0.714	307	208	595,437,595	237,155,157	491,420,479	158,111,130
MXE1063	ENSRNOG00000009116	Itgb3bp	chr5	-	118478604	118478652	118489825	118489885	118476429	118476609	118491126	118491220	0.082	0.171418	0.789719	0.353,0.365,0.361	0.333,0.283,0.218	209	197	26,14,27	45,23,45	18,13,8	34,31,27
MXE308	ENSRNOG00000039777	Ttf1	chr3	+	7642360	7642584	7644824	7645010	7639791	7641072	7646354	7646433	-0.057	0.1715	0.789719	0.483,0.452,0.437	0.476,0.577,0.489	373	335	124,68,76	119,74,88	95,105,80	94,69,75
MXE47	ENSRNOG00000018144	Depdc5	chr14	-	83146112	83146269	83149832	83149898	83145510	83145671	83157828	83157923	0.085	0.171936	0.789719	0.276,0.39,0.28	0.054,0.222,0.416	215	306	11,13,9	41,29,33	2,5,11	50,25,22
MXE1778	ENSRNOG00000024101	Phkb	chr19	-	22064320	22064411	22065518	22065609	22061456	22061659	22066896	22066954	0.029	0.171958	0.789719	0.107,0.124,0.106	0.092,0.122,0.036	240	240	15,14,11	125,99,93	14,10,4	138,72,106
MXE1997	ENSRNOG00000030225	Clpx	chr8	+	70830019	70830196	70830675	70830840	70813755	70813873	70832149	70832238	-0.021	0.172353	0.789719	0.077,0.065,0.063	0.071,0.102,0.094	326	314	34,20,18	395,276,259	20,26,26	252,221,242
MXE863	ENSRNOG00000002841	Cdc42bpa	chr13	+	98365047	98365181	98374475	98374718	98353786	98353909	98374929	98375040	0.027	0.17249	0.789719	0.706,0.692,0.715	0.697,0.687,0.648	283	392	1025,795,922	592,490,509	1014,810,863	611,512,650
MXE366	ENSRNOG00000008479	Slc8a1	chr6	-	4314958	4315062	4315575	4315682	4312303	4312324	4518805	4520604	0.007	0.172527	0.789719	0.071,0.016,0.013	0.013,0.055,0.012	256	253	20,3,4	259,183,303	3,9,3	225,153,235
MXE1768	ENSRNOG00000022249	Mllt10	chr17	+	84904259	84904355	84922669	84922765	84901699	84901793	84936614	84936837	-0.036	0.172567	0.789719	0.124,0.228,0.208	0.19,0.257,0.222	245	245	27,38,42	190,129,160	41,46,50	175,133,175
MXE1147	ENSRNOG00000017290	Zfp335	chr3	-	161365115	161365276	161365552	161365629	161364539	161364769	161365707	161365824	-0.089	0.172893	0.789719	0.204,0.425,0.462	0.423,0.49,0.444	226	310	20,35,47	107,65,75	46,28,43	86,40,74
MXE2020	ENSRNOG00000015334	Fcho2	chr2	-	29012762	29012837	29019616	29019708	29006179	29006321	29029088	29029176	0.049	0.17313	0.789719	0.286,0.246,0.326	0.243,0.226,0.243	241	224	43,34,50	100,97,96	28,17,28	81,54,81
MXE12	ENSRNOG00000024414	Ate1	chr1	-	201041923	201041956	201067236	201067365	201027989	201028171	201070041	201070268	-0.06	0.173248	0.789719	0.695,0.58,0.743	0.702,0.732,0.765	278	182	143,95,150	41,45,34	126,100,154	35,24,31
MXE668	ENSRNOG00000004820	Sar1b	chr10	+	37232830	37232950	37236808	37236874	37230263	37230339	37242253	37242357	-0.059	0.173345	0.789719	0.587,0.622,0.612	0.631,0.668,0.699	269	215	105,70,81	59,34,41	90,58,64	42,23,22
MXE1490	ENSRNOG00000000823	Gcc2	chr20	+	27860930	27861052	27862565	27862742	27859265	27859403	27864715	27864933	-0.048	0.174198	0.791465	0.479,0.538,0.491	0.524,0.586,0.541	271	326	136,125,113	178,129,141	118,87,92	129,74,94
MXE1548	ENSRNOG00000033560	Polr3c	chr2	-	198838380	198838530	198839060	198839110	198836284	198836766	198839226	198839328	-0.092	0.174353	0.791465	0.235,0.277,0.185	0.34,0.36,0.273	199	299	9,13,5	44,51,33	13,9,8	38,24,32
MXE2365	ENSRNOG00000017976	Slco2b1	chr1	-	164632031	164632389	164636006	164636100	164629943	164630109	164647411	164647602	0.071	0.174694	0.791592	0.462,0.614,0.547	0.478,0.514,0.417	243	507	68,35,70	165,46,121	57,40,46	130,79,134
MXE180	ENSRNOG00000029071	Unc5c	chr2	+	247349525	247349582	247351499	247351691	247333334	247333499	247352339	247352684	0.103	0.175599	0.791721	0.408,0.348,0.237	0.203,0.094,0.387	206	341	10,10,6	24,31,32	4,2,8	26,32,21
MXE2589	ENSRNOG00000004908	Smc6	chr6	+	36977915	36978061	36979895	36980021	36975010	36975148	36984554	36984660	-0.038	0.175846	0.791721	0.504,0.469,0.513	0.487,0.578,0.536	295	275	411,345,364	377,364,322	310,295,332	304,201,268
MXE1226	ENSRNOG00000013865	Zmym6	chr5	+	145148295	145148362	145149562	145149788	145139718	145139857	145154314	145154486	-0.135	0.175946	0.791721	0.529,0.214,0.356	0.385,0.681,0.437	216	375	35,8,14	54,51,44	22,32,25	61,26,56
MXE428	ENSRNOG00000013176	Far1	chr1	+	178393792	178393964	178394266	178394438	178392020	178392088	178401748	178401878	0.011	0.176198	0.791721	0.994,0.992,0.987	0.977,0.979,0.983	321	321	321,261,301	2,2,4	254,184,170	6,4,3
MXE1743	ENSRNOG00000008512	Btf3l4	chr5	-	128434871	128435073	128442177	128442291	128433814	128433874	128446671	128446725	-0.053	0.176332	0.791721	0.417,0.351,0.434	0.45,0.48,0.43	263	351	109,55,69	203,136,120	100,54,77	163,78,136
MXE432	ENSRNOG00000024671	Dmxl1	chr18	+	44480967	44481039	44483343	44483422	44477274	44477400	44486607	44486740	-0.053	0.176598	0.791721	0.485,0.587,0.567	0.587,0.621,0.591	221	228	94,80,118	103,58,93	99,70,91	72,44,65
MXE1269	ENSRNOG00000007267	Mnat1	chr6	+	96060000	96060153	96070496	96070600	96007804	96007947	96073102	96073243	0.045	0.177125	0.792193	0.606,0.49,0.525	0.502,0.459,0.525	302	253	334,195,218	182,170,165	178,142,194	148,140,147
MXE627	ENSRNOG00000025209	Plxnd1	chr4	-	147868066	147868218	147868727	147868882	147867396	147867496	147869322	147869416	0.05	0.177329	0.792193	0.434,0.396,0.371	0.415,0.262,0.375	304	301	300,205,226	388,310,380	282,80,150	393,223,248
MXE1251	ENSRNOG00000009730	Cyp7b1	chr2	-	102707677	102707853	102725949	102726156	102701902	102703183	102726621	102727212	0.078	0.178229	0.792863	0.648,0.57,0.71	0.627,0.521,0.546	356	325	97,64,86	48,44,32	59,31,33	32,26,25
MXE2193	ENSRNOG00000005015	Rabep1	chr10	+	57551344	57551449	57557567	57557666	57549451	57549919	57563545	57563686	-0.039	0.178258	0.792863	0.44,0.434,0.459	0.511,0.435,0.505	254	248	191,144,141	237,183,162	168,94,136	157,119,130
MXE2038	ENSRNOG00000016744	Chd6	chr3	-	157028111	157028261	157030506	157030654	157018216	157018279	157039862	157040380	-0.042	0.178499	0.792863	0.687,0.643,0.777	0.714,0.762,0.756	297	299	394,259,385	181,145,111	359,334,366	145,105,119
MXE390	ENSRNOG00000014002	St7l	chr2	+	207368499	207368578	207375744	207375899	207360162	207360278	207377913	207378011	-0.038	0.178731	0.792863	0.14,0.162,0.196	0.171,0.247,0.193	228	304	16,18,21	131,124,115	17,34,19	110,138,106
MXE1129	ENSRNOG00000004139	Ndel1	chr10	-	55431515	55431664	55434249	55434403	55430393	55430530	55435971	55436069	-0.035	0.18078	0.800552	0.493,0.483,0.547	0.518,0.588,0.523	303	298	446,291,485	451,306,395	303,368,356	277,254,319
MXE935	ENSRNOG00000030151	Thsd7a	chr4	-	38682442	38682560	38691898	38692014	38682060	38682206	38693239	38693384	-0.069	0.181124	0.800678	0.65,0.644,0.629	0.711,0.746,0.673	265	267	35,43,42	19,24,25	66,35,47	27,12,23
MXE1224	ENSRNOG00000016280	Btrc	chr1	+	265202862	265202952	265237535	265237767	265188833	265188911	265241902	265242089	-0.124	0.181648	0.800948	0.453,0.22,0.515	0.515,0.429,0.615	239	381	28,6,36	54,34,54	28,16,28	42,34,28
MXE1349	ENSRNOG00000014937	Lrrc71	chr2	-	187106263	187106413	187107172	187107262	187105514	187106076	187107334	187107418	0.159	0.181818	0.800948	0.185,0.5,0.294	0.294,0.135,0.073	239	299	2,4,2	11,5,6	4,1,1	12,8,16
MXE765	ENSRNOG00000008279	Mrps15	chr5	+	144058690	144058775	144061194	144061253	144057712	144057761	144063150	144063342	-0.042	0.182804	0.803142	0.628,0.674,0.667	0.702,0.652,0.741	234	208	133,144,158	70,62,70	191,139,183	72,66,57
MXE174	ENSRNOG00000000158	Cdo1	chr18	-	40709347	40709502	40712056	40712134	40704176	40704346	40716318	40716686	0.032	0.18295	0.803142	0.408,0.401,0.457	0.39,0.389,0.391	227	304	318,222,301	619,444,478	316,350,332	663,736,692
MXE2130	ENSRNOG00000003553	Efemp1	chr14	+	113276248	113276368	113277459	113277579	113275149	113275269	113281885	113282009	0.029	0.183428	0.803496	0.346,0.299,0.286	0.276,0.267,0.3	269	269	261,142,220	494,333,549	234,198,248	613,543,578
MXE664	ENSRNOG00000038002	Ccdc62	chr12	-	38083909	38084011	38089366	38089559	38082372	38082544	38092888	38093050	-0.117	0.183907	0.803496	0.824,0.609,0.635	0.736,0.914,0.768	342	251	32,17,19	5,8,8	38,29,18	10,2,4
MXE286	ENSRNOG00000047179	Aplp2	chr8	-	32314093	32314224	32316853	32317021	32312932	32313007	32317995	32318216	0.027	0.184136	0.803496	0.371,0.372,0.375	0.354,0.336,0.348	317	280	1502,1043,1429	2249,1553,2103	1050,925,992	1696,1613,1639
MXE2320	ENSRNOG00000024907	Tnrc6b	chr7	+	121971240	121971309	121984326	121984417	121930614	121930836	122005042	122005110	0.067	0.184486	0.803496	0.428,0.405,0.34	0.398,0.206,0.368	218	240	70,50,58	103,81,124	60,26,62	100,110,117
MXE2525	ENSRNOG00000018123	Ccny	chr17	-	62388745	62388780	62397588	62397663	62375749	62375850	62462490	62462644	0.045	0.185291	0.803496	0.628,0.646,0.688	0.607,0.671,0.548	224	184	177,171,226	86,77,84	141,144,139	75,58,94
MXE566	ENSRNOG00000013282	Mctp1	chr2	+	3780515	3780627	3788614	3788653	3775717	3775797	3809212	3809383	0.052	0.185352	0.803496	0.883,0.79,0.854	0.78,0.818,0.773	261	188	84,94,89	8,18,11	74,75,85	15,12,18
MXE1102	ENSRNOG00000012153	Rbl2	chr19	-	17318148	17318260	17319028	17319193	17314861	17315128	17320279	17320417	-0.046	0.185543	0.803496	0.399,0.389,0.419	0.482,0.397,0.467	314	261	99,52,73	124,68,84	113,65,98	101,82,93
MXE2071	ENSRNOG00000022727	Tmem127	chr3	+	119678104	119678422	119685725	119685890	119677574	119677707	119686626	119690366	0.051	0.185569	0.803496	0.534,0.539,0.454	0.517,0.395,0.461	467	314	367,264,241	215,152,195	226,97,183	142,100,144
MXE1655	ENSRNOG00000004398	Pkhd1l1	chr7	+	83498332	83498436	83500315	83500445	83496348	83496522	83501582	83501704	0.038	0.18604	0.804161	0.461,0.473,0.464	0.451,0.42,0.412	253	279	182,145,161	235,178,205	243,219,182	326,333,286
MXE20	ENSRNOG00000021203	Atl3	chr1	+	222783267	222783324	222784166	222784238	222782603	222782731	222785540	222785972	0.036	0.187624	0.809276	0.396,0.399,0.36	0.35,0.325,0.373	206	221	205,156,156	335,252,297	141,104,125	281,232,225
MXE2340	ENSRNOG00000024663	Fkbp15	chr5	-	78171471	78171546	78176604	78176674	78171054	78171153	78177100	78177185	-0.081	0.187942	0.809276	0.638,0.59,0.721	0.642,0.797,0.754	219	224	69,38,58	40,27,23	56,46,33	32,12,11
MXE105	ENSRNOG00000011847	Grk4	chr14	-	81306125	81306189	81317468	81317575	81302700	81302841	81328390	81328465	0.126	0.188663	0.809276	0.675,0.714,0.469	0.53,0.514,0.437	256	213	30,12,17	12,4,16	19,14,14	14,11,15
MXE1464	ENSRNOG00000032395	Tfcp2	chr7	-	142156361	142156514	142158275	142158382	142154398	142154509	142161660	142161766	0.073	0.188717	0.809276	0.388,0.427,0.353	0.366,0.26,0.324	256	302	35,31,38	65,49,82	50,14,52	102,47,128
MXE89	ENSRNOG00000001173	Cabp1	chr12	+	47199021	47199201	47203586	47203617	47193963	47194008	47204353	47204497	-0.198	0.189136	0.809276	0.64,0.291,0.51	0.601,0.603,0.831	329	180	13,3,19	4,4,10	22,25,18	8,9,2
MXE684	ENSRNOG00000008193	Cr1l	chr13	-	113847433	113847832	113861953	113862039	113844542	113844645	113867749	113867849	-0.029	0.189778	0.809276	0.288,0.276,0.238	0.275,0.321,0.294	235	548	217,142,166	1251,867,1238	141,147,130	867,726,728
MXE1032	ENSRNOG00000013040	Ddx31	chr3	+	7438740	7438782	7439641	7439706	7437339	7437384	7441770	7441890	-0.061	0.189916	0.809276	0.085,0.144,0.105	0.256,0.092,0.169	191	214	2,3,2	24,20,19	8,2,4	26,22,22
MXE2202	ENSRNOG00000002229	Adcy5	chr11	-	68730017	68730129	68745883	68746005	68728438	68728566	68750122	68750272	-0.034	0.189999	0.809276	0.576,0.579,0.568	0.626,0.581,0.618	271	261	290,186,307	206,130,225	453,309,336	261,215,200
MXE1856	ENSRNOG00000036866	Acer3	chr1	-	163209952	163210005	163212172	163212225	163208404	163208486	163216253	163216364	0.121	0.190098	0.809276	0.694,0.689,0.667	0.735,0.385,0.568	202	202	43,31,26	19,14,13	25,10,21	9,16,16
MXE1276	ENSRNOG00000014081	Nmur2	chr10	-	41397275	41397401	41401291	41401376	41392665	41394928	41407690	41408518	-0.084	0.190432	0.809337	0.329,0.332,0.184	0.32,0.418,0.358	234	275	20,11,5	48,26,26	97,52,130	242,85,274
MXE1134	ENSRNOG00000017925	Gapvd1	chr3	-	13780519	13780660	13783276	13783450	13778282	13778417	13786182	13786308	-0.05	0.191028	0.81051	0.699,0.636,0.699	0.671,0.793,0.721	323	290	155,113,171	60,58,66	191,158,118	84,37,41
MXE2374	ENSRNOG00000018425	Dym	chr18	+	71104277	71104420	71136035	71136215	71102025	71102151	71141381	71141560	0.066	0.191558	0.811397	0.61,0.422,0.482	0.443,0.429,0.445	292	329	75,35,67	54,54,81	62,38,62	88,57,87
MXE1543	ENSRNOG00000026914	Dnah1	chr16	-	7385193	7385335	7386535	7386618	7384510	7384666	7387035	7387155	0.205	0.192386	0.813431	0.334,0.556,0.455	0.136,0.594,0.0	232	291	4,5,2	10,5,3	1,7,0	8,6,6
MXE356	ENSRNOG00000009063	Dnajc15	chr15	-	60032044	60032118	60039831	60039883	60014574	60014651	60056449	60056582	0.056	0.192828	0.813431	0.396,0.336,0.239	0.33,0.196,0.278	201	223	68,53,34	115,116,120	55,29,41	124,132,118
MXE420	ENSRNOG00000018876	Sdccag3	chr3	-	3833388	3833457	3833818	3833968	3832427	3832543	3834051	3834186	-0.072	0.193001	0.813431	0.291,0.177,0.272	0.325,0.233,0.397	299	218	31,10,21	55,34,41	31,10,28	47,24,31
MXE869	ENSRNOG00000016334	Ptbp3	chr5	-	76699782	76699947	76711754	76711901	76693782	76693893	76717798	76717968	-0.044	0.194646	0.815239	0.503,0.583,0.589	0.544,0.644,0.619	296	314	254,212,265	266,161,196	190,162,179	169,95,117
MXE1959	ENSRNOG00000024703	Dock5	chr15	-	44497382	44497478	44500031	44500168	44493506	44493605	44502750	44502857	-0.052	0.194806	0.815239	0.433,0.467,0.437	0.521,0.491,0.482	286	245	65,47,68	73,46,75	66,54,62	52,48,57
MXE510	ENSRNOG00000022860	Swi5	chr3	-	11310938	11311063	11316626	11316675	11309624	11309719	11316946	11317049	-0.028	0.194845	0.815239	0.611,0.644,0.624	0.674,0.646,0.644	198	274	693,572,605	610,438,505	500,367,469	334,278,359
MXE1386	ENSRNOG00000055344	Trnau1ap	chr5	-	150497400	150497520	150499376	150499508	150494229	150494392	150502625	150502678	0.046	0.195701	0.815239	0.67,0.715,0.65	0.678,0.624,0.594	281	269	142,118,130	67,45,67	119,71,130	54,41,85
MXE632	ENSRNOG00000025416	Dpy19l4	chr5	-	24535074	24535209	24538324	24538448	24532666	24532798	24544793	24544939	-0.047	0.197106	0.815239	0.766,0.751,0.826	0.821,0.783,0.879	273	284	82,61,64	26,21,14	66,52,56	15,15,8
MXE2469	ENSRNOG00000006221	Uba3	chr4	-	129563210	129563293	129565822	129565903	129560790	129560871	129567392	129567513	0.069	0.197253	0.815239	0.489,0.434,0.466	0.495,0.258,0.428	230	232	112,70,97	118,92,112	74,31,72	76,90,97
MXE2078	ENSRNOG00000061348	Fam53b	chr1	-	204761726	204762505	204773089	204773141	204714472	204718403	204780454	204780713	0.067	0.197795	0.815239	0.515,0.474,0.429	0.481,0.412,0.323	201	928	54,31,37	235,159,227	59,24,22	294,158,213
MXE184	ENSRNOG00000046298	Rn50_9_0428.1	chr9	-	43145737	43145815	43159203	43159329	43145258	43145411	43166552	43166640	-0.114	0.198018	0.815239	0.366,0.317,0.674	0.567,0.508,0.623	275	227	7,9,10	10,16,4	27,15,24	17,12,12
MXE1333	ENSRNOG00000017491	Carf	chr9	+	66915024	66915168	66917151	66917385	66912300	66912421	66919623	66919786	0.129	0.198139	0.815239	0.56,0.519,0.455	0.359,0.232,0.555	293	383	37,19,23	38,23,36	15,3,21	35,13,22
MXE1626	ENSRNOG00000060335	Strn3	chr6	-	72403493	72403634	72412600	72412711	72399296	72399430	72418119	72418261	0.065	0.198523	0.815239	0.412,0.412,0.453	0.318,0.465,0.299	260	290	49,32,49	78,51,66	28,21,13	67,27,34
MXE511	ENSRNOG00000054204	Gria2	chr2	-	179589653	179589768	179590429	179590544	179588353	179588602	179591392	179591640	0.195	0.199391	0.815239	0.222,0.4,0.571	0.308,0.3,0.0	264	264	2,4,4	7,6,3	4,3,0	9,7,6
MXE653	ENSRNOG00000010418	Nek1	chr16	-	32432565	32432662	32433047	32433195	32428434	32428532	32439343	32439421	-0.067	0.199742	0.815239	0.423,0.51,0.459	0.534,0.585,0.473	297	246	39,49,44	44,39,43	54,46,39	39,27,36
MXE1000	ENSRNOG00000002730	Rgs5	chr13	+	87986241	87986352	87992023	87992085	87966757	87966863	88000927	88001088	0.03	0.199817	0.815239	0.577,0.565,0.549	0.582,0.498,0.522	260	211	4168,3257,3114	2478,2034,2079	1910,1115,1155	1114,912,860
MXE2106	ENSRNOG00000014720	Srbd1	chr6	-	9298550	9298727	9300763	9300870	9294517	9294673	9353459	9353542	0.061	0.200053	0.815239	0.542,0.453,0.435	0.403,0.328,0.515	256	326	92,71,58	99,109,96	62,38,50	117,99,60
MXE1628	ENSRNOG00000046905	Sgce	chr4	-	29741345	29741372	29745099	29745262	29740457	29740646	29759294	29759493	0.03	0.200159	0.815239	0.834,0.838,0.793	0.833,0.792,0.75	312	176	446,311,386	50,34,57	274,304,308	31,45,58
MXE1108	ENSRNOG00000006997	App	chr11	-	24508927	24508984	24512164	24512332	24497982	24498116	24527898	24528101	0.028	0.200262	0.815239	0.618,0.597,0.591	0.589,0.555,0.578	317	206	2235,1663,2585	898,729,1161	1519,1046,1532	689,545,727
MXE416	ENSRNOG00000009389	Ripk2	chr5	-	29844744	29844831	29848472	29848558	29843488	29843582	29851600	29851762	-0.106	0.200344	0.815239	0.423,0.361,0.369	0.414,0.54,0.516	235	236	19,9,14	26,16,24	19,14,17	27,12,16
MXE2535	ENSRNOG00000010479	Mycbp2	chr15	-	93735787	93735943	93738457	93738580	93721992	93723636	93739957	93740090	-0.062	0.200577	0.815239	0.35,0.425,0.557	0.542,0.487,0.488	272	305	75,87,177	156,132,158	173,104,135	164,123,159
MXE498	ENSRNOG00000017116	Zfp532	chr18	+	61308851	61311205	61323688	61323870	61261628	61261696	61328527	61328704	-0.035	0.200851	0.815239	0.794,0.799,0.732	0.86,0.762,0.808	2503	331	786,603,640	27,20,31	1160,726,890	25,30,28
MXE283	ENSRNOG00000021347	Mthfd2l	chr14	-	18660253	18660379	18680865	18680958	18640276	18641494	18694393	18694501	0.195	0.200943	0.815239	0.872,0.872,0.532	0.665,0.362,0.665	242	275	6,6,5	1,1,5	7,2,7	4,4,4
MXE2440	ENSRNOG00000002091	Gtf3c3	chr9	-	61007406	61007644	61009897	61010033	61006607	61006798	61010719	61010821	0.067	0.202054	0.815239	0.566,0.463,0.556	0.428,0.459,0.498	285	387	47,33,35	49,52,38	27,20,27	49,32,37
MXE763	ENSRNOG00000001769	Tnk2	chr11	-	71350860	71350988	71351142	71351238	71348716	71349537	71351328	71352677	-0.067	0.202654	0.815239	0.413,0.399,0.464	0.434,0.49,0.554	245	277	38,17,26	61,29,34	36,34,45	53,40,41
MXE1077	ENSRNOG00000020384	Fam13b	chr18	-	27250375	27250440	27261575	27261714	27248114	27248163	27269994	27270155	-0.045	0.202733	0.815239	0.523,0.566,0.509	0.635,0.547,0.55	288	214	168,123,110	114,70,79	145,96,120	62,59,73
MXE2036	ENSRNOG00000016744	Chd6	chr3	-	156974303	156974506	156978413	156978524	156973540	156973740	156980556	156980736	-0.039	0.202754	0.815239	0.38,0.444,0.448	0.481,0.444,0.464	260	352	93,85,106	205,144,177	136,86,96	199,146,150
MXE2054	ENSRNOG00000008392	Sbf1	chr7	-	130269721	130269799	130272497	130272635	130269171	130269353	130272719	130272916	0.061	0.20335	0.815239	0.806,0.793,0.77	0.777,0.64,0.768	287	227	131,102,152	25,21,36	132,54,96	30,24,23
MXE108	ENSRNOG00000057815	Ccdc191	chr11	-	61714882	61715073	61728239	61728393	61706124	61706374	61732512	61732736	0.128	0.20383	0.815239	0.652,0.24,0.497	0.301,0.46,0.243	303	340	45,11,22	27,39,25	15,22,8	39,29,28
MXE212	ENSRNOG00000047756	Mef2a	chr1	-	128287097	128287291	128314930	128314983	128267051	128267255	128341155	128341240	-0.05	0.204089	0.815239	0.428,0.435,0.457	0.463,0.572,0.435	202	343	207,142,196	470,313,395	122,104,133	240,132,293
MXE544	ENSRNOG00000030790	Ctnnd1	chr3	-	72024076	72024148	72026302	72026591	72022864	72023017	72052711	72052990	0.038	0.204288	0.815239	0.505,0.458,0.426	0.462,0.361,0.453	438	221	621,474,599	307,283,407	507,321,440	298,287,268
MXE974	ENSRNOG00000011058	Utrn	chr1	-	6613701	6613874	6702975	6703165	6601451	6601608	6722730	6722885	-0.057	0.204556	0.815239	0.17,0.45,0.427	0.431,0.388,0.4	339	322	140,427,539	648,495,688	711,381,438	891,570,625
MXE1208	ENSRNOG00000001611	Rpl24	chr11	-	47118153	47118217	47118681	47118818	47116885	47117004	47121474	47121585	-0.023	0.205008	0.815239	0.667,0.683,0.692	0.694,0.707,0.71	286	213	4486,3413,4326	1667,1182,1437	4342,3651,4141	1429,1126,1258
MXE542	ENSRNOG00000054782	Ppp3cb	chr15	+	4215715	4215810	4218839	4218965	4215533	4215611	4222216	4222294	-0.046	0.205063	0.815239	0.498,0.472,0.489	0.507,0.554,0.535	244	275	103,107,95	117,135,112	138,86,104	151,78,102
MXE814	ENSRNOG00000010299	Eps15	chr5	+	128941699	128941741	128948629	128948719	128923933	128923966	128949570	128949618	-0.035	0.205428	0.815239	0.033,0.066,0.059	0.129,0.111,0.024	191	239	3,5,3	109,89,60	7,4,1	59,40,50
MXE2251	ENSRNOG00000015488	Tead1	chr1	+	177654013	177654076	177654165	177654228	177651556	177651621	177668215	177668350	0.069	0.205631	0.815239	0.807,0.974,0.792	0.705,0.778,0.882	212	212	46,37,38	11,1,10	43,28,45	18,8,6
MXE889	ENSRNOG00000000459	Psmb9	chr20	-	3975654	3975786	3977056	3977124	3975001	3975131	3978734	3978845	0.061	0.205652	0.815239	0.443,0.384,0.518	0.296,0.463,0.402	217	281	115,76,146	187,158,176	24,36,28	74,54,54
MXE313	ENSRNOG00000049223	Vipas39	chr6	-	111286932	111286997	111288057	111288096	111284752	111284809	111289630	111289771	-0.092	0.205767	0.815239	0.357,0.269,0.302	0.47,0.438,0.295	188	214	19,11,11	39,34,29	14,13,7	18,19,19
MXE2449	ENSRNOG00000022929	Mtmr12	chr2	+	62296348	62296521	62300315	62300477	62293602	62293673	62303151	62303919	0.032	0.206364	0.815239	0.241,0.22,0.195	0.162,0.182,0.216	322	311	81,40,62	246,137,247	27,32,40	135,139,140
MXE1003	ENSRNOG00000017036	Sec11c	chr18	+	61498456	61498566	61501563	61501713	61490030	61490192	61503739	61503859	0.051	0.206403	0.815239	0.49,0.402,0.404	0.475,0.334,0.335	259	299	209,158,183	251,271,312	141,94,81	180,216,186
MXE1991	ENSRNOG00000025580	LOC679539	chr3	-	164346213	164346339	164352859	164353008	164343832	164345243	164366620	164366684	-0.03	0.20665	0.815239	0.644,0.679,0.695	0.669,0.704,0.734	298	275	528,426,598	269,186,242	381,307,401	174,119,134
MXE2554	ENSRNOG00000057880	Myh11	chr10	+	776696	777057	783679	783836	764665	764782	792228	792256	0.023	0.206682	0.815239	0.352,0.35,0.333	0.33,0.314,0.321	510	306	10386,6807,8527	11491,7576,10226	12770,9569,11859	15525,12534,15052
MXE1759	ENSRNOG00000008451	Fut8	chr6	+	100382903	100382996	100396827	100397255	100337225	100337319	100434557	100434673	-0.057	0.206758	0.815239	0.396,0.197,0.338	0.392,0.351,0.359	242	577	77,24,53	280,233,248	78,46,53	288,203,226
MXE2124	ENSRNOG00000059097		chr16	-	29908934	29909050	29909332	29909438	29903429	29903587	29911300	29911456	-0.054	0.207351	0.815239	0.374,0.413,0.429	0.456,0.474,0.449	255	265	194,183,248	338,270,343	29,33,29	36,38,37
MXE1274	ENSRNOG00000017745	Cog4	chr19	-	43371978	43372097	43377026	43377160	43371341	43371508	43381748	43381807	0.045	0.207897	0.815239	0.633,0.647,0.711	0.656,0.627,0.573	283	268	260,190,177	143,98,68	173,112,126	86,63,89
MXE727	ENSRNOG00000014576	Dock3	chr8	-	115884850	115884906	115908495	115908536	115870140	115870237	115931983	115932067	0.102	0.208284	0.815239	0.618,0.519,1.0	0.5,0.812,0.519	190	205	6,1,2	4,1,0	13,4,8	14,1,8
MXE304	ENSRNOG00000009812	Sbf2	chr1	-	174971339	174971441	174976043	174976220	174970501	174970687	174981124	174981309	-0.047	0.208665	0.815239	0.543,0.617,0.611	0.633,0.641,0.639	326	251	105,94,112	68,45,55	121,79,85	54,34,37
MXE840	ENSRNOG00000031325	Abi1	chr17	+	90020848	90021025	90024079	90024166	90017340	90017441	90028199	90028385	0.047	0.208819	0.815239	0.495,0.494,0.424	0.396,0.442,0.435	326	236	137,105,112	101,78,110	66,71,84	73,65,79
MXE1313	ENSRNOG00000021024	Pi4kb	chr2	+	196148405	196149342	196157517	196157745	196139754	196140092	196158557	196158785	0.033	0.209203	0.815239	0.655,0.664,0.622	0.612,0.602,0.629	1086	377	992,734,880	181,129,186	835,562,758	184,129,155
MXE2005	ENSRNOG00000026900	Ppil2	chr11	+	88167107	88167225	88168208	88168265	88166597	88166631	88168900	88168973	-0.045	0.20934	0.815239	0.74,0.723,0.626	0.779,0.669,0.777	267	206	192,115,141	52,34,65	151,123,185	33,47,41
MXE1068	ENSRNOG00000009057	Sec62	chr2	-	116207946	116208052	116209088	116209197	116199765	116199970	116215479	116215678	0.029	0.209817	0.815239	0.419,0.433,0.398	0.377,0.387,0.398	258	255	537,446,404	736,577,604	323,352,320	527,552,478
MXE1961	ENSRNOG00000010523	Naa20	chr3	+	140118933	140119069	140123884	140124030	140114461	140114582	140124427	140125220	0.02	0.20985	0.815239	0.106,0.091,0.102	0.068,0.094,0.077	285	295	21,14,19	183,145,173	13,11,12	185,110,149
MXE1573	ENSRNOG00000011910	Hnrnpr	chr5	+	154676664	154676778	154685222	154685399	154674360	154674468	154687040	154687176	-0.036	0.2099	0.815239	0.654,0.679,0.69	0.638,0.764,0.729	263	326	325,288,367	213,169,204	286,285,293	201,109,135
MXE1741	ENSRNOG00000050543	Safb	chr9	-	10456404	10456454	10456859	10457439	10455676	10455771	10458307	10458335	-0.053	0.209965	0.815239	0.538,0.58,0.509	0.561,0.601,0.623	729	199	162,147,171	38,29,45	243,138,200	52,25,33
MXE2439	ENSRNOG00000037655	Gatb	chr2	+	184660796	184660930	184671220	184671299	184642984	184643174	184678120	184678255	-0.081	0.210166	0.815239	0.242,0.317,0.446	0.345,0.404,0.498	283	228	19,15,14	48,26,14	17,21,16	26,25,13
MXE1138	ENSRNOG00000031479	Hdlbp	chr9	-	100560118	100560262	100561167	100561302	100557681	100557867	100561525	100561630	-0.031	0.21084	0.816602	0.452,0.418,0.443	0.437,0.488,0.481	284	293	652,475,661	816,683,859	637,373,520	847,404,579
MXE1947	ENSRNOG00000006077	Snx5	chr3	-	138384454	138384550	138385404	138385528	138382890	138382996	138386747	138386869	0.036	0.211672	0.817176	0.443,0.447,0.377	0.414,0.38,0.364	273	245	281,180,201	317,200,298	148,104,128	188,152,201
MXE148	ENSRNOG00000006554	Fam149b1	chr15	-	4382790	4382978	4388317	4388476	4369884	4369988	4390126	4390243	-0.025	0.21181	0.817176	0.914,0.864,0.883	0.891,0.901,0.945	308	337	136,110,110	14,19,16	127,83,141	17,10,9
MXE99	ENSRNOG00000050655	P4ha1	chr20	+	28935232	28935335	28936351	28936448	28920615	28920823	28940468	28940620	0.033	0.211956	0.817176	0.533,0.591,0.602	0.53,0.561,0.536	252	246	426,329,468	364,222,302	283,255,270	245,195,228
MXE2210	ENSRNOG00000054264	Nfatc3	chr19	+	38062030	38062193	38077417	38077617	38039563	38039912	38079639	38079812	0.034	0.212514	0.818081	0.063,0.115,0.124	0.072,0.051,0.078	312	349	5,8,9	83,69,71	6,3,6	86,63,79
MXE1161	ENSRNOG00000023176	Kidins220	chr6	+	44304974	44305088	44314109	44314241	44302888	44303112	44315931	44316030	0.039	0.212843	0.818107	0.431,0.478,0.522	0.42,0.426,0.468	263	281	233,154,215	328,180,210	177,127,177	261,183,215
MXE312	ENSRNOG00000049223	Vipas39	chr6	-	111282983	111283017	111283530	111283623	111281818	111281921	111284752	111284809	-0.083	0.213921	0.82033	0.698,0.677,0.636	0.796,0.645,0.819	242	183	55,36,30	18,13,13	31,24,24	6,10,4
MXE1637	ENSRNOG00000006956	Adamtsl1	chr5	+	104508002	104508129	104520051	104520126	104461483	104461720	104524281	104524439	-0.049	0.214761	0.82033	0.511,0.427,0.378	0.561,0.416,0.486	276	224	157,114,138	122,124,184	361,157,296	229,179,254
MXE1662	ENSRNOG00000021840	Cped1	chr4	+	49138250	49138326	49165387	49165520	49124513	49124620	49168985	49169154	0.032	0.214783	0.82033	0.399,0.38,0.355	0.38,0.309,0.349	225	282	227,152,167	428,311,380	311,166,233	636,465,545
MXE905	ENSRNOG00000005101	Mia2	chr6	+	80235399	80235471	80237035	80237062	80228146	80228235	80237536	80237647	-0.021	0.214955	0.82033	0.941,0.934,0.934	0.95,0.979,0.943	221	176	181,124,161	9,7,9	167,119,145	7,2,7
MXE1278	ENSRNOG00000058681	Tsga10	chr9	-	44390479	44390535	44415604	44415756	44387013	44387182	44416644	44416722	-0.171	0.215041	0.82033	0.679,0.532,0.405	0.605,0.671,0.853	301	205	31,10,7	10,6,7	27,9,17	12,3,2
MXE2328	ENSRNOG00000026236	Morc3	chr11	+	34073108	34073206	34078488	34078593	34071418	34071538	34080864	34080987	-0.039	0.215851	0.820391	0.491,0.47,0.455	0.541,0.476,0.515	247	254	199,120,133	212,139,164	155,106,130	135,120,126
MXE579	ENSRNOG00000002757	Tada2a	chr10	-	71423613	71423705	71431402	71431462	71420856	71421014	71434036	71434143	0.084	0.216087	0.820391	0.342,0.344,0.234	0.307,0.215,0.147	209	241	9,10,9	20,22,34	10,5,6	26,21,40
MXE1170	ENSRNOG00000010652	Dock6	chr8	-	22846802	22846895	22850336	22850441	22846460	22846556	22851082	22851246	-0.079	0.216253	0.820391	0.799,0.843,0.692	0.858,0.943,0.769	254	242	50,73,26	12,13,11	57,35,42	9,2,12
MXE130	ENSRNOG00000038597	Dlg1	chr11	-	72314236	72314401	72364674	72364841	72274422	72274521	72377304	72377436	0.049	0.216796	0.820391	0.501,0.486,0.489	0.49,0.428,0.41	316	314	99,80,101	98,84,105	93,55,63	96,73,90
MXE2028	ENSRNOG00000020332	Tnnt3	chr1	+	215673196	215673208	215673416	215673431	215672154	215672169	215676230	215676249	-0.019	0.216957	0.820391	0.704,1.0,0.911	0.671,1.0,1.0	161	164	7,4,10	3,0,1	4,6,5	2,0,0
MXE161	ENSRNOG00000000396	Ddx50	chr20	-	32241501	32241546	32242595	32242730	32239747	32240238	32244991	32245151	0.042	0.217	0.820391	0.554,0.598,0.642	0.524,0.549,0.595	284	194	240,187,197	132,86,75	182,137,157	113,77,73
MXE1234	ENSRNOG00000000777	RT1-S3	chr20	+	3178430	3178460	3178617	3178665	3178119	3178254	3179284	3179818	0.055	0.217974	0.822845	0.361,0.326,0.461	0.273,0.439,0.271	179	197	194,116,253	378,264,325	44,49,25	129,69,74
MXE882	ENSRNOG00000001010	Tecpr1	chr12	+	12391201	12391351	12391442	12391600	12390207	12390363	12392822	12392950	-0.068	0.220105	0.829652	0.437,0.468,0.443	0.597,0.47,0.484	299	307	28,18,24	37,21,31	36,19,21	25,22,23
MXE901	ENSRNOG00000019651	Slc12a4	chr19	-	37919727	37919897	37920011	37920207	37919147	37919279	37920705	37920874	0.032	0.220566	0.829915	0.637,0.603,0.623	0.574,0.638,0.556	345	319	329,225,274	173,137,153	274,187,218	188,98,161
MXE531	ENSRNOG00000001632	Brwd1	chr11	-	36430070	36430100	36430198	36430257	36429912	36429972	36430330	36430413	-0.109	0.221818	0.829915	0.421,0.674,0.583	0.633,0.683,0.689	208	179	11,12,13	13,5,8	20,5,18	10,2,7
MXE736	ENSRNOG00000025141	Kiz	chr3	+	141082927	141083008	141105391	141106037	141075352	141075515	141107007	141107311	0.075	0.221945	0.829915	0.453,0.624,0.486	0.344,0.487,0.507	230	795	39,37,35	163,77,128	38,44,64	250,160,215
MXE714	ENSRNOG00000019785	Phtf1	chr2	+	206454885	206454942	206468066	206468136	206454207	206454275	206469193	206469352	-0.053	0.22229	0.829915	0.542,0.561,0.546	0.583,0.609,0.615	206	219	79,54,68	71,45,60	50,41,57	38,28,38
MXE1365	ENSRNOG00000014362	Nudt14	chr6	-	137741332	137741570	137741781	137741846	137738123	137738470	137742260	137742304	0.07	0.222499	0.829915	0.314,0.136,0.244	0.293,0.096,0.094	214	387	19,4,13	75,46,73	14,2,3	61,34,52
MXE1713	ENSRNOG00000019953	Ube2f	chr9	+	98410164	98410230	98418580	98418648	98398127	98398245	98419840	98419911	0.014	0.222811	0.829915	0.055,0.019,0.02	0.029,0.0,0.023	215	217	4,1,2	70,53,97	2,0,1	68,60,42
MXE2572	ENSRNOG00000027257	Gmip	chr16	-	21353351	21353739	21354030	21354227	21351036	21351103	21354319	21354457	0.086	0.223167	0.829915	0.533,0.475,0.532	0.32,0.402,0.559	346	537	42,28,30	57,48,41	10,13,18	33,30,22
MXE2252	ENSRNOG00000001424	Cux1	chr12	+	23357670	23357747	23360345	23360412	23350293	23350417	23378245	23378294	-0.049	0.223179	0.829915	0.388,0.361,0.323	0.461,0.308,0.451	226	216	107,78,86	161,132,172	138,63,109	154,135,127
MXE916	ENSRNOG00000027191	Birc6	chr6	-	22007265	22007397	22007488	22007650	22006566	22006664	22008277	22008411	0.034	0.223347	0.829915	0.494,0.42,0.454	0.442,0.373,0.45	311	281	252,137,188	233,171,204	171,108,113	195,164,125
MXE1198	ENSRNOG00000007330	Capzb	chr5	+	157731126	157731243	157737855	157737921	157730698	157730840	157738449	157738526	0.032	0.223451	0.829915	0.575,0.568,0.537	0.52,0.529,0.536	266	215	457,368,463	273,226,323	400,282,364	299,203,255
MXE2370	ENSRNOG00000004342	Ahr	chr6	-	54978869	54978959	54981138	54981242	54977021	54977145	54993251	54993439	0.065	0.224851	0.832831	0.678,0.598,0.696	0.635,0.59,0.551	253	239	87,66,104	39,42,43	46,32,26	25,21,20
MXE830	ENSRNOG00000029910	Golga4	chr8	+	127194959	127195025	127198409	127198721	127190631	127190730	127199940	127199988	-0.026	0.225319	0.832831	0.082,0.062,0.13	0.133,0.135,0.084	215	461	14,7,19	338,227,273	25,16,12	350,220,279
MXE1622	ENSRNOG00000007120	Mtmr3	chr14	-	84705931	84706020	84706454	84706565	84701558	84703633	84707810	84709215	-0.077	0.225632	0.832831	0.413,0.42,0.303	0.511,0.532,0.325	260	238	73,49,38	95,62,80	64,36,30	56,29,57
MXE1777	ENSRNOG00000001842	Mrps35	chr4	+	181452865	181452975	181454548	181454618	181448738	181448878	181463804	181465318	-0.054	0.225876	0.832831	0.673,0.622,0.663	0.804,0.624,0.693	259	219	124,78,114	51,40,49	136,100,144	28,51,54
MXE1450	ENSRNOG00000023304	Lin9	chr13	+	98933926	98934021	98934891	98934996	98931486	98931519	98940323	98940457	-0.096	0.22588	0.832831	0.309,0.321,0.287	0.424,0.327,0.454	244	254	12,10,12	28,22,31	12,7,8	17,15,10
MXE864	ENSRNOG00000002841	Cdc42bpa	chr13	+	98365047	98365181	98374929	98375040	98353786	98353909	98386341	98386589	-0.028	0.226756	0.834843	0.612,0.581,0.576	0.621,0.608,0.625	283	260	810,630,675	471,417,456	798,663,721	448,393,397
MXE1651	ENSRNOG00000004304	Syap1	chrX	+	33551507	33551656	33560123	33560271	33542689	33542829	33561443	33562589	0.029	0.227554	0.835146	0.366,0.323,0.269	0.333,0.268,0.269	298	297	321,194,200	554,405,541	185,149,152	369,405,412
MXE2362	ENSRNOG00000036841	Cbx5	chr7	-	144821298	144821399	144826165	144826352	144819419	144820276	144835633	144835816	-0.036	0.227566	0.835146	0.51,0.503,0.543	0.539,0.584,0.542	336	250	289,220,264	207,162,165	171,196,197	109,104,124
MXE1843	ENSRNOG00000015783	Abca16	chr1	+	190229903	190230077	190241375	190241557	190224317	190224435	190265284	190265419	0.165	0.227827	0.835146	0.755,0.255,0.506	0.079,0.435,0.506	323	331	9,4,6	3,12,6	1,3,7	12,4,7
MXE893	ENSRNOG00000032391	Esyt2	chr6	+	144220792	144220875	144223777	144223826	144219420	144219597	144224983	144225073	-0.021	0.2285	0.83521	0.83,0.825,0.845	0.813,0.887,0.864	232	198	668,424,608	117,77,95	473,414,508	93,45,68
MXE125	ENSRNOG00000045816	Gria1	chr10	+	42743261	42743376	42744100	42744215	42723211	42723459	42751000	42751135	-0.024	0.229215	0.83521	0.0,0.056,0.094	0.171,0.0,0.051	264	264	0,1,3	24,17,29	7,0,2	34,23,37
MXE741	ENSRNOG00000021780	Rad51d	chr10	-	70240410	70240529	70240718	70240780	70234510	70234592	70241051	70241254	-0.114	0.230131	0.83521	0.412,0.559,0.33	0.411,0.674,0.559	211	268	16,18,12	29,18,31	11,13,17	20,8,17
MXE885	ENSRNOG00000028166	Asmtl	chr12	+	18532383	18532515	18533715	18533763	18531989	18532278	18533934	18533999	0.064	0.230347	0.83521	0.473,0.535,0.471	0.443,0.396,0.449	281	197	59,46,52	46,28,41	59,29,29	52,31,25
MXE62	ENSRNOG00000029792	NEWGENE_1308171	chr17	-	14616592	14616751	14624422	14624516	14613822	14614025	14626593	14626840	0.044	0.230442	0.83521	0.261,0.155,0.131	0.066,0.213,0.137	243	308	22,10,9	79,69,76	7,25,11	125,117,88
MXE657	ENSRNOG00000009783	Camk2g	chr15	+	3981744	3981777	3983819	3983888	3974330	3974374	3985004	3985049	0.011	0.230623	0.83521	0.03,0.101,0.027	0.0,0.0,0.124	182	218	1,3,2	39,32,88	0,0,2	61,29,17
MXE2184	ENSRNOG00000027088	Ube2k	chr14	-	44293702	44293831	44296201	44296301	44289246	44293477	44305778	44305861	-0.042	0.230727	0.83521	0.43,0.467,0.53	0.482,0.564,0.508	249	278	162,132,193	240,168,191	162,131,151	194,113,163
MXE1772	ENSRNOG00000000108	Aga	chr16	-	41228205	41228317	41230005	41230118	41226855	41226931	41231158	41231271	0.035	0.230782	0.83521	0.412,0.484,0.474	0.433,0.386,0.445	262	261	276,248,262	392,263,290	163,128,177	213,203,220
MXE1358	ENSRNOG00000004826	Sos2	chr6	-	91933749	91933848	91938500	91938611	91920670	91920798	91942177	91942321	-0.051	0.230812	0.83521	0.583,0.631,0.646	0.67,0.664,0.68	260	248	63,52,46	43,29,24	68,29,58	32,14,26
MXE913	ENSRNOG00000015519	Ces1d	chr19	+	15212157	15212262	15213388	15213493	15208901	15209055	15215132	15215237	-0.007	0.232268	0.838777	0.02,0.028,0.012	0.023,0.027,0.032	254	254	4,3,2	198,106,169	6,6,6	252,219,182
MXE444	ENSRNOG00000020392	Stxbp3	chr2	-	211608182	211608278	211612231	211612356	211608000	211608058	211615162	211615253	0.041	0.23246	0.838777	0.516,0.477,0.563	0.484,0.449,0.499	274	245	156,105,131	131,103,91	147,105,127	140,115,114
MXE482	ENSRNOG00000011653	Washc2c	chr4	+	148191732	148191795	148192113	148192326	148190747	148190846	148193943	148194558	0.033	0.233331	0.839758	0.507,0.441,0.445	0.407,0.432,0.454	212	362	162,93,125	269,201,266	116,86,117	289,193,240
MXE2262	ENSRNOG00000052721	Kdm6a	chrX	-	4832135	4832241	4837194	4837324	4831357	4831563	4842746	4843525	-0.044	0.23366	0.839758	0.45,0.415,0.456	0.448,0.516,0.488	279	255	135,73,99	151,94,108	86,99,98	97,85,94
MXE2571	ENSRNOG00000020373	Dap3	chr2	-	188229051	188229141	188229859	188229919	188227386	188227504	188231286	188231445	-0.093	0.233813	0.839758	0.584,0.418,0.458	0.491,0.683,0.564	209	239	65,32,31	53,51,42	43,32,43	51,17,38
MXE729	ENSRNOG00000002256	Art3	chr14	-	17145139	17145172	17146231	17146285	17143039	17143427	17148395	17148428	0.075	0.234058	0.839758	0.528,0.642,0.431	0.505,0.449,0.422	203	182	65,46,38	52,23,45	49,50,35	43,55,43
MXE931	ENSRNOG00000009997	Erap1	chr2	+	1442490	1442674	1444313	1444470	1441617	1441697	1445085	1445270	-0.034	0.235526	0.8406	0.527,0.54,0.553	0.557,0.622,0.542	333	306	448,394,464	370,309,345	308,220,218	225,123,169
MXE1721	ENSRNOG00000000327	Hace1	chr20	+	50687736	50687868	50699651	50699734	50676393	50676469	50710260	50710357	-0.051	0.235589	0.8406	0.673,0.641,0.531	0.695,0.661,0.641	281	232	137,108,96	55,50,70	102,71,78	37,30,36
MXE2425	ENSRNOG00000021718	Cspp1	chr5	-	8794166	8794314	8808345	8808475	8781927	8782040	8809709	8809788	-0.019	0.235747	0.8406	0.954,0.935,0.966	0.95,0.983,0.98	279	297	78,54,79	4,4,3	72,55,92	4,1,2
MXE2371	ENSRNOG00000017231	Adam9	chr16	+	71823151	71823230	71828772	71828849	71821669	71821728	71829748	71829944	0.027	0.23609	0.8406	0.675,0.636,0.722	0.619,0.687,0.645	228	226	755,444,682	360,252,260	295,253,253	180,114,138
MXE2392	ENSRNOG00000056716	Zbtb20	chr11	-	62067555	62067655	62172314	62172354	62059610	62059798	62338571	62338619	-0.071	0.236598	0.8406	0.282,0.305,0.237	0.414,0.199,0.423	189	249	17,19,13	57,57,55	38,13,30	71,69,54
MXE1862	ENSRNOG00000033280	Pam	chr9	+	111119814	111119886	111141932	111142062	111117929	111118114	111151282	111151399	-0.033	0.237294	0.8406	0.504,0.545,0.599	0.523,0.609,0.614	221	279	1156,982,1440	1434,1036,1217	698,702,720	803,569,572
MXE1112	ENSRNOG00000010895	Tmem30a	chr8	-	87228143	87228293	87229171	87229259	87227166	87227376	87229944	87230052	0.029	0.238241	0.8406	0.421,0.442,0.47	0.437,0.399,0.411	237	299	556,469,574	966,747,818	386,297,327	628,564,590
MXE2560	ENSRNOG00000011334	Tmem63c	chr6	+	111058787	111058935	111072968	111073030	111049558	111049855	111076482	111076692	-0.099	0.238302	0.8406	0.607,0.78,0.606	0.532,1.0,0.758	297	211	37,25,13	17,5,6	16,23,22	10,0,5
MXE1763	ENSRNOG00000006394	Tbc1d10a	chr14	+	84435854	84435954	84440323	84440431	84417319	84417528	84442171	84442278	-0.05	0.238603	0.8406	0.587,0.649,0.67	0.656,0.69,0.711	249	257	91,77,124	66,43,63	111,56,69	60,26,29
MXE2060	ENSRNOG00000000942	Pan3	chr12	-	9240562	9240810	9309986	9310057	9238365	9238470	9311520	9311587	0.046	0.239151	0.8406	0.49,0.489,0.478	0.423,0.404,0.492	220	397	84,60,76	158,113,150	52,50,67	128,133,125
MXE340	ENSRNOG00000023202	Usp15	chr7	+	66629473	66629535	66640094	66640181	66624511	66624668	66646395	66646540	-0.02	0.239306	0.8406	0.882,0.848,0.81	0.871,0.842,0.887	211	236	228,230,240	34,46,63	206,153,217	34,32,31
MXE260	ENSRNOG00000017548	Fam53a	chr14	+	82375958	82376084	82397494	82397727	82375180	82375598	82402607	82402662	-0.078	0.239479	0.8406	0.188,0.294,0.303	0.252,0.387,0.379	275	382	8,12,15	48,40,48	16,15,18	66,33,41
MXE810	ENSRNOG00000042679	Lcor	chr1	+	260798188	260798476	260801077	260801171	260791755	260791888	260803931	260807926	-0.059	0.239516	0.8406	0.605,0.67,0.651	0.616,0.805,0.681	437	243	113,95,94	41,26,28	75,89,69	26,12,18
MXE1513	ENSRNOG00000027183	Zfyve9	chr5	-	128248470	128248551	128252221	128252372	128243645	128243808	128286553	128286658	-0.055	0.239651	0.8406	0.516,0.509,0.53	0.616,0.593,0.51	300	230	82,65,75	59,48,51	65,59,53	31,31,39
MXE372	ENSRNOG00000020748	Map4	chr8	+	118148700	118148793	118153771	118153853	118147150	118147264	118155619	118155732	0.036	0.23998	0.8406	0.396,0.459,0.365	0.426,0.358,0.328	242	231	345,301,343	502,338,569	371,196,215	478,336,421
MXE811	ENSRNOG00000042679	Lcor	chr1	+	260798188	260798476	260801077	260801171	260791755	260791888	260824977	260826323	0.083	0.240509	0.8406	0.739,0.883,0.676	0.537,0.832,0.681	437	243	112,95,94	22,7,25	75,89,69	36,10,18
MXE2154	ENSRNOG00000002926	Uap1	chr13	-	88483000	88483205	88490088	88490411	88480524	88480700	88497737	88497901	-0.028	0.240634	0.8406	0.498,0.516,0.49	0.531,0.528,0.528	472	354	1289,962,1373	976,678,1073	562,357,393	373,239,264
MXE2233	ENSRNOG00000024808	Stk39	chr3	-	54554386	54554495	54566219	54566332	54548416	54548558	54624770	54625414	0.054	0.240904	0.8406	0.34,0.339,0.29	0.27,0.202,0.334	262	258	35,24,29	67,46,70	41,25,49	109,97,96
MXE973	ENSRNOG00000011058	Utrn	chr1	-	6613701	6613874	6702975	6703165	6575078	6575208	6722730	6722885	-0.043	0.241103	0.8406	0.752,0.925,0.929	0.91,0.898,0.926	339	322	137,428,540	43,33,39	711,381,436	67,41,33
MXE1846	ENSRNOG00000015085	Dmpk	chr1	+	79997731	79997778	79998080	79998170	79997468	79997566	79998490	79999364	0.083	0.242	0.8406	0.368,0.596,0.581	0.437,0.408,0.451	196	239	32,40,41	67,33,36	58,22,58	91,39,86
MXE1814	ENSRNOG00000026204	Dclre1a	chr1	-	277345462	277345608	277347287	277347428	277344278	277344433	277349086	277349205	-0.061	0.242467	0.8406	0.326,0.395,0.372	0.463,0.345,0.469	290	295	20,18,28	42,28,48	28,14,26	33,27,30
MXE156	ENSRNOG00000001469	Eln	chr12	+	25007055	25007109	25008395	25008446	25006503	25006683	25008832	25008982	0.026	0.24257	0.8406	0.747,0.73,0.724	0.676,0.737,0.71	203	200	546,474,514	182,173,193	243,134,144	115,47,58
MXE302	ENSRNOG00000006063	Phf21a	chr3	+	81260241	81260302	81262594	81262758	81259740	81259820	81267988	81268144	-0.053	0.242841	0.8406	0.441,0.57,0.519	0.579,0.548,0.562	210	313	37,32,47	70,36,65	47,39,50	51,48,58
MXE2540	ENSRNOG00000012255	Ktn1	chr15	+	24527934	24528025	24529867	24529954	24523957	24524026	24532908	24532998	0.041	0.243605	0.8406	0.597,0.565,0.651	0.561,0.585,0.545	240	236	104,74,114	69,56,60	82,63,90	63,44,74
MXE326	ENSRNOG00000059876	Fsd1l	chr5	+	70464013	70464115	70473689	70473811	70460224	70460356	70486712	70486922	-0.09	0.243778	0.8406	0.585,0.437,0.454	0.531,0.562,0.654	251	271	17,18,10	13,25,13	21,19,21	20,16,12
MXE2190	ENSRNOG00000004509	Eapp	chr6	-	75572461	75572575	75577186	75577298	75567510	75567976	75580069	75580165	-0.031	0.243784	0.8406	0.537,0.527,0.548	0.59,0.573,0.542	261	263	392,332,393	340,300,326	361,306,351	253,230,299
MXE2423	ENSRNOG00000021718	Cspp1	chr5	-	8785630	8785783	8794166	8794314	8781927	8782040	8808345	8808475	0.045	0.243901	0.8406	0.572,0.512,0.504	0.438,0.501,0.514	297	302	88,94,87	67,91,87	79,90,107	103,91,103
MXE1686	ENSRNOG00000016870	Pcif1	chr3	+	161354911	161355096	161355771	161355865	161354746	161354833	161355955	161356131	0.085	0.243959	0.8406	0.489,0.707,0.51	0.514,0.438,0.498	334	243	54,53,43	41,16,30	61,30,30	42,28,22
MXE2214	ENSRNOG00000010666	Wisp2	chr3	+	160208409	160208502	160211891	160212108	160207912	160208200	160215416	160215671	-0.049	0.244049	0.8406	0.617,0.646,0.649	0.706,0.809,0.543	242	366	466,397,531	438,329,435	27,28,11	17,10,14
MXE980	ENSRNOG00000010533	Arfip1	chr2	-	183525544	183525702	183529281	183529503	183520239	183520414	183534320	183534433	-0.029	0.244717	0.8406	0.341,0.36,0.365	0.415,0.371,0.367	371	307	246,184,223	394,271,321	200,149,131	233,209,187
MXE1219	ENSRNOG00000015558	Zfp512b	chr3	-	177086586	177086715	177087003	177087146	177085906	177086493	177087383	177087509	-0.086	0.245014	0.8406	0.573,0.517,0.552	0.575,0.555,0.769	292	278	38,18,22	27,16,17	27,21,35	19,16,10
MXE1842	ENSRNOG00000007881	Mtmr14	chr4	+	145209930	145210006	145210305	145210366	145206374	145206483	145211922	145212045	-0.127	0.245636	0.8406	0.544,0.318,0.723	0.659,0.628,0.679	225	210	32,7,42	25,14,15	29,29,34	14,16,15
MXE692	ENSRNOG00000021886	B4galt7	chr17	-	9551102	9551207	9551472	9551556	9550027	9550712	9552482	9552708	0.051	0.245778	0.8406	0.401,0.333,0.423	0.31,0.333,0.361	233	254	27,16,35	44,35,52	21,16,14	51,35,27
MXE1820	ENSRNOG00000000541	Glo1	chr20	-	9277881	9277949	9279714	9279855	9276876	9276966	9283056	9283139	-0.031	0.246036	0.8406	0.451,0.48,0.487	0.532,0.48,0.5	290	217	308,229,265	281,186,209	249,231,294	164,187,220
MXE2592	ENSRNOG00000037206	Ccdc77	chr4	-	152866547	152866696	152869365	152869457	152865892	152866112	152871024	152871088	-0.079	0.246235	0.8406	0.397,0.497,0.452	0.432,0.632,0.52	241	298	16,12,14	30,15,21	16,25,14	26,18,16
MXE1889	ENSRNOG00000012414	Rhobtb3	chr2	-	2635780	2635947	2639933	2640107	2635143	2635240	2648228	2648349	-0.054	0.246963	0.8406	0.495,0.527,0.528	0.508,0.604,0.599	323	316	64,41,56	64,36,49	57,64,52	54,41,34
MXE2338	ENSRNOG00000020578	Ceacam1	chr1	-	82331093	82331125	82332576	82332703	82327954	82330024	82338603	82338879	-0.108	0.247373	0.8406	0.74,0.69,0.46	0.724,0.736,0.754	276	181	26,17,13	6,5,10	28,17,14	7,4,3
MXE2109	ENSRNOG00000011292	NEWGENE_621351	chr4	+	31537920	31537956	31539031	31539142	31537256	31537271	31540367	31540421	-0.044	0.247603	0.8406	0.193,0.146,0.171	0.185,0.237,0.219	185	260	34,24,40	200,197,273	17,17,15	105,77,75
MXE1330	ENSRNOG00000006995	Ano6	chr7	+	137185961	137186024	137216396	137216479	137142169	137142329	137255945	137256074	-0.009	0.247927	0.8406	0.042,0.043,0.039	0.072,0.03,0.05	212	232	14,9,13	352,221,348	26,7,14	368,249,290
MXE988	ENSRNOG00000059326	Abca9	chr10	-	98465828	98465993	98466449	98466657	98465244	98465348	98469703	98469799	0.048	0.247952	0.8406	0.536,0.546,0.5	0.472,0.455,0.511	357	314	101,63,82	77,46,72	61,54,57	60,57,48
MXE1444	ENSRNOG00000060693	Catsperg	chr1	-	88145834	88145885	88146923	88147031	88145613	88145743	88147150	88147210	0.093	0.247993	0.8406	0.454,0.583,0.509	0.453,0.471,0.342	257	200	16,18,16	15,10,12	17,16,12	16,14,18
MXE1612	ENSRNOG00000018659	Csf1	chr2	-	210534998	210535169	210536708	210536771	210531626	210531774	210547032	210547152	-0.046	0.248231	0.8406	0.305,0.319,0.382	0.397,0.376,0.371	212	320	46,31,65	158,100,159	58,28,32	133,70,82
MXE1803	ENSRNOG00000013211	Chchd3	chr4	-	60194761	60194845	60256775	60256893	60132310	60132381	60307216	60307298	-0.028	0.249036	0.842201	0.64,0.711,0.661	0.695,0.664,0.737	267	233	342,291,300	168,103,134	339,267,318	130,118,99
MXE758	ENSRNOG00000026644	Glipr1	chr7	-	54771058	54771144	54775092	54775332	54769052	54769138	54778491	54778848	-0.025	0.250004	0.844347	0.625,0.674,0.697	0.715,0.652,0.704	389	235	435,321,324	158,94,85	387,279,492	93,90,125
MXE1647	ENSRNOG00000002512	Gpatch2	chr13	+	105788314	105788354	105794270	105794341	105775852	105775920	105814420	105814515	-0.112	0.250637	0.844648	0.411,0.355,0.274	0.551,0.231,0.593	189	220	18,9,12	30,19,37	20,8,20	19,31,16
MXE1080	ENSRNOG00000017074	Rab28	chr14	+	73898758	73898847	73909947	73910077	73893642	73893739	73951922	73952026	-0.038	0.251583	0.844648	0.422,0.457,0.393	0.436,0.463,0.487	238	279	106,81,89	170,113,161	99,58,106	150,79,131
MXE1338	ENSRNOG00000019276	RGD735029	chr18	+	31400115	31400263	31401100	31401259	31397938	31398056	31401461	31401550	0.042	0.251679	0.844648	0.34,0.388,0.365	0.283,0.397,0.287	297	308	90,74,76	181,121,137	61,68,49	160,107,126
MXE119	ENSRNOG00000026128	Cpne8	chr7	-	131740880	131740920	131748147	131748251	131727584	131727661	131767225	131767272	0.063	0.252127	0.844648	0.472,0.375,0.344	0.352,0.272,0.379	253	189	55,41,45	46,51,64	32,14,18	44,28,22
MXE995	ENSRNOG00000007568	Spata6	chr5	+	131761493	131761574	131765714	131766008	131756934	131757059	131768847	131768935	0.056	0.252216	0.844648	0.435,0.471,0.441	0.426,0.352,0.401	230	443	52,36,41	130,78,100	35,20,24	91,71,69
MXE25	ENSRNOG00000030771	Dgkb	chr6	+	57804097	57804214	57815066	57815140	57791483	57791516	57821343	57821418	-0.049	0.252258	0.844648	0.551,0.601,0.671	0.633,0.709,0.628	266	223	66,72,73	45,40,30	204,160,125	99,55,62
MXE220	ENSRNOG00000016752	Crispld2	chr19	+	52675771	52675915	52678214	52678275	52671140	52671241	52681267	52681334	-0.023	0.252694	0.844648	0.689,0.741,0.717	0.722,0.745,0.748	293	210	1111,815,1206	360,204,342	689,505,715	190,124,173
MXE1645	ENSRNOG00000059057	Fam35a	chr16	-	10612169	10612267	10660020	10660075	10602343	10603855	10661359	10661528	0.115	0.252952	0.844648	0.407,0.564,0.599	0.496,0.402,0.326	204	247	17,16,21	30,15,17	13,5,6	16,9,15
MXE232	ENSRNOG00000025881	Rbms3	chr8	-	125070884	125070964	125086580	125086738	124975004	124975111	125237362	125237454	-0.031	0.253188	0.844648	0.65,0.639,0.608	0.67,0.677,0.642	307	229	491,330,368	197,139,177	346,267,301	127,95,125
MXE85	ENSRNOG00000001764	Vps8	chr11	-	83135742	83135796	83151349	83151515	83108508	83108589	83155507	83155677	-0.06	0.253428	0.844648	0.593,0.619,0.718	0.615,0.741,0.753	315	203	70,53,71	31,21,18	57,62,85	23,14,18
MXE1755	ENSRNOG00000014139	Sclt1	chr2	-	128590411	128590589	128599094	128599186	128580455	128580527	128602933	128603024	0.018	0.254036	0.844671	0.94,0.94,0.939	0.947,0.936,0.882	241	327	161,127,147	14,11,13	145,193,132	11,18,24
MXE1477	ENSRNOG00000018272	Zfp511	chr1	+	212359742	212359816	212360143	212360345	212359176	212359525	212360431	212360556	-0.067	0.25436	0.844671	0.28,0.255,0.271	0.44,0.229,0.337	223	351	19,10,13	77,46,55	21,7,10	42,37,31
MXE2185	ENSRNOG00000027088	Ube2k	chr14	-	44296201	44296301	44305778	44305861	44293702	44293831	44316660	44316719	-0.042	0.254435	0.844671	0.543,0.588,0.621	0.575,0.641,0.662	232	249	132,117,165	119,88,108	135,105,124	107,63,68
MXE494	ENSRNOG00000010861	Atad1	chr1	-	251249623	251249713	251253617	251253724	251246097	251246148	251262191	251262392	-0.031	0.255523	0.846099	0.652,0.641,0.623	0.713,0.645,0.651	256	239	243,191,170	121,100,96	221,142,130	83,73,65
MXE1956	ENSRNOG00000011619	Myo9a	chr8	+	64648368	64648503	64657512	64657634	64644237	64644354	64671262	64671404	0.034	0.255737	0.846099	0.44,0.438,0.391	0.413,0.364,0.389	284	271	163,144,137	198,176,204	143,111,123	194,185,184
MXE2322	ENSRNOG00000024907	Tnrc6b	chr7	+	121984326	121984417	122005042	122005110	121930614	121930836	122074547	122074635	-0.022	0.255936	0.846099	0.031,0.044,0.05	0.096,0.031,0.064	240	217	3,3,6	85,59,103	8,4,8	68,113,106
MXE2099	ENSRNOG00000030017	Ercc6	chr16	+	8740033	8740154	8741987	8742099	8737963	8738395	8747754	8748481	-0.06	0.256201	0.846099	0.492,0.407,0.48	0.492,0.54,0.526	270	261	41,32,44	41,45,46	59,45,39	59,37,34
MXE698	ENSRNOG00000004940	Rnf215	chr14	+	84370465	84370622	84372902	84373022	84369982	84370068	84373098	84373242	-0.118	0.257759	0.849942	0.533,0.245,0.42	0.494,0.59,0.468	306	269	39,7,28	30,19,34	40,18,25	36,11,25
MXE1387	ENSRNOG00000055344	Trnau1ap	chr5	-	150502625	150502678	150505870	150505968	150494229	150494392	150506776	150506871	-0.026	0.258036	0.849942	0.813,0.869,0.848	0.868,0.811,0.929	247	202	122,73,75	23,9,11	113,42,64	14,8,4
MXE1329	ENSRNOG00000052111	Sugp1	chr16	-	21122395	21122496	21126079	21126251	21118784	21119006	21131751	21131795	-0.043	0.258703	0.850096	0.526,0.65,0.604	0.616,0.662,0.63	321	250	147,131,149	103,55,76	138,113,116	67,45,53
MXE1678	ENSRNOG00000024450	Poc1b	chr7	+	41368210	41368291	41398936	41399152	41357772	41357925	41402820	41404370	0.121	0.258754	0.850096	0.332,0.254,0.613	0.469,0.209,0.157	230	365	10,3,7	32,14,7	5,3,2	9,18,17
MXE1557	ENSRNOG00000009987	Akap11	chr15	-	60745078	60745343	60746552	60746687	60740180	60744609	60748321	60748369	0.03	0.259267	0.85021	0.285,0.307,0.342	0.314,0.256,0.273	284	414	129,113,126	472,371,353	102,65,96	325,276,372
MXE1303	ENSRNOG00000010495	Ttc17	chr3	-	83238368	83238628	83248519	83248690	83235901	83236055	83263402	83263589	0.035	0.25946	0.85021	0.479,0.471,0.436	0.458,0.434,0.389	320	409	154,94,149	214,135,246	119,100,107	180,167,215
MXE833	ENSRNOG00000016684	Wnk2	chr17	+	16016864	16017035	16024155	16024200	16015650	16015865	16025665	16025904	-0.128	0.260008	0.85027	0.313,0.0,0.185	0.377,0.347,0.157	320	194	3,0,3	4,1,8	7,7,4	7,8,13
MXE1479	ENSRNOG00000060793	Eif2s3	chrX	-	63288238	63288366	63290305	63290369	63288031	63288153	63291033	63291107	-0.028	0.260436	0.85027	0.364,0.425,0.351	0.382,0.392,0.449	213	277	266,201,164	604,354,394	205,139,239	432,280,382
MXE1747	ENSRNOG00000023484	Rpap2	chr14	-	3159458	3159527	3169160	3169241	3131822	3131969	3170633	3170728	0.053	0.261241	0.85027	0.537,0.633,0.566	0.519,0.51,0.547	230	218	77,71,62	63,39,45	65,45,70	57,41,55
MXE1186	ENSRNOG00000011425	Ptpn3	chr5	-	74316629	74316682	74320255	74320300	74311869	74311990	74325119	74325198	-0.119	0.261441	0.85027	0.572,0.221,0.269	0.376,0.419,0.625	194	202	9,3,6	7,11,17	11,9,16	19,13,10
MXE2579	ENSRNOG00000008980	Rbm48	chr4	+	27701142	27701288	27702057	27702638	27698322	27698462	27707749	27708743	-0.062	0.26185	0.85027	0.24,0.104,0.077	0.176,0.22,0.21	295	730	14,3,4	110,64,118	8,9,9	93,79,84
MXE683	ENSRNOG00000008193	Cr1l	chr13	-	113847433	113847832	113861953	113862039	113840081	113840267	113867749	113867849	-0.034	0.262268	0.85027	0.484,0.504,0.485	0.479,0.572,0.523	235	548	214,142,168	533,326,416	141,145,130	358,253,277
MXE339	ENSRNOG00000019245	Sgf29	chr1	+	198089444	198089541	198091646	198091722	198067065	198067235	198092661	198092734	-0.052	0.262397	0.85027	0.473,0.504,0.51	0.526,0.551,0.565	246	225	53,40,50	54,36,44	62,47,54	51,35,38
MXE848	ENSRNOG00000006636	Otud6b	chr5	-	28340877	28341190	28346235	28346316	28335917	28336024	28349006	28349158	0.062	0.262728	0.85027	0.387,0.463,0.444	0.277,0.477,0.354	230	462	38,51,41	121,119,103	17,39,33	89,86,121
MXE140	ENSRNOG00000023366	Styxl1	chr12	+	23962946	23963050	23965091	23965153	23954573	23954788	23968443	23968609	-0.149	0.263374	0.85027	0.373,0.455,0.556	0.882,0.455,0.493	253	211	5,1,3	7,1,2	9,6,7	1,6,6
MXE1914	ENSRNOG00000002520	Litaf	chr10	+	4753546	4753771	4757745	4757902	4719712	4719757	4761699	4763510	0.054	0.263633	0.85027	0.641,0.74,0.66	0.656,0.611,0.612	374	306	159,108,159	73,31,67	70,46,81	30,24,42
MXE2290	ENSRNOG00000001345	Mapkapk5	chr12	+	40519425	40519515	40520649	40520745	40518154	40518263	40521511	40521592	0.038	0.264433	0.85027	0.327,0.345,0.256	0.302,0.274,0.239	239	245	65,56,42	137,109,125	51,31,37	121,84,121
MXE1595	ENSRNOG00000008320	Lypla1	chr5	-	14564596	14564773	14565684	14565786	14559333	14560978	14568232	14568306	0.035	0.264606	0.85027	0.436,0.506,0.516	0.426,0.461,0.467	251	326	199,156,197	334,198,240	148,110,150	259,167,222
MXE274	ENSRNOG00000015692	Taok1	chr10	+	62613343	62613583	62615830	62616043	62609001	62609205	62627763	62627946	-0.026	0.264745	0.85027	0.555,0.57,0.635	0.581,0.633,0.623	389	362	1172,903,1010	873,633,541	934,767,863	626,413,485
MXE1723	ENSRNOG00000011340	Ankrd13c	chr2	+	264798622	264798664	264801661	264801766	264786530	264786957	264805791	264805877	-0.07	0.264787	0.85027	0.404,0.468,0.559	0.532,0.613,0.497	191	254	29,35,40	57,53,42	35,25,23	41,21,31
MXE2397	ENSRNOG00000022309	Frem1	chr5	-	101101477	101101686	101104436	101104604	101098819	101098913	101105814	101105905	-0.075	0.264992	0.85027	0.43,0.464,0.438	0.541,0.591,0.426	317	358	28,23,20	42,30,29	23,23,21	22,18,32
MXE2135	ENSRNOG00000009696	Mdm4	chr13	-	49798818	49798965	49803677	49803838	49796606	49796687	49805866	49805966	-0.031	0.265564	0.85027	0.371,0.308,0.333	0.377,0.374,0.355	310	296	206,120,120	334,258,230	161,146,162	254,233,281
MXE2431	ENSRNOG00000007596	Rffl	chr10	-	70164811	70164895	70167430	70167838	70163789	70164000	70172553	70172741	0.077	0.26585	0.85027	0.653,0.533,0.479	0.565,0.404,0.465	557	233	72,60,55	16,22,25	56,34,56	18,21,27
MXE1667	ENSRNOG00000010951	Cmtm6	chr8	+	122794444	122794621	122797151	122797250	122789452	122789644	122804774	122807560	-0.033	0.266223	0.85027	0.406,0.414,0.397	0.434,0.405,0.478	326	248	254,183,260	283,197,300	147,92,119	146,103,99
MXE610	ENSRNOG00000037508	Hscb	chr12	+	51882758	51882903	51886698	51886746	51881652	51881742	51888503	51888669	-0.062	0.266297	0.85027	0.652,0.583,0.645	0.681,0.773,0.613	294	197	112,71,84	40,34,31	102,66,78	32,13,33
MXE688	ENSRNOG00000042889	Alppl2	chr9	+	94179297	94179470	94179619	94179754	94178889	94179064	94179845	94179918	-0.052	0.266364	0.85027	0.652,0.571,0.572	0.629,0.69,0.633	322	284	85,68,50	40,45,33	171,111,121	89,44,62
MXE1784	ENSRNOG00000001090	Stard13	chr12	-	1062119	1062183	1080672	1080754	1049002	1050360	1084450	1084522	-0.043	0.267012	0.85027	0.662,0.648,0.573	0.689,0.685,0.637	231	213	106,84,86	50,42,59	108,106,95	45,45,50
MXE1794	ENSRNOG00000017826	Mtrr	chr1	+	37745639	37745793	37747570	37747688	37744096	37744260	37749905	37750284	-0.041	0.267114	0.85027	0.534,0.559,0.561	0.568,0.598,0.61	303	267	122,72,84	94,50,58	103,91,101	69,54,57
MXE1221	ENSRNOG00000024629	Hadha	chr6	+	27613221	27613344	27614002	27614121	27607372	27607475	27615844	27615901	-0.025	0.267399	0.85027	0.546,0.612,0.593	0.597,0.632,0.598	272	268	651,524,693	533,328,469	559,531,552	372,304,366
MXE1036	ENSRNOG00000005149	Sacm1l	chr8	+	132621920	132621995	132623638	132623766	132618241	132618339	132629616	132629766	0.034	0.268228	0.85027	0.462,0.526,0.476	0.479,0.454,0.429	224	277	196,165,169	282,184,230	141,88,143	190,131,235
MXE133	ENSRNOG00000000596	Fyn	chr20	+	44521277	44521347	44577311	44577569	44460734	44460774	44588530	44588629	-0.054	0.268384	0.85027	0.576,0.555,0.658	0.565,0.742,0.645	219	407	79,57,112	108,85,108	63,82,83	90,53,85
MXE779	ENSRNOG00000002294	Snx29	chr10	-	4213517	4213642	4230642	4230695	4191315	4191496	4233130	4233192	0.077	0.268554	0.85027	0.525,0.499,0.59	0.277,0.568,0.538	202	274	40,22,34	49,30,32	22,31,36	78,32,42
MXE2402	ENSRNOG00000015428	Mff	chr9	+	90898146	90898305	90901832	90901865	90891864	90891953	90903419	90903479	-0.05	0.268908	0.85027	0.196,0.216,0.136	0.291,0.212,0.196	308	182	12,7,8	29,15,30	16,5,14	23,11,34
MXE297	ENSRNOG00000013136	Oxsr1	chr8	-	127936765	127936912	127942400	127942436	127935693	127935758	127944359	127944482	-0.041	0.269432	0.85027	0.202,0.205,0.277	0.214,0.291,0.302	185	296	36,23,35	228,143,146	32,29,33	188,113,122
MXE2476	ENSRNOG00000012985	Pfdn5	chr7	+	143924952	143925055	143925339	143925371	143924661	143924776	143926956	143927031	0.036	0.270156	0.85027	0.705,0.736,0.691	0.728,0.603,0.692	252	181	465,357,362	140,92,116	425,267,400	114,126,128
MXE1263	ENSRNOG00000019175	Ercc6l2	chr17	+	1388816	1388897	1395221	1395376	1384268	1384368	1416084	1416266	0.016	0.270393	0.85027	0.017,0.025,0.03	0.013,0.012,0.0	230	304	3,3,4	233,155,172	2,2,0	207,222,220
MXE474	ENSRNOG00000014482	Slf2	chr1	+	264708644	264708786	264714956	264715059	264702480	264702556	264715487	264715664	-0.06	0.270513	0.85027	0.436,0.503,0.526	0.445,0.542,0.659	291	252	67,49,55	75,42,43	51,41,67	55,30,30
MXE673	ENSRNOG00000004057	Ccdc88a	chr14	+	113917823	113918038	113921459	113921543	113917608	113917701	113922509	113922713	0.027	0.270685	0.85027	0.796,0.831,0.816	0.794,0.809,0.76	364	233	538,416,424	88,54,61	326,325,282	54,49,57
MXE2192	ENSRNOG00000005015	Rabep1	chr10	+	57551344	57551449	57553040	57553157	57549451	57549919	57557567	57557666	-0.031	0.271302	0.85027	0.386,0.417,0.396	0.434,0.431,0.428	254	266	193,144,141	321,211,225	168,94,135	229,130,189
MXE193	ENSRNOG00000024986	Mmrn1	chr4	+	91016529	91018503	91036410	91036563	91013671	91013845	91037575	91038748	-0.025	0.271519	0.85027	0.53,0.532,0.53	0.551,0.55,0.565	2123	302	7977,5321,5780	1006,666,729	4033,3308,3238	467,385,355
MXE2244	ENSRNOG00000012027	Bco1	chr19	+	49639071	49639200	49645282	49645412	49637015	49637233	49648386	49648534	0.123	0.27178	0.85027	0.477,0.77,0.637	0.532,0.595,0.388	278	279	10,10,14	11,3,8	17,22,12	15,15,19
MXE1654	ENSRNOG00000004398	Pkhd1l1	chr7	+	83496348	83496522	83498332	83498436	83494755	83494885	83500315	83500445	0.044	0.27189	0.85027	0.564,0.523,0.448	0.541,0.425,0.438	323	253	170,115,111	103,82,107	221,165,144	147,175,145
MXE631	ENSRNOG00000025416	Dpy19l4	chr5	-	24519338	24519459	24523267	24523387	24516248	24516305	24526915	24527074	0.05	0.271898	0.85027	0.625,0.544,0.578	0.587,0.525,0.484	269	270	78,50,71	47,42,52	58,43,42	41,39,45
MXE1247	ENSRNOG00000002835	Luc7l3	chr10	-	82005521	82005561	82014898	82014965	82003597	82003742	82026853	82027119	0.042	0.272597	0.851291	0.601,0.698,0.604	0.64,0.535,0.602	216	189	269,214,185	156,81,106	291,167,218	143,127,126
MXE2112	ENSRNOG00000056098	Tfpt	chr1	+	64163334	64163593	64166885	64166956	64162671	64162892	64171470	64171540	-0.059	0.273562	0.851291	0.765,0.754,0.666	0.774,0.848,0.739	408	220	115,74,63	19,13,17	70,62,63	11,6,12
MXE253	ENSRNOG00000012095	Pkia	chr2	-	96600257	96600435	96619332	96619455	96595087	96596531	96626527	96626641	0.038	0.273798	0.851291	0.288,0.322,0.323	0.322,0.203,0.294	272	327	75,71,89	223,180,224	140,51,102	354,240,294
MXE1155	ENSRNOG00000007894	Mpdz	chr5	-	99417225	99417338	99417874	99417979	99416375	99416499	99419104	99419227	0.035	0.273841	0.851291	0.456,0.434,0.527	0.456,0.423,0.432	254	262	140,104,147	172,140,136	146,122,135	180,172,183
MXE2502	ENSRNOG00000027012	Usp54	chr15	+	4129025	4129118	4146306	4146441	4124784	4125519	4148116	4148230	-0.066	0.274293	0.851291	0.275,0.325,0.113	0.45,0.249,0.213	242	284	22,16,6	68,39,55	46,13,18	66,46,78
MXE626	ENSRNOG00000016374	Fgfr2	chr1	-	200657917	200658087	200671012	200671090	200648163	200648287	200692382	200692684	-0.048	0.27454	0.851291	0.204,0.169,0.183	0.243,0.285,0.171	227	319	21,9,15	115,62,94	42,25,34	184,88,232
MXE1355	ENSRNOG00000056462	Tmf1	chr4	-	129539157	129539261	129541130	129542335	129537962	129538089	129544287	129544429	0.027	0.274644	0.851291	0.532,0.532,0.494	0.506,0.472,0.499	1354	253	2392,1701,1776	393,280,340	1682,1104,1232	307,231,231
MXE2219	ENSRNOG00000019776	Sh3gl3	chr1	+	144163906	144164050	144166370	144166504	144161620	144161693	144169013	144169172	0.095	0.275103	0.851291	0.403,0.326,0.195	0.342,0.171,0.127	293	283	7,8,6	10,16,24	7,3,3	13,14,20
MXE1966	ENSRNOG00000052539	Prpf40b	chr7	+	140969173	140969201	140969412	140969438	140968465	140968531	140969561	140969672	0.111	0.27525	0.851291	0.468,0.397,0.298	0.331,0.409,0.09	177	175	8,6,3	9,9,7	3,7,1	6,10,10
MXE1658	ENSRNOG00000008747	Plekha5	chr4	+	174760288	174760409	174761788	174761904	174757835	174757882	174764350	174764560	0.04	0.276627	0.853477	0.531,0.46,0.572	0.532,0.472,0.44	270	265	142,80,105	123,92,77	155,80,154	134,88,192
MXE352	ENSRNOG00000024535	Zzef1	chr10	+	59433360	59433562	59434625	59434774	59432882	59432964	59436354	59436595	0.057	0.27663	0.853477	0.487,0.379,0.546	0.385,0.406,0.45	351	298	57,46,58	51,64,41	59,33,56	80,41,58
MXE1802	ENSRNOG00000013211	Chchd3	chr4	-	60132310	60132381	60194761	60194845	60090586	60090722	60256775	60256893	0.033	0.277704	0.855748	0.513,0.443,0.466	0.433,0.417,0.474	233	220	203,129,144	182,153,156	141,93,130	174,123,136
MXE63	ENSRNOG00000059919	Mtg2	chr3	+	175462252	175462471	175462654	175462793	175461541	175461657	175463586	175464117	-0.047	0.278695	0.856811	0.459,0.432,0.461	0.492,0.545,0.456	368	288	101,65,84	93,67,77	110,69,77	89,45,72
MXE1661	ENSRNOG00000021840	Cped1	chr4	+	49124513	49124620	49138250	49138326	49092164	49092348	49165387	49165520	-0.026	0.278735	0.856811	0.428,0.473,0.437	0.484,0.453,0.479	256	225	365,296,321	428,290,363	530,355,413	496,377,395
MXE1781	ENSRNOG00000059166	Ldb3	chr16	-	10925267	10925471	10930019	10930387	10921101	10921271	10931610	10931686	0.058	0.279064	0.856811	0.605,0.633,0.705	0.611,0.562,0.595	517	353	65,53,49	29,21,14	152,79,97	66,42,45
MXE1465	ENSRNOG00000003522	Mr1	chr13	-	72775421	72775697	72779705	72779981	72773738	72773843	72780797	72781058	0.101	0.28003	0.858606	0.643,0.727,0.6	0.692,0.517,0.459	425	425	36,16,24	20,6,16	27,15,17	12,14,20
MXE1681	ENSRNOG00000004760	Lars2	chr8	+	132471733	132471825	132473743	132473804	132453827	132453956	132486433	132486523	-0.075	0.280468	0.858606	0.55,0.552,0.604	0.547,0.791,0.592	241	210	35,24,21	25,17,12	18,26,15	13,6,9
MXE1501	ENSRNOG00000007440	Dzank1	chr3	-	138628915	138629043	138629517	138629598	138625652	138625727	138632349	138632450	-0.089	0.280666	0.858606	0.738,0.481,0.751	0.723,0.719,0.794	230	277	14,10,5	6,13,2	13,17,16	6,8,5
MXE2600	ENSRNOG00000055246	Ncor1	chr10	-	48699809	48699934	48704305	48704407	48695850	48696065	48705744	48705799	-0.025	0.281409	0.858817	0.389,0.465,0.419	0.486,0.428,0.435	251	274	296,253,350	507,318,529	357,324,329	412,472,467
MXE1668	ENSRNOG00000003134	Slc4a4	chr14	-	20483398	20483495	20488287	20488449	20481025	20481105	20491357	20491531	0.073	0.281412	0.858817	0.502,0.471,0.448	0.521,0.278,0.404	311	246	37,27,39	29,24,38	33,17,24	24,35,28
MXE1055	ENSRNOG00000007090	Cacna1c	chr4	-	150681902	150681986	150682588	150682672	150674622	150674655	150695851	150695962	-0.022	0.2825	0.861098	0.087,0.194,0.117	0.14,0.179,0.144	233	233	6,7,7	63,29,53	18,14,23	111,64,137
MXE1367	ENSRNOG00000006553	Bnc2	chr5	-	102552741	102552844	102680608	102680809	102528779	102529015	102689643	102689769	-0.039	0.283875	0.861867	0.675,0.756,0.766	0.718,0.833,0.763	350	252	190,151,196	66,35,43	166,125,309	47,18,69
MXE355	ENSRNOG00000049370	LOC100360750	chr19	+	32778230	32778335	32781384	32781498	32770654	32770745	32783503	32785215	0.087	0.283945	0.861867	0.669,0.405,0.66	0.539,0.403,0.531	254	263	43,21,45	22,32,24	26,15,23	23,23,21
MXE1987	ENSRNOG00000005045	Ppp2r5e	chr6	-	98462161	98462263	98485725	98485922	98454286	98454379	98563944	98564108	-0.067	0.284318	0.861867	0.577,0.506,0.516	0.493,0.64,0.667	346	251	107,58,72	57,41,49	75,49,83	56,20,30
MXE2258	ENSRNOG00000001815	Eif4a2	chr11	-	81375416	81375506	81375743	81375881	81375112	81375192	81376708	81376852	0.024	0.284412	0.861867	0.473,0.444,0.389	0.449,0.378,0.407	287	239	1287,913,806	1192,952,1055	1049,782,961	1073,1073,1167
MXE2603	ENSRNOG00000047905	Dus1l	chr10	-	109972681	109972719	109973937	109974083	109972477	109972553	109974580	109974669	0.048	0.284523	0.861867	0.825,0.839,0.833	0.721,0.814,0.818	295	187	104,74,71	14,9,9	61,69,78	15,10,11
MXE726	ENSRNOG00000004103	Trappc6b	chr6	-	80143471	80143565	80147596	80147680	80142121	80142667	80149000	80149118	-0.044	0.285361	0.861867	0.614,0.624,0.691	0.617,0.793,0.65	233	243	197,116,176	129,73,82	145,154,155	94,42,87
MXE1391	ENSRNOG00000017583	Mapkap1	chr3	+	13645147	13645255	13662239	13662380	13602244	13602354	13676168	13676306	0.041	0.285421	0.861867	0.526,0.553,0.487	0.441,0.492,0.511	257	290	112,92,116	114,84,138	79,96,102	113,112,110
MXE2246	ENSRNOG00000016172	Ric1	chr1	+	247763029	247763068	247763348	247763459	247758303	247758507	247764565	247764655	0.051	0.285474	0.861867	0.334,0.454,0.379	0.379,0.278,0.357	188	260	55,56,56	152,93,127	45,27,37	102,97,92
MXE560	ENSRNOG00000018683	Dock1	chr1	+	207023296	207023431	207040276	207040385	207016388	207016489	207085490	207085561	-0.034	0.286234	0.862175	0.681,0.684,0.619	0.639,0.759,0.687	284	258	325,241,266	138,101,149	361,271,285	185,78,118
MXE651	ENSRNOG00000021133	Lsm14a	chr1	-	90215662	90215839	90221549	90221672	90215293	90215359	90227482	90227612	0.029	0.287701	0.862175	0.474,0.473,0.472	0.428,0.449,0.456	272	326	215,175,265	286,234,355	227,149,205	364,219,293
MXE2470	ENSRNOG00000054863	Usp4	chr8	+	117143425	117143566	117144402	117144520	117140630	117140692	117145518	117145692	-0.035	0.287831	0.862175	0.411,0.414,0.495	0.451,0.463,0.51	290	267	163,122,184	215,159,173	151,103,157	169,110,139
MXE183	ENSRNOG00000015894	Dock8	chr1	+	243004559	243004662	243014233	243014409	242959487	242959655	243018453	243018525	-0.041	0.288414	0.862175	0.59,0.579,0.59	0.618,0.641,0.622	252	325	87,79,107	78,74,96	124,61,79	99,44,62
MXE569	ENSRNOG00000018082	Slc26a2	chr18	-	56524188	56524910	56526892	56527027	56520739	56522410	56534196	56534415	0.055	0.288557	0.862175	0.235,0.285,0.398	0.242,0.21,0.3	284	871	20,16,28	200,123,130	13,7,13	125,81,93
MXE674	ENSRNOG00000004057	Ccdc88a	chr14	+	113917823	113918038	113922509	113922713	113917608	113917701	113923427	113923499	0.028	0.288583	0.862175	0.617,0.636,0.589	0.555,0.623,0.581	364	353	444,338,324	267,188,219	278,271,227	216,159,159
MXE344	ENSRNOG00000021497	Akt3	chr13	-	95105491	95105706	95120751	95120880	95098505	95098593	95128659	95128782	-0.029	0.288713	0.862175	0.504,0.537,0.528	0.545,0.564,0.547	278	364	307,250,303	395,282,355	244,180,198	267,182,215
MXE1428	ENSRNOG00000017606	P2rx1	chr10	+	59574631	59574703	59575096	59575166	59574322	59574470	59575351	59575448	-0.022	0.289963	0.862175	0.651,0.642,0.667	0.671,0.666,0.69	221	219	1095,696,894	582,385,442	969,768,791	470,381,352
MXE38	ENSRNOG00000015496	Tpm4	chr16	-	19389542	19389612	19389689	19389752	19385735	19386017	19390227	19390303	0.02	0.290378	0.862175	0.324,0.316,0.283	0.295,0.266,0.301	212	219	1125,916,993	2423,2050,2595	530,432,479	1306,1229,1147
MXE2012	ENSRNOG00000015857	Ctsa	chr3	+	161300245	161300401	161300689	161300781	161299934	161300021	161301451	161301536	0.025	0.290618	0.862175	0.551,0.567,0.556	0.54,0.549,0.509	305	241	1190,810,1208	767,488,762	522,421,486	351,273,370
MXE1538	ENSRNOG00000016560	Card19	chr17	+	15856532	15856686	15857683	15857743	15845930	15846002	15857902	15857974	-0.085	0.291059	0.862175	0.142,0.015,0.207	0.09,0.241,0.287	303	209	12,1,14	50,45,37	4,6,7	28,13,12
MXE954	ENSRNOG00000046366	Dmd	chrX	+	53456986	53457123	53462397	53462463	53454793	53454905	53463504	53463570	0.031	0.291329	0.862175	0.674,0.748,0.744	0.733,0.669,0.67	286	215	270,237,217	98,60,56	317,237,329	87,88,122
MXE406	ENSRNOG00000006060	Matn2	chr7	+	73155090	73155213	73171585	73171708	73130198	73130321	73175002	73175125	0.015	0.291355	0.862175	0.023,0.013,0.015	0.0,0.0,0.005	272	272	8,3,4	335,228,270	0,0,1	280,189,220
MXE1307	ENSRNOG00000016408	Kirrel	chr2	-	186433817	186433975	186437620	186437770	186432038	186432189	186439476	186439641	0.035	0.291825	0.862175	0.439,0.406,0.443	0.423,0.387,0.372	299	307	176,115,155	231,173,200	97,51,64	136,83,111
MXE1227	ENSRNOG00000030630	Ehmt2	chr20	+	4590020	4590098	4590412	4590528	4589692	4589837	4590628	4590715	0.061	0.291866	0.862175	0.525,0.548,0.468	0.472,0.346,0.541	227	265	107,80,88	113,77,117	72,34,95	94,75,94
MXE2263	ENSRNOG00000010575	Dapp1	chr2	-	243185325	243185373	243194108	243194239	243183699	243183762	243205882	243206016	-0.11	0.292021	0.862175	0.558,0.634,0.445	0.54,0.76,0.666	280	197	43,32,33	24,13,29	20,9,17	12,2,6
MXE451	ENSRNOG00000020044	Mob2	chr1	-	214955724	214955849	214961677	214961771	214954552	214955062	214961944	214962105	-0.028	0.292168	0.862175	0.67,0.662,0.621	0.648,0.696,0.692	243	274	386,273,285	214,157,196	348,302,337	213,149,169
MXE618	ENSRNOG00000047817	Enox1	chr15	+	59835963	59836020	59866102	59866205	59831660	59831768	59874056	59874142	-0.097	0.293094	0.862175	0.304,0.599,0.314	0.566,0.438,0.505	206	252	5,11,6	14,9,16	16,7,15	15,11,18
MXE2342	ENSRNOG00000014521	Armc8	chr8	-	107734169	107734265	107741934	107742030	107730375	107730448	107743133	107743283	-0.053	0.293414	0.862175	0.536,0.71,0.607	0.654,0.643,0.716	245	245	74,71,68	64,29,44	83,63,53	44,35,21
MXE1153	ENSRNOG00000007441	Klhl32	chr5	-	39063219	39063318	39102749	39102857	39032545	39032761	39149631	39149812	0.026	0.293592	0.862175	0.826,0.952,0.964	0.834,0.918,0.911	257	248	54,61,56	11,3,2	78,58,74	15,5,7
MXE1724	ENSRNOG00000039858	Mfsd12	chr7	-	11219730	11219916	11219991	11220130	11219138	11219231	11220926	11221137	-0.083	0.294345	0.862175	0.401,0.247,0.364	0.404,0.279,0.579	288	335	34,18,28	59,64,57	28,12,26	48,36,22
MXE1467	ENSRNOG00000006027	Eif2ak4	chr3	+	110180669	110180750	110182766	110182915	110178235	110178388	110188194	110188310	-0.054	0.2945	0.862175	0.568,0.521,0.585	0.528,0.682,0.625	230	298	72,52,75	71,62,69	82,68,85	95,41,66
MXE1466	ENSRNOG00000012865	Parp3	chr8	-	115174499	115174655	115175739	115175917	115173452	115174011	115176111	115176198	0.033	0.294624	0.862175	0.514,0.542,0.516	0.49,0.455,0.527	327	305	277,218,221	244,172,193	181,101,155	176,113,130
MXE1297	ENSRNOG00000004710	Rbks	chr6	+	26074556	26074689	26081723	26081787	26051395	26051739	26082810	26082873	0.098	0.294643	0.862175	0.751,0.564,0.687	0.486,0.551,0.671	282	213	28,24,32	7,14,11	15,13,27	12,8,10
MXE1756	ENSRNOG00000014139	Sclt1	chr2	-	128590411	128590589	128599094	128599186	128585383	128585482	128602933	128603024	-0.031	0.29475	0.862175	0.625,0.6,0.622	0.639,0.652,0.648	241	327	172,146,154	140,132,127	162,202,145	124,146,107
MXE2526	ENSRNOG00000015205	Cyb5a	chr18	+	81713712	81713841	81715528	81715558	81694807	81695002	81724769	81724804	0.021	0.29478	0.862175	0.82,0.825,0.809	0.751,0.825,0.814	278	179	644,492,533	91,67,81	493,563,566	105,77,83
MXE1458	ENSRNOG00000020980	AABR07006278.1	chr1	+	227899556	227899682	227901758	227901860	227898086	227898143	227904501	227904737	0.041	0.295555	0.862175	0.295,0.312,0.359	0.319,0.236,0.289	275	251	95,74,83	207,149,135	55,25,33	107,74,74
MXE906	ENSRNOG00000005101	Mia2	chr6	+	80272137	80272220	80274263	80274392	80270978	80271046	80277963	80278122	0.038	0.29591	0.862175	0.515,0.468,0.519	0.395,0.517,0.475	232	278	100,61,81	113,83,90	74,76,77	136,85,102
MXE435	ENSRNOG00000018999	Cdc14b	chr17	-	1711425	1711491	1715583	1715700	1709702	1711137	1723405	1723503	0.031	0.295936	0.862175	0.764,1.0,0.784	0.837,1.0,0.618	266	215	8,4,9	2,0,2	19,11,14	3,0,7
MXE929	ENSRNOG00000003428	Rufy3	chr14	-	21091182	21091252	21093745	21093811	21089050	21089143	21094805	21094867	-0.043	0.296269	0.862175	0.439,0.548,0.502	0.512,0.559,0.547	215	219	73,75,88	95,63,89	73,66,70	71,53,59
MXE1597	ENSRNOG00000001479	Gtf2i	chr12	+	25442733	25442777	25447402	25447480	25442324	25442379	25452050	25452107	0.028	0.296315	0.862175	0.906,0.907,0.863	0.76,0.87,0.962	193	227	41,66,43	5,8,8	62,17,43	23,3,2
MXE603	ENSRNOG00000002473	RGD1307830	chr13	-	67600086	67600182	67600849	67600990	67599107	67599173	67601622	67601659	0.049	0.296976	0.862175	0.48,0.488,0.472	0.525,0.359,0.408	290	245	132,87,91	121,77,86	89,53,62	68,80,76
MXE665	ENSRNOG00000015695	Sult5a1	chr19	-	55956466	55956561	55956719	55956846	55953794	55953975	55957595	55957810	0.059	0.297378	0.862175	0.337,0.46,0.446	0.443,0.345,0.279	276	244	27,27,41	47,28,45	63,37,46	70,62,105
MXE1027	ENSRNOG00000001299	Sun1	chr12	-	17510704	17510731	17511852	17512034	17510423	17510603	17513487	17513682	0.044	0.297986	0.862175	0.742,0.834,0.725	0.664,0.772,0.732	331	176	108,85,109	20,9,22	130,89,108	35,14,21
MXE315	ENSRNOG00000017473	Ttc25	chr10	+	88481345	88481446	88484505	88484590	88478083	88478280	88487671	88488075	0.106	0.298009	0.862175	0.737,0.428,0.19	0.294,0.483,0.26	250	234	9,4,2	3,5,8	4,2,3	9,2,8
MXE648	ENSRNOG00000019298	Dctn4	chr18	+	55800002	55800073	55804197	55804376	55797197	55797337	55807579	55807623	-0.034	0.298492	0.862175	0.451,0.465,0.497	0.5,0.543,0.471	220	328	144,109,160	261,187,241	132,117,116	197,147,194
MXE1493	ENSRNOG00000001352	Hectd4	chr12	-	40807876	40808069	40816700	40816871	40803634	40803793	40817794	40817933	-0.053	0.298611	0.862175	0.551,0.675,0.666	0.663,0.777,0.612	320	342	70,70,108	61,36,58	138,88,87	75,27,59
MXE908	ENSRNOG00000052343	Eif4e	chr2	+	243842497	243842593	243845231	243845295	243841144	243841251	243845878	243845992	0.03	0.298779	0.862175	0.617,0.608,0.581	0.6,0.532,0.584	245	213	335,269,306	181,151,192	279,212,226	162,162,140
MXE1097	ENSRNOG00000004048	Lrrk2	chr7	+	132928197	132928384	132930141	132930323	132925856	132925950	132932199	132932429	-0.069	0.298851	0.862175	0.686,0.482,0.479	0.568,0.652,0.635	336	331	113,52,56	51,55,60	80,76,60	60,40,34
MXE1832	ENSRNOG00000010213	Fgd5	chr4	+	123923801	123923832	123935423	123935584	123923651	123923710	123935806	123935966	0.044	0.299786	0.863457	0.213,0.344,0.203	0.12,0.28,0.227	180	310	28,31,24	178,102,162	12,21,24	151,93,141
MXE1888	ENSRNOG00000012414	Rhobtb3	chr2	-	2635143	2635240	2648228	2648349	2627392	2630374	2651291	2651404	0.061	0.30017	0.863457	0.678,0.477,0.574	0.495,0.598,0.452	270	246	67,27,40	29,27,27	43,49,29	40,30,32
MXE32	ENSRNOG00000013844	Fam172a	chr2	+	5252578	5252797	5335392	5335512	5195082	5195274	5411532	5411649	0.009	0.300368	0.863457	0.02,0.03,0.022	0.036,0.0,0.008	368	269	3,3,3	106,70,97	4,0,1	78,68,88
MXE1983	ENSRNOG00000002301	Uso1	chr14	-	17394074	17394229	17394675	17394764	17392966	17393178	17397048	17397189	-0.06	0.30071	0.863457	0.529,0.527,0.59	0.542,0.746,0.539	238	304	95,75,133	108,86,118	100,78,75	108,34,82
MXE782	ENSRNOG00000009412	Lrch1	chr15	-	56857728	56857855	56885590	56885735	56849285	56849391	56969930	56970365	0.043	0.301	0.863457	0.633,0.595,0.479	0.519,0.583,0.476	294	276	169,116,146	92,74,149	170,143,170	148,96,176
MXE804	ENSRNOG00000019978	Parg	chr16	+	8430843	8430922	8433835	8433944	8421069	8421217	8444455	8444561	-0.038	0.302514	0.866819	0.725,0.689,0.729	0.708,0.804,0.745	228	258	126,84,114	54,43,48	77,80,75	36,22,29
MXE2253	ENSRNOG00000001424	Cux1	chr12	+	23397518	23397577	23401199	23401248	23390622	23390805	23403045	23403142	0.033	0.303811	0.868342	0.859,0.767,0.895	0.782,0.798,0.841	208	198	109,121,107	17,35,12	136,83,89	36,20,16
MXE460	ENSRNOG00000000774	Gabbr1	chr20	-	1981109	1981254	1982307	1982493	1979745	1979906	1983242	1983446	-0.019	0.303852	0.868342	0.898,0.968,0.944	0.945,0.982,0.939	335	294	110,69,115	11,2,6	138,62,106	7,1,6
MXE2450	ENSRNOG00000048848	Ccdc9	chr1	-	78215640	78215687	78217194	78217376	78215406	78215542	78219393	78219498	-0.029	0.304417	0.868342	0.468,0.519,0.524	0.532,0.517,0.548	331	196	218,157,193	147,86,104	219,163,248	114,90,121
MXE1293	ENSRNOG00000043167	Itga9	chr8	+	127289435	127289563	127291087	127291194	127271288	127271476	127301095	127301219	-0.029	0.304549	0.868342	0.377,0.358,0.391	0.441,0.391,0.381	277	256	129,85,128	197,141,184	181,80,114	212,115,171
MXE722	ENSRNOG00000009956	Wnk1	chr4	-	152475495	152475579	152477258	152478700	152473255	152473339	152479282	152479405	0.025	0.304759	0.868342	0.525,0.546,0.534	0.488,0.524,0.519	1591	233	2434,1897,2422	323,231,310	1931,1388,1555	297,185,211
MXE2122	ENSRNOG00000012054	Zmpste24	chr5	-	139987383	139987527	139989273	139989378	139983679	139984351	139994065	139994250	-0.034	0.306013	0.870003	0.569,0.633,0.687	0.611,0.696,0.683	254	293	255,218,310	223,146,163	221,218,219	162,110,117
MXE564	ENSRNOG00000000150	Dnajc1	chr17	-	85009877	85009997	85036936	85037100	84993780	84993829	85046028	85046119	0.034	0.306313	0.870003	0.601,0.604,0.596	0.577,0.587,0.535	313	269	189,165,189	108,93,110	116,96,114	73,58,85
MXE749	ENSRNOG00000007241	Fnbp4	chr3	+	79571888	79571981	79585183	79585320	79570624	79570994	79585538	79585725	-0.03	0.306373	0.870003	0.387,0.349,0.392	0.402,0.391,0.426	242	286	169,107,130	316,236,238	132,121,137	232,223,218
MXE2519	ENSRNOG00000018123	Ccny	chr17	-	62358468	62358635	62372128	62372164	62335780	62335943	62375749	62375850	-0.038	0.307035	0.870906	0.405,0.449,0.425	0.453,0.493,0.447	185	316	93,81,94	233,170,217	77,50,77	159,88,163
MXE2217	ENSRNOG00000020667	Shisa5	chr8	+	117789843	117789927	117794235	117794351	117783229	117783386	117794529	117794742	-0.037	0.307379	0.870908	0.22,0.155,0.251	0.318,0.224,0.195	233	265	46,28,60	185,173,204	39,18,17	95,71,80
MXE2553	ENSRNOG00000057880	Myh11	chr10	+	776696	777057	783679	783836	764420	764552	792228	792256	0.021	0.307789	0.871096	0.438,0.436,0.423	0.434,0.397,0.404	510	306	14908,9740,12524	11495,7575,10239	19884,13732,17007	15541,12535,15056
MXE1581	ENSRNOG00000002040	Bmp2k	chr14	-	14179122	14179204	14181435	14181557	14174785	14174918	14182955	14183098	0.038	0.309662	0.87384	0.641,0.632,0.709	0.628,0.63,0.611	271	231	193,139,203	92,69,71	113,54,70	57,27,38
MXE1242	ENSRNOG00000051620	Tspan9	chr4	-	160536358	160536550	160604675	160604755	160535664	160535766	160662873	160662974	-0.031	0.309725	0.87384	0.746,0.73,0.758	0.735,0.78,0.813	229	341	144,100,122	73,55,58	93,57,99	50,24,34
MXE517	ENSRNOG00000019468	Rce1	chr1	-	219861751	219861814	219862078	219862150	219860826	219861475	219862272	219862440	-0.059	0.309823	0.87384	0.595,0.762,0.701	0.824,0.668,0.742	221	212	26,40,22	17,12,9	39,21,27	8,10,9
MXE2153	ENSRNOG00000002926	Uap1	chr13	-	88469794	88469842	88471357	88471546	88464907	88464974	88472414	88472555	-0.022	0.310426	0.87384	0.761,0.757,0.767	0.753,0.804,0.794	338	197	1276,934,1438	234,175,255	491,374,391	94,53,59
MXE2273	ENSRNOG00000011278	Stk3	chr7	-	73834043	73834158	73846641	73846770	73808699	73808864	73848790	73848871	0.032	0.310484	0.87384	0.295,0.31,0.258	0.316,0.239,0.213	278	264	78,59,56	177,125,153	55,43,40	113,130,140
MXE1469	ENSRNOG00000023661	Celf2	chr17	+	75549849	75549932	75579711	75579760	75493644	75493841	75588945	75589080	-0.063	0.311137	0.874287	0.613,0.73,0.454	0.661,0.694,0.632	232	198	119,95,82	64,30,84	119,93,133	52,35,66
MXE958	ENSRNOG00000019080	Hsd3b7	chr1	+	199248918	199249090	199249299	199249455	199248469	199248570	199249669	199249778	0.026	0.311333	0.874287	0.485,0.422,0.41	0.439,0.427,0.373	321	305	270,156,203	272,203,277	144,119,137	175,152,219
MXE2386	ENSRNOG00000001120	Med13l	chr12	-	43501059	43501143	43510747	43510832	43468779	43468925	43576496	43576734	0.036	0.31214	0.875582	0.378,0.327,0.409	0.355,0.354,0.298	234	233	75,57,75	123,117,108	73,43,47	132,78,110
MXE1728	ENSRNOG00000011317	Pkn2	chr2	-	248760277	248760421	248770224	248770334	248759919	248759995	248771160	248771346	0.04	0.313053	0.875755	0.471,0.434,0.348	0.433,0.308,0.392	259	293	151,95,77	192,140,163	118,65,82	175,165,144
MXE1731	ENSRNOG00000009097	Immt	chr4	+	99762749	99762823	99764961	99765151	99753499	99753681	99768230	99768339	0.035	0.313223	0.875755	0.413,0.377,0.349	0.414,0.313,0.308	223	339	161,106,131	348,266,372	203,84,96	437,280,328
MXE213	ENSRNOG00000054497	Taf4	chr3	-	175323013	175323136	175323855	175323975	175320884	175320974	175326338	175326458	-0.102	0.313536	0.875755	0.364,0.625,0.407	0.426,0.628,0.648	269	272	13,28,19	23,17,28	33,25,31	45,15,17
MXE2176	ENSRNOG00000034233	Fyttd1	chr11	-	71117811	71117938	71119549	71119624	71116580	71116679	71120897	71120959	-0.027	0.313658	0.875755	0.239,0.151,0.156	0.237,0.235,0.155	224	276	114,42,54	447,290,361	87,76,50	345,305,336
MXE280	ENSRNOG00000054890	Flna	chrX	+	156482297	156482501	156482580	156482733	156481911	156482073	156482846	156482969	0.02	0.314464	0.875755	0.448,0.439,0.424	0.438,0.4,0.412	353	302	6626,4514,6227	6972,4936,7251	9055,6117,8060	9949,7853,9848
MXE1294	ENSRNOG00000030210	Fndc1	chr1	+	47626051	47626246	47629311	47629398	47605261	47605514	47630030	47630099	-0.073	0.314997	0.875755	0.475,0.3,0.501	0.601,0.475,0.418	344	236	29,15,41	22,24,28	55,33,22	25,25,21
MXE1222	ENSRNOG00000024629	Hadha	chr6	+	27614002	27614121	27615844	27615901	27613221	27613344	27618188	27618298	0.024	0.315216	0.875755	0.675,0.672,0.706	0.676,0.665,0.641	268	206	658,488,632	244,183,202	499,413,420	184,160,181
MXE1878	ENSRNOG00000017612	Vps35	chr19	+	27469417	27469516	27473884	27473981	27464936	27464999	27476059	27476183	0.029	0.315295	0.875755	0.291,0.288,0.275	0.283,0.198,0.285	248	246	135,103,117	327,253,306	104,47,82	262,189,204
MXE1515	ENSRNOG00000032039	Atp9b	chr18	-	77401883	77402026	77440715	77440792	77381996	77382245	77447511	77447587	-0.002	0.316519	0.875755	0.962,1.0,0.965	1.0,0.96,0.973	226	292	79,69,85	4,0,4	66,37,55	0,2,2
MXE401	ENSRNOG00000009208	Pibf1	chr15	+	83627129	83627260	83633665	83633750	83608774	83608877	83652593	83652767	0.059	0.316986	0.875755	0.566,0.358,0.462	0.489,0.426,0.295	280	234	53,18,38	34,27,37	24,24,18	21,27,36
MXE730	ENSRNOG00000002256	Art3	chr14	-	17145139	17145172	17151919	17151949	17143039	17143427	17153287	17153320	0.067	0.317132	0.875755	0.574,0.67,0.468	0.498,0.422,0.591	179	182	69,44,39	52,22,45	42,41,61	43,57,43
MXE611	ENSRNOG00000001272	Mcm3ap	chr20	-	12882563	12882714	12884065	12884266	12879277	12879594	12885530	12885660	0.037	0.31714	0.875755	0.604,0.618,0.569	0.56,0.622,0.499	350	300	171,102,123	96,54,80	144,115,122	97,60,105
MXE266	ENSRNOG00000007459	Pcnx1	chr6	+	105676539	105676672	105694450	105694541	105664809	105666522	105695820	105695878	-0.015	0.317668	0.875755	0.085,0.094,0.12	0.138,0.105,0.102	282	240	24,17,32	220,140,200	50,27,35	266,196,261
MXE1092	ENSRNOG00000013837	Tp53bp1	chr3	-	113169442	113169592	113170166	113170438	113168794	113169225	113172294	113172447	0.044	0.317688	0.875755	0.476,0.535,0.573	0.534,0.466,0.453	421	299	137,107,140	107,66,74	150,81,92	93,66,79
MXE2277	ENSRNOG00000008749	Col5a1	chr3	+	6503815	6503890	6505593	6505668	6500866	6500929	6507214	6507307	-0.119	0.317739	0.875755	0.875,0.5,1.0	0.933,1.0,0.8	224	224	7,3,14	1,3,0	14,4,4	1,0,1
MXE836	ENSRNOG00000013039	Add1	chr14	-	81386595	81386739	81389032	81389182	81386405	81386504	81389519	81389600	-0.03	0.3179	0.875755	0.581,0.54,0.522	0.571,0.635,0.528	299	293	495,367,503	350,306,452	433,288,367	319,162,321
MXE351	ENSRNOG00000021244	Hspa12b	chr3	+	123676734	123676794	123678501	123678599	123670274	123670382	123679694	123679819	0.041	0.318111	0.875755	0.271,0.22,0.302	0.166,0.21,0.295	209	247	28,15,15	89,63,41	14,11,17	83,49,48
MXE689	ENSRNOG00000053550	Itga1	chr2	-	47143232	47143309	47146353	47146434	47141382	47141472	47153584	47153794	-0.027	0.318425	0.875755	0.467,0.465,0.499	0.515,0.491,0.507	230	226	242,170,266	271,192,262	393,279,375	364,284,358
MXE2563	ENSRNOG00000002860	Ccdc181	chr13	+	82584020	82584167	82587065	82587220	82578729	82579677	82588302	82588640	-0.085	0.319795	0.877696	0.535,0.55,0.858	0.793,0.716,0.688	296	304	47,25,47	42,21,8	41,27,45	11,11,21
MXE1090	ENSRNOG00000055631	Zfp280d	chr8	+	78879109	78879249	78888819	78888937	78878948	78879014	78892762	78892933	0.044	0.319824	0.877696	0.456,0.42,0.422	0.503,0.306,0.357	289	267	155,91,109	171,116,138	147,77,84	134,161,140
MXE92	ENSRNOG00000019579	Edc3	chr8	+	62500585	62500921	62517047	62517201	62489536	62489856	62521839	62522057	-0.069	0.321228	0.879454	0.536,0.639,0.578	0.53,0.746,0.684	485	303	50,51,57	27,18,26	56,47,59	31,10,17
MXE472	ENSRNOG00000016071	P3h3	chr4	-	157360019	157360160	157362981	157363057	157359331	157359859	157363172	157363290	0.028	0.322652	0.879454	0.403,0.371,0.364	0.411,0.298,0.345	225	290	395,275,395	755,602,889	301,151,220	556,459,539
MXE175	ENSRNOG00000014879	Ttc7a	chr6	+	10923512	10923681	10938708	10938824	10920913	10921077	10950697	10950776	0.051	0.322684	0.879454	0.551,0.45,0.452	0.455,0.417,0.427	318	265	87,51,89	59,52,90	53,24,25	53,28,28
MXE1764	ENSRNOG00000006394	Tbc1d10a	chr14	+	84440323	84440431	84442171	84442278	84435854	84435954	84442813	84442928	0.055	0.322985	0.879454	0.599,0.462,0.524	0.465,0.443,0.513	257	256	51,31,52	34,36,47	48,16,37	55,20,35
MXE938	ENSRNOG00000014464	Tnfsf13b	chr16	-	85280639	85280752	85291691	85291748	85280408	85280559	85298961	85299057	-0.063	0.323038	0.879454	0.246,0.459,0.191	0.276,0.389,0.421	206	262	31,26,13	121,39,70	33,26,28	110,52,49
MXE734	ENSRNOG00000021248	Cdc25b	chr3	+	123738884	123738983	123739169	123739303	123738660	123738723	123740095	123740207	-0.046	0.323144	0.879454	0.446,0.494,0.497	0.519,0.477,0.579	248	283	48,54,51	68,63,59	36,20,35	38,25,29
MXE2319	ENSRNOG00000020871	Ltbp4	chr1	-	84135471	84135600	84136497	84136617	84135142	84135268	84136704	84136830	0.03	0.323206	0.879454	0.473,0.44,0.395	0.429,0.381,0.407	269	278	218,173,199	251,228,315	285,130,226	392,218,340
MXE48	ENSRNOG00000014531	Hbs1l	chr1	+	16879389	16879498	16892643	16892744	16875649	16875754	16894949	16895094	-0.008	0.323242	0.879454	0.02,0.024,0.016	0.022,0.0,0.061	258	250	2,2,1	93,79,60	2,0,6	86,63,89
MXE197	ENSRNOG00000046445	Rcor3	chr13	-	110829416	110829474	110837568	110837646	110822978	110823220	110841852	110842071	0.048	0.32455	0.881945	0.967,0.776,0.918	0.895,0.838,0.785	227	207	32,19,37	1,5,3	28,17,20	3,3,5
MXE1793	ENSRNOG00000018825	Dcaf11	chr15	+	34237815	34237880	34238147	34238248	34237432	34237560	34238455	34238602	-0.03	0.324854	0.881945	0.552,0.647,0.592	0.585,0.678,0.619	214	250	218,188,207	207,120,167	191,180,207	158,100,149
MXE1233	ENSRNOG00000017900	rnf141	chr1	-	175640359	175640541	175646899	175647008	175636612	175636720	175650529	175650721	-0.047	0.325286	0.882172	0.387,0.497,0.455	0.516,0.571,0.394	258	331	66,60,67	134,78,103	69,57,41	83,55,81
MXE215	ENSRNOG00000004973	Ppp2r5c	chr6	+	134883880	134884080	134903859	134903970	134823456	134823619	134905239	134905332	0.031	0.326136	0.882963	0.389,0.37,0.306	0.35,0.298,0.325	349	260	195,142,162	228,180,274	143,85,123	198,149,190
MXE1887	ENSRNOG00000010966	Itgb1	chr19	+	61716726	61716959	61718264	61718431	61714844	61715067	61724378	61725535	0.02	0.326274	0.882963	0.443,0.42,0.406	0.43,0.372,0.407	382	316	4952,3662,4200	5159,4185,5075	3819,2676,3182	4182,3745,3831
MXE2373	ENSRNOG00000018425	Dym	chr18	+	71102025	71102151	71104277	71104420	71086630	71086703	71136035	71136215	0.046	0.327145	0.884374	0.509,0.269,0.441	0.278,0.45,0.353	275	292	42,9,32	43,26,43	21,20,20	58,26,39
MXE1695	ENSRNOG00000013641	Myo7a	chr1	-	163059277	163059391	163069747	163069807	163054846	163054999	163071279	163071508	0.002	0.327965	0.884561	0.54,0.486,0.411	0.716,0.0,0.716	209	263	55,39,35	59,52,63	2,0,4	1,1,2
MXE1598	ENSRNOG00000001479	Gtf2i	chr12	+	25447402	25447480	25452050	25452107	25442733	25442777	25453978	25454041	0.061	0.328167	0.884561	0.869,0.759,0.879	0.791,0.722,0.811	227	206	44,45,48	6,13,6	50,20,33	12,7,7
MXE806	ENSRNOG00000005923	Mtmr2	chr8	+	12307727	12307833	12312368	12312444	12284527	12284747	12315068	12315163	-0.033	0.328444	0.884561	0.228,0.274,0.274	0.298,0.326,0.25	255	225	54,38,56	161,89,131	51,34,34	106,62,90
MXE248	ENSRNOG00000000655	Ptprc	chr13	-	55118075	55118222	55120552	55120678	55114408	55114480	55124084	55124105	0.116	0.328611	0.884561	0.463,0.374,0.312	0.0,0.589,0.212	275	296	4,5,8	5,9,19	0,4,1	4,3,4
MXE525	ENSRNOG00000005934	Mlip	chr8	-	84482628	84482700	84494544	84496086	84453283	84453328	84505935	84506328	0.226	0.329302	0.884605	0.207,1.0,1.0	0.314,0.647,0.567	1691	221	12,7,6	6,0,0	7,14,10	2,1,1
MXE65	ENSRNOG00000003964	Nsmce2	chr7	+	99681189	99681355	99718145	99718252	99677289	99677404	99748702	99748856	-0.035	0.329983	0.884605	0.595,0.558,0.5	0.624,0.547,0.587	315	256	208,135,128	115,87,104	155,119,159	76,80,91
MXE1413	ENSRNOG00000024533	Eogt	chr4	-	129487715	129487802	129487896	129487968	129486600	129486669	129488421	129488514	-0.052	0.330308	0.884605	0.368,0.258,0.322	0.395,0.348,0.362	221	236	24,13,20	44,40,45	30,20,17	49,40,32
MXE1415	ENSRNOG00000004421	Tmem5	chr7	-	64332585	64332900	64338389	64338492	64330599	64330770	64339787	64339943	0.039	0.330368	0.884605	0.492,0.566,0.604	0.51,0.476,0.56	252	464	140,129,153	266,182,185	105,69,126	186,140,182
MXE2011	ENSRNOG00000031364	Kif1c	chr10	+	57324242	57324348	57324568	57324701	57322330	57322439	57325091	57325114	0.013	0.330374	0.884605	0.129,0.108,0.154	0.125,0.107,0.121	255	282	92,64,124	686,583,752	103,55,78	801,507,625
MXE1963	ENSRNOG00000043212	Dip2a	chr20	+	13073196	13073316	13074730	13074937	13067241	13067347	13079095	13079224	-0.081	0.331658	0.886437	0.647,0.493,0.57	0.582,0.665,0.706	269	356	18,11,22	13,15,22	21,15,20	20,10,11
MXE198	ENSRNOG00000030639	Usp13	chr2	+	119232999	119233060	119238995	119239117	119224122	119224248	119244120	119244263	-0.095	0.331758	0.886437	0.512,0.319,0.474	0.424,0.563,0.604	210	271	26,8,23	32,22,33	20,14,26	35,14,22
MXE2199	ENSRNOG00000005015	Rabep1	chr10	+	57557567	57557666	57563545	57563686	57553040	57553157	57572660	57572850	0.027	0.333673	0.889258	0.467,0.47,0.446	0.474,0.411,0.416	248	290	308,207,227	411,273,330	232,149,185	301,250,304
MXE978	ENSRNOG00000017477	Mmp23	chr5	-	173079391	173079502	173079583	173079748	173079152	173079279	173080142	173080310	0.023	0.333779	0.889258	0.336,0.273,0.299	0.286,0.288,0.265	314	260	213,156,236	348,344,459	146,91,99	302,186,227
MXE1370	ENSRNOG00000006553	Bnc2	chr5	-	102680608	102680809	102689643	102689769	102552741	102552844	102743327	102743417	0.025	0.333867	0.889258	0.23,0.213,0.298	0.194,0.29,0.181	275	350	31,20,37	132,94,111	28,26,28	148,81,161
MXE1454	ENSRNOG00000042786	Vti1a	chr1	+	276373380	276373458	276384282	276384367	276321332	276321443	276486932	276487003	-0.032	0.334449	0.889874	0.547,0.604,0.569	0.667,0.567,0.581	227	234	131,127,127	112,86,99	140,99,93	72,78,69
MXE1547	ENSRNOG00000016227	Glrx3	chr1	+	209794340	209794398	209796956	209796996	209792435	209792497	209797086	209797179	-0.029	0.335228	0.891011	0.234,0.292,0.284	0.302,0.325,0.269	207	189	59,66,67	176,146,154	66,67,63	139,127,156
MXE538	ENSRNOG00000002215	Mylk	chr11	-	69028286	69028439	69035859	69035983	69026108	69026232	69038075	69038293	0.02	0.336132	0.892364	0.405,0.362,0.396	0.395,0.335,0.374	273	302	1067,631,946	1736,1230,1594	1794,940,1212	3038,2067,2244
MXE1918	ENSRNOG00000018110	Svil	chr17	-	55289394	55290249	55292257	55292341	55288834	55288999	55297975	55298582	0.021	0.336719	0.892364	0.316,0.268,0.308	0.289,0.303,0.236	233	1004	87,52,89	812,612,861	95,67,72	1009,663,1007
MXE1012	ENSRNOG00000026942	RGD1311595	chr1	-	247922779	247922869	247931325	247931405	247908396	247908512	247944244	247945662	-0.054	0.336794	0.892364	0.732,0.61,0.787	0.749,0.75,0.792	229	239	55,36,71	21,24,20	60,46,62	21,16,17
MXE636	ENSRNOG00000008907	Fggy	chr5	+	114564820	114564972	114592135	114592224	114560497	114560609	114674128	114674244	0.082	0.337538	0.893347	0.516,0.673,0.75	0.718,0.484,0.491	301	238	62,52,57	46,20,15	71,38,50	22,32,41
MXE2285	ENSRNOG00000016258	Zfp516	chr18	+	79840482	79841934	79846403	79846508	79813605	79815529	79853806	79854192	-0.048	0.337871	0.893347	0.714,0.644,0.684	0.663,0.761,0.762	1601	254	581,296,477	37,26,35	385,221,404	31,11,20
MXE1679	ENSRNOG00000009539	Khdrbs3	chr7	+	110105482	110105599	110109687	110109834	110087133	110087252	110116809	110116949	-0.048	0.338485	0.894037	0.345,0.463,0.394	0.492,0.506,0.347	266	296	69,72,73	146,93,125	68,46,41	78,50,86
MXE2432	ENSRNOG00000007596	Rffl	chr10	-	70164811	70164895	70167430	70167841	70163789	70164000	70172553	70172741	0.072	0.339568	0.895965	0.565,0.412,0.375	0.447,0.284,0.404	560	233	50,37,36	16,22,25	35,20,44	18,21,27
MXE76	ENSRNOG00000004585	Tmtc2	chr7	-	47333664	47333750	47364003	47364118	47332950	47333135	47384157	47384986	0.081	0.341873	0.897162	0.471,0.533,0.521	0.455,0.471,0.357	264	235	35,32,33	35,25,27	15,5,5	16,5,8
MXE2492	ENSRNOG00000008904	Fli1	chr8	-	33549905	33549971	33572917	33572983	33548008	33548068	33581604	33581808	-0.028	0.342268	0.897162	0.507,0.593,0.592	0.615,0.539,0.623	215	215	262,258,273	255,177,188	139,96,144	87,82,87
MXE524	ENSRNOG00000005934	Mlip	chr8	-	84482628	84482700	84494544	84496011	84453283	84453328	84505935	84506328	0.209	0.342524	0.897162	0.215,1.0,1.0	0.354,0.657,0.578	1616	221	12,7,8	6,0,0	8,14,10	2,1,1
MXE2083	ENSRNOG00000022938	Ap4e1	chr3	+	119497640	119497714	119506798	119506920	119491676	119491800	119512749	119512909	0.059	0.342724	0.897162	0.264,0.233,0.246	0.283,0.144,0.138	223	271	13,7,11	44,28,41	14,4,5	43,29,38
MXE774	ENSRNOG00000002294	Snx29	chr10	-	4187264	4187335	4191315	4191496	4186056	4186305	4213517	4213642	-0.062	0.342731	0.897162	0.516,0.746,0.45	0.63,0.579,0.688	330	220	56,44,43	35,10,35	97,35,53	38,17,16
MXE1048	ENSRNOG00000026319	Akap9	chr4	-	27227167	27228205	27229655	27229835	27225797	27225932	27230623	27230776	-0.023	0.343548	0.897162	0.493,0.555,0.568	0.523,0.574,0.588	329	1187	244,215,264	904,623,725	241,249,285	792,667,719
MXE1705	ENSRNOG00000032788	Dysf	chr4	+	115828215	115828397	115831027	115831168	115821477	115821555	115831747	115831777	0.029	0.343591	0.897162	0.438,0.424,0.388	0.355,0.365,0.444	331	290	188,159,194	211,189,268	157,84,134	250,128,147
MXE1804	ENSRNOG00000013211	Chchd3	chr4	-	60256775	60256893	60307216	60307298	60194761	60194845	60347996	60348084	-0.028	0.343879	0.897162	0.412,0.456,0.468	0.452,0.493,0.474	231	267	168,146,169	277,201,222	153,133,164	214,158,210
MXE2114	ENSRNOG00000021781	Camk1	chr4	-	145294710	145294785	145295760	145295892	145294495	145294634	145297527	145297642	-0.034	0.344315	0.897162	0.597,0.535,0.61	0.593,0.608,0.643	281	224	217,133,222	117,92,113	168,109,163	92,56,72
MXE672	ENSRNOG00000004057	Ccdc88a	chr14	+	113906515	113906793	113907007	113907151	113904481	113904643	113910056	113910243	0.028	0.344332	0.897162	0.523,0.444,0.435	0.474,0.387,0.458	427	293	531,430,380	332,369,339	413,268,319	315,291,259
MXE96	ENSRNOG00000008237	Unc13b	chr5	+	58577281	58577339	58614919	58614955	58564691	58564765	58618107	58618342	-0.006	0.344719	0.897162	0.927,0.977,0.895	0.968,0.974,0.874	207	185	71,47,57	5,1,6	68,42,31	2,1,4
MXE1779	ENSRNOG00000024101	Phkb	chr19	-	22128535	22128599	22143682	22143798	22121285	22121381	22158620	22158701	0.06	0.345182	0.897162	0.498,0.598,0.758	0.62,0.527,0.528	265	213	42,50,82	34,27,21	69,36,57	34,26,41
MXE2225	ENSRNOG00000024737	Tnrc6a	chr1	+	193076914	193076962	193097000	193097088	193076458	193076589	193104516	193104538	-0.031	0.345397	0.897162	0.451,0.378,0.506	0.486,0.431,0.512	197	237	213,123,164	312,244,193	166,116,168	211,184,193
MXE719	ENSRNOG00000009956	Wnk1	chr4	-	152472186	152472247	152475495	152475579	152468753	152468818	152477258	152478700	0.028	0.345533	0.897162	0.393,0.381,0.419	0.34,0.33,0.44	233	210	221,168,260	308,246,325	150,120,161	262,220,185
MXE1524	ENSRNOG00000032039	Atp9b	chr18	-	77484238	77484297	77489359	77489468	77477059	77477111	77512806	77512920	-0.034	0.346348	0.897162	0.652,0.6,0.647	0.714,0.66,0.626	258	208	151,117,157	65,63,69	136,111,112	44,46,54
MXE477	ENSRNOG00000033090	Ltbp1	chr6	-	21351084	21351156	21376557	21376832	21334765	21334888	21378293	21378518	-0.021	0.346684	0.897162	0.665,0.68,0.644	0.695,0.694,0.663	424	221	736,509,845	193,125,243	1102,767,1151	252,176,305
MXE1105	ENSRNOG00000005411	Aftph	chr14	-	104933508	104933569	104937946	104938069	104927891	104928015	104942287	104942344	0.042	0.347776	0.897162	0.681,0.631,0.601	0.63,0.559,0.598	272	210	105,84,111	38,38,57	106,74,79	48,45,41
MXE1709	ENSRNOG00000032660	Adgrl2	chr2	-	258836958	258837759	258843798	258843908	258830476	258830770	258868021	258868235	-0.026	0.348453	0.897162	0.412,0.424,0.374	0.449,0.389,0.451	259	950	90,67,68	471,334,417	128,74,98	575,426,438
MXE1124	ENSRNOG00000006197	Calu	chr4	+	56638207	56638401	56638471	56638665	56632932	56633163	56642813	56642980	0.017	0.348674	0.897162	0.706,0.712,0.729	0.692,0.701,0.704	343	343	3629,2837,3863	1510,1146,1438	2421,2211,2591	1076,943,1092
MXE2168	ENSRNOG00000003357	Col3a1	chr9	+	52043677	52043731	52044250	52044349	52042826	52042934	52044701	52044755	-0.02	0.348933	0.897162	0.443,0.452,0.433	0.459,0.464,0.465	203	248	5264,4209,5009	8093,6223,7999	2785,1478,1948	4017,2090,2733
MXE1559	ENSRNOG00000005229	Sec16b	chr13	+	75192645	75192743	75195150	75195232	75187684	75187915	75199923	75200041	0.08	0.349119	0.897162	0.443,0.584,0.431	0.375,0.4,0.442	247	231	17,18,17	20,12,21	9,5,11	14,7,13
MXE1861	ENSRNOG00000001616	Senp7	chr11	-	46960554	46960746	46972478	46972676	46929919	46930035	46998648	46998740	-0.04	0.349337	0.897162	0.417,0.389,0.307	0.453,0.396,0.385	347	341	64,46,36	88,71,80	65,46,49	77,69,77
MXE2118	ENSRNOG00000017419	Map3k4	chr1	+	48677516	48677759	48680125	48680272	48668802	48670160	48681123	48681281	-0.047	0.349339	0.897162	0.288,0.31,0.377	0.412,0.396,0.308	392	296	31,22,53	58,37,66	53,39,33	57,45,56
MXE2610	ENSRNOG00000012186	Golph3	chr2	+	62377059	62377191	62381090	62381205	62360753	62361087	62386848	62388771	0.027	0.349411	0.897162	0.477,0.473,0.451	0.503,0.412,0.404	281	264	591,334,454	609,350,520	412,252,321	383,338,445
MXE0	ENSRNOG00000039754	Rab7b	chr13	+	48465979	48466195	48474076	48474202	48465363	48465490	48480476	48482138	0.083	0.349958	0.897162	0.678,0.526,0.749	0.678,0.445,0.582	365	275	81,56,83	29,38,21	53,17,37	19,16,20
MXE1348	ENSRNOG00000012952	Lrig1	chr4	-	126618667	126618814	126619401	126619527	126617568	126617850	126620020	126620440	0.029	0.350007	0.897162	0.389,0.274,0.324	0.3,0.298,0.302	275	296	49,13,28	83,37,63	61,39,41	153,99,102
MXE789	ENSRNOG00000026458	Tbccd1	chr11	+	81771726	81772105	81777860	81778016	81757982	81758325	81782144	81782511	-0.048	0.351143	0.897162	0.403,0.435,0.458	0.422,0.491,0.528	528	305	76,48,60	65,36,41	62,35,58	49,21,30
MXE375	ENSRNOG00000011214	Polr2f	chr7	+	120383281	120383351	120384743	120384874	120380543	120380661	120389666	120389738	-0.038	0.351437	0.897162	0.393,0.442,0.452	0.431,0.518,0.452	219	280	74,88,93	146,142,144	73,64,69	123,76,107
MXE1239	ENSRNOG00000051620	Tspan9	chr4	-	160535664	160535766	160536358	160536550	160534972	160535104	160604675	160604755	0.034	0.351481	0.897162	0.401,0.373,0.303	0.394,0.223,0.358	341	251	330,221,249	363,274,421	248,107,201	281,275,265
MXE2494	ENSRNOG00000003472	Atp11c	chrX	-	143358947	143359013	143360947	143361083	143356602	143356706	143363426	143363554	-0.044	0.352281	0.897162	0.672,0.591,0.555	0.683,0.591,0.677	285	215	133,65,76	49,34,46	77,44,64	27,23,23
MXE2512	ENSRNOG00000027630	Casc1	chr4	-	179450794	179450955	179452631	179452713	179449282	179449439	179458414	179458751	0.08	0.352455	0.897162	0.605,0.729,0.451	0.365,0.608,0.573	231	310	16,14,11	14,7,18	18,15,19	42,13,19
MXE1473	ENSRNOG00000042848	Jam2	chr11	+	24275923	24276031	24278232	24278248	24274885	24274985	24280763	24280806	-0.03	0.352577	0.897162	0.69,0.679,0.656	0.723,0.663,0.728	257	165	288,227,235	83,69,79	183,159,150	45,52,36
MXE1955	ENSRNOG00000007584	Ehd4	chr3	-	111891878	111892291	111915567	111915665	111885169	111885334	111924595	111924772	0.021	0.352711	0.897162	0.384,0.354,0.392	0.361,0.336,0.371	247	562	458,317,448	1669,1318,1583	392,238,301	1578,1068,1163
MXE1025	ENSRNOG00000026880	Usp38	chr19	+	30693488	30693595	30694778	30696138	30691465	30691559	30698624	30699859	0.056	0.352781	0.897162	0.404,0.293,0.452	0.452,0.201,0.329	256	1509	43,21,47	374,298,336	45,12,21	322,282,253
MXE2483	ENSRNOG00000029209	Rnf13	chr2	+	148003673	148003764	148009482	148009588	147996573	147996661	148025163	148025257	0.022	0.353943	0.897162	0.307,0.317,0.264	0.3,0.257,0.264	240	255	221,139,157	531,318,464	122,100,107	303,307,317
MXE1010	ENSRNOG00000005258	Myef2	chr3	-	117381423	117381476	117382672	117382881	117380022	117380030	117389322	117389456	-0.03	0.354004	0.897162	0.75,0.836,0.729	0.773,0.86,0.773	358	202	292,235,238	55,26,50	265,196,241	44,18,40
MXE178	ENSRNOG00000014347	Slc4a2	chr4	-	7265006	7265180	7265334	7265504	7264682	7264915	7265595	7265849	-0.043	0.354533	0.897162	0.33,0.334,0.45	0.344,0.448,0.451	319	323	89,54,117	183,109,145	74,73,90	143,91,111
MXE621	ENSRNOG00000012015	Lrrc49	chr8	-	65579669	65579772	65584499	65584587	65576671	65576875	65586674	65586731	0.043	0.354572	0.897162	0.627,0.467,0.486	0.534,0.492,0.426	237	252	128,80,89	81,97,100	99,71,76	92,78,109
MXE2549	ENSRNOG00000016218	Gtf3c1	chr1	-	197069570	197069686	197071812	197071974	197068016	197068329	197084637	197084761	-0.041	0.354674	0.897162	0.545,0.446,0.56	0.511,0.594,0.57	311	265	169,88,157	120,93,105	157,132,188	128,77,121
MXE2393	ENSRNOG00000056716	Zbtb20	chr11	-	62172314	62172354	62338571	62338619	62067555	62067655	62451075	62451149	-0.036	0.355032	0.897162	0.187,0.294,0.185	0.33,0.233,0.212	197	189	12,10,9	50,23,38	18,12,9	35,38,32
MXE1572	ENSRNOG00000011910	Hnrnpr	chr5	+	154674360	154674468	154676664	154676778	154673660	154673779	154685222	154685399	-0.029	0.355399	0.897162	0.538,0.534,0.534	0.534,0.611,0.548	257	263	253,175,227	222,156,203	203,183,188	181,119,159
MXE2166	ENSRNOG00000003357	Col3a1	chr9	+	52037536	52037590	52038543	52038597	52036777	52036831	52038757	52038811	-0.014	0.35556	0.897162	0.284,0.258,0.207	0.291,0.237,0.262	203	203	2935,2245,2587	7408,6472,9886	1662,785,1046	4044,2533,2948
MXE2276	ENSRNOG00000000920	Phkg1	chr12	+	30455111	30455166	30459134	30459200	30454538	30454717	30461097	30461261	0.045	0.356032	0.897162	0.396,0.268,0.393	0.198,0.383,0.341	204	215	23,8,16	37,23,26	22,30,30	94,51,61
MXE2220	ENSRNOG00000012868	Uaca	chr8	+	65736416	65736550	65741594	65741683	65686647	65686794	65743646	65743711	0.037	0.356093	0.897162	0.64,0.543,0.604	0.582,0.532,0.563	283	238	135,75,116	64,53,64	91,54,72	55,40,47
MXE2097	ENSRNOG00000017699	Mill1	chr1	+	79649509	79649773	79649968	79650244	79641604	79641697	79651551	79652076	-0.019	0.3569	0.897162	0.58,0.583,0.591	0.61,0.567,0.634	413	425	1291,861,705	964,635,502	785,436,597	516,342,354
MXE870	ENSRNOG00000016334	Ptbp3	chr5	-	76711754	76711901	76717798	76717968	76699782	76699947	76728187	76728269	0.027	0.357093	0.897162	0.369,0.295,0.288	0.336,0.271,0.263	319	296	184,108,148	292,240,340	102,58,69	187,145,179
MXE2076	ENSRNOG00000003242	Gulp1	chr9	+	51479665	51479764	51492684	51492822	51404362	51404424	51509172	51509289	0.018	0.357227	0.897162	0.054,0.0,0.0	0.0,0.0,0.0	248	287	9,0,0	182,121,141	0,0,0	138,146,192
MXE1886	ENSRNOG00000010966	Itgb1	chr19	+	61710058	61710148	61712349	61712490	61709701	61709797	61712641	61712841	-0.019	0.35747	0.897162	0.479,0.498,0.502	0.505,0.534,0.498	239	290	2891,2250,2988	3823,2749,3599	2368,2136,2092	2814,2264,2555
MXE858	ENSRNOG00000011884	Golga2	chr3	+	11322266	11322347	11325951	11326047	11321153	11321276	11326293	11326337	-0.032	0.357558	0.897162	0.254,0.174,0.184	0.238,0.216,0.255	230	245	45,19,32	141,96,151	32,21,34	109,81,106
MXE370	ENSRNOG00000020748	Map4	chr8	+	118147150	118147264	118148700	118148793	118145020	118145313	118153771	118153853	0.023	0.357732	0.897162	0.516,0.553,0.579	0.516,0.536,0.528	263	242	490,358,542	423,266,362	470,339,437	405,270,360
MXE2072	ENSRNOG00000014013	Map4k4	chr9	+	46756870	46757032	46759171	46759402	46755996	46756119	46760210	46760317	-0.028	0.359591	0.898213	0.467,0.472,0.419	0.495,0.449,0.499	311	380	121,90,110	169,123,186	90,62,92	112,93,113
MXE2159	ENSRNOG00000006094	Cd44	chr3	-	92712363	92712432	92721552	92721678	92708037	92708109	92723096	92723225	0.001	0.359788	0.898213	0.023,0.011,0.03	0.0,0.024,0.036	275	218	3,1,4	100,71,101	0,1,2	59,32,43
MXE2318	ENSRNOG00000015438	Ces1f	chr19	+	15108216	15108370	15110217	15110322	15095175	15095320	15111413	15111518	0.005	0.360084	0.898213	0.528,0.0,0.0	0.295,0.218,0.0	303	254	4,0,0	3,4,11	4,2,0	8,6,7
MXE481	ENSRNOG00000056870	Gdi1	chrX	-	156405420	156405555	156405692	156405792	156404810	156405009	156405951	156406059	0.022	0.360336	0.898213	0.388,0.362,0.381	0.349,0.362,0.355	249	284	284,167,215	511,336,398	274,158,226	582,317,468
MXE1682	ENSRNOG00000010882	Sptlc1	chr17	+	11866080	11866153	11874584	11874717	11865533	11865627	11877717	11877847	0.039	0.360581	0.898213	0.364,0.34,0.257	0.372,0.251,0.222	222	282	58,45,49	129,111,180	35,24,27	75,91,120
MXE1394	ENSRNOG00000004909	Cnot2	chr7	-	59547043	59547191	59556897	59556964	59544015	59544095	59566763	59566886	-0.012	0.360591	0.898213	0.952,0.933,0.972	0.953,0.978,0.961	216	297	187,91,124	13,9,5	132,128,127	9,4,7
MXE1060	ENSRNOG00000017758	LOC361985	chr2	+	189405957	189406075	189409024	189409083	189401307	189401409	189412741	189413608	-0.028	0.360992	0.898213	0.691,0.685,0.699	0.731,0.75,0.677	267	208	322,232,241	112,83,81	223,212,258	64,55,96
MXE204	ENSRNOG00000002280	Sh3bgrl	chrX	+	80295776	80295962	80304022	80304103	80213331	80213376	80309906	80309936	-0.018	0.361379	0.898213	0.627,0.646,0.648	0.649,0.663,0.664	335	230	2747,2775,2499	1122,1043,932	2383,2051,2485	885,715,864
MXE972	ENSRNOG00000011058	Utrn	chr1	-	6601451	6601608	6613701	6613874	6575078	6575208	6702975	6703165	0.022	0.361526	0.898213	0.463,0.538,0.498	0.482,0.474,0.477	322	306	649,625,707	716,511,676	905,589,616	925,622,641
MXE1897	ENSRNOG00000012710	Ubac2	chr15	+	108394811	108394859	108403962	108404208	108384322	108384446	108417976	108418099	0.033	0.361697	0.898213	0.187,0.171,0.308	0.229,0.159,0.179	197	395	15,7,26	131,68,117	15,8,9	101,85,83
MXE381	ENSRNOG00000011709	Pum1	chr5	+	148836266	148836445	148844952	148845119	148835225	148835334	148847421	148847692	-0.037	0.36234	0.898929	0.53,0.554,0.572	0.524,0.655,0.587	328	316	150,111,147	128,86,106	136,128,140	119,65,95
MXE1656	ENSRNOG00000008747	Plekha5	chr4	+	174714337	174714355	174720691	174721159	174713933	174714049	174727984	174728447	0.007	0.363319	0.900124	0.033,0.022,0.039	0.015,0.042,0.015	167	617	5,2,5	539,335,458	3,5,3	710,426,733
MXE2510	ENSRNOG00000023577	Gigyf2	chr9	+	94464703	94464799	94474694	94474809	94463646	94463776	94480128	94480240	0.045	0.363688	0.900124	0.444,0.367,0.329	0.473,0.223,0.308	245	264	97,71,72	131,132,158	114,43,68	137,161,165
MXE1776	ENSRNOG00000002044	Gtpbp8	chr11	+	60907859	60907958	60910804	60910904	60907014	60907365	60913497	60913616	0.057	0.364101	0.900124	0.411,0.352,0.156	0.26,0.194,0.295	248	249	34,13,7	49,24,38	14,6,10	40,25,24
MXE867	ENSRNOG00000011762	Elf1	chr15	+	61847165	61847346	61854354	61854519	61826710	61827008	61856476	61856560	-0.033	0.364243	0.900124	0.35,0.375,0.301	0.411,0.297,0.416	330	314	148,102,112	261,162,247	91,60,74	124,135,99
MXE1438	ENSRNOG00000002749	Spag9	chr10	+	81789163	81789294	81791256	81791313	81785853	81785905	81792233	81792407	0.02	0.366108	0.901733	0.75,0.817,0.788	0.744,0.76,0.791	280	206	681,547,608	167,90,120	505,461,541	128,107,105
MXE269	ENSRNOG00000014319	Smchd1	chr9	-	119739268	119739365	119750464	119750609	119734596	119734669	119759863	119759983	-0.032	0.366241	0.901733	0.648,0.61,0.616	0.586,0.694,0.691	294	246	218,168,209	99,90,109	186,195,190	110,72,71
MXE2279	ENSRNOG00000023591	Ppp2r3c	chr6	-	76075220	76075348	76079085	76079287	76074733	76074838	76079637	76079664	0.016	0.366637	0.901733	0.05,0.106,0.106	0.092,0.064,0.057	351	277	11,17,22	166,113,146	12,7,8	94,81,104
MXE2025	ENSRNOG00000050578	Rheb	chr4	+	6856593	6856661	6866068	6866151	6852030	6852102	6868742	6868799	0.028	0.366703	0.901733	0.609,0.58,0.512	0.571,0.52,0.527	217	232	371,245,375	255,190,382	293,242,282	235,239,271
MXE1009	ENSRNOG00000008354	Slc9a8	chr3	+	164202712	164202856	164213643	164213760	164198650	164198685	164215792	164215875	-0.057	0.367185	0.901733	0.175,0.362,0.18	0.391,0.22,0.277	293	266	7,10,8	30,16,33	12,9,8	17,29,19
MXE182	ENSRNOG00000003875	Ocrl	chrX	+	134768523	134768635	134773124	134773260	134766469	134766657	134776143	134776254	0.044	0.367459	0.901733	0.376,0.371,0.494	0.36,0.367,0.381	261	285	38,27,43	69,50,48	36,26,36	70,49,64
MXE2381	ENSRNOG00000031173	Snd1	chr4	+	55810678	55810799	55813911	55813990	55803523	55803673	55816066	55816227	0.031	0.367474	0.901733	0.4,0.419,0.4	0.411,0.301,0.415	270	228	188,158,225	238,185,285	228,111,156	276,218,186
MXE1189	ENSRNOG00000002185	Pgm2	chr14	-	45848126	45848316	45849613	45849743	45844144	45844278	45851179	45851273	0.037	0.367742	0.901733	0.394,0.383,0.388	0.409,0.259,0.387	279	339	127,104,113	237,204,217	78,38,54	137,132,104
MXE290	ENSRNOG00000056212	Flt3lg	chr1	-	101129299	101129443	101130029	101130083	101128648	101128793	101130600	101130714	0.019	0.368128	0.901807	0.123,0.028,0.08	0.064,0.053,0.058	203	293	7,1,4	72,50,66	3,2,3	63,52,70
MXE2053	ENSRNOG00000016948	Nhlrc2	chr1	+	277405748	277405968	277408196	277410323	277404627	277404834	277415811	277415907	0.037	0.36901	0.902625	0.461,0.499,0.481	0.464,0.382,0.483	369	2276	102,73,88	736,452,586	95,45,88	677,449,580
MXE291	ENSRNOG00000019791	Sipa1l2	chr19	-	58240974	58241028	58250887	58251019	58240335	58240459	58257220	58257440	0.02	0.369201	0.902625	0.979,0.973,0.931	0.971,0.911,0.941	281	203	66,50,75	1,1,4	92,57,88	2,4,4
MXE28	ENSRNOG00000057042	Pcca	chr15	+	109228537	109228591	109293638	109293779	109211422	109211521	109304026	109304104	0.064	0.369927	0.902625	0.492,0.361,0.488	0.381,0.453,0.315	203	290	21,15,8	31,38,12	25,18,20	58,31,62
MXE828	ENSRNOG00000029910	Golga4	chr8	+	127190631	127190730	127194959	127195025	127183367	127183457	127198409	127198721	-0.015	0.369936	0.902625	0.062,0.075,0.052	0.07,0.083,0.081	248	215	18,17,12	236,183,190	21,11,16	241,106,158
MXE1903	ENSRNOG00000003213	Helz	chr10	+	95824495	95824793	95834182	95834450	95823214	95823322	95841062	95841396	-0.041	0.370244	0.902625	0.558,0.542,0.533	0.503,0.674,0.578	447	417	138,99,131	102,78,107	140,142,113	129,64,77
MXE2201	ENSRNOG00000002229	Adcy5	chr11	-	68709952	68710069	68713773	68713861	68709389	68709554	68716747	68716845	0.036	0.371196	0.904076	0.519,0.507,0.502	0.538,0.387,0.496	237	266	205,110,186	213,120,207	261,121,169	252,215,193
MXE1643	ENSRNOG00000059057	Fam35a	chr16	-	10602343	10603855	10612169	10612267	10598610	10598718	10660020	10660075	0.049	0.372046	0.904679	0.357,0.273,0.233	0.372,0.133,0.211	247	1661	31,13,10	375,233,221	19,4,8	216,175,201
MXE2459	ENSRNOG00000015658	Sorbs1	chr1	-	259424994	259425096	259425624	259425690	259421032	259421082	259429362	259429446	-0.017	0.372474	0.904679	0.2,0.0,0.0	0.077,0.064,0.109	215	251	3,0,0	14,2,13	2,1,2	28,17,19
MXE2222	ENSRNOG00000026271	Tmem245	chr5	-	73955661	73955766	73961474	73961644	73951367	73951450	73963138	73963375	0.029	0.372716	0.904679	0.491,0.429,0.481	0.411,0.451,0.452	319	254	97,49,93	80,52,80	79,62,90	90,60,87
MXE1864	ENSRNOG00000042905	RT1-T24-4	chr20	+	3196584	3196614	3196822	3196870	3196266	3196407	3197003	3197457	0.043	0.373275	0.904679	0.909,0.882,0.778	0.78,0.803,0.858	179	197	127,116,134	14,17,42	42,37,44	13,10,8
MXE2147	ENSRNOG00000012634	Fbxo10	chr5	-	60601994	60602131	60606383	60606533	60600241	60600312	60612538	60613360	-0.057	0.373568	0.904679	0.457,0.383,0.282	0.497,0.424,0.373	299	286	44,24,25	50,37,61	30,20,28	29,26,45
MXE2372	ENSRNOG00000017231	Adam9	chr16	+	71823151	71823230	71829748	71829944	71821669	71821728	71831347	71831413	0.021	0.373882	0.904679	0.536,0.489,0.508	0.496,0.509,0.465	228	345	774,456,680	1014,720,998	304,256,252	467,374,439
MXE2599	ENSRNOG00000055246	Ncor1	chr10	-	48695850	48696065	48699809	48699934	48694534	48694629	48704305	48704407	-0.022	0.373944	0.904679	0.542,0.564,0.496	0.564,0.572,0.533	274	364	338,235,280	379,241,378	315,275,272	323,273,317
MXE548	ENSRNOG00000016818	Fgfr3	chr14	-	82277083	82277228	82277925	82278076	82276415	82276606	82278983	82279174	-0.04	0.376407	0.909771	0.164,0.329,0.134	0.238,0.222,0.286	300	294	10,10,6	50,20,38	14,7,9	44,24,22
MXE1388	ENSRNOG00000055344	Trnau1ap	chr5	-	150502625	150502678	150505870	150505968	150497400	150497520	150506776	150506871	-0.011	0.377571	0.910025	1.0,0.909,0.984	1.0,1.0,0.926	247	202	117,73,75	0,6,1	106,42,61	0,0,4
MXE2069	ENSRNOG00000011971	C1s	chr4	-	157145800	157145875	157146647	157146776	157143591	157144970	157147318	157147397	-0.018	0.377814	0.910025	0.688,0.677,0.693	0.674,0.735,0.703	278	224	2165,1389,1862	791,535,666	993,807,1009	387,234,344
MXE1504	ENSRNOG00000019090	Cct3	chr2	+	187677233	187677351	187681161	187681348	187675278	187675375	187684117	187684267	0.025	0.377958	0.910025	0.417,0.475,0.431	0.444,0.386,0.419	267	336	360,275,315	634,383,523	289,185,262	456,371,457
MXE873	ENSRNOG00000016334	Ptbp3	chr5	-	76717798	76717968	76728187	76728269	76711754	76711901	76752998	76753032	0.02	0.378395	0.910025	0.144,0.144,0.145	0.169,0.125,0.079	231	319	34,27,35	279,222,285	29,17,12	197,164,193
MXE1354	ENSRNOG00000012852	Bin1	chr18	+	25212325	25212454	25217828	25217900	25210979	25211127	25218145	25218256	-0.089	0.37873	0.910025	0.65,0.544,0.623	0.63,0.628,0.827	278	221	28,9,27	12,6,13	15,17,18	7,8,3
MXE1439	ENSRNOG00000016875	Cbx7	chr7	-	121141683	121141750	121144268	121144334	121138960	121139033	121151319	121151363	0.038	0.378794	0.910025	0.777,0.661,0.718	0.641,0.658,0.742	215	216	45,31,38	13,16,15	73,44,66	41,23,23
MXE601	ENSRNOG00000013653	Pdlim7	chr17	+	9658263	9658294	9658728	9658847	9658028	9658180	9659478	9659615	0.03	0.37918	0.910025	0.59,0.626,0.591	0.565,0.614,0.537	180	268	85,54,67	88,48,69	82,48,78	94,45,100
MXE59	ENSRNOG00000033134	Mef2c	chr2	+	11780888	11781032	11781091	11781229	11747070	11747274	11788445	11788632	-0.004	0.379387	0.910025	0.975,0.965,0.982	0.988,0.959,0.986	293	287	547,455,451	14,16,8	495,333,361	6,14,5
MXE1818	ENSRNOG00000023650	Cops4	chr14	-	10722897	10722982	10725128	10725244	10718843	10719314	10728274	10728445	0.029	0.382913	0.914174	0.401,0.366,0.389	0.43,0.311,0.329	265	234	177,113,134	233,173,186	163,96,111	191,188,200
MXE1202	ENSRNOG00000012558	Orc2	chr9	-	65364654	65364848	65372346	65372375	65364034	65364133	65372962	65373052	0.034	0.383135	0.914174	0.262,0.342,0.22	0.242,0.272,0.208	178	343	35,28,16	190,104,109	21,18,15	127,93,110
MXE1059	ENSRNOG00000005482	Sap30bp	chr10	+	104484667	104484777	104487288	104487336	104483041	104483153	104501482	104501525	-0.031	0.383322	0.914174	0.738,0.754,0.709	0.765,0.775,0.755	259	197	122,101,109	33,25,34	94,86,97	22,19,24
MXE98	ENSRNOG00000007862	Acat1	chr8	-	58170284	58170349	58173671	58173785	58168695	58168853	58176002	58176098	0.035	0.383382	0.914174	0.629,0.61,0.534	0.606,0.516,0.547	263	214	221,150,180	106,78,128	225,126,162	119,96,109
MXE2229	ENSRNOG00000002875	Klhl20	chr13	-	78919153	78919362	78920860	78920994	78917495	78917602	78921902	78922046	0.034	0.383894	0.914174	0.503,0.539,0.556	0.515,0.467,0.513	283	358	80,62,92	100,67,93	68,56,60	81,81,72
MXE2451	ENSRNOG00000011644	Slc1a7	chr5	+	127613562	127613697	127614080	127614183	127612835	127613030	127614953	127615228	-0.155	0.383949	0.914174	0.715,0.597,0.559	0.727,0.608,1.0	284	252	17,10,10	6,6,7	3,7,1	1,4,0
MXE1218	ENSRNOG00000013072	Plxna4	chr4	-	59544679	59544780	59605026	59605158	59533206	59533330	59791375	59791558	0.042	0.384139	0.914174	0.643,0.625,0.767	0.546,0.612,0.752	281	250	79,73,126	39,39,34	73,55,68	54,31,20
MXE1530	ENSRNOG00000002899	Akap10	chr10	-	48178919	48179056	48182245	48182369	48175698	48175843	48183092	48183177	0.039	0.384282	0.914174	0.411,0.29,0.446	0.416,0.316,0.298	273	286	70,23,56	105,59,73	49,26,34	72,59,84
MXE2108	ENSRNOG00000011292	NEWGENE_621351	chr4	+	31537256	31537271	31537920	31537956	31536673	31536684	31539031	31539142	0.022	0.384364	0.914174	0.175,0.17,0.239	0.128,0.093,0.297	164	185	9,8,20	48,44,72	6,1,6	46,11,16
MXE1	ENSRNOG00000016790	Kmt5b	chr1	+	219028854	219028923	219033888	219034054	219025022	219025170	219034598	219034708	-0.023	0.385309	0.915454	0.298,0.389,0.329	0.332,0.381,0.372	218	315	113,100,105	385,227,310	125,116,120	364,272,293
MXE103	ENSRNOG00000001584	Map3k7cl	chr11	+	27226480	27226542	27237317	27237433	27211021	27211130	27250671	27251794	0.019	0.385625	0.915454	0.273,0.245,0.268	0.292,0.217,0.221	211	265	199,128,142	667,496,486	201,125,137	611,568,606
MXE413	ENSRNOG00000017951	Ranbp9	chr17	-	24056859	24057027	24058086	24058139	24052252	24052275	24085694	24085806	0.035	0.386561	0.916066	0.316,0.259,0.26	0.251,0.207,0.273	202	317	41,22,39	139,99,174	38,15,38	178,90,159
MXE2047	ENSRNOG00000005434	Sptbn1	chr14	-	114566550	114566738	114567382	114567495	114564801	114564919	114570328	114570444	0.019	0.387123	0.916066	0.44,0.427,0.423	0.418,0.404,0.412	262	337	1574,1237,1622	2581,2135,2848	1380,920,1016	2474,1744,1864
MXE1314	ENSRNOG00000011063	Dennd1b	chr13	+	56077084	56077128	56129385	56129496	56018112	56018177	56151433	56151534	-0.075	0.387516	0.916066	0.294,0.03,0.341	0.443,0.08,0.366	193	260	17,1,10	55,43,26	13,2,15	22,31,35
MXE917	ENSRNOG00000027191	Birc6	chr6	-	22038811	22038870	22044897	22045281	22033341	22034736	22048591	22048674	-0.022	0.387645	0.916066	0.496,0.491,0.444	0.527,0.487,0.483	533	208	538,415,474	213,168,232	443,329,319	155,135,133
MXE1081	ENSRNOG00000017074	Rab28	chr14	+	73909947	73910077	73951922	73952026	73898758	73898847	73954820	73954898	-0.032	0.387691	0.916066	0.396,0.33,0.36	0.33,0.419,0.434	279	253	144,93,123	199,171,198	95,81,138	175,102,163
MXE2330	ENSRNOG00000020730	Nbr1	chr10	+	89479114	89479172	89479826	89479932	89478374	89478466	89482415	89483785	-0.027	0.389442	0.919344	0.509,0.44,0.493	0.467,0.538,0.517	207	255	272,156,228	323,245,289	170,184,200	239,195,230
MXE2430	ENSRNOG00000018353	Rad17	chr2	-	30640267	30640417	30643201	30643348	30638391	30638512	30643452	30643538	-0.041	0.390157	0.920174	0.573,0.645,0.693	0.589,0.811,0.635	296	299	122,108,116	92,60,52	98,102,98	69,24,57
MXE787	ENSRNOG00000025286	Pank2	chr3	+	123829470	123829647	123833098	123833222	123819851	123820204	123838608	123838734	0.045	0.391304	0.921328	0.337,0.072,0.168	0.173,0.128,0.141	326	273	40,7,15	66,76,62	17,7,12	68,40,61
MXE82	ENSRNOG00000011933	Csnk2a2	chr19	+	9994984	9995044	9999411	9999495	9987066	9987117	10000142	10000253	-0.048	0.391374	0.921328	0.403,0.483,0.459	0.612,0.447,0.429	209	233	20,31,35	33,37,46	65,21,33	46,29,49
MXE1072	ENSRNOG00000028856	Pknox2	chr8	-	39455759	39455865	39493236	39493331	39437157	39437266	39503737	39503930	0.019	0.392991	0.923227	0.078,0.0,0.032	0.0,0.0,0.052	244	255	3,0,1	37,23,32	0,0,2	38,39,38
MXE854	ENSRNOG00000011150	Arsb	chr2	+	23458471	23458715	23483916	23483987	23410400	23410608	23541413	23541536	-0.024	0.393337	0.923227	0.712,0.733,0.739	0.751,0.76,0.745	393	220	287,245,313	65,50,62	232,198,225	43,35,43
MXE147	ENSRNOG00000006554	Fam149b1	chr15	-	4382790	4382978	4388317	4388476	4367289	4367514	4390126	4390243	-0.018	0.395091	0.923227	0.914,0.863,0.889	0.874,0.901,0.945	308	337	136,109,110	14,19,15	127,83,141	20,10,9
MXE801	ENSRNOG00000014243	Pear1	chr2	-	187125344	187125506	187127997	187128096	187124694	187124799	187133959	187133993	-0.032	0.395168	0.923227	0.319,0.229,0.244	0.323,0.332,0.232	248	311	67,39,47	179,165,183	60,50,39	158,126,162
MXE2378	ENSRNOG00000020102	Sirt2	chr1	+	86968808	86968868	86969084	86969140	86966496	86966626	86969224	86969301	-0.028	0.395576	0.923227	0.246,0.287,0.211	0.305,0.236,0.286	209	205	28,23,21	84,56,77	34,17,27	76,54,66
MXE1740	ENSRNOG00000017065	Arhgap28	chr9	-	116100311	116100401	116111596	116111814	116094502	116094592	116118439	116118654	-0.054	0.395621	0.923227	0.555,0.463,0.526	0.581,0.619,0.507	367	239	65,41,58	34,31,34	66,35,49	31,14,31
MXE1968	ENSRNOG00000049378		chr4	-	183525942	183526093	183530936	183531168	183520508	183520602	183533847	183534384	0.027	0.39596	0.923227	0.416,0.398,0.347	0.42,0.344,0.316	381	300	225,194,195	249,231,289	221,129,138	240,194,235
MXE1871	ENSRNOG00000048834	Plin3	chr9	+	10777106	10777404	10779433	10779633	10775227	10775310	10780138	10780264	0.039	0.396337	0.923227	0.614,0.567,0.469	0.589,0.435,0.509	447	349	407,270,242	200,161,214	305,144,236	166,146,178
MXE1053	ENSRNOG00000016965	Anapc1	chr3	-	121194596	121194633	121194978	121195057	121194440	121194511	121196861	121197010	-0.058	0.396446	0.923227	0.592,0.698,0.57	0.639,0.823,0.571	228	186	32,34,39	18,12,24	39,40,31	18,7,19
MXE328	ENSRNOG00000010042	Wdfy2	chr15	+	46059095	46059163	46096080	46096135	46008635	46008993	46103207	46103358	0.089	0.396839	0.923227	0.494,0.713,0.466	0.632,0.356,0.417	217	204	26,37,26	25,14,28	31,10,16	17,17,21
MXE272	ENSRNOG00000013057	Prc1	chr1	+	142104249	142104360	142105016	142105127	142103915	142104062	142105652	142105829	-0.025	0.396928	0.923227	0.705,0.776,0.759	0.758,0.794,0.764	260	260	313,281,264	131,81,84	97,50,126	31,13,39
MXE1135	ENSRNOG00000046700	Wbscr27	chr12	-	24772474	24772567	24774476	24774612	24767350	24767631	24775146	24775275	0.064	0.396943	0.923227	0.773,0.616,0.783	0.475,0.718,0.786	285	242	24,17,17	6,9,4	16,12,13	15,4,3
MXE1184	ENSRNOG00000018653	Pfdn1	chr18	-	29265188	29265273	29286724	29286891	29233986	29234774	29290387	29290447	-0.02	0.397344	0.923227	0.573,0.636,0.627	0.581,0.666,0.65	316	234	793,618,709	437,262,312	580,630,621	310,234,248
MXE2391	ENSRNOG00000056716	Zbtb20	chr11	-	62059610	62059798	62067555	62067655	62026220	62027825	62172314	62172354	0.023	0.397959	0.923227	0.382,0.361,0.385	0.362,0.331,0.366	249	337	147,100,123	322,240,266	147,133,136	350,363,319
MXE2085	ENSRNOG00000009795	Nfib	chr5	-	100523898	100523952	100640452	100640984	100502387	100502456	100647268	100647298	-0.026	0.398004	0.923227	0.574,0.526,0.552	0.623,0.59,0.516	681	203	619,517,574	137,139,139	760,435,472	137,90,132
MXE316	ENSRNOG00000000893	Tmem248	chr12	-	29934903	29935047	29936708	29936892	29933905	29934097	29937471	29937622	-0.027	0.398112	0.923227	0.548,0.546,0.54	0.525,0.633,0.558	333	293	307,236,358	223,173,268	219,216,198	174,110,138
MXE210	ENSRNOG00000019381	Eri3	chr5	+	136471268	136471341	136510529	136510629	136447686	136447778	136532846	136532929	0.048	0.398376	0.923227	0.39,0.504,0.321	0.444,0.333,0.294	222	249	78,76,59	137,84,140	57,28,39	80,63,105
MXE2436	ENSRNOG00000058645	Tnc	chr5	-	79821803	79822076	79829443	79829716	79811666	79811939	79836080	79836344	0.05	0.400485	0.925405	0.496,0.49,0.396	0.368,0.486,0.378	422	422	127,51,95	129,53,145	28,34,14	48,36,23
MXE167	ENSRNOG00000000396	Ddx50	chr20	-	32247530	32247692	32253311	32253461	32246184	32246304	32257622	32257768	-0.023	0.400536	0.925405	0.361,0.301,0.274	0.324,0.309,0.371	299	311	205,119,120	378,287,331	124,109,165	269,253,291
MXE67	ENSRNOG00000028236	RGD1309104	chr13	-	69288160	69288221	69295403	69295480	69265648	69266855	69355876	69355971	-0.036	0.400958	0.925405	0.688,0.681,0.696	0.589,0.721,0.862	226	210	114,108,116	48,47,47	85,125,121	55,45,18
MXE568	ENSRNOG00000018082	Slc26a2	chr18	-	56524188	56524910	56526240	56526370	56520739	56522410	56526892	56527027	0.03	0.401343	0.925405	0.159,0.151,0.082	0.089,0.032,0.182	279	871	13,7,5	215,123,174	4,1,8	128,93,112
MXE217	ENSRNOG00000004973	Ppp2r5c	chr6	+	134913909	134913963	134920819	134920990	134912524	134912633	134925813	134925941	0.026	0.401612	0.925405	0.341,0.333,0.265	0.299,0.251,0.312	203	320	120,76,78	366,240,341	86,49,77	318,230,268
MXE1397	ENSRNOG00000017781	Dnajc7	chr10	-	88510914	88510989	88517632	88517721	88507213	88507332	88533089	88533374	-0.023	0.401807	0.925405	0.588,0.64,0.673	0.64,0.676,0.654	238	224	300,217,234	198,115,107	204,153,181	108,69,90
MXE676	ENSRNOG00000004057	Ccdc88a	chr14	+	113921459	113921543	113922509	113922713	113917823	113918038	113923427	113923499	-0.027	0.402042	0.925405	0.273,0.319,0.26	0.285,0.26,0.387	233	353	91,83,74	367,269,319	70,50,89	266,216,214
MXE1411	ENSRNOG00000006913	Rpain	chr10	+	57610280	57610392	57610545	57610609	57607822	57607993	57611168	57611309	0.024	0.402817	0.925405	0.05,0.0,0.042	0.0,0.0,0.019	261	213	2,0,2	31,34,37	0,0,1	28,25,42
MXE716	ENSRNOG00000007262	Ccdc134	chr7	+	123366332	123366417	123369264	123369446	123366013	123366135	123369745	123369817	0.046	0.403528	0.925405	0.389,0.277,0.374	0.465,0.267,0.17	234	331	32,13,19	71,48,45	24,9,10	39,35,69
MXE1855	ENSRNOG00000004925	Ppp1r12a	chr7	-	51465046	51465165	51479765	51479896	51453246	51453406	51514894	51515131	0.019	0.403566	0.925405	0.429,0.389,0.38	0.417,0.336,0.388	280	268	616,434,500	786,653,782	818,541,788	1096,1022,1191
MXE658	ENSRNOG00000009963	Ctps1	chr5	-	139499909	139500080	139501866	139502044	139497819	139497920	139504949	139505065	0.023	0.403689	0.925405	0.284,0.368,0.314	0.303,0.286,0.309	327	320	222,190,211	549,320,451	206,162,178	464,396,390
MXE1220	ENSRNOG00000000414	Cep85l	chr20	-	34646375	34647163	34656589	34656748	34615952	34616074	34683161	34683506	-0.022	0.4037	0.925405	0.463,0.448,0.426	0.512,0.423,0.469	308	937	104,93,87	367,348,356	185,82,120	537,340,414
MXE1481	ENSRNOG00000015898	Fer	chr9	+	111632034	111632154	111646206	111646329	111631333	111631471	111653301	111653491	0.027	0.404601	0.925483	0.509,0.592,0.523	0.52,0.522,0.5	269	272	242,204,244	236,142,225	216,188,159	202,174,161
MXE540	ENSRNOG00000005504	Pkp4	chr3	+	45326813	45326926	45349288	45349323	45277347	45277483	45365577	45365709	-0.043	0.404753	0.925483	0.709,0.67,0.609	0.675,0.709,0.732	262	184	90,55,62	26,19,28	71,59,66	24,17,17
MXE624	ENSRNOG00000012015	Lrrc49	chr8	-	65584499	65584587	65586674	65586731	65579669	65579772	65587340	65587427	-0.039	0.40483	0.925483	0.547,0.523,0.577	0.619,0.609,0.535	206	237	66,40,57	63,42,48	75,42,54	53,31,54
MXE2587	ENSRNOG00000001043	Ddx55	chr12	-	37462806	37462996	37464029	37464179	37459849	37459932	37465133	37465196	0.037	0.406013	0.927069	0.517,0.44,0.609	0.428,0.514,0.514	299	339	50,18,48	53,26,35	35,27,42	53,29,45
MXE2205	ENSRNOG00000007926	Map2k5	chr8	-	68114158	68114185	68132703	68132733	68113813	68113846	68154047	68154119	-0.059	0.407208	0.927069	0.247,0.247,0.123	0.315,0.282,0.197	179	176	5,4,2	15,12,14	7,4,2	15,10,8
MXE1078	ENSRNOG00000020384	Fam13b	chr18	-	27261575	27261714	27269994	27270155	27250375	27250440	27277826	27277968	0.025	0.40724	0.927069	0.521,0.578,0.567	0.569,0.527,0.494	310	288	339,279,294	289,189,209	262,212,193	184,177,184
MXE1851	ENSRNOG00000000796	Ranbp2	chr20	+	28071969	28072115	28074173	28074447	28069818	28069920	28074573	28074908	-0.019	0.40729	0.927069	0.491,0.492,0.482	0.513,0.533,0.477	295	423	869,673,669	1291,995,1032	664,608,567	905,765,891
MXE2424	ENSRNOG00000021718	Cspp1	chr5	-	8785630	8785783	8808345	8808475	8781927	8782040	8809709	8809788	0.041	0.407354	0.927069	0.55,0.396,0.502	0.436,0.395,0.494	279	302	78,54,79	69,89,85	72,55,92	101,91,102
MXE642	ENSRNOG00000003846	Pitpna	chr10	+	63735847	63735878	63741801	63741950	63731766	63731978	63747057	63747148	-0.021	0.408136	0.927192	0.242,0.236,0.274	0.285,0.283,0.246	180	298	133,88,146	690,471,642	132,69,104	548,289,527
MXE800	ENSRNOG00000002039	Evi5	chr14	+	2991064	2991160	3011573	3011669	2988676	2988823	3034568	3038237	-0.029	0.40816	0.927192	0.637,0.661,0.63	0.624,0.711,0.681	245	245	214,146,131	122,75,77	148,118,128	89,48,60
MXE1512	ENSRNOG00000042519	Peak1	chr8	-	60979823	60979979	61034747	61034811	60917719	60920949	61079395	61079526	-0.023	0.409092	0.927192	0.367,0.38,0.384	0.458,0.375,0.367	213	305	127,93,135	314,217,310	164,82,100	278,196,247
MXE2455	ENSRNOG00000013387	Tpcn2	chr1	-	218433477	218433542	218434482	218434548	218432488	218432589	218435311	218435411	0.073	0.40957	0.927192	0.874,0.554,0.726	0.614,0.799,0.523	215	214	14,10,16	2,8,6	8,8,11	5,2,10
MXE1407	ENSRNOG00000053787	Mdfic	chr4	+	42222504	42222627	42252579	42252858	42203335	42203513	42279948	42282496	-0.021	0.4098	0.927192	0.541,0.554,0.571	0.569,0.565,0.594	272	428	394,316,430	525,400,509	315,215,268	375,260,288
MXE979	ENSRNOG00000017477	Mmp23	chr5	-	173079391	173079502	173080142	173080310	173079152	173079279	173080379	173080519	0.023	0.409882	0.927192	0.427,0.337,0.365	0.302,0.351,0.407	317	260	316,213,322	348,344,459	160,122,190	303,185,227
MXE1703	ENSRNOG00000000068	Ppp2r5a	chr13	-	110049190	110049292	110052424	110052621	110042865	110042958	110077588	110077946	0.031	0.40997	0.927192	0.508,0.36,0.362	0.408,0.333,0.395	346	251	502,276,340	352,356,435	356,241,303	375,350,337
MXE2399	ENSRNOG00000015428	Mff	chr9	+	90893518	90893593	90901832	90901865	90891864	90891953	90903419	90903479	-0.119	0.410494	0.927548	0.473,0.302,0.695	0.822,0.769,0.237	224	182	32,8,84	29,15,30	131,45,13	23,11,34
MXE353	ENSRNOG00000012207	Dst	chr9	-	37959566	37959893	37960098	37960258	37959005	37959090	37962067	37962234	0.017	0.411516	0.928092	0.521,0.498,0.494	0.487,0.488,0.486	309	476	1871,1301,1459	2649,2019,2299	1969,1494,1639	3200,2412,2670
MXE2574	ENSRNOG00000027623	LOC680039	chr14	+	79295909	79296044	79306871	79306938	79281828	79282323	79307828	79307910	-0.029	0.411586	0.928092	0.645,0.679,0.682	0.669,0.734,0.69	284	216	179,150,178	75,54,63	146,116,149	55,32,51
MXE502	ENSRNOG00000028085	Tmem255a	chrX	-	124434238	124434310	124436044	124436113	124433764	124433853	124442806	124442896	0.121	0.412053	0.928092	0.403,1.0,0.403	0.169,0.603,0.67	218	221	2,3,2	3,0,3	2,3,4	10,2,2
MXE2590	ENSRNOG00000005970	Lrrc1	chr8	-	84765282	84765361	84793057	84793175	84761540	84761630	84834815	84835060	-0.131	0.412494	0.928092	0.79,0.666,0.299	0.481,0.82,0.847	267	228	22,14,5	5,6,10	13,16,13	12,3,2
MXE241	ENSRNOG00000020497	Plekha1	chr1	+	201447929	201447986	201450959	201451005	201442092	201442253	201457700	201457798	-0.048	0.412567	0.928092	0.581,0.474,0.505	0.566,0.558,0.581	206	195	82,39,41	56,41,38	51,32,41	37,24,28
MXE417	ENSRNOG00000012083	St6galnac2	chr10	-	105656467	105656571	105659781	105659950	105654554	105654638	105660501	105660676	-0.042	0.414042	0.929912	0.55,0.62,0.53	0.645,0.676,0.504	318	253	66,41,51	43,20,36	80,55,51	35,21,40
MXE709	ENSRNOG00000020991	Ms4a6a	chr1	-	227929649	227929784	227930952	227931115	227926563	227926620	227932492	227932603	0.108	0.414298	0.929912	0.658,0.628,0.761	0.645,0.336,0.742	312	284	91,52,84	43,28,24	18,5,19	9,9,6
MXE971	ENSRNOG00000011058	Utrn	chr1	-	6601451	6601608	6613701	6613874	6546221	6546490	6702975	6703165	-0.004	0.414669	0.929912	0.946,0.978,0.974	0.979,0.97,0.961	322	306	650,622,706	35,13,18	905,587,616	18,17,24
MXE1982	ENSRNOG00000002301	Uso1	chr14	-	17392966	17393178	17394074	17394229	17386491	17386602	17394675	17394764	-0.02	0.415413	0.929912	0.356,0.399,0.344	0.436,0.365,0.357	304	361	115,114,110	247,204,249	143,58,72	220,120,154
MXE1568	ENSRNOG00000026432	Syt7	chr1	+	226468028	226468256	226471435	226471804	226466997	226467129	226475583	226475706	-0.005	0.415866	0.929912	0.121,0.371,0.407	0.407,0.178,0.329	377	518	1,3,1	10,7,2	7,3,5	14,19,14
MXE2091	ENSRNOG00000058572	Nek9	chr6	-	109148862	109148927	109150943	109151054	109145564	109145615	109153080	109153212	-0.034	0.415876	0.929912	0.558,0.687,0.677	0.606,0.721,0.697	260	214	193,155,280	126,58,110	157,132,176	84,42,63
MXE1791	ENSRNOG00000021179	Naa40	chr1	-	222482121	222482280	222482363	222482459	222481896	222481980	222488561	222488614	-0.065	0.415946	0.929912	0.614,0.572,0.418	0.611,0.601,0.586	245	308	19,17,12	15,16,21	15,6,9	12,5,8
MXE1118	ENSRNOG00000017671	Rasa3	chr16	-	81365885	81365989	81382386	81382504	81358582	81358677	81434171	81434363	0.051	0.416664	0.930697	0.635,0.531,0.468	0.615,0.415,0.452	267	253	154,80,153	84,67,165	143,60,107	85,80,123
MXE368	ENSRNOG00000020748	Map4	chr8	+	118085404	118085473	118110969	118111092	118066986	118067228	118112415	118112529	0.022	0.417624	0.9307	0.494,0.495,0.514	0.495,0.462,0.479	218	272	394,287,352	504,365,416	417,209,264	530,304,358
MXE160	ENSRNOG00000001285	Atp2a2	chr12	+	39595813	39596149	39596600	39596821	39594805	39595024	39597137	39597340	-0.018	0.418677	0.9307	0.58,0.557,0.61	0.601,0.594,0.606	485	370	1593,1004,1404	881,610,685	1933,1082,1458	981,564,724
MXE1123	ENSRNOG00000013321	Dock11	chrX	+	122587841	122588054	122590358	122590481	122586510	122586651	122591748	122591831	-0.034	0.419279	0.9307	0.542,0.429,0.468	0.48,0.561,0.5	362	272	228,109,170	145,109,145	176,158,160	143,93,120
MXE575	ENSRNOG00000030285	Epha3	chr11	-	472482	472608	476559	476627	469735	469921	477812	477915	0.061	0.419532	0.9307	0.307,0.342,0.568	0.516,0.22,0.297	217	275	29,30,57	83,73,55	16,8,10	19,36,30
MXE550	ENSRNOG00000004093	Rhot1	chr10	+	67586455	67586509	67587798	67587851	67585954	67585998	67594108	67594217	0.041	0.419629	0.9307	0.487,0.551,0.575	0.495,0.467,0.529	203	202	62,48,57	65,39,42	61,44,52	62,50,46
MXE533	ENSRNOG00000024503	Nbas	chr6	+	38571305	38571491	38578335	38578509	38567213	38567367	38583991	38584125	-0.036	0.419686	0.9307	0.456,0.462,0.395	0.425,0.496,0.499	335	323	53,57,59	61,64,87	69,50,62	90,49,60
MXE7	ENSRNOG00000059160	AABR07050399.1	chr5	+	163869723	163869816	163879568	163879677	163867960	163868094	163898833	163898960	-0.046	0.42013	0.9307	0.615,0.699,0.666	0.756,0.74,0.622	242	258	24,24,28	16,11,15	29,16,17	10,6,11
MXE754	ENSRNOG00000005792	Ankef1	chr3	+	129504747	129505139	129512125	129512325	129502551	129502721	129513379	129513529	-0.047	0.420218	0.9307	0.446,0.34,0.384	0.508,0.43,0.372	541	349	50,36,59	40,45,61	56,48,69	35,41,75
MXE61	ENSRNOG00000007801	R3hdm2	chr7	+	70792487	70792642	70794622	70794723	70791895	70792059	70799455	70799625	-0.05	0.420626	0.9307	0.483,0.354,0.41	0.474,0.451,0.471	304	250	42,22,22	37,33,26	45,25,26	41,25,24
MXE2514	ENSRNOG00000010050	Stard9	chr3	+	112457492	112457609	112458938	112458971	112433013	112433130	112459058	112459120	0.034	0.420646	0.9307	0.711,0.642,0.736	0.722,0.65,0.614	266	182	158,102,122	44,39,30	144,95,100	38,35,43
MXE403	ENSRNOG00000006060	Matn2	chr7	+	73119860	73120430	73130198	73130321	73004394	73004556	73151458	73151581	-0.024	0.421767	0.9307	0.578,0.645,0.646	0.641,0.686,0.614	719	272	634,442,550	175,92,114	643,277,424	136,48,101
MXE1739	ENSRNOG00000017065	Arhgap28	chr9	-	116094502	116094592	116100311	116100401	116089356	116089441	116111596	116111814	-0.081	0.421844	0.9307	0.641,0.442,0.333	0.351,0.621,0.688	239	239	25,19,19	14,24,38	13,18,22	24,11,10
MXE647	ENSRNOG00000015148	Erc2	chr16	+	3618440	3618608	3663420	3663558	3568306	3568474	3671692	3671833	0.223	0.422193	0.9307	1.0,0.475,0.352	0.525,0.218,0.416	317	287	2,1,3	0,1,5	11,4,11	9,13,14
MXE466	ENSRNOG00000012932	Ccdc146	chr4	+	10371368	10371442	10372774	10373002	10369577	10369754	10373996	10374183	-0.07	0.422636	0.9307	0.628,0.585,0.717	0.884,0.628,0.628	223	377	3,5,6	3,6,4	9,7,2	2,7,2
MXE1707	ENSRNOG00000050978	LOC100911295	chr11	-	36477067	36477190	36479418	36479469	36474839	36474881	36479578	36479608	-0.04	0.422666	0.9307	0.457,0.229,0.288	0.375,0.339,0.381	200	272	99,29,33	160,133,111	59,29,53	134,77,117
MXE529	ENSRNOG00000018000	Ranbp10	chr19	-	37742552	37742665	37746530	37746715	37740890	37740999	37749024	37749047	0.053	0.422742	0.9307	0.714,0.769,0.832	0.702,0.683,0.77	334	262	51,34,57	16,8,9	39,22,47	13,8,11
MXE392	ENSRNOG00000057817	Epb41l1	chr3	+	152612052	152612139	152613076	152613160	152608454	152608535	152615351	152615432	-0.025	0.423782	0.9307	0.341,0.304,0.357	0.4,0.366,0.312	236	233	84,68,105	160,154,187	116,75,72	172,128,157
MXE1917	ENSRNOG00000018110	Svil	chr17	-	55289394	55290249	55292257	55292341	55288179	55288214	55297975	55298582	0.018	0.423812	0.9307	0.325,0.315,0.349	0.32,0.343,0.271	233	1004	114,83,134	1021,779,1079	139,104,110	1270,857,1275
MXE1196	ENSRNOG00000016638	Gnb1	chr5	+	172949059	172949156	172956244	172956283	172936580	172936629	172957752	172957859	0.027	0.424164	0.9307	0.604,0.647,0.626	0.639,0.585,0.572	246	188	281,225,300	141,94,137	213,129,187	92,70,107
MXE452	ENSRNOG00000010489	Samd4a	chr15	+	23792823	23793342	23829794	23830058	23666571	23667191	23840156	23840266	0.01	0.424335	0.9307	0.909,0.89,0.893	0.886,0.909,0.867	668	413	436,328,515	27,25,38	618,419,546	49,26,52
MXE909	ENSRNOG00000018884	Ttc13	chr19	-	57458311	57458404	57459769	57459835	57455776	57455893	57471128	57471199	-0.083	0.424453	0.9307	0.53,0.612,0.612	0.612,0.738,0.652	215	242	8,7,7	8,5,5	7,5,10	5,2,6
MXE1885	ENSRNOG00000010966	Itgb1	chr19	+	61709701	61709797	61710058	61710148	61708643	61708799	61712349	61712490	0.017	0.424891	0.9307	0.463,0.434,0.408	0.438,0.387,0.429	245	239	2522,1804,2169	2848,2299,3071	1852,1349,1641	2315,2085,2130
MXE285	ENSRNOG00000006338	Lrp6	chr4	-	168275797	168275995	168296979	168297373	168266987	168267184	168323655	168323751	0.017	0.425245	0.9307	0.35,0.316,0.353	0.328,0.322,0.319	543	347	636,440,639	755,609,747	409,325,438	535,437,597
MXE185	ENSRNOG00000015534	Cnep1r1	chr19	-	19908324	19908398	19912512	19912584	19899305	19900002	19913482	19913605	0.023	0.425484	0.9307	0.95,0.969,0.97	0.967,0.903,0.95	221	223	57,63,65	3,2,2	59,37,38	2,4,2
MXE2387	ENSRNOG00000028366	Gphn	chr6	+	101774745	101774801	101783664	101783784	101751207	101751300	101785685	101785744	0.041	0.42619	0.930965	0.261,0.425,0.182	0.134,0.32,0.291	205	269	14,22,11	52,39,65	9,14,10	76,39,32
MXE620	ENSRNOG00000012015	Lrrc49	chr8	-	65576671	65576875	65584499	65584587	65571358	65571425	65586674	65586731	-0.035	0.426864	0.930965	0.518,0.488,0.536	0.571,0.594,0.483	237	353	91,50,59	126,78,76	75,55,52	84,56,83
MXE1223	ENSRNOG00000016280	Btrc	chr1	+	265188833	265188911	265202862	265202952	265157378	265157484	265237535	265237767	-0.062	0.426871	0.930965	0.333,0.631,0.513	0.639,0.605,0.418	227	239	19,26,26	40,16,26	37,16,15	22,11,22
MXE1995	ENSRNOG00000004846	Atp6v1c1	chr7	+	77701521	77701620	77703448	77703517	77699797	77699889	77711121	77711214	-0.032	0.427075	0.930965	0.51,0.518,0.54	0.581,0.456,0.627	248	218	213,155,191	180,127,143	150,106,172	95,111,90
MXE1773	ENSRNOG00000000800	Man1a1	chr20	-	35331944	35332039	35378134	35378215	35288465	35288589	35392031	35392147	-0.039	0.428585	0.933453	0.546,0.47,0.607	0.488,0.636,0.616	230	244	238,164,296	210,196,203	153,140,157	170,85,104
MXE330	ENSRNOG00000010042	Wdfy2	chr15	+	46072857	46072931	46096080	46096135	46059095	46059163	46103207	46103358	-0.056	0.42974	0.933691	0.478,0.43,0.343	0.491,0.516,0.411	223	204	26,14,16	26,17,28	19,21,16	18,18,21
MXE556	ENSRNOG00000030705	Cpsf1	chr7	-	117663159	117663312	117663395	117663537	117662902	117663079	117663609	117663694	-0.048	0.429894	0.933691	0.425,0.498,0.562	0.485,0.6,0.544	291	302	42,43,47	59,45,38	60,39,46	66,27,40
MXE2136	ENSRNOG00000016371	Slc18b1	chr1	-	22725079	22725236	22735613	22735761	22718327	22718464	22737492	22737566	-0.057	0.430166	0.933691	0.604,0.549,0.605	0.67,0.761,0.499	297	306	80,26,52	54,22,35	65,37,29	33,12,30
MXE487	ENSRNOG00000016281	Col4a1	chr16	+	83592577	83592628	83593274	83593319	83592413	83592440	83593402	83593456	0.017	0.430169	0.933691	0.429,0.436,0.445	0.388,0.431,0.44	200	194	1476,998,1679	1906,1251,2031	736,582,855	1124,746,1054
MXE831	ENSRNOG00000029910	Golga4	chr8	+	127233105	127233216	127234460	127234481	127228504	127228635	127234633	127234702	0.016	0.431443	0.935209	0.887,0.859,0.885	0.814,0.913,0.857	260	170	228,186,259	19,20,22	235,226,230	35,14,25
MXE1016	ENSRNOG00000000044	Tmem175	chr14	-	2088421	2088457	2088692	2088744	2087884	2087968	2090936	2091034	0.061	0.431607	0.935209	0.338,0.338,0.216	0.133,0.208,0.369	201	185	15,5,6	27,9,20	5,4,14	30,14,22
MXE2406	ENSRNOG00000015428	Mff	chr9	+	90901832	90901865	90903419	90903479	90891864	90891953	90907017	90907102	-0.056	0.432483	0.936308	0.037,0.0,0.085	0.0,0.0,0.291	182	209	4,0,5	118,12,62	0,0,5	15,37,14
MXE493	ENSRNOG00000018677	Akt2	chr1	+	84444444	84444510	84445251	84445320	84441565	84441697	84446312	84446435	-0.027	0.433387	0.937463	0.491,0.554,0.428	0.521,0.521,0.513	215	218	114,104,118	120,85,160	121,90,137	113,84,132
MXE1591	ENSRNOG00000000552	Col13a1	chr20	-	31507152	31507218	31508258	31508315	31504324	31504432	31510040	31510067	-0.098	0.434257	0.937866	0.148,0.432,0.455	0.496,0.305,0.528	206	215	1,8,4	6,11,5	17,8,15	18,19,14
MXE652	ENSRNOG00000008482	Rbms1	chr3	-	46810523	46810571	46812776	46812870	46809583	46809634	46812986	46813036	-0.007	0.434314	0.937866	0.952,0.957,0.925	0.951,0.958,0.947	243	197	536,409,426	22,15,28	434,366,331	18,13,15
MXE2339	ENSRNOG00000020578	Ceacam1	chr1	-	82331709	82331762	82332576	82332703	82331093	82331125	82338603	82338879	0.026	0.434717	0.937938	0.964,0.843,0.719	0.79,0.778,0.88	276	202	37,22,21	1,3,6	36,24,20	7,5,2
MXE2552	ENSRNOG00000057880	Myh11	chr10	+	764665	764782	792228	792256	764429	764552	796667	796770	0.012	0.437011	0.938384	0.253,0.237,0.248	0.223,0.243,0.235	266	177	1233,777,1079	2422,1665,2181	1511,1278,1508	3501,2655,3258
MXE959	ENSRNOG00000019080	Hsd3b7	chr1	+	199248918	199249090	199249669	199249778	199248469	199248570	199249851	199249951	-0.03	0.437271	0.938384	0.579,0.542,0.502	0.585,0.611,0.516	321	258	267,156,203	156,106,162	144,119,138	82,61,104
MXE2357	ENSRNOG00000027451	Mettl25	chr7	-	47914140	47914728	47918199	47918306	47910936	47911084	47920967	47921132	-0.033	0.437311	0.938384	0.348,0.365,0.396	0.39,0.44,0.378	256	737	28,26,26	151,130,114	34,33,27	153,121,128
MXE1570	ENSRNOG00000026432	Syt7	chr1	+	226471435	226471804	226475583	226475706	226468028	226468256	226480820	226480956	0.056	0.43733	0.938384	0.84,0.441,0.344	0.496,0.591,0.371	518	272	10,6,1	1,4,1	15,11,9	8,4,8
MXE359	ENSRNOG00000017085	Tubgcp3	chr16	+	82219247	82219383	82220070	82220139	82217316	82217506	82224260	82224396	-0.057	0.437474	0.938384	0.516,0.725,0.508	0.55,0.747,0.624	285	218	71,69,62	51,20,46	67,54,50	42,14,23
MXE186	ENSRNOG00000015534	Cnep1r1	chr19	-	19908324	19908398	19912512	19912584	19904073	19904183	19913482	19913605	-0.035	0.43877	0.938384	0.567,0.665,0.672	0.758,0.599,0.653	221	223	57,65,65	44,33,32	59,37,41	19,25,22
MXE79	ENSRNOG00000011933	Csnk2a2	chr19	+	9983208	9983310	9987066	9987117	9973287	9973399	9994984	9995044	0.049	0.438868	0.938384	0.639,0.607,0.459	0.471,0.502,0.586	251	200	51,33,32	23,17,30	38,19,32	34,15,18
MXE680	ENSRNOG00000001782	Osbpl11	chr11	-	70811584	70811760	70820552	70820621	70810416	70810496	70833087	70833577	0.028	0.438869	0.938384	0.392,0.363,0.358	0.394,0.369,0.267	218	325	70,52,55	162,136,147	45,31,34	103,79,139
MXE2208	ENSRNOG00000018040	Gins4	chr16	+	73592972	73593061	73596310	73596401	73592739	73592837	73596474	73596793	0.053	0.439182	0.938384	0.33,0.366,0.502	0.502,0.241,0.297	238	240	21,16,26	43,28,26	17,11,13	17,35,31
MXE2628	ENSRNOG00000024557	Cep112	chr10	+	96811878	96812008	96812641	96812734	96811459	96811614	96814299	96814359	-0.034	0.439265	0.938384	0.531,0.451,0.525	0.619,0.496,0.494	279	242	60,53,70	46,56,55	86,50,53	46,44,47
MXE1133	ENSRNOG00000006508	Thnsl2	chr4	-	98988351	98988504	98989426	98989621	98983807	98984038	98992343	98992578	-0.056	0.439623	0.938384	0.561,0.588,0.467	0.513,0.661,0.611	344	302	48,26,29	33,16,29	30,20,43	25,9,24
MXE1910	ENSRNOG00000023969	Herc6	chr4	-	88608654	88608838	88610273	88610344	88608455	88608558	88610655	88610719	-0.04	0.439667	0.938384	0.3,0.287,0.365	0.314,0.431,0.326	220	333	125,77,86	441,290,226	20,21,16	66,42,50
MXE216	ENSRNOG00000004973	Ppp2r5c	chr6	+	134903859	134903970	134905239	134905332	134883880	134884080	134905415	134905546	-0.023	0.440225	0.938384	0.521,0.581,0.6	0.543,0.614,0.615	260	242	263,210,317	225,141,197	231,205,240	181,120,140
MXE2336	ENSRNOG00000000583	Cdk19	chr20	+	45553395	45553536	45569932	45569990	45551507	45551618	45582301	45582433	0.02	0.440706	0.938384	0.721,0.674,0.728	0.638,0.748,0.677	290	207	112,58,101	31,20,27	136,83,88	55,20,30
MXE1089	ENSRNOG00000017354	Zyx	chr4	+	71741526	71741729	71741873	71741966	71740837	71741060	71742076	71742571	-0.023	0.440796	0.938384	0.497,0.457,0.474	0.555,0.465,0.476	352	242	287,212,302	200,173,230	350,197,320	193,156,242
MXE164	ENSRNOG00000000396	Ddx50	chr20	-	32242595	32242730	32244991	32245151	32241501	32241546	32245373	32245447	0.019	0.441226	0.938384	0.34,0.297,0.319	0.34,0.287,0.272	309	284	184,100,123	329,218,241	140,97,106	250,221,261
MXE543	ENSRNOG00000030790	Ctnnd1	chr3	-	72006426	72006489	72009708	72009796	72004743	72004847	72010328	72010443	0.023	0.441241	0.938384	0.561,0.559,0.545	0.554,0.546,0.496	237	212	298,207,244	209,146,182	250,171,184	180,127,167
MXE1758	ENSRNOG00000031700	Map3k5	chr1	+	15474912	15475052	15484244	15484268	15412602	15413071	15488391	15488585	-0.042	0.441592	0.938384	0.779,0.871,0.637	0.772,0.75,0.891	289	173	53,45,41	9,4,14	51,30,41	9,6,3
MXE299	ENSRNOG00000013136	Oxsr1	chr8	-	127958848	127958958	127962080	127962136	127956549	127956651	127971476	127971618	0.024	0.442114	0.938704	0.478,0.514,0.476	0.459,0.486,0.452	205	259	151,135,140	208,161,195	122,122,132	182,163,202
MXE205	ENSRNOG00000013305	Atp2c1	chr8	-	113972331	113972488	113980720	113980825	113969932	113970103	113985272	113985362	-0.022	0.442598	0.938945	0.447,0.419,0.447	0.504,0.457,0.417	254	306	188,159,174	280,266,259	179,102,112	212,146,189
MXE2418	ENSRNOG00000056907	Nipbl	chr2	-	57566485	57566668	57574484	57576092	57561985	57562183	57583612	57584239	-0.018	0.44476	0.942724	0.517,0.5,0.507	0.548,0.498,0.532	1757	332	2879,2218,2239	509,419,411	2743,2253,2333	428,430,388
MXE2420	ENSRNOG00000004754	Tc2n	chr6	-	125538239	125538431	125550200	125550317	125524869	125524984	125552583	125552684	0.023	0.445124	0.942724	0.474,0.421,0.402	0.446,0.356,0.426	266	341	171,90,85	243,159,162	81,57,74	129,132,128
MXE1291	ENSRNOG00000033531	Cacna2d1	chr4	-	15748952	15749014	15753732	15753804	15742409	15742486	15755459	15755531	0.047	0.445547	0.942833	0.431,0.575,0.602	0.36,0.563,0.544	221	211	103,95,133	130,67,84	66,93,95	112,69,76
MXE1683	ENSRNOG00000025143	Icam2	chr10	-	94572435	94572708	94574249	94574465	94570866	94571184	94574708	94574783	-0.008	0.44717	0.944984	0.059,0.056,0.04	0.067,0.05,0.062	365	422	32,23,18	587,446,505	28,15,18	448,327,317
MXE1945	ENSRNOG00000003048	Tiprl	chr13	-	83495917	83496017	83496666	83496846	83491766	83491898	83504299	83504494	-0.043	0.44731	0.944984	0.554,0.431,0.494	0.611,0.52,0.476	329	249	74,44,40	45,44,31	58,30,36	28,21,30
MXE277	ENSRNOG00000054890	Flna	chrX	+	156469118	156469281	156469364	156469565	156468947	156469025	156470118	156470256	0.015	0.447891	0.945424	0.503,0.509,0.5	0.51,0.482,0.474	312	350	5764,3885,5510	6382,4197,6169	8036,4764,6399	8657,5753,7975
MXE717	ENSRNOG00000008298	Dock7	chr5	-	117733398	117733548	117734793	117734860	117725742	117725823	117742775	117742861	-0.046	0.448503	0.945927	0.375,0.337,0.514	0.42,0.49,0.455	216	299	43,33,74	99,90,97	58,43,50	111,62,83
MXE1702	ENSRNOG00000013269	Tnfsf10	chr2	+	113017957	113018000	113022985	113023090	113015100	113015238	113024103	113026899	-0.034	0.44922	0.946614	0.239,0.227,0.145	0.213,0.298,0.201	192	254	24,20,15	101,90,117	18,18,12	88,56,63
MXE1636	ENSRNOG00000006956	Adamtsl1	chr5	+	104461483	104461720	104508002	104508129	104421029	104421075	104520051	104520126	0.03	0.449823	0.946614	0.524,0.508,0.427	0.535,0.396,0.439	386	276	326,277,287	212,192,275	701,291,539	436,317,492
MXE2305	ENSRNOG00000030715	Cfh	chr13	-	57047732	57047903	57057153	57057345	57030047	57030242	57059470	57059547	-0.004	0.44995	0.946614	0.965,0.968,0.962	0.961,0.966,0.98	341	320	2463,1778,1826	83,56,68	1224,1022,970	47,34,19
MXE1230	ENSRNOG00000029876	Gucy1a2	chr8	+	508993	509712	759957	760443	456818	456940	775910	776054	0.02	0.450435	0.946842	0.504,0.484,0.445	0.495,0.442,0.435	868	635	629,434,495	453,339,452	487,354,312	363,327,296
MXE1353	ENSRNOG00000027513	Rtel1	chr3	+	176854919	176855036	176855258	176855483	176854286	176854418	176855580	176855742	-0.011	0.450947	0.946842	0.145,0.224,0.194	0.2,0.185,0.212	266	374	11,8,7	91,39,41	23,11,23	129,68,120
MXE58	ENSRNOG00000039807	Fam193b	chr17	+	9611268	9611511	9617326	9617510	9602247	9602308	9618366	9618606	0.057	0.451426	0.946842	0.488,0.69,0.401	0.441,0.567,0.399	392	333	56,42,26	50,16,33	40,40,36	43,26,46
MXE1200	ENSRNOG00000031709	Ppfibp1	chr4	+	181384509	181384590	181385941	181386055	181375099	181375305	181387227	181387359	0.02	0.451553	0.946842	0.567,0.52,0.522	0.519,0.549,0.482	230	263	351,267,379	307,282,397	256,240,238	271,225,293
MXE1518	ENSRNOG00000032039	Atp9b	chr18	-	77466019	77466114	77477059	77477111	77450251	77450332	77484238	77484297	-0.034	0.45233	0.947592	0.369,0.453,0.46	0.45,0.519,0.415	201	244	51,56,71	106,82,101	56,55,45	83,62,77
MXE2544	ENSRNOG00000018645	Rpsa	chr8	+	128806762	128806929	128807473	128807592	128806128	128806158	128808544	128808790	0.015	0.452659	0.947592	0.384,0.409,0.401	0.372,0.415,0.361	316	268	1467,1152,1411	2000,1414,1787	1488,1175,1426	2132,1405,2141
MXE2629	ENSRNOG00000021681	Eea1	chr7	+	37120086	37120152	37122731	37122771	37119941	37119996	37123626	37123740	-0.026	0.454932	0.94942	0.599,0.603,0.608	0.619,0.657,0.612	215	189	146,95,162	86,55,92	131,122,113	71,56,63
MXE638	ENSRNOG00000003901	Cfap36	chr14	-	113631372	113631487	113641749	113641851	113627823	113627911	113642745	113642810	0.027	0.455001	0.94942	0.343,0.366,0.353	0.413,0.269,0.298	251	264	136,99,105	274,180,202	125,63,89	187,180,221
MXE1109	ENSRNOG00000021242	Adam33	chr3	-	123597249	123597358	123597430	123597508	123597026	123597171	123597597	123597796	-0.026	0.455139	0.94942	0.226,0.275,0.314	0.201,0.318,0.374	227	258	34,26,23	132,78,57	25,30,53	113,73,101
MXE2239	ENSRNOG00000007125	Vps54	chr14	+	106164959	106165091	106167557	106167943	106161544	106161579	106178960	106179087	0.025	0.455337	0.94942	0.372,0.443,0.449	0.383,0.436,0.371	281	535	90,86,127	289,206,297	60,67,57	184,165,184
MXE365	ENSRNOG00000008479	Slc8a1	chr6	-	4314958	4315062	4315575	4315682	4311871	4311889	4518805	4520604	0.002	0.456109	0.94942	0.041,0.012,0.02	0.022,0.035,0.01	256	253	25,5,12	578,401,592	11,14,5	483,382,477
MXE1588	ENSRNOG00000009887	Arih1	chr8	-	64214852	64214997	64233014	64233082	64205841	64205934	64267915	64268555	-0.023	0.456135	0.94942	0.442,0.372,0.329	0.439,0.36,0.413	217	294	171,118,126	292,270,348	147,93,113	255,224,218
MXE2226	ENSRNOG00000024737	Tnrc6a	chr1	+	193097000	193097088	193104516	193104538	193076914	193076962	193113872	193114307	-0.029	0.456282	0.94942	0.732,0.811,0.653	0.699,0.858,0.726	237	171	201,125,188	53,21,72	145,134,165	45,16,45
MXE1752	ENSRNOG00000028016	Ncf2	chr13	+	70229117	70229195	70236246	70236355	70226646	70226820	70240728	70240863	0.07	0.457243	0.94942	0.422,0.573,0.715	0.493,0.341,0.665	227	258	36,26,75	56,22,34	18,10,21	21,22,12
MXE2530	ENSRNOG00000000809	Atat1	chr20	+	3358314	3358383	3360394	3360466	3358155	3358201	3360670	3360914	-0.059	0.457778	0.94942	0.569,0.324,0.545	0.675,0.477,0.462	218	221	26,9,13	20,19,11	41,9,22	20,10,26
MXE2	ENSRNOG00000000098	Rnf115	chr2	+	198888662	198888721	198892489	198892547	198852499	198852655	198908366	198908578	-0.028	0.459197	0.94942	0.517,0.499,0.403	0.515,0.47,0.519	208	207	153,88,99	142,88,146	81,65,89	76,73,82
MXE226	ENSRNOG00000025881	Rbms3	chr8	-	124844234	124844312	124892607	124892718	124840159	124840288	124933642	124933693	0.023	0.459631	0.94942	0.603,0.579,0.663	0.612,0.626,0.537	260	227	202,126,210	116,80,93	148,144,125	82,75,94
MXE1381	ENSRNOG00000014371	Cdh13	chr19	+	51317536	51317745	51407593	51407710	51069912	51070024	51494546	51494699	0.019	0.46125	0.94942	0.484,0.489,0.437	0.48,0.408,0.464	358	266	857,605,743	680,469,711	486,316,338	391,340,290
MXE2479	ENSRNOG00000029209	Rnf13	chr2	+	147881197	147881278	147890148	147890274	147877034	147877160	147996573	147996661	0.019	0.463031	0.94942	0.37,0.371,0.32	0.384,0.301,0.32	230	275	360,261,253	732,529,643	236,142,182	453,394,463
MXE1485	ENSRNOG00000015173	Mbtps1	chr19	-	52167200	52167345	52169069	52169231	52163336	52163525	52171333	52171485	-0.019	0.463158	0.94942	0.537,0.547,0.49	0.555,0.543,0.533	311	294	345,235,308	281,184,303	316,219,294	240,174,244
MXE2186	ENSRNOG00000017852	Nars	chr18	-	59996828	59996907	59997965	59998055	59995688	59995759	59998142	59998235	0.026	0.463165	0.94942	0.631,0.627,0.601	0.612,0.656,0.513	239	228	402,261,331	224,148,210	253,244,215	153,122,195
MXE2561	ENSRNOG00000021680	Setdb2	chr15	-	39731969	39732066	39735100	39735166	39727624	39728185	39738541	39738667	0.054	0.463269	0.94942	0.64,0.81,0.616	0.594,0.579,0.732	215	246	28,41,28	18,11,20	23,18,31	18,15,13
MXE258	ENSRNOG00000001891	Gnb1l	chr11	-	86589858	86590074	86594144	86594243	86577338	86577881	86598230	86598393	0.039	0.463445	0.94942	0.395,0.45,0.475	0.302,0.484,0.416	248	365	8,10,8	18,18,13	15,7,16	51,11,33
MXE2475	ENSRNOG00000000387	Slc25a16	chr20	-	27293528	27293650	27296213	27296277	27289960	27290123	27299110	27299244	-0.015	0.463773	0.94942	0.956,0.95,0.784	0.792,1.0,0.943	213	271	17,15,20	1,1,7	15,18,13	5,0,1
MXE1517	ENSRNOG00000032039	Atp9b	chr18	-	77450251	77450332	77466019	77466114	77447511	77447587	77477059	77477111	0.027	0.463791	0.94942	0.39,0.414,0.426	0.33,0.403,0.417	244	230	76,75,82	112,100,104	47,43,60	90,60,79
MXE453	ENSRNOG00000000900	Tpst1	chr12	-	30046884	30046929	30051507	30051558	30045750	30046287	30068979	30069178	0.027	0.464595	0.94942	0.611,0.617,0.653	0.563,0.619,0.618	200	194	94,63,103	58,38,53	69,57,65	52,34,39
MXE1876	ENSRNOG00000005788	Cdk5rap2	chr5	-	86433766	86433898	86441646	86442079	86429136	86429710	86450455	86450640	0.033	0.46498	0.94942	0.423,0.435,0.382	0.431,0.307,0.404	582	281	108,78,91	71,49,71	88,57,87	56,62,62
MXE2419	ENSRNOG00000004754	Tc2n	chr6	-	125524869	125524984	125538239	125538431	125437774	125438632	125550200	125550317	-0.007	0.465103	0.94942	0.951,0.934,0.979	0.945,0.977,0.963	341	264	202,146,122	8,8,2	112,108,101	5,2,3
MXE721	ENSRNOG00000009956	Wnk1	chr4	-	152475495	152475579	152477258	152478700	152472186	152472247	152479282	152479405	0.008	0.46521	0.94942	0.944,0.942,0.939	0.919,0.931,0.95	1591	233	2436,1901,2429	21,17,23	1933,1390,1560	25,15,12
MXE1488	ENSRNOG00000017021	Galnt18	chr1	-	176425742	176425909	176449039	176449232	176381889	176382073	176606821	176607466	0.021	0.465493	0.94942	0.449,0.467,0.41	0.45,0.418,0.394	342	316	235,164,164	266,173,218	190,144,151	215,185,215
MXE1664	ENSRNOG00000006645	Ryr3	chr3	-	104159557	104159664	104164467	104164580	104159151	104159203	104165020	104165152	0.03	0.465627	0.94942	0.5,0.444,0.475	0.4,0.459,0.47	262	256	42,9,25	41,11,27	45,33,70	66,38,77
MXE425	ENSRNOG00000020782	Pspc1	chr15	-	37015434	37015530	37022335	37022637	37013883	37014080	37029711	37030240	0.029	0.466055	0.94942	0.543,0.429,0.399	0.466,0.385,0.432	451	245	282,173,209	129,125,171	255,168,195	159,146,139
MXE409	ENSRNOG00000012156	Ostf1	chr1	+	234786575	234786629	234788627	234788735	234785345	234785409	234789375	234789425	-0.022	0.466489	0.94942	0.434,0.44,0.417	0.441,0.456,0.459	203	257	281,197,212	464,318,375	153,119,114	246,180,170
MXE2582	ENSRNOG00000002454	Rnf2	chr13	-	68836854	68837015	68839176	68839265	68836005	68836221	68858586	68858781	0.042	0.466523	0.94942	0.477,0.518,0.533	0.566,0.403,0.433	238	310	107,90,84	153,109,96	115,41,65	115,79,111
MXE1900	ENSRNOG00000014996	Katna1	chr1	+	1841451	1841626	1843777	1843935	1825871	1826352	1846408	1846589	-0.038	0.467423	0.94942	0.506,0.478,0.59	0.658,0.555,0.475	324	307	92,57,91	85,59,60	71,46,41	35,35,43
MXE1008	ENSRNOG00000008354	Slc9a8	chr3	+	164202712	164202856	164213643	164213760	164197630	164197732	164215792	164215875	0.03	0.467512	0.94942	0.083,0.221,0.028	0.243,0.0,0.0	293	266	3,5,1	30,16,31	6,0,0	17,30,19
MXE1126	ENSRNOG00000018939	Rexo2	chr8	-	52804828	52804882	52806466	52806575	52802605	52803053	52807884	52807996	0.028	0.467932	0.94942	0.538,0.555,0.453	0.537,0.498,0.426	258	203	212,189,236	143,119,224	254,150,196	172,119,208
MXE747	ENSRNOG00000015816	Bbs7	chr2	-	123303054	123303129	123304348	123304541	123301203	123301269	123307145	123307248	0.029	0.468028	0.94942	0.573,0.558,0.577	0.572,0.595,0.455	342	224	162,112,106	79,58,51	100,74,88	49,33,69
MXE1844	ENSRNOG00000004917	Rasal2	chr13	-	74829109	74829219	74861059	74861166	74815564	74815718	74923278	74923402	-0.026	0.46822	0.94942	0.641,0.644,0.616	0.587,0.662,0.731	256	259	173,159,162	98,89,102	183,184,191	130,95,71
MXE1050	ENSRNOG00000017787	Ripk1	chr17	-	31558529	31558758	31560533	31560671	31556999	31557149	31563359	31563516	0.029	0.468459	0.94942	0.507,0.634,0.521	0.527,0.514,0.534	287	378	171,162,156	219,123,189	109,97,121	129,121,139
MXE1706	ENSRNOG00000021168	Anp32e	chr2	+	198045615	198045738	198047237	198047406	198040535	198040894	198048063	198048218	0.013	0.468509	0.94942	0.006,0.052,0.013	0.014,0.018,0.0	272	318	1,6,2	186,129,173	2,2,0	166,127,167
MXE1447	ENSRNOG00000014647	Cbfb	chr19	+	37128104	37128191	37135067	37135184	37127507	37127864	37150814	37150931	-0.027	0.468668	0.94942	0.383,0.372,0.391	0.48,0.328,0.419	236	266	148,102,116	269,194,204	114,58,80	139,134,125
MXE1577	ENSRNOG00000004401	Mrpl13	chr7	-	95303212	95303306	95308101	95308225	95297898	95297959	95309927	95310005	0.031	0.468731	0.94942	0.476,0.49,0.421	0.506,0.427,0.36	273	243	154,109,94	151,101,115	139,78,69	121,93,109
MXE956	ENSRNOG00000015734	Ube3a	chr1	+	116604548	116604612	116606799	116606919	116587814	116588320	116610499	116610544	0.057	0.46963	0.94942	0.211,0.266,0.415	0.337,0.121,0.262	213	269	25,23,32	118,80,57	33,6,20	82,55,71
MXE1854	ENSRNOG00000004925	Ppp1r12a	chr7	-	51431266	51431446	51431813	51431981	51425329	51425420	51432783	51432888	-0.016	0.470058	0.94942	0.442,0.427,0.45	0.445,0.465,0.458	317	329	781,550,679	1025,766,861	1220,872,1102	1578,1040,1355
MXE2191	ENSRNOG00000005015	Rabep1	chr10	+	57549451	57549919	57557567	57557666	57541352	57541484	57563545	57563686	-0.019	0.470068	0.94942	0.552,0.567,0.612	0.574,0.609,0.606	617	248	688,543,624	224,167,159	522,458,486	156,118,127
MXE1385	ENSRNOG00000016891	Uimc1	chr17	+	10090030	10090136	10090436	10091173	10088718	10088843	10096738	10096824	-0.014	0.470794	0.94942	0.776,0.808,0.827	0.785,0.828,0.839	255	886	192,139,164	193,115,119	194,141,185	185,102,123
MXE2105	ENSRNOG00000023874	Tmem62	chr3	+	112931551	112931707	112937430	112937544	112928465	112928588	112940337	112940422	0.048	0.471556	0.94942	0.463,0.535,0.45	0.45,0.417,0.438	305	263	64,24,38	64,18,40	36,29,28	38,35,31
MXE2116	ENSRNOG00000033522	Prdm2	chr5	-	161794860	161799241	161804181	161804292	161773755	161773899	161823393	161823520	0.027	0.47162	0.94942	0.512,0.63,0.641	0.494,0.611,0.596	260	4530	74,81,118	1229,829,1153	84,80,98	1498,888,1156
MXE1736	ENSRNOG00000005124	Plekhh2	chr6	+	7817709	7817772	7828061	7828211	7793734	7793977	7830291	7830375	0.037	0.471904	0.94942	0.332,0.339,0.408	0.327,0.263,0.379	212	299	37,28,46	105,77,94	43,20,55	125,79,127
MXE2267	ENSRNOG00000001229	Col18a1	chr20	+	12316220	12316250	12316363	12316390	12315143	12315233	12316706	12316769	0.022	0.472239	0.94942	0.662,0.631,0.639	0.592,0.589,0.686	179	176	637,492,558	320,283,310	242,162,220	164,111,99
MXE1295	ENSRNOG00000030210	Fndc1	chr1	+	47626051	47626246	47630030	47630099	47605261	47605514	47639335	47639542	0.047	0.472351	0.94942	0.543,0.403,0.506	0.494,0.419,0.399	344	218	30,16,42	16,15,26	54,33,22	35,29,21
MXE1023	ENSRNOG00000003890	Nap1l1	chr7	+	54234578	54234608	54235109	54235160	54233982	54234105	54235825	54236625	-0.028	0.472379	0.94942	0.461,0.467,0.522	0.499,0.569,0.466	179	200	172,141,171	225,180,175	165,97,125	185,82,160
MXE2326	ENSRNOG00000008981	Pdcd6ip	chr8	-	121957963	121958091	121963512	121963582	121956106	121956260	121965922	121965977	-0.024	0.47255	0.94942	0.438,0.378,0.453	0.485,0.383,0.473	219	277	147,103,162	239,214,247	149,74,105	200,151,148
MXE2550	ENSRNOG00000047280	Cttn	chr1	-	217617495	217617551	217620365	217620476	217613731	217613801	217622027	217622138	-0.153	0.472744	0.94942	0.837,0.283,0.525	0.826,0.876,0.403	260	205	13,2,7	2,4,5	6,9,6	1,1,7
MXE72	ENSRNOG00000009980	Plpp1	chr2	+	44716563	44716844	44719465	44719523	44697488	44697643	44725640	44725817	-0.018	0.472855	0.94942	0.404,0.416,0.378	0.415,0.413,0.423	430	207	640,467,503	455,316,399	383,285,303	260,195,199
MXE1364	ENSRNOG00000002403	Fam129a	chr13	+	69016107	69016238	69023732	69023864	68949664	68949750	69026886	69027001	0.017	0.47299	0.94942	0.446,0.444,0.411	0.458,0.386,0.406	280	281	1125,708,997	1400,891,1435	843,525,585	1002,837,858
MXE557	ENSRNOG00000008725	Slc37a3	chr4	-	67135936	67136033	67138510	67138656	67133467	67133552	67141363	67141447	-0.067	0.473023	0.94942	0.549,0.364,0.432	0.498,0.343,0.704	295	246	35,11,31	24,16,34	25,10,40	21,16,14
MXE1248	ENSRNOG00000009037	Sulf1	chr5	-	6052131	6052283	6073892	6074132	6041095	6041246	6082464	6082688	0.013	0.474394	0.95122	0.997,0.996,0.995	0.981,0.982,0.987	389	301	864,714,772	2,2,3	404,280,290	6,4,3
MXE1034	ENSRNOG00000037124	Fam227b	chr3	-	118392840	118392967	118399577	118399679	118383106	118383241	118402742	118402841	-0.097	0.474671	0.95122	0.524,0.524,0.305	0.623,0.623,0.398	251	276	9,1,2	9,1,5	9,3,3	6,2,5
MXE1002	ENSRNOG00000047427	Cdan1	chr3	-	112673337	112673447	112673606	112673727	112672886	112672976	112674601	112674680	0.056	0.475076	0.95128	0.26,0.385,0.274	0.306,0.234,0.212	270	259	15,15,13	41,23,33	17,7,7	37,22,25
MXE1608	ENSRNOG00000012001	Vps37a	chr16	-	54863596	54863740	54867980	54868049	54862523	54862604	54868125	54868184	-0.035	0.47589	0.951553	0.238,0.217,0.327	0.236,0.3,0.35	218	293	36,20,34	155,97,94	34,28,32	148,88,80
MXE43	ENSRNOG00000026239	Arid4a	chr6	+	93465083	93465194	93467739	93467805	93462849	93462907	93469071	93469162	-0.045	0.476106	0.951553	0.612,0.511,0.701	0.579,0.73,0.65	260	215	124,81,116	65,64,41	93,72,90	56,22,40
MXE2157	ENSRNOG00000016093	Hyal3	chr8	+	116340361	116341275	116341675	116341765	116336511	116336630	116341868	116342146	-0.034	0.47634	0.951553	0.505,0.688,0.56	0.699,0.495,0.661	1063	239	109,98,102	24,10,18	165,61,104	16,14,12
MXE803	ENSRNOG00000037967	Thap7	chr11	-	87400424	87400565	87401702	87401858	87399482	87400229	87402251	87402331	0.043	0.477102	0.952239	0.487,0.516,0.592	0.568,0.369,0.528	305	290	71,56,81	71,50,53	65,35,73	47,57,62
MXE738	ENSRNOG00000005081	Fbxl20	chr10	-	86052820	86052947	86055197	86055293	86051343	86051418	86058525	86058594	-0.028	0.477435	0.952239	0.561,0.652,0.65	0.657,0.663,0.628	245	276	68,65,66	60,39,40	68,56,60	40,32,40
MXE921	ENSRNOG00000016635	LOC361646	chr1	+	197205838	197205945	197207716	197207819	197204617	197204683	197211195	197211411	0.043	0.478574	0.953759	0.467,0.278,0.54	0.362,0.429,0.364	256	252	24,9,25	27,23,21	15,13,18	26,17,31
MXE1816	ENSRNOG00000024545	Ccdc18	chr14	-	2585778	2586070	2595786	2595883	2583652	2583774	2597602	2597731	0.06	0.479422	0.953994	0.524,0.623,0.555	0.687,0.346,0.489	246	441	19,24,23	31,26,33	22,13,16	18,44,30
MXE1299	ENSRNOG00000017577	Bphl	chr17	-	31508416	31508540	31511616	31511748	31498882	31499269	31522013	31522167	-0.05	0.479445	0.953994	0.729,0.723,0.476	0.696,0.683,0.698	281	273	36,35,28	13,13,30	33,31,38	14,14,16
MXE219	ENSRNOG00000024336	Senp6	chr8	+	87503725	87503819	87505981	87506039	87486426	87486697	87510422	87510568	0.013	0.479989	0.954115	0.188,0.213,0.215	0.153,0.182,0.242	243	207	76,68,78	279,214,242	51,54,61	241,207,163
MXE496	ENSRNOG00000010861	Atad1	chr1	-	251269755	251269854	251373444	251373619	251266054	251266175	251379110	251379593	-0.027	0.481836	0.954115	0.611,0.479,0.613	0.622,0.558,0.605	324	248	292,180,234	142,150,113	200,147,170	93,89,85
MXE411	ENSRNOG00000024632	Atf6	chr13	-	89170720	89170834	89176175	89176307	89170056	89170156	89193896	89193988	0.024	0.481858	0.954115	0.495,0.546,0.482	0.413,0.548,0.489	281	263	245,220,227	234,171,228	137,141,146	182,109,143
MXE14	ENSRNOG00000024414	Ate1	chr1	-	201075971	201076034	201078596	201078660	201072869	201072973	201082450	201082727	0.005	0.481983	0.954115	0.008,0.027,0.031	0.025,0.01,0.017	213	212	2,5,8	237,181,252	5,2,4	194,198,237
MXE960	ENSRNOG00000019080	Hsd3b7	chr1	+	199249299	199249455	199249669	199249778	199248469	199248570	199249851	199249951	0.005	0.482644	0.954115	0.124,0.053,0.099	0.118,0.088,0.054	305	258	26,7,21	156,106,162	13,7,7	82,61,104
MXE576	ENSRNOG00000002757	Tada2a	chr10	-	71420856	71421014	71423613	71423705	71418751	71418840	71431402	71431462	0.067	0.482658	0.954115	0.471,0.417,0.497	0.586,0.389,0.208	241	307	30,23,24	43,41,31	40,13,7	36,26,34
MXE102	ENSRNOG00000050748	Dpp9	chr9	+	10871246	10871347	10872211	10872389	10868782	10868844	10872509	10872672	-0.05	0.48307	0.954115	0.371,0.502,0.392	0.526,0.278,0.61	250	327	32,40,37	71,52,75	61,15,49	72,51,41
MXE1834	ENSRNOG00000007104	Itpr1	chr4	+	140268435	140268543	140272569	140272640	140248335	140248405	140362470	140362586	0.019	0.483128	0.954115	0.44,0.367,0.356	0.396,0.344,0.366	257	220	315,202,251	343,298,389	285,214,202	372,349,299
MXE1091	ENSRNOG00000055631	Zfp280d	chr8	+	78925327	78925364	78938375	78938421	78925061	78925180	78945938	78945994	0.039	0.48327	0.954115	0.691,0.644,0.485	0.59,0.52,0.592	186	195	79,57,35	37,33,39	48,30,47	35,29,34
MXE1259	ENSRNOG00000001627	Abi3bp	chr11	-	46298665	46298740	46299788	46299863	46297624	46297696	46301767	46301845	-0.018	0.483435	0.954115	0.757,0.844,0.837	0.832,0.794,0.867	224	224	103,103,113	33,19,22	99,54,72	20,14,11
MXE1760	ENSRNOG00000046741	Itsn2	chr6	-	30177839	30178003	30179411	30179475	30176190	30176397	30181002	30181095	-0.026	0.484393	0.954115	0.243,0.25,0.158	0.307,0.184,0.238	213	313	51,39,21	234,172,164	47,23,35	156,150,165
MXE124	ENSRNOG00000006813	Sumf1	chr4	-	140176028	140176142	140183018	140183133	140152408	140152468	140183916	140184039	0.038	0.484767	0.954115	0.484,0.519,0.523	0.576,0.462,0.373	264	263	94,91,122	100,84,111	71,44,40	52,51,67
MXE1380	ENSRNOG00000014371	Cdh13	chr19	+	51069912	51070024	51317536	51317745	50848735	50848907	51407593	51407710	0.018	0.484918	0.954115	0.412,0.432,0.395	0.415,0.379,0.391	261	358	503,406,459	985,731,965	306,197,190	591,443,406
MXE926	ENSRNOG00000026171	Bbs4	chr8	-	64124121	64124191	64125789	64125961	64123455	64123597	64126058	64126211	-0.032	0.486076	0.954115	0.641,0.74,0.577	0.711,0.636,0.708	321	219	131,100,70	50,24,35	112,87,96	31,34,27
MXE155	ENSRNOG00000001469	Eln	chr12	+	25000563	25000635	25002351	25002399	24999849	24999882	25005291	25005381	-0.015	0.486205	0.954115	0.753,0.76,0.766	0.776,0.804,0.744	221	197	947,897,1041	277,252,284	446,267,329	115,58,101
MXE1335	ENSRNOG00000059016	Tspan12	chr4	-	48879763	48879871	48886756	48886831	48874188	48874332	48907518	48907654	-0.027	0.486905	0.954115	0.482,0.584,0.5	0.521,0.588,0.537	224	257	120,104,101	148,85,116	113,81,88	119,65,87
MXE2609	ENSRNOG00000012209	Cdadc1	chr15	-	39889114	39889189	39892938	39893036	39886429	39886607	39893897	39893979	-0.027	0.487161	0.954115	0.586,0.531,0.645	0.695,0.561,0.586	247	224	150,90,106	96,72,53	128,69,100	51,49,64
MXE844	ENSRNOG00000003536	Rufy1	chr10	-	35892969	35893089	35895836	35895934	35892266	35892396	35898837	35899005	-0.02	0.48809	0.954115	0.592,0.625,0.653	0.67,0.64,0.621	247	269	204,121,199	153,79,115	164,142,152	88,87,101
MXE2074	ENSRNOG00000013502	Eps15l1	chr16	+	19186222	19186355	19198366	19198572	19176340	19176423	19202451	19203003	-0.055	0.488094	0.954115	0.338,0.399,0.499	0.359,0.581,0.461	282	355	15,10,19	37,19,24	16,22,19	36,20,28
MXE132	ENSRNOG00000000596	Fyn	chr20	+	44460734	44460774	44521277	44521347	44436402	44436789	44577311	44577569	-0.032	0.489397	0.954115	0.279,0.298,0.241	0.33,0.344,0.24	189	219	47,29,28	141,79,102	37,28,30	87,62,110
MXE70	ENSRNOG00000009980	Plpp1	chr2	+	44697488	44697643	44716563	44716844	44664123	44664604	44719465	44719523	-0.007	0.490085	0.954115	0.095,0.087,0.081	0.117,0.077,0.091	304	430	129,89,88	1735,1324,1405	88,42,56	941,717,792
MXE2146	ENSRNOG00000012634	Fbxo10	chr5	-	60600241	60600312	60601994	60602131	60598570	60598723	60606383	60606533	-0.043	0.490116	0.954115	0.55,0.536,0.452	0.536,0.596,0.536	286	220	35,21,30	22,14,28	33,23,33	22,12,22
MXE292	ENSRNOG00000011254	Fam76a	chr5	-	151091263	151091365	151095757	151095893	151089899	151090032	151104346	151104433	-0.029	0.490439	0.954115	0.389,0.415,0.446	0.488,0.454,0.394	285	251	68,46,65	94,57,71	65,34,45	60,36,61
MXE1169	ENSRNOG00000006136	Pdpk1	chr10	-	13479277	13479320	13482821	13483091	13472690	13472788	13515366	13515448	-0.008	0.490629	0.954115	0.947,0.955,0.983	0.954,0.955,1.0	419	192	156,138,129	4,3,1	135,92,100	3,2,0
MXE1210	ENSRNOG00000021096	Tmem143	chr1	+	101884478	101884710	101886174	101886279	101884018	101884144	101891724	101891919	0.087	0.490708	0.954115	0.684,0.727,0.414	0.703,0.382,0.478	381	254	26,20,18	8,5,17	32,13,22	9,14,16
MXE233	ENSRNOG00000025881	Rbms3	chr8	-	125086580	125086738	125237362	125237454	125070884	125070964	125328595	125328654	-0.019	0.490844	0.954115	0.497,0.447,0.451	0.484,0.44,0.529	241	307	235,180,197	303,284,306	184,109,171	250,177,194
MXE468	ENSRNOG00000004208	Crim1	chr6	+	872806	872927	894592	894714	828601	828775	904490	904673	0.005	0.491116	0.954115	0.043,0.044,0.044	0.034,0.052,0.029	270	271	13,11,18	289,239,392	13,13,8	368,239,271
MXE1492	ENSRNOG00000053200	Dock10	chr9	-	86445221	86445311	86459732	86459852	86424641	86424724	86516264	86516451	-0.013	0.491553	0.954115	0.917,0.909,0.91	0.944,0.906,0.925	269	239	136,90,102	11,8,9	133,98,97	7,9,7
MXE192	ENSRNOG00000009402	Rabgap1	chr3	+	21727463	21727638	21728931	21729089	21725200	21725405	21732326	21732437	-0.033	0.491792	0.954115	0.553,0.485,0.657	0.561,0.587,0.647	324	307	222,131,247	170,132,122	174,108,151	129,72,78
MXE1799	ENSRNOG00000012864	Ern1	chr10	-	94629787	94629821	94650439	94650560	94627931	94628004	94681717	94681914	0.037	0.491799	0.954115	0.755,0.537,0.848	0.707,0.644,0.679	270	183	41,12,41	9,7,5	32,16,25	9,6,8
MXE853	ENSRNOG00000014270	Rer1	chr5	-	172480988	172481088	172483248	172483353	172479442	172479521	172485296	172485384	0.022	0.49202	0.954115	0.473,0.452,0.43	0.435,0.396,0.457	254	249	223,145,184	244,172,239	157,83,127	200,124,148
MXE1433	ENSRNOG00000052275	H2afv	chr14	-	86694847	86694961	86701449	86701527	86690018	86690148	86706535	86706626	0.024	0.492179	0.954115	0.404,0.33,0.454	0.4,0.364,0.352	227	263	110,46,87	188,108,121	72,44,62	125,89,132
MXE73	ENSRNOG00000009980	Plpp1	chr2	+	44719465	44719523	44725640	44725817	44664123	44664604	44726368	44726689	0.003	0.493099	0.954115	0.014,0.005,0.019	0.013,0.005,0.012	207	326	12,3,14	1374,915,1138	6,2,5	744,591,641
MXE1145	ENSRNOG00000020083	Scly	chr9	+	98443815	98443916	98445775	98445956	98440706	98440819	98448117	98448245	0.032	0.493232	0.954115	0.569,0.635,0.663	0.555,0.577,0.638	250	330	42,33,58	42,25,39	35,31,32	37,30,24
MXE414	ENSRNOG00000001448	Hip1	chr12	+	24267845	24267926	24270299	24270376	24265534	24265591	24271679	24271741	0.022	0.493292	0.954115	0.656,0.734,0.727	0.683,0.688,0.681	230	226	206,163,211	106,58,78	248,184,198	113,82,91
MXE1941	ENSRNOG00000010330	Mark3	chr6	+	136084556	136084622	136091073	136091144	136071830	136071884	136093197	136093254	-0.015	0.493373	0.954115	0.0,0.0,0.019	0.05,0.0,0.014	215	220	0,0,2	126,79,104	4,0,1	78,67,72
MXE2050	ENSRNOG00000012965	Themis2	chr5	-	150975040	150976110	150979286	150979697	150972928	150973076	150982536	150982677	0.052	0.493618	0.954115	0.571,0.511,0.575	0.572,0.486,0.444	560	1219	94,60,72	154,125,116	27,10,11	44,23,30
MXE1890	ENSRNOG00000012414	Rhobtb3	chr2	-	2639933	2640107	2648228	2648349	2635143	2635240	2651291	2651404	0.008	0.493941	0.954115	0.909,0.764,0.803	0.763,0.815,0.874	270	323	67,27,41	8,10,12	43,48,29	16,13,5
MXE634	ENSRNOG00000007242	Ehmt1	chr3	-	2013162	2013306	2021172	2021318	2012042	2012269	2025860	2025998	0.034	0.494469	0.954115	0.513,0.542,0.453	0.474,0.403,0.528	295	293	89,68,66	84,57,79	90,49,89	99,72,79
MXE2390	ENSRNOG00000032258	Swt1	chr13	-	68761052	68761146	68762859	68763048	68756575	68756721	68764054	68764156	0.029	0.494725	0.954115	0.648,0.619,0.603	0.646,0.636,0.502	338	243	146,113,95	57,50,45	94,85,80	37,35,57
MXE755	ENSRNOG00000018412	Sfi1	chr14	-	83360575	83360706	83363814	83363881	83359545	83359627	83365477	83365575	-0.055	0.495353	0.954115	0.542,0.639,0.464	0.609,0.66,0.541	216	280	31,26,18	34,19,27	24,21,30	20,14,33
MXE2079	ENSRNOG00000029667	Tbce	chr17	+	54007076	54007262	54012632	54012721	53991433	53991564	54017160	54017260	-0.035	0.495393	0.954115	0.354,0.4,0.557	0.45,0.501,0.465	335	238	97,74,85	126,79,48	69,48,55	60,34,45
MXE214	ENSRNOG00000061121	Wdfy3	chr14	+	9238751	9238962	9247305	9247429	9201455	9201554	9254847	9254957	-0.021	0.495979	0.954115	0.406,0.453,0.369	0.466,0.339,0.486	360	273	180,128,164	200,117,213	190,71,142	165,105,114
MXE768	ENSRNOG00000017939	Chn1	chr3	-	60555294	60555372	60582555	60582844	60535949	60536034	60610876	60611924	0.025	0.496491	0.954115	0.354,0.47,0.459	0.366,0.338,0.504	438	227	89,120,103	84,70,63	89,59,51	80,60,26
MXE2278	ENSRNOG00000008749	Col5a1	chr3	+	6570755	6570824	6574346	6574580	6568350	6568463	6578711	6578882	0.011	0.496736	0.954115	0.217,0.206,0.224	0.195,0.198,0.22	218	383	249,166,240	1578,1122,1460	162,74,128	1178,526,795
MXE608	ENSRNOG00000000576	Anapc16	chr20	-	29547493	29547568	29553081	29553248	29544628	29545502	29558269	29558321	0.017	0.49707	0.954115	0.242,0.162,0.205	0.23,0.098,0.231	316	224	41,18,24	91,66,66	19,9,22	45,59,52
MXE421	ENSRNOG00000006302	Gclc	chr8	+	85090628	85090721	85091013	85091118	85090079	85090192	85094664	85094746	0.032	0.498061	0.954115	0.308,0.389,0.313	0.301,0.27,0.344	242	254	36,37,40	85,61,92	25,18,24	61,51,48
MXE1237	ENSRNOG00000019243	Glb1l	chr9	-	82408814	82408965	82409191	82409358	82408445	82408506	82409520	82409850	0.043	0.498462	0.954115	0.373,0.49,0.319	0.384,0.263,0.406	316	300	102,95,76	163,94,154	65,24,59	99,64,82
MXE1989	ENSRNOG00000017133	LOC306766	chr17	+	10586715	10586822	10587047	10587143	10586042	10586146	10590136	10590267	0.016	0.49876	0.954115	0.791,0.738,0.724	0.677,0.758,0.77	256	245	75,59,52	19,20,19	79,36,42	36,11,12
MXE1015	ENSRNOG00000000073	Tmed5	chr14	+	2615788	2615886	2621970	2622154	2613405	2613582	2623502	2623710	-0.02	0.499014	0.954115	0.513,0.498,0.563	0.492,0.563,0.58	247	333	252,188,229	322,256,240	135,153,158	188,160,154
MXE1019	ENSRNOG00000013118	Atox1	chr10	-	40794067	40794236	40798777	40798853	40790844	40790993	40805782	40805941	0.017	0.499325	0.954115	0.377,0.345,0.36	0.348,0.361,0.322	225	318	197,119,185	461,320,465	136,90,98	360,225,291
MXE1618	ENSRNOG00000011261	Ttc14	chr2	+	120269973	120270129	120270438	120270510	120269622	120269752	120270908	120271028	0.025	0.499853	0.954115	0.507,0.42,0.468	0.454,0.37,0.496	305	221	183,132,159	129,132,131	139,98,140	121,121,103
MXE1500	ENSRNOG00000020479	Pik3c2a	chr1	+	185261105	185261263	185267768	185267832	185252578	185252682	185289448	185289592	-0.018	0.500011	0.954115	0.651,0.651,0.67	0.7,0.684,0.643	307	213	392,271,331	146,101,113	272,247,252	81,79,97
MXE663	ENSRNOG00000038002	Ccdc62	chr12	-	38066476	38066593	38068944	38069053	38059238	38059331	38071625	38072348	0.052	0.500297	0.954115	0.5,0.508,0.399	0.557,0.276,0.417	258	266	31,26,18	32,26,28	61,17,34	50,46,49
MXE1389	ENSRNOG00000055344	Trnau1ap	chr5	-	150502625	150502678	150505870	150505968	150499376	150499508	150506776	150506871	0.041	0.500936	0.954115	0.761,0.749,0.592	0.741,0.696,0.543	247	202	117,73,78	30,20,44	105,42,61	30,15,42
MXE2067	ENSRNOG00000005310	Cul1	chr4	+	77277322	77277405	77278625	77278739	77277198	77277246	77279667	77280169	-0.017	0.501076	0.954115	0.409,0.365,0.359	0.42,0.355,0.409	232	263	309,207,215	506,408,436	246,157,195	385,324,319
MXE1786	ENSRNOG00000004554	Dcn	chr7	+	38746053	38746273	38770016	38770130	38742050	38742275	38774351	38774445	0.014	0.501122	0.954115	0.447,0.455,0.467	0.412,0.452,0.464	369	263	8741,5981,6700	7702,5100,5447	4090,3636,4092	4152,3148,3367
MXE64	ENSRNOG00000033568	Mapk8ip3	chr10	-	14286317	14286409	14286632	14286703	14280043	14280188	14289761	14289882	-0.03	0.501353	0.954115	0.61,0.57,0.646	0.618,0.663,0.634	220	241	77,69,80	54,57,48	96,61,76	65,34,48
MXE229	ENSRNOG00000025881	Rbms3	chr8	-	124884176	124884224	124892607	124892718	124844234	124844312	124933642	124933693	0.018	0.502761	0.956039	0.901,0.936,0.873	0.888,0.891,0.876	260	197	288,193,291	24,10,32	220,204,187	21,19,20
MXE382	ENSRNOG00000011709	Pum1	chr5	+	148879675	148879972	148881056	148881293	148878549	148878693	148891490	148891758	0.022	0.503655	0.956039	0.567,0.544,0.571	0.551,0.525,0.54	446	386	156,128,180	103,93,117	159,110,172	112,86,127
MXE1830	ENSRNOG00000021237	RGD1565616	chr3	-	123359043	123359163	123360428	123360508	123353558	123353683	123376279	123376455	0.046	0.503659	0.956039	0.467,0.356,0.54	0.529,0.37,0.327	229	269	53,32,50	71,68,50	68,25,36	71,50,87
MXE2405	ENSRNOG00000015428	Mff	chr9	+	90898146	90898305	90903419	90903479	90893518	90893593	90907017	90907102	0.025	0.503874	0.956039	0.809,0.815,0.707	0.628,0.842,0.786	308	209	112,78,64	18,12,18	72,55,76	29,7,14
MXE861	ENSRNOG00000002841	Cdc42bpa	chr13	+	98323283	98323432	98340894	98340988	98315833	98315929	98344335	98344536	-0.02	0.504983	0.957216	0.455,0.511,0.45	0.458,0.504,0.514	298	243	306,229,215	299,179,214	294,172,231	284,138,178
MXE2395	ENSRNOG00000016423	Tacc1	chr16	+	71630846	71630962	71652754	71653853	71629524	71629931	71657630	71657691	0.016	0.50525	0.957216	0.447,0.399,0.447	0.417,0.419,0.408	265	1248	144,86,132	839,609,769	133,84,126	876,548,862
MXE1452	ENSRNOG00000000513	Mapk14	chr20	+	5983749	5983829	5987476	5987556	5975613	5975685	5988739	5988818	0.017	0.507251	0.958344	0.837,0.786,0.794	0.788,0.798,0.781	229	229	174,151,193	34,41,50	167,75,175	45,19,49
MXE2559	ENSRNOG00000057880	Myh11	chr10	+	822067	822189	822280	822350	819509	819703	822509	822670	0.013	0.507334	0.958344	0.409,0.39,0.364	0.388,0.349,0.386	271	219	5480,3182,4075	6404,4025,5763	7355,4254,6161	9362,6423,7924
MXE1555	ENSRNOG00000005070	Spopl	chr3	-	423833	424011	427838	427934	407828	407951	429510	429638	-0.041	0.507367	0.958344	0.482,0.59,0.493	0.468,0.497,0.723	245	327	53,42,35	76,39,48	33,37,47	50,50,24
MXE336	ENSRNOG00000009830	Fam204a	chr1	-	281370670	281370701	281370814	281370902	281370387	281370487	281371387	281371644	-0.044	0.50757	0.958344	0.594,0.547,0.363	0.588,0.444,0.603	237	180	50,27,33	26,17,44	32,20,28	17,19,14
MXE2283	ENSRNOG00000013255	Dnajc8	chr5	+	150732678	150732745	150735483	150735555	150730686	150730743	150740241	150740333	0.018	0.507737	0.958344	0.481,0.422,0.396	0.413,0.412,0.42	216	221	274,161,207	302,226,323	162,187,202	236,273,285
MXE932	ENSRNOG00000004696	Arhgap5	chr6	+	73357939	73361828	73385740	73385888	73345391	73345512	73396559	73396637	0.015	0.508565	0.958478	0.548,0.564,0.521	0.488,0.536,0.564	4038	297	3939,3064,3017	239,174,204	3476,2653,3006	268,169,171
MXE1101	ENSRNOG00000009552	Serinc3	chr3	-	160024694	160024785	160026378	160026548	160023797	160023978	160027533	160027671	0.019	0.508636	0.958478	0.497,0.426,0.388	0.467,0.403,0.383	319	240	543,320,412	413,325,489	336,258,353	288,287,427
MXE1339	ENSRNOG00000025324	Spire1	chr18	-	63294255	63294489	63334430	63334465	63287535	63287661	63356924	63357194	-0.028	0.508943	0.958478	0.317,0.284,0.348	0.303,0.403,0.326	184	383	59,35,59	265,184,230	38,47,47	182,145,202
MXE166	ENSRNOG00000000396	Ddx50	chr20	-	32244991	32245151	32245373	32245447	32242595	32242730	32246184	32246304	-0.018	0.510665	0.959874	0.386,0.373,0.36	0.429,0.347,0.398	223	309	122,89,89	269,207,219	107,58,82	197,151,172
MXE612	ENSRNOG00000011945	Cyfip1	chr1	+	114291844	114291922	114292051	114292153	114290472	114290562	114293209	114293391	0.025	0.510859	0.959874	0.288,0.382,0.303	0.301,0.252,0.345	227	251	100,91,107	273,163,272	71,40,58	182,131,122
MXE1146	ENSRNOG00000013326	Hmbox1	chr15	-	48268664	48268750	48278040	48278517	48241670	48241781	48284470	48284548	0.033	0.511043	0.959874	0.527,0.503,0.611	0.567,0.45,0.526	626	235	163,116,163	55,43,39	199,109,124	57,50,42
MXE1443	ENSRNOG00000057125	Ddr1	chr20	+	3565203	3565351	3565565	3565665	3563636	3563865	3566902	3567089	0.031	0.511333	0.959874	0.568,0.548,0.517	0.571,0.479,0.491	297	249	91,52,83	58,36,65	97,56,91	61,51,79
MXE1292	ENSRNOG00000012420	Bcl9l	chr8	+	48812260	48812317	48822039	48822141	48805683	48806345	48823352	48823738	0.028	0.511579	0.959874	0.526,0.445,0.571	0.519,0.493,0.446	206	251	51,29,58	56,44,53	70,47,43	79,59,65
MXE1757	ENSRNOG00000023412	Tmem241	chr18	-	3537177	3537259	3543875	3543953	3527472	3527550	3548941	3548988	-0.065	0.511997	0.959947	0.744,0.803,0.859	0.746,0.911,0.945	227	231	20,16,18	7,4,3	26,10,17	9,1,1
MXE1905	ENSRNOG00000014743	Hagh	chr10	+	14223213	14223322	14227221	14227323	14222414	14222532	14229782	14229862	-0.023	0.512659	0.960008	0.422,0.421,0.507	0.471,0.416,0.532	258	251	132,71,113	176,95,107	87,55,98	95,75,84
MXE705	ENSRNOG00000013351	Stxbp5	chr1	-	3915165	3915233	3915452	3915600	3914893	3914934	3919307	3919380	0.041	0.513113	0.960008	0.605,0.623,0.537	0.618,0.479,0.546	297	217	88,77,97	42,34,61	62,39,51	28,31,31
MXE149	ENSRNOG00000006554	Fam149b1	chr15	-	4382790	4382978	4388317	4388476	4371033	4371158	4390126	4390243	-0.021	0.514197	0.960008	0.777,0.722,0.834	0.775,0.791,0.83	308	337	150,107,138	47,45,30	154,97,156	49,28,35
MXE781	ENSRNOG00000027747	Ninl	chr3	-	146753282	146753435	146756765	146756832	146749161	146749326	146758266	146758439	-0.116	0.514544	0.960008	0.604,0.636,0.466	0.562,0.848,0.645	216	302	12,5,5	11,4,8	11,4,13	12,1,10
MXE2333	ENSRNOG00000000583	Cdk19	chr20	+	45512673	45512749	45551507	45551618	45458557	45458944	45553395	45553536	0.049	0.514706	0.960008	0.46,0.641,0.508	0.351,0.555,0.555	225	260	67,48,67	91,31,75	50,67,81	107,62,75
MXE588	ENSRNOG00000033593	Osbpl9	chr5	-	128796409	128796488	128813577	128813628	128767625	128767702	128839322	128839433	0.025	0.515265	0.960008	0.657,0.687,0.643	0.574,0.692,0.647	200	228	109,81,82	65,42,52	85,79,74	72,40,46
MXE1176	ENSRNOG00000027408	Ppid	chr2	+	178362403	178362526	178362693	178362800	178361333	178361522	178363885	178364027	0.02	0.515565	0.960008	0.549,0.587,0.592	0.504,0.611,0.552	272	256	412,319,332	318,211,215	313,393,397	290,235,303
MXE404	ENSRNOG00000006060	Matn2	chr7	+	73130198	73130321	73151458	73151581	73119860	73120430	73155090	73155213	0.027	0.516245	0.960008	0.468,0.48,0.459	0.442,0.371,0.512	272	272	210,135,155	239,146,183	173,69,130	218,117,124
MXE239	ENSRNOG00000007445	Asph	chr5	-	22662546	22662632	22717442	22717487	22658058	22658145	22722782	22722818	-0.03	0.516566	0.960008	0.393,0.576,0.54	0.495,0.499,0.605	194	235	69,73,97	129,65,100	84,79,119	104,96,94
MXE2630	ENSRNOG00000008024	Pxk	chr15	-	18569604	18569722	18570072	18570234	18568251	18568330	18573053	18573155	-0.027	0.516598	0.960008	0.43,0.455,0.434	0.45,0.524,0.427	311	267	157,110,141	179,113,158	82,59,59	86,46,68
MXE2481	ENSRNOG00000029209	Rnf13	chr2	+	147996573	147996661	148003673	148003764	147890148	147890274	148009482	148009588	-0.015	0.51701	0.960008	0.628,0.674,0.643	0.695,0.607,0.688	237	240	622,499,635	373,244,357	453,376,434	201,247,199
MXE1377	ENSRNOG00000018651	Agtpbp1	chr17	+	5604098	5604275	5606342	5606503	5598251	5598383	5613741	5613895	0.025	0.517225	0.960008	0.399,0.487,0.431	0.401,0.388,0.453	326	310	102,88,102	146,88,128	129,98,123	183,147,141
MXE2443	ENSRNOG00000030520	Sarnp	chr7	+	3256860	3256960	3261106	3261153	3246219	3246413	3262245	3262313	0.027	0.517283	0.960008	0.374,0.509,0.496	0.418,0.448,0.432	249	196	113,142,139	149,108,111	114,102,90	125,99,93
MXE473	ENSRNOG00000014060	Mras	chr8	-	107638138	107638292	107656641	107656851	107636444	107636544	107681095	107681512	-0.027	0.518186	0.960008	0.277,0.401,0.32	0.382,0.381,0.315	359	303	59,85,76	130,107,136	68,38,48	93,52,88
MXE276	ENSRNOG00000007527	Tm2d1	chr5	-	117008353	117008427	117017272	117017381	116999611	116999740	117024726	117024800	-0.025	0.518731	0.960008	0.516,0.525,0.533	0.622,0.531,0.497	258	223	138,115,115	112,90,87	99,59,80	52,45,70
MXE2334	ENSRNOG00000000583	Cdk19	chr20	+	45551507	45551618	45553395	45553536	45512673	45512749	45569932	45569990	0.06	0.518798	0.960008	0.515,0.77,0.527	0.603,0.48,0.548	260	290	61,48,52	64,16,52	75,24,50	55,29,46
MXE616	ENSRNOG00000001854	Tmtc1	chr4	-	182699762	182699884	182719407	182719597	182687870	182688038	182731193	182731297	-0.012	0.519235	0.960008	0.579,0.679,0.574	0.629,0.579,0.659	339	271	174,169,170	101,64,101	180,55,210	85,32,87
MXE112	ENSRNOG00000005763	Arl1	chr7	+	29284389	29284527	29286903	29286985	29282304	29282507	29288383	29288495	0.016	0.520107	0.960008	0.619,0.612,0.605	0.624,0.604,0.561	287	231	1003,713,860	497,364,452	603,533,478	293,281,301
MXE2486	ENSRNOG00000000524	RGD735065	chr20	+	6877772	6877864	6884297	6884511	6869766	6869896	6895321	6895476	0.015	0.520361	0.960008	0.232,0.277,0.358	0.223,0.283,0.315	241	363	37,30,51	184,118,138	29,22,18	152,84,59
MXE2302	ENSRNOG00000008560	Ccdc30	chr5	-	138436064	138436136	138445480	138445634	138433396	138433512	138449764	138449955	0.029	0.52052	0.960008	0.778,0.742,0.735	0.716,0.777,0.676	303	221	101,59,76	21,15,20	90,105,63	26,22,22
MXE2061	ENSRNOG00000000942	Pan3	chr12	-	9273124	9273272	9297690	9297852	9240562	9240810	9309986	9310057	-0.017	0.52075	0.960008	0.153,0.132,0.199	0.214,0.119,0.201	311	297	30,21,33	159,132,127	28,15,33	98,106,125
MXE2064	ENSRNOG00000005310	Cul1	chr4	+	77274872	77274965	77277198	77277246	77273705	77273837	77277322	77277405	0.02	0.520874	0.960008	0.689,0.662,0.678	0.598,0.653,0.718	242	197	446,344,377	164,143,146	322,294,409	176,127,131
MXE225	ENSRNOG00000025881	Rbms3	chr8	-	124844234	124844312	124884176	124884224	124840159	124840288	124892607	124892718	-0.019	0.521191	0.960008	0.16,0.149,0.164	0.219,0.178,0.132	197	227	34,22,30	205,145,176	34,25,21	140,133,159
MXE2087	ENSRNOG00000024136	Fam151b	chr2	-	22038219	22038355	22048828	22048954	22023051	22023632	22059010	22059149	0.03	0.521458	0.960008	0.243,0.189,0.21	0.254,0.15,0.149	275	285	22,11,10	71,49,39	25,8,13	76,47,77
MXE1286	ENSRNOG00000025278	Scai	chr3	-	23367151	23367252	23367449	23367623	23362706	23363051	23370609	23370682	0.043	0.521859	0.960008	0.424,0.518,0.456	0.38,0.462,0.427	323	250	38,25,26	40,18,24	23,20,27	29,18,28
MXE1990	ENSRNOG00000017133	LOC306766	chr17	+	10586715	10586822	10591288	10591415	10586042	10586146	10593672	10593797	-0.035	0.521883	0.960008	0.574,0.51,0.452	0.579,0.59,0.471	256	276	75,59,52	60,61,68	79,36,43	62,27,52
MXE965	ENSRNOG00000008857	Adamts10	chr7	+	18434056	18434137	18435673	18435878	18430232	18430356	18436215	18436392	0.014	0.522692	0.960798	0.335,0.29,0.314	0.281,0.322,0.294	230	354	132,76,73	403,287,246	93,73,91	366,237,337
MXE26	ENSRNOG00000014071	Ddb2	chr3	-	80031279	80031444	80035576	80035719	80031101	80031147	80035962	80036140	0.064	0.523176	0.96099	0.533,0.933,0.48	0.4,0.723,0.632	292	314	17,13,6	16,1,7	13,17,16	21,7,10
MXE1992	ENSRNOG00000002146	Pkd2	chr14	-	6612027	6612126	6618425	6618546	6608903	6609025	6619958	6620140	-0.021	0.524222	0.962214	0.441,0.455,0.463	0.423,0.461,0.538	270	248	231,158,276	269,174,294	200,190,246	251,204,194
MXE2575	ENSRNOG00000007548	Polr3f	chr3	+	138692708	138692776	138693429	138693542	138691989	138692057	138694987	138695131	-0.057	0.526731	0.966119	0.472,0.584,0.426	0.522,0.366,0.765	217	262	40,36,24	54,31,39	28,21,35	31,44,13
MXE1044	ENSRNOG00000029330	Ca5b	chrX	+	32265115	32265234	32266709	32266805	32255112	32255310	32268965	32269028	0.034	0.527199	0.966278	0.59,0.635,0.785	0.605,0.741,0.563	268	245	85,76,124	54,40,31	92,94,62	55,30,44
MXE1617	ENSRNOG00000023972	Col4a2	chr16	-	83425740	83425791	83426249	83426285	83425084	83425129	83426990	83427083	-0.016	0.527919	0.966542	0.534,0.524,0.573	0.531,0.593,0.555	185	200	1032,686,1304	972,675,1050	635,565,653	606,420,566
MXE1209	ENSRNOG00000012266	Zcchc17	chr5	-	148566519	148566577	148571316	148571437	148555926	148556027	148577207	148577292	-0.028	0.528576	0.966542	0.596,0.546,0.598	0.552,0.634,0.637	270	207	183,124,171	95,79,88	95,88,94	59,39,41
MXE834	ENSRNOG00000008672	Chmp5	chr5	+	57269102	57269149	57271221	57271315	57268194	57268299	57271902	57271974	0.014	0.528986	0.966542	0.33,0.307,0.279	0.307,0.269,0.298	196	243	207,161,170	520,451,544	117,119,143	328,401,418
MXE970	ENSRNOG00000011058	Utrn	chr1	-	6575078	6575208	6613701	6613874	6546221	6546490	6702975	6703165	0.015	0.529466	0.966542	0.387,0.43,0.414	0.422,0.386,0.379	322	279	650,622,706	893,714,865	905,587,616	1072,810,875
MXE2413	ENSRNOG00000047620	Golph3l	chr2	+	197738245	197738377	197740034	197740149	197722897	197723086	197747735	197749041	0.021	0.529804	0.966542	0.415,0.459,0.387	0.389,0.407,0.401	281	264	102,95,84	135,105,125	88,76,67	130,104,94
MXE2580	ENSRNOG00000013933	Med27	chr3	+	7887533	7887678	7946533	7946664	7884821	7885071	8002553	8002647	-0.02	0.530044	0.966542	0.692,0.776,0.704	0.732,0.776,0.725	294	280	146,131,135	62,36,54	132,98,119	46,27,43
MXE1860	ENSRNOG00000016366	Colec12	chr18	+	1019174	1019297	1025520	1025619	879964	880015	1027708	1028755	0.015	0.530239	0.966542	0.526,0.546,0.549	0.51,0.545,0.521	272	248	774,569,746	636,431,558	425,396,387	373,302,324
MXE2555	ENSRNOG00000057880	Myh11	chr10	+	783679	783836	792228	792256	764420	764552	796667	796770	0.004	0.530571	0.966542	0.073,0.067,0.071	0.064,0.07,0.066	306	177	330,207,286	2422,1665,2181	411,344,398	3501,2655,3258
MXE2545	ENSRNOG00000008578	Cdk16	chrX	-	1711004	1711128	1711367	1711430	1710678	1710799	1711524	1711619	0.029	0.530778	0.966542	0.445,0.398,0.387	0.427,0.287,0.429	212	273	97,62,71	156,121,145	108,41,91	187,131,156
MXE1130	ENSRNOG00000019319	Fchsd2	chr1	+	166334976	166335099	166342479	166342575	166259206	166259335	166351173	166351290	-0.029	0.531192	0.966602	0.603,0.452,0.474	0.565,0.564,0.487	272	245	101,66,92	60,72,92	98,59,59	68,41,56
MXE1406	ENSRNOG00000053787	Mdfic	chr4	+	42203335	42203513	42222504	42222627	42202837	42203110	42252579	42252858	0.017	0.53158	0.966613	0.407,0.395,0.337	0.389,0.379,0.32	327	272	355,272,289	430,347,472	261,174,158	341,237,279
MXE1954	ENSRNOG00000007884	Bcap29	chr6	-	50889016	50889117	50907008	50907117	50883786	50884793	50913603	50913739	-0.025	0.534762	0.969255	0.476,0.448,0.481	0.452,0.501,0.528	258	250	91,87,91	97,104,95	80,55,82	94,53,71
MXE305	ENSRNOG00000015413	Qpctl	chr1	-	80050339	80050456	80051931	80052031	80047503	80048604	80052143	80052296	-0.043	0.534762	0.969255	0.356,0.322,0.31	0.327,0.458,0.332	249	266	30,20,24	58,45,57	20,19,13	44,24,28
MXE405	ENSRNOG00000006060	Matn2	chr7	+	73151458	73151581	73155090	73155213	73130198	73130321	73171585	73171708	0.028	0.534994	0.969255	0.525,0.464,0.438	0.448,0.364,0.532	272	272	199,102,123	180,118,158	148,52,116	182,91,102
MXE1836	ENSRNOG00000007104	Itpr1	chr4	+	140472283	140472474	140503163	140503344	140450441	140450553	140505444	140505698	0.008	0.535131	0.969255	0.114,0.131,0.098	0.11,0.094,0.115	340	330	122,111,113	919,712,1012	140,103,125	1094,964,938
MXE2493	ENSRNOG00000017132	Snx30	chr5	+	77114556	77114667	77131992	77132151	77106303	77106495	77137501	77137697	0.042	0.535946	0.969255	0.655,0.617,0.423	0.428,0.495,0.645	260	308	40,38,26	25,28,42	24,19,23	38,23,15
MXE1560	ENSRNOG00000012716	Chd2	chr1	-	134803791	134803884	134805067	134805164	134801650	134801821	134806789	134806938	0.021	0.536144	0.969255	0.334,0.322,0.286	0.368,0.282,0.229	246	242	81,70,82	159,145,201	114,71,71	193,178,235
MXE2213	ENSRNOG00000018333	Rbm6	chr8	-	116554092	116554253	116554939	116555206	116552497	116552595	116558975	116559036	-0.019	0.536323	0.969255	0.692,0.626,0.684	0.667,0.7,0.691	416	310	362,238,287	120,106,99	306,298,294	114,95,98
MXE1158	ENSRNOG00000021156	Vegfb	chr1	-	222240601	222240637	222241006	222241080	222240159	222240294	222241272	222241469	-0.079	0.536332	0.969255	0.796,0.307,0.442	0.606,0.587,0.59	223	185	33,8,22	7,15,23	26,12,33	14,7,19
MXE1194	ENSRNOG00000010964	Akap13	chr1	+	137089557	137089601	137117208	137117356	137014271	137014376	137132999	137133296	-0.027	0.536477	0.969255	0.569,0.455,0.468	0.548,0.514,0.512	193	297	125,69,83	146,127,145	71,44,60	90,64,88
MXE141	ENSRNOG00000018642	Leng8	chr1	-	73731230	73731402	73732027	73732120	73730845	73730953	73733682	73733788	-0.014	0.536949	0.969417	0.494,0.433,0.453	0.508,0.448,0.467	242	321	407,298,248	553,517,397	476,223,308	612,364,466
MXE2040	ENSRNOG00000033318	Rfxank	chr16	+	21034113	21034269	21035099	21035200	21030739	21030934	21035329	21035455	-0.017	0.537369	0.969484	0.029,0.095,0.11	0.148,0.086,0.051	305	250	2,5,5	54,39,33	7,4,3	33,35,46
MXE600	ENSRNOG00000013653	Pdlim7	chr17	+	9658028	9658180	9658263	9658294	9654570	9654677	9658728	9658847	0.009	0.537773	0.969523	0.907,0.906,0.895	0.878,0.898,0.904	301	180	342,243,299	21,15,21	447,236,409	37,16,26
MXE97	ENSRNOG00000025793	Usp31	chr1	-	191644116	191644294	191646893	191647038	191638874	191638986	191649245	191649381	0.021	0.538461	0.970073	0.537,0.444,0.488	0.441,0.547,0.417	294	327	50,23,36	48,32,42	34,25,27	48,23,42
MXE1921	ENSRNOG00000057761	Ttf2	chr2	-	203328555	203328709	203329403	203329585	203328206	203328298	203331121	203331227	0.059	0.539333	0.970273	0.705,0.632,0.642	0.35,0.74,0.711	331	303	47,45,49	18,24,25	20,28,35	34,9,13
MXE2162	ENSRNOG00000010353	Dnajb6	chr4	+	2737746	2737878	2747402	2747544	2727185	2727296	2748561	2748632	0.02	0.539668	0.970273	0.38,0.352,0.304	0.415,0.256,0.305	281	291	239,165,162	404,315,385	196,93,135	286,280,319
MXE1629	ENSRNOG00000014450	Shprh	chr1	+	5246025	5246155	5248139	5248355	5242329	5242982	5250556	5250635	-0.018	0.539721	0.970273	0.767,0.822,0.884	0.816,0.876,0.836	279	365	103,81,99	41,23,17	122,97,105	36,18,27
MXE712	ENSRNOG00000037227	Yes1	chr9	+	121831707	121831980	121836260	121836360	121802672	121802867	121839555	121839654	0.024	0.540489	0.970963	0.553,0.504,0.43	0.533,0.434,0.448	422	249	344,229,230	164,133,180	205,138,168	106,106,122
MXE975	ENSRNOG00000011058	Utrn	chr1	-	6837860	6838033	6842042	6842135	6835383	6835499	6853841	6853903	-0.013	0.541403	0.971463	0.362,0.336,0.385	0.389,0.371,0.361	242	322	560,430,595	1313,1133,1267	677,474,420	1413,1071,988
MXE189	ENSRNOG00000011652	Sppl2a	chr3	-	119390724	119390826	119391526	119391623	119388954	119389036	119394451	119394603	0.021	0.541884	0.971463	0.382,0.311,0.25	0.287,0.271,0.323	246	251	92,65,54	152,147,165	47,32,37	119,88,79
[truncated: 1,121 more rows]

## Sheet: RI
#Alternative Splicing Event: RI #Condition pair: Experiment vs Control Column A: Track_ID, The ID of the AS event signed by rmats. Column B: Gene_ID, The database name in gene level of the AS event. Column C: Gene_Name, The gene symbol of the AS event. Column D: Chrom, The chromosome of the AS event. Column E: Strand, Strand of the AS event. Column F, G: RI_ES/EE, The start/end Base of AS exon. C…
[truncated: 197 more rows]

[truncated: 1 more sheets: SE]
